# Supplementary material for: Integrated multi-omics profiling reveals phenotype- and tissue-specific host-microbiota interactions in paired tumor and peritumoral tissues of advanced gastric cancer patients from Northwest China
Source: Front Cell Infect Microbiol. 2026 Apr 20;16:1763765. doi: 10.3389/fcimb.2026.1763765 (PMC13136179; doi:10.3389/fcimb.2026.1763765)
Supplement: Supplementary file 2 [file DataSheet2.xlsx]

## Sheet: Table S1A. Phenotypes for 88 GC
Table S1A. Clinical phenotypes of all the 88 GC patients.
ID	Sex	Age	Nationality	Residence	Height (cm)	Weight (kg)	BMI	Chemotherapy	Cancerous site	Surgical method	GC Stage	Lauren classification	Differentiation degree	Hp infection	ECOG/CCI		Clinical phenotypes statistical analysis of the 88 GC patients.
561394	F	55	Han	Lanzhou	160	47	18.3594	Yes	antrum and angle	Distal resection	II	Unclassified	Other	Negative	1		Phenotypes	GC Patients（n=88）
911683	M	59	Han	Lanzhou	180	85	26.2346	Yes	antrum and angle	Distal resection	III	Diffuse-type	Other	Positive	1		Age (mean ± SD)	59.01 ± 9.23
1060278	M	56	Han	Lanzhou	168	69	24.4473	Yes	antrum and angle	Distal resection	III	Intestinal-type	Moderately	Positive	1		Gender (Female:Male)	12:76
1187861	M	61	Han	Lanzhou	165	52	19.1001	Yes	antrum and angle	Distal resection	IV	Mixed-type	Other	Positive	2		Weight (kg, mean ± SD)	64.40 ± 9.45
1189167	M	59	Han	Lanzhou	160	65	25.3906	Yes	cardia and fundus	Total gastrectomy	III	Intestinal-type	Moderately	Negative	1		Height (cm, mean ± SD)	168.49 ± 6.39
1197047	M	58	Han	Lanzhou	175	78	25.4694	Yes	cardia and fundus	Total gastrectomy	IV	Mixed-type	Moderately	Positive	1		BMI (mean ± SD)	22.65 ± 2.86
1198655	M	60	Han	Lanzhou	167	62	22.231	Yes	cardia and fundus	Total gastrectomy	II	Unclassified	Other	Positive	1		Tumor site, No.
1200778	M	63	Han	Lanzhou	173	61	20.3816	Yes	body and Total stomach	Total gastrectomy	III	Diffuse-type	Moderately	Negative	1		Cardia and fundus	26
1201510	M	53	Han	Lanzhou	170	77	26.6436	Yes	antrum and angle	Distal resection	IV	Unclassified	Other	Positive	1		Body	13
1204562	F	60	Han	Lanzhou	156	48	19.7239	Yes	antrum and angle	Distal resection	II	Intestinal-type	Moderately	Positive	1		Antrum and angle	49
1205055	F	37	Han	Lanzhou	153	46.5	19.8642	Yes	cardia and fundus	Total gastrectomy	IV	Diffuse-type	Poorly	Positive	2		Tumor differentiation, No.
1205427	M	73	Hui	Lanzhou	158	57	22.8329	No	antrum and angle	Distal resection	III	Intestinal-type	Moderately	Positive	2		High differentiated	6
1205493	M	35	Han	Lanzhou	169	80	28.0102	Yes	antrum and angle	Distal resection	II	Mixed-type	Moderately	Positive	1		Moderately differentiated	46
1205880	F	70	Han	Lanzhou	164	65	24.1672	No	antrum and angle	Distal resection	II	Mixed-type	Moderately	Positive	1		Poor differentiated	22
1206044	M	64	Han	Lanzhou	168	50	17.7154	Yes	cardia and fundus	Total gastrectomy	IV	Intestinal-type	Moderately	Positive	1		Other	14
1206512	M	36	Hui	Lanzhou	173	60	20.0474	No	body and Total stomach	Total gastrectomy	III	Diffuse-type	Poorly	Positive	1		Lauren classification, No.
1206710	M	51	Han	Lanzhou	160	60	23.4375	Yes	antrum and angle	Distal resection	III	Intestinal-type	Moderately	Positive	1		Intestinal type	27
1206798	M	74	Han	Lanzhou	160	60	23.4375	No	cardia and fundus	Total gastrectomy	IV	Diffuse-type	Moderately	Positive	2		Diffuse type	32
1206883	M	50	Han	Lanzhou	167	66	23.6652	No	antrum and angle	Distal resection	II	Intestinal-type	High diferentiated	Positive	1		Mixed type	20
1207448	M	51	Han	Lanzhou	168	55	19.487	No	antrum and angle	Total gastrectomy	III	Diffuse-type	Poorly	Positive	1		Unclassified	9
1208212	M	71	Han	Lanzhou	167	46	16.494	Yes	antrum and angle	Distal resection	III	Unclassified	Poorly	Positive	1		Tumor stage, No.
1208342	M	53	Han	Lanzhou	178	70	22.0932	Yes	cardia and fundus	Total gastrectomy	III	Diffuse-type	Poorly	Positive	1		II (IIb)	24
1208739	M	50	Han	Lanzhou	175	75	24.4898	Yes	cardia and fundus	Total gastrectomy	II	Diffuse-type	Poorly	Positive	1		III (IIIa, IIIb, IIIc)	31
1209302	M	62	Han	Lanzhou	170	75	25.9516	No	antrum and angle	Distal resection	II	Mixed-type	Moderately	Positive	1		IV	33
1209588	M	60	Han	Lanzhou	173	56.5	18.878	Yes	body and Total stomach	Distal resection	II	Unclassified	Moderately	Negative	1		Operation method, No.
1209816	M	49	Han	Lanzhou	169	68	23.8087	No	antrum and angle	Distal resection	II	Mixed-type	Moderately	Negative	1		Total Gastrectomy	40
1210381	M	74	Han	Lanzhou	168	68	24.093	No	cardia and fundus	Total gastrectomy	III	Intestinal-type	Moderately	Positive	2		Distal resection	40
1210591	M	53	Han	Lanzhou	178	75	23.6713	Yes	antrum and angle	Distal resection	IV	Diffuse-type	Moderately	Positive	1		Proximal resection	8
1210802	M	58	Hui	Lanzhou	168	75	26.5731	Yes	body and Total stomach	Total gastrectomy	II	Intestinal-type	Moderately	Negative	1
1213473	F	71	Han	Lanzhou	158	62	24.8358	No	antrum and angle	Total gastrectomy	II	Intestinal-type	Moderately	Positive	1
1214088	M	69	Han	Lanzhou	173	66	22.0522	Yes	antrum and angle	Total gastrectomy	IV	Mixed-type	Moderately	Negative	2
1214336	M	58	Han	Lanzhou	170	52	17.9931	No	cardia and fundus	Total gastrectomy	IV	Mixed-type	Moderately	Positive	1
1214360	M	65	Han	Lanzhou	171	83	28.3848	Yes	cardia and fundus	Proximal resection	III	Intestinal-type	High diferentiated	Negative	1
1214649	M	57	Han	Lanzhou	176	64	20.6612	Yes	antrum and angle	Distal resection	III	Unclassified	Other	Positive	1
1214758	M	67	Han	Lanzhou	160	47	18.3594	Yes	antrum and angle	Proximal resection	IV	Diffuse-type	Moderately	Positive	1
1214819	M	58	Han	Lanzhou	165	50	18.3655	No	antrum and angle	Distal resection	III	Intestinal-type	Poorly	Positive	1
1215204	M	34	Han	Lanzhou	174	66	21.7994	Yes	antrum and angle	Distal resection	II	Diffuse-type	Moderately	Negative	1
1215433	M	48	Han	Lanzhou	165	64	23.5078	No	body and Total stomach	Total gastrectomy	II	Diffuse-type	Poorly	Positive	1
1215564	M	63	Han	Lanzhou	167	68	24.3824	Yes	cardia and fundus	Total gastrectomy	IV	Mixed-type	Moderately	Negative	1
1215615	F	55	Han	Lanzhou	165	41	15.0597	Yes	antrum and angle	Distal resection	III	Intestinal-type	Moderately	Positive	1
1216459	M	47	Han	Lanzhou	170	64	22.1453	Yes	body and Total stomach	Distal resection	II	Diffuse-type	Poorly	Negative	1
1216462	M	62	Han	Lanzhou	172	60	20.2812	No	cardia and fundus	Total gastrectomy	III	Intestinal-type	Moderately	Positive	1
1216582	M	61	Han	Lanzhou	180	72	22.2222	Yes	body and Total stomach	Total gastrectomy	IV	Mixed-type	Moderately	Negative	1
1216704	M	63	Han	Lanzhou	175	66	21.551	Yes	cardia and fundus	Distal resection	III	Intestinal-type	Moderately	Positive	1
1217133	M	51	Han	Lanzhou	170	70	24.2215	Yes	cardia and fundus	Proximal resection	II	Mixed-type	Moderately	Positive	1
1217466	M	71	Han	Lanzhou	167	66	23.6652	No	cardia and fundus	Proximal resection	IV	Intestinal-type	Moderately	Positive	1
1217509	M	53	Han	Lanzhou	167	66	23.6652	No	antrum and angle	Distal resection	IV	Mixed-type	Moderately	Negative	1
1217540	F	66	Han	Lanzhou	165	74	27.1809	Yes	cardia and fundus	Proximal resection	III	Intestinal-type	Moderately	Positive	1
1218405	M	71	Han	Lanzhou	170	58	20.0692	Yes	antrum and angle	Distal resection	III	Diffuse-type	Poorly	Positive	1
1218674	M	40	Han	Lanzhou	176	60	19.3698	Yes	cardia and fundus	Total gastrectomy	III	Diffuse-type	Poorly	Negative	1
1219390	F	56	Han	Lanzhou	160	60	23.4375	Yes	antrum and angle	Distal resection	III	Diffuse-type	Other	Positive	1
1219529	M	61	Han	Lanzhou	180	73	22.5309	Yes	antrum and angle	Total gastrectomy	IV	Intestinal-type	Moderately	Positive	1
1219739	M	63	Han	Lanzhou	170	66	22.8374	Yes	antrum and angle	Distal resection	IV	Intestinal-type	Other	Positive	1
1219865	M	59	Han	Lanzhou	164	65	24.1672	Yes	antrum and angle	Distal resection	III	Diffuse-type	Poorly	Negative	1
1220278	M	46	Zang	Lanzhou	170	72	24.9135	Yes	antrum and angle	Distal resection	IV	Diffuse-type	Other	Positive	1
1220339	M	58	Han	Lanzhou	177	66	21.0667	No	body and Total stomach	Total gastrectomy	II	Intestinal-type	Moderately	Negative	1
1220453	M	69	Han	Lanzhou	165	60	22.0386	No	cardia and fundus	Total gastrectomy	IV	Diffuse-type	Moderately	Positive	1
1221178	M	64	Han	Lanzhou	172	60	20.2812	Yes	body and Total stomach	Total gastrectomy	IV	Diffuse-type	Moderately	Negative	1
1221211	M	61	Han	Lanzhou	168	60	21.2585	Yes	cardia and fundus	Total gastrectomy	IV	Diffuse-type	Poorly	Positive	1
1221341	M	66	Han	Lanzhou	170	65	22.4913	Yes	cardia and fundus	Total gastrectomy	IV	Diffuse-type	Moderately	Negative	2
1221578	M	53	Han	Lanzhou	167	64	22.9481	Yes	antrum and angle	Distal resection	III	Diffuse-type	Other	Positive	1
1221610	F	58	Han	Lanzhou	160	63	24.6094	Yes	antrum and angle	Total gastrectomy	IV	Diffuse-type	Poorly	Positive	1
1221741	M	80	Han	Lanzhou	152	65	28.1337	No	antrum and angle	Distal resection	III	Diffuse-type	Other	Negative	2
1221796	M	67	Han	Lanzhou	177	90	28.7274	Yes	cardia and fundus	Proximal resection	IV	Mixed-type	Poorly	Positive	1
1222093	M	66	Han	Lanzhou	170	80	27.6817	Yes	body and Total stomach	Total gastrectomy	II	Unclassified	Poorly	Negative	1
1222227	M	67	Han	Lanzhou	160	65	25.3906	No	cardia and fundus	Total gastrectomy	III	Intestinal-type	Moderately	Positive	1
1222325	F	52	Han	Lanzhou	156	55	22.6003	Yes	antrum and angle	Distal resection	IV	Diffuse-type	High diferentiated	Negative	1
1222374	M	68	Han	Lanzhou	168	70	24.8016	Yes	antrum and angle	Proximal resection	IV	Unclassified	Other	Positive	1
1222754	M	50	Han	Lanzhou	178	71.5	22.5666	No	antrum and angle	Total gastrectomy	IV	Mixed-type	Moderately	Negative	1
1222792	F	44	Han	Lanzhou	162	65	24.7676	Yes	antrum and angle	Distal resection	II	Intestinal-type	Moderately	Negative	1
1222990	M	58	Han	Lanzhou	170	62	21.4533	Yes	antrum and angle	Distal resection	III	Diffuse-type	Poorly	Positive	1
1223033	M	65	Han	Lanzhou	175	66.9	21.8449	No	cardia and fundus	Total gastrectomy	II	Diffuse-type	Poorly	Positive	1
1223601	M	60	Han	Lanzhou	166	71	25.7657	No	cardia and fundus	Total gastrectomy	IV	Mixed-type	Other	Positive	1
1223870	M	65	Han	Lanzhou	170	65	22.4913	No	antrum and angle	Distal resection	II	Intestinal-type	High diferentiated	Negative	2
1223893	M	64	Baoan	Lanzhou	175	68	22.2041	No	cardia and fundus	Proximal resection	II	Mixed-type	Moderately	Negative	1
1223963	M	53	Han	Lanzhou	170	50	17.301	Yes	body and Total stomach	Total gastrectomy	IV	Diffuse-type	Poorly	Positive	1
1224006	M	63	Han	Lanzhou	174	67	22.1297	No	body and Total stomach	Total gastrectomy	IV	Mixed-type	Moderately	Positive	1
1224055	M	59	Han	Lanzhou	169	58	20.3074	Yes	antrum and angle	Distal resection	III	Diffuse-type	Poorly	Positive	1
1224136	M	55	Han	Lanzhou	175	65	21.2245	No	antrum and angle	Total gastrectomy	III	Mixed-type	Moderately	Negative	2
1224738	M	50	Han	Lanzhou	175	76.5	24.9796	No	antrum and angle	Total gastrectomy	III	Mixed-type	Moderately	Negative	1
1225053	M	66	Han	Lanzhou	168	58	20.5499	Yes	antrum and angle	Total gastrectomy	III	Diffuse-type	Poorly	Negative	1
1225095	M	74	Han	Lanzhou	168	50	17.7154	No	antrum and angle	Distal resection	II	Unclassified	High diferentiated	Negative	1
1225192	M	58	Han	Lanzhou	163	65	24.4646	No	body and Total stomach	Distal resection	IV	Diffuse-type	Poorly	Positive	1
1225366	M	59	Han	Lanzhou	175	70	22.8571	No	antrum and angle	Total gastrectomy	IV	Intestinal-type	Moderately	Negative	1
1225581	M	67	Han	Lanzhou	180	85	26.2346	No	antrum and angle	Distal resection	II	Intestinal-type	High diferentiated	Negative	1
1226011	M	70	Hui	Lanzhou	160	63	24.6094	No	antrum and angle	Distal resection	IV	Intestinal-type	Moderately	Positive	2
1226340	F	52	Han	Lanzhou	162	60	22.8624	No	antrum and angle	Total gastrectomy	III	Mixed-type	Moderately	Negative	1
1226618	M	62	Han	Baiyin	170	60	20.7612	No	antrum and angle	Distal resection	IV	Intestinal-type	Other	Positive	1

## Sheet: Table S1B. Phe _Transcriptome
Table S1B. Clinical phenotypes of AGC patients included in transcriptomic sequencing and analysis (13 tumoral samples alone, 13 peritumoral samples alone, and 58 paired samples)
Sample ID	Sample type	Sex	Age	Height (cm)	Weight (kg)	BMI	Chemotherapy	cancerous site	Surgical method	Tumor staging	lauren type	Differentiation degree	Hp infection	ECOG/CCI	Nationality
CR1060278	Tumor	M	56	168	69	24.4473	Y	antrum and angle of stomach	Distal	III	Intestinal	Moderately	P	1	Han			Clinical phenotypes statistical analysis of the 88 GC patients.
CR1187861	Tumor	M	61	165	52	19.1001	Y	antrum and angle of stomach	Distal	IV	Mix	Other	P	2	Han			Phenotypes	GC Patients（n=88）
CR1189167	Tumor	M	59	160	65	25.3906	Y	cardia and fundus of stomach	All	III	Intestinal	Moderately	N	1	Han			Age (mean ± SD)	59.01 ± 9.23
CR1198655	Tumor	M	60	167	62	22.231	Y	cardia and fundus of stomach	All	II	Unclassified	Other	P	1	Han			Gender (Female:Male)	12:76
CR1200778	Tumor	M	63	173	61	20.3816	Y	body and all stomach	All	III	Diffuse	Moderately	N	1	Han			Weight (kg, mean ± SD)	64.40 ± 9.45
CR1204562	Tumor	F	60	156	48	19.7239	Y	antrum and angle of stomach	Distal	II	Intestinal	Moderately	P	1	Han			Height (cm, mean ± SD)	168.49 ± 6.39
CR1205055	Tumor	F	37	153	46.5	19.8642	Y	cardia and fundus of stomach	All	IV	Diffuse	Poorly	P	2	Han			BMI (mean ± SD)	22.65 ± 2.86
CR1205427	Tumor	M	73	158	57	22.8329	N	antrum and angle of stomach	Distal	III	Intestinal	Moderately	P	2	Hui			Tumor site, No.
CR1205493	Tumor	M	35	169	80	28.0102	Y	antrum and angle of stomach	Distal	II	Mix	Moderately	P	1	Han			Cardia and fundus	26
CR1205880	Tumor	F	70	164	65	24.1672	N	antrum and angle of stomach	Distal	II	Mix	Moderately	P	1	Han			Body	13
CR1206044	Tumor	M	64	168	50	17.7154	Y	cardia and fundus of stomach	All	IV	Intestinal	Moderately	P	1	Han			Antrum and angle	49
CR1206512	Tumor	M	36	173	60	20.0474	N	body and all stomach	All	III	Diffuse	Poorly	P	1	Hui			Tumor differentiation, No.
CR1206798	Tumor	M	74	160	60	23.4375	N	cardia and fundus of stomach	All	IV	Diffuse	Moderately	P	2	Han			High differentiated	6
CR1206883	Tumor	M	50	167	66	23.6652	N	antrum and angle of stomach	Distal	II	Intestinal	High diferentiated	P	1	Han			Moderately differentiated	46
CR1207448	Tumor	M	51	168	55	19.487	N	antrum and angle of stomach	All	III	Diffuse	Poorly	P	1	Han			Poor differentiated	22
CR1208212	Tumor	M	71	167	46	16.494	Y	antrum and angle of stomach	Distal	III	Unclassified	Poorly	P	1	Han			Other	14
CR1208342	Tumor	M	53	178	70	22.0932	Y	cardia and fundus of stomach	All	III	Diffuse	Poorly	P	1	Han			Lauren classification, No.
CR1209302	Tumor	M	62	170	75	25.9516	N	antrum and angle of stomach	Distal	II	Mix	Moderately	P	1	Han			Intestinal type	27
CR1209588	Tumor	M	60	173	56.5	18.878	Y	body and all stomach	Distal	II	Unclassified	Moderately	N	1	Han			Diffuse type	32
CR1210381	Tumor	M	74	168	68	24.093	N	cardia and fundus of stomach	All	III	Intestinal	Moderately	P	2	Han			Mixed type	20
CR1210591	Tumor	M	53	178	75	23.6713	Y	antrum and angle of stomach	Distal	IV	Diffuse	Moderately	P	1	Han			Unclassified	9
CR1210802	Tumor	M	58	168	75	26.5731	Y	body and all stomach	All	II	Intestinal	Moderately	N	1	Hui			Tumor stage, No.
CR1213473	Tumor	F	71	158	62	24.8358	N	antrum and angle of stomach	All	II	Intestinal	Moderately	P	1	Han			II (IIb)	24
CR1214088	Tumor	M	69	173	66	22.0522	Y	antrum and angle of stomach	All	IV	Mix	Moderately	N	2	Han			III (IIIa, IIIb, IIIc)	31
CR1214336	Tumor	M	58	170	52	17.9931	N	cardia and fundus of stomach	All	IV	Mix	Moderately	P	1	Han			IV	33
CR1214360	Tumor	M	65	171	83	28.3848	Y	cardia and fundus of stomach	Proximal	III	Intestinal	High diferentiated	N	1	Han			Operation method, No.
CR1214649	Tumor	M	57	176	64	20.6612	Y	antrum and angle of stomach	Distal	III	Unclassified	Other	P	1	Han			Total Gastrectomy	40
CR1214758	Tumor	M	67	160	47	18.3594	Y	antrum and angle of stomach	Proximal	IV	Diffuse	Moderately	P	1	Han			Distal resection	40
CR1214819	Tumor	M	58	165	50	18.3655	N	antrum and angle of stomach	Distal	III	Intestinal	Poorly	P	1	Han			Proximal resection	8
CR1215204	Tumor	M	34	174	66	21.7994	Y	antrum and angle of stomach	Distal	II	Diffuse	Moderately	N	1	Han
CR1215433	Tumor	M	48	165	64	23.5078	N	body and all stomach	All	II	Diffuse	Poorly	P	1	Han
CR1215564	Tumor	M	63	167	68	24.3824	Y	cardia and fundus of stomach	All	IV	Mix	Moderately	N	1	Han
CR1215615	Tumor	F	55	165	41	15.0597	Y	antrum and angle of stomach	Distal	III	Intestinal	Moderately	P	1	Han
CR1216459	Tumor	M	47	170	64	22.1453	Y	body and all stomach	Distal	II	Diffuse	Poorly	N	1	Han
CR1216462	Tumor	M	62	172	60	20.2812	N	cardia and fundus of stomach	All	III	Intestinal	Moderately	P	1	Han
CR1216582	Tumor	M	61	180	72	22.2222	Y	body and all stomach	All	IV	Mix	Moderately	N	1	Han
CR1216704	Tumor	M	63	175	66	21.551	Y	cardia and fundus of stomach	Distal	III	Intestinal	Moderately	P	1	Han
CR1217466	Tumor	M	71	167	66	23.6652	N	cardia and fundus of stomach	Proximal	IV	Intestinal	Moderately	P	1	Han
CR1217540	Tumor	F	66	165	74	27.1809	Y	cardia and fundus of stomach	Proximal	III	Intestinal	Moderately	P	1	Han
CR1218405	Tumor	M	71	170	58	20.0692	Y	antrum and angle of stomach	Distal	III	Diffuse	Poorly	P	1	Han
CR1218674	Tumor	M	40	176	60	19.3698	Y	cardia and fundus of stomach	All	III	Diffuse	Poorly	N	1	Han
CR1219390	Tumor	F	56	160	60	23.4375	Y	antrum and angle of stomach	Distal	III	Diffuse	Other	P	1	Han
CR1219529	Tumor	M	61	180	73	22.5309	Y	antrum and angle of stomach	All	IV	Intestinal	Moderately	P	1	Han
CR1219865	Tumor	M	59	164	65	24.1672	Y	antrum and angle of stomach	Distal	III	Diffuse	Poorly	N	1	Han
CR1220278	Tumor	M	46	170	72	24.9135	Y	antrum and angle of stomach	Distal	IV	Diffuse	Other	P	1	Zang
CR1220339	Tumor	M	58	177	66	21.0667	N	body and all stomach	All	II	Intestinal	Moderately	N	1	Han
CR1220453	Tumor	M	69	165	60	22.0386	N	cardia and fundus of stomach	All	IV	Diffuse	Moderately	P	1	Han
CR1221211	Tumor	M	61	168	60	21.2585	Y	cardia and fundus of stomach	All	IV	Diffuse	Poorly	P	1	Han
CR1221341	Tumor	M	66	170	65	22.4913	Y	cardia and fundus of stomach	All	IV	Diffuse	Moderately	N	2	Han
CR1221578	Tumor	M	53	167	64	22.9481	Y	antrum and angle of stomach	Distal	III	Diffuse	Other	P	1	Han
CR1221610	Tumor	F	58	160	63	24.6094	Y	antrum and angle of stomach	All	IV	Diffuse	Poorly	P	1	Han
CR1221741	Tumor	M	80	152	65	28.1337	N	antrum and angle of stomach	Distal	III	Diffuse	Other	N	2	Han
CR1221796	Tumor	M	67	177	90	28.7274	Y	cardia and fundus of stomach	Proximal	IV	Mix	Poorly	P	1	Han
CR1222093	Tumor	M	66	170	80	27.6817	Y	body and all stomach	All	II	Unclassified	Poorly	N	1	Han
CR1222227	Tumor	M	67	160	65	25.3906	N	cardia and fundus of stomach	All	III	Intestinal	Moderately	P	1	Han
CR1222374	Tumor	M	68	168	70	24.8016	Y	antrum and angle of stomach	Proximal	IV	Unclassified	Other	P	1	Han
CR1222792	Tumor	F	44	162	65	24.7676	Y	antrum and angle of stomach	Distal	II	Intestinal	Moderately	N	1	Han
CR1222990	Tumor	M	58	170	62	21.4533	Y	antrum and angle of stomach	Distal	III	Diffuse	Poorly	P	1	Han
CR1223033	Tumor	M	65	175	66.9	21.8449	N	cardia and fundus of stomach	All	II	Diffuse	Poorly	P	1	Han
CR1223870	Tumor	M	65	170	65	22.4913	N	antrum and angle of stomach	Distal	II	Intestinal	High diferentiated	N	2	Han
CR1223893	Tumor	M	64	175	68	22.2041	N	cardia and fundus of stomach	Proximal	II	Mix	Moderately	N	1	Baoan
CR1223963	Tumor	M	53	170	50	17.301	Y	body and all stomach	All	IV	Diffuse	Poorly	P	1	Han
CR1224006	Tumor	M	63	174	67	22.1297	N	body and all stomach	All	IV	Mix	Moderately	P	1	Han
CR1224055	Tumor	M	59	169	58	20.3074	Y	antrum and angle of stomach	Distal	III	Diffuse	Poorly	P	1	Han
CR1224136	Tumor	M	55	175	65	21.2245	N	antrum and angle of stomach	All	III	Mix	Moderately	N	2	Han
CR1225095	Tumor	M	74	168	50	17.7154	N	antrum and angle of stomach	Distal	II	Unclassified	High diferentiated	N	1	Han
CR1225192	Tumor	M	58	163	65	24.4646	N	body and all stomach	Distal	IV	Diffuse	Poorly	P	1	Han
CR1225366	Tumor	M	59	175	70	22.8571	N	antrum and angle of stomach	All	IV	Intestinal	Moderately	N	1	Han
CR1226011	Tumor	M	70	160	63	24.6094	N	antrum and angle of stomach	Distal	IV	Intestinal	Moderately	P	2	Hui
CR1226340	Tumor	F	52	162	60	22.8624	N	antrum and angle of stomach	All	III	Mix	Moderately	N	1	Han
CR1226618	Tumor	M	62	170	60	20.7612	N	antrum and angle of stomach	Distal	IV	Intestinal	Other	P	1	Han
CR561394	Tumor	F	55	160	47	18.3594	Y	antrum and angle of stomach	Distal	II	Unclassified	Other	N	1	Han
CR911683	Tumor	M	59	180	85	26.2346	Y	antrum and angle of stomach	Distal	III	Diffuse	Other	P	1	Han
ZR1060278	Peritumor	M	56	168	69	24.4473	Y	antrum and angle of stomach	Distal	III	Intestinal	Moderately	P	1	Han
ZR1187861	Peritumor	M	61	165	52	19.1001	Y	antrum and angle of stomach	Distal	IV	Mix	Other	P	2	Han
ZR1197047	Peritumor	M	58	175	78	25.4694	Y	cardia and fundus of stomach	All	IV	Mix	Moderately	P	1	Han
ZR1198655	Peritumor	M	60	167	62	22.231	Y	cardia and fundus of stomach	All	II	Unclassified	Other	P	1	Han
ZR1201510	Peritumor	M	53	170	77	26.6436	Y	antrum and angle of stomach	Distal	IV	Unclassified	Other	P	1	Han
ZR1205055	Peritumor	F	37	153	46.5	19.8642	Y	cardia and fundus of stomach	All	IV	Diffuse	Poorly	P	2	Han
ZR1206044	Peritumor	M	64	168	50	17.7154	Y	cardia and fundus of stomach	All	IV	Intestinal	Moderately	P	1	Han
ZR1206512	Peritumor	M	36	173	60	20.0474	N	body and all stomach	All	III	Diffuse	Poorly	P	1	Hui
ZR1206710	Peritumor	M	51	160	60	23.4375	Y	antrum and angle of stomach	Distal	III	Intestinal	Moderately	P	1	Han
ZR1206798	Peritumor	M	74	160	60	23.4375	N	cardia and fundus of stomach	All	IV	Diffuse	Moderately	P	2	Han
ZR1206883	Peritumor	M	50	167	66	23.6652	N	antrum and angle of stomach	Distal	II	Intestinal	High diferentiated	P	1	Han
ZR1207448	Peritumor	M	51	168	55	19.487	N	antrum and angle of stomach	All	III	Diffuse	Poorly	P	1	Han
ZR1208212	Peritumor	M	71	167	46	16.494	Y	antrum and angle of stomach	Distal	III	Unclassified	Poorly	P	1	Han
ZR1208739	Peritumor	M	50	175	75	24.4898	Y	cardia and fundus of stomach	All	II	Diffuse	Poorly	P	1	Han
ZR1209302	Peritumor	M	62	170	75	25.9516	N	antrum and angle of stomach	Distal	II	Mix	Moderately	P	1	Han
ZR1209588	Peritumor	M	60	173	56.5	18.878	Y	body and all stomach	Distal	II	Unclassified	Moderately	N	1	Han
ZR1209816	Peritumor	M	49	169	68	23.8087	N	antrum and angle of stomach	Distal	II	Mix	Moderately	N	1	Han
ZR1210381	Peritumor	M	74	168	68	24.093	N	cardia and fundus of stomach	All	III	Intestinal	Moderately	P	2	Han
ZR1210591	Peritumor	M	53	178	75	23.6713	Y	antrum and angle of stomach	Distal	IV	Diffuse	Moderately	P	1	Han
ZR1210802	Peritumor	M	58	168	75	26.5731	Y	body and all stomach	All	II	Intestinal	Moderately	N	1	Hui
ZR1213473	Peritumor	F	71	158	62	24.8358	N	antrum and angle of stomach	All	II	Intestinal	Moderately	P	1	Han
ZR1214088	Peritumor	M	69	173	66	22.0522	Y	antrum and angle of stomach	All	IV	Mix	Moderately	N	2	Han
ZR1214336	Peritumor	M	58	170	52	17.9931	N	cardia and fundus of stomach	All	IV	Mix	Moderately	P	1	Han
ZR1214360	Peritumor	M	65	171	83	28.3848	Y	cardia and fundus of stomach	Proximal	III	Intestinal	High diferentiated	N	1	Han
ZR1214649	Peritumor	M	57	176	64	20.6612	Y	antrum and angle of stomach	Distal	III	Unclassified	Other	P	1	Han
ZR1214758	Peritumor	M	67	160	47	18.3594	Y	antrum and angle of stomach	Proximal	IV	Diffuse	Moderately	P	1	Han
ZR1214819	Peritumor	M	58	165	50	18.3655	N	antrum and angle of stomach	Distal	III	Intestinal	Poorly	P	1	Han
ZR1215433	Peritumor	M	48	165	64	23.5078	N	body and all stomach	All	II	Diffuse	Poorly	P	1	Han
ZR1215615	Peritumor	F	55	165	41	15.0597	Y	antrum and angle of stomach	Distal	III	Intestinal	Moderately	P	1	Han
ZR1216459	Peritumor	M	47	170	64	22.1453	Y	body and all stomach	Distal	II	Diffuse	Poorly	N	1	Han
ZR1216462	Peritumor	M	62	172	60	20.2812	N	cardia and fundus of stomach	All	III	Intestinal	Moderately	P	1	Han
ZR1216582	Peritumor	M	61	180	72	22.2222	Y	body and all stomach	All	IV	Mix	Moderately	N	1	Han
ZR1216704	Peritumor	M	63	175	66	21.551	Y	cardia and fundus of stomach	Distal	III	Intestinal	Moderately	P	1	Han
ZR1217133	Peritumor	M	51	170	70	24.2215	Y	cardia and fundus of stomach	Proximal	II	Mix	Moderately	P	1	Han
ZR1217466	Peritumor	M	71	167	66	23.6652	N	cardia and fundus of stomach	Proximal	IV	Intestinal	Moderately	P	1	Han
ZR1217509	Peritumor	M	53	167	66	23.6652	N	antrum and angle of stomach	Distal	IV	Mix	Moderately	N	1	Han
ZR1217540	Peritumor	F	66	165	74	27.1809	Y	cardia and fundus of stomach	Proximal	III	Intestinal	Moderately	P	1	Han
ZR1218674	Peritumor	M	40	176	60	19.3698	Y	cardia and fundus of stomach	All	III	Diffuse	Poorly	N	1	Han
ZR1219390	Peritumor	F	56	160	60	23.4375	Y	antrum and angle of stomach	Distal	III	Diffuse	Other	P	1	Han
ZR1219529	Peritumor	M	61	180	73	22.5309	Y	antrum and angle of stomach	All	IV	Intestinal	Moderately	P	1	Han
ZR1219739	Peritumor	M	63	170	66	22.8374	Y	antrum and angle of stomach	Distal	IV	Intestinal	Other	P	1	Han
ZR1219865	Peritumor	M	59	164	65	24.1672	Y	antrum and angle of stomach	Distal	III	Diffuse	Poorly	N	1	Han
ZR1220278	Peritumor	M	46	170	72	24.9135	Y	antrum and angle of stomach	Distal	IV	Diffuse	Other	P	1	Zang
ZR1220339	Peritumor	M	58	177	66	21.0667	N	body and all stomach	All	II	Intestinal	Moderately	N	1	Han
ZR1220453	Peritumor	M	69	165	60	22.0386	N	cardia and fundus of stomach	All	IV	Diffuse	Moderately	P	1	Han
ZR1221178	Peritumor	M	64	172	60	20.2812	Y	body and all stomach	All	IV	Diffuse	Moderately	N	1	Han
ZR1221211	Peritumor	M	61	168	60	21.2585	Y	cardia and fundus of stomach	All	IV	Diffuse	Poorly	P	1	Han
ZR1221341	Peritumor	M	66	170	65	22.4913	Y	cardia and fundus of stomach	All	IV	Diffuse	Moderately	N	2	Han
ZR1221578	Peritumor	M	53	167	64	22.9481	Y	antrum and angle of stomach	Distal	III	Diffuse	Other	P	1	Han
ZR1221741	Peritumor	M	80	152	65	28.1337	N	antrum and angle of stomach	Distal	III	Diffuse	Other	N	2	Han
ZR1221796	Peritumor	M	67	177	90	28.7274	Y	cardia and fundus of stomach	Proximal	IV	Mix	Poorly	P	1	Han
ZR1222227	Peritumor	M	67	160	65	25.3906	N	cardia and fundus of stomach	All	III	Intestinal	Moderately	P	1	Han
ZR1222325	Peritumor	F	52	156	55	22.6003	Y	antrum and angle of stomach	Distal	IV	Diffuse	High diferentiated	N	1	Han
ZR1222374	Peritumor	M	68	168	70	24.8016	Y	antrum and angle of stomach	Proximal	IV	Unclassified	Other	P	1	Han
ZR1222754	Peritumor	M	50	178	71.5	22.5666	N	antrum and angle of stomach	All	IV	Mix	Moderately	N	1	Han
ZR1222792	Peritumor	F	44	162	65	24.7676	Y	antrum and angle of stomach	Distal	II	Intestinal	Moderately	N	1	Han
ZR1223601	Peritumor	M	60	166	71	25.7657	N	cardia and fundus of stomach	All	IV	Mix	Other	P	1	Han
ZR1223870	Peritumor	M	65	170	65	22.4913	N	antrum and angle of stomach	Distal	II	Intestinal	High diferentiated	N	2	Han
ZR1223893	Peritumor	M	64	175	68	22.2041	N	cardia and fundus of stomach	Proximal	II	Mix	Moderately	N	1	Baoan
ZR1223963	Peritumor	M	53	170	50	17.301	Y	body and all stomach	All	IV	Diffuse	Poorly	P	1	Han
ZR1224006	Peritumor	M	63	174	67	22.1297	N	body and all stomach	All	IV	Mix	Moderately	P	1	Han
ZR1224055	Peritumor	M	59	169	58	20.3074	Y	antrum and angle of stomach	Distal	III	Diffuse	Poorly	P	1	Han
ZR1224136	Peritumor	M	55	175	65	21.2245	N	antrum and angle of stomach	All	III	Mix	Moderately	N	2	Han
ZR1224738	Peritumor	M	50	175	76.5	24.9796	N	antrum and angle of stomach	All	III	Mix	Moderately	N	1	Han
ZR1225053	Peritumor	M	66	168	58	20.5499	Y	antrum and angle of stomach	All	III	Diffuse	Poorly	N	1	Han
ZR1225095	Peritumor	M	74	168	50	17.7154	N	antrum and angle of stomach	Distal	II	Unclassified	High diferentiated	N	1	Han
ZR1225192	Peritumor	M	58	163	65	24.4646	N	body and all stomach	Distal	IV	Diffuse	Poorly	P	1	Han
ZR1225366	Peritumor	M	59	175	70	22.8571	N	antrum and angle of stomach	All	IV	Intestinal	Moderately	N	1	Han
ZR1225581	Peritumor	M	67	180	85	26.2346	N	antrum and angle of stomach	Distal	II	Intestinal	High diferentiated	N	1	Han
ZR1226011	Peritumor	M	70	160	63	24.6094	N	antrum and angle of stomach	Distal	IV	Intestinal	Moderately	P	2	Hui
ZR1226340	Peritumor	F	52	162	60	22.8624	N	antrum and angle of stomach	All	III	Mix	Moderately	N	1	Han
ZR561394	Peritumor	F	55	160	47	18.3594	Y	antrum and angle of stomach	Distal	II	Unclassified	Other	N	1	Han
ZR911683	Peritumor	M	59	180	85	26.2346	Y	antrum and angle of stomach	Distal	III	Diffuse	Other	P	1	Han

## Sheet: Table S1C. Lanren subtype_demog
ID	Sex	Age	Nationality	Residence	Height (cm)	Weight (kg)	BMI	Chemotherapy	Cancerous site	Surgical method	GC Stage	Lauren classification	Differentiation degree	Hp infection	ECOG/CCI
911683	M	59	Han	Lanzhou	180	85	26.2346	Yes	antrum and angle	Distal resection	III	Diffuse-type	Other	Positive	1			Demographic and clinical characteristic comparison table of Lauren subtype subgroups
1200778	M	63	Han	Lanzhou	173	61	20.3816	Yes	body and Total stomach	Total gastrectomy	III	Diffuse-type	Moderately	Negative	1			Lauren classification	Diffuse type	Intestinal type	Mixed type
1205055	F	37	Han	Lanzhou	153	46.5	19.8642	Yes	cardia and fundus	Total gastrectomy	IV	Diffuse-type	Poorly	Positive	2			Patients No.	32	27	20
1206512	M	36	Hui	Lanzhou	173	60	20.0474	No	body and Total stomach	Total gastrectomy	III	Diffuse-type	Poorly	Positive	1			Sex (F/M)	04:28:00	05:22:00	02:18:00	X-squared = 0.78664, p-value =0.6748	chisq.test
1206798	M	74	Han	Lanzhou	160	60	23.4375	No	cardia and fundus	Total gastrectomy	IV	Diffuse-type	Moderately	Positive	2			Age	56.44±10.96	61.92±7.14	57.55±8.34	p-value=0.07044	kruskal.test
1207448	M	51	Han	Lanzhou	168	55	19.487	No	antrum and angle	Total gastrectomy	III	Diffuse-type	Poorly	Positive	1			BMI	22.12±2.34	22.99±3.02	23.58±2.62	p-value=0.07842	kruskal.test
1208342	M	53	Han	Lanzhou	178	70	22.0932	Yes	cardia and fundus	Total gastrectomy	III	Diffuse-type	Poorly	Positive	1			Chemotherapy (Yes/No)	24:8	13:14:00	08:12:00	X-squared = 7.4498, p-value =0.02412	chisq.test
1208739	M	50	Han	Lanzhou	175	75	24.4898	Yes	cardia and fundus	Total gastrectomy	II	Diffuse-type	Poorly	Positive	1			Cancerous site (antrum and angle/body and Total stomach/cardia and fundus)	16:7:9	16:2:9	11:2:7	X-squared = 3.4112, p-value = 0.4915	chisq.test
1210591	M	53	Han	Lanzhou	178	75	23.6713	Yes	antrum and angle	Distal resection	IV	Diffuse-type	Moderately	Positive	1			Surgical method (Distal/Proximal/Total gastrectomy)	14:1:17	14:3:10	6:3:11	X-squared = 4.5272, p-value = 0.3393	chisq.test
1214758	M	67	Han	Lanzhou	160	47	18.3594	Yes	antrum and angle	Proximal resection	IV	Diffuse-type	Moderately	Positive	1			GC stage(II/III/IV)	05:14:13	8:12:7	6:3:11	X-squared = 7.5295, p-value = 0.1104	chisq.test
1215204	M	34	Han	Lanzhou	174	66	21.7994	Yes	antrum and angle	Distal resection	II	Diffuse-type	Moderately	Negative	1			Differentiation	1:8:5:18	4:20:2:1	0:17:2:1	X-squared = 35.995, p-value = 2.763e-06	chisq.test
1215433	M	48	Han	Lanzhou	165	64	23.5078	No	body and Total stomach	Total gastrectomy	II	Diffuse-type	Poorly	Positive	1			Hp infection	10:22:00	08:19:00	10:10:00	X-squared = 2.4969, p-value = 0.2869	chisq.test
1216459	M	47	Han	Lanzhou	170	64	22.1453	Yes	body and Total stomach	Distal resection	II	Diffuse-type	Poorly	Negative	1			ECOG/CCI	28:4	24:4	18:3	X-squared = 0.052597, p-value = 0.974	chisq.test
1218405	M	71	Han	Lanzhou	170	58	20.0692	Yes	antrum and angle	Distal resection	III	Diffuse-type	Poorly	Positive	1
1218674	M	40	Han	Lanzhou	176	60	19.3698	Yes	cardia and fundus	Total gastrectomy	III	Diffuse-type	Poorly	Negative	1
1219390	F	56	Han	Lanzhou	160	60	23.4375	Yes	antrum and angle	Distal resection	III	Diffuse-type	Other	Positive	1
1219865	M	59	Han	Lanzhou	164	65	24.1672	Yes	antrum and angle	Distal resection	III	Diffuse-type	Poorly	Negative	1
1220278	M	46	Zang	Lanzhou	170	72	24.9135	Yes	antrum and angle	Distal resection	IV	Diffuse-type	Other	Positive	1
1220453	M	69	Han	Lanzhou	165	60	22.0386	No	cardia and fundus	Total gastrectomy	IV	Diffuse-type	Moderately	Positive	1
1221178	M	64	Han	Lanzhou	172	60	20.2812	Yes	body and Total stomach	Total gastrectomy	IV	Diffuse-type	Moderately	Negative	1
1221211	M	61	Han	Lanzhou	168	60	21.2585	Yes	cardia and fundus	Total gastrectomy	IV	Diffuse-type	Poorly	Positive	1
1221341	M	66	Han	Lanzhou	170	65	22.4913	Yes	cardia and fundus	Total gastrectomy	IV	Diffuse-type	Moderately	Negative	2
1221578	M	53	Han	Lanzhou	167	64	22.9481	Yes	antrum and angle	Distal resection	III	Diffuse-type	Other	Positive	1
1221610	F	58	Han	Lanzhou	160	63	24.6094	Yes	antrum and angle	Total gastrectomy	IV	Diffuse-type	Poorly	Positive	1
1221741	M	80	Han	Lanzhou	152	65	28.1337	No	antrum and angle	Distal resection	III	Diffuse-type	Other	Negative	2
1222325	F	52	Han	Lanzhou	156	55	22.6003	Yes	antrum and angle	Distal resection	IV	Diffuse-type	High diferentiated	Negative	1
1222990	M	58	Han	Lanzhou	170	62	21.4533	Yes	antrum and angle	Distal resection	III	Diffuse-type	Poorly	Positive	1
1223033	M	65	Han	Lanzhou	175	66.9	21.8449	No	cardia and fundus	Total gastrectomy	II	Diffuse-type	Poorly	Positive	1
1223963	M	53	Han	Lanzhou	170	50	17.301	Yes	body and Total stomach	Total gastrectomy	IV	Diffuse-type	Poorly	Positive	1
1224055	M	59	Han	Lanzhou	169	58	20.3074	Yes	antrum and angle	Distal resection	III	Diffuse-type	Poorly	Positive	1
1225053	M	66	Han	Lanzhou	168	58	20.5499	Yes	antrum and angle	Total gastrectomy	III	Diffuse-type	Poorly	Negative	1
1225192	M	58	Han	Lanzhou	163	65	24.4646	No	body and Total stomach	Distal resection	IV	Diffuse-type	Poorly	Positive	1
1060278	M	56	Han	Lanzhou	168	69	24.4473	Yes	antrum and angle	Distal resection	III	Intestinal-type	Moderately	Positive	1
1189167	M	59	Han	Lanzhou	160	65	25.3906	Yes	cardia and fundus	Total gastrectomy	III	Intestinal-type	Moderately	Negative	1
1204562	F	60	Han	Lanzhou	156	48	19.7239	Yes	antrum and angle	Distal resection	II	Intestinal-type	Moderately	Positive	1
1205427	M	73	Hui	Lanzhou	158	57	22.8329	No	antrum and angle	Distal resection	III	Intestinal-type	Moderately	Positive	2
1206044	M	64	Han	Lanzhou	168	50	17.7154	Yes	cardia and fundus	Total gastrectomy	IV	Intestinal-type	Moderately	Positive	1
1206710	M	51	Han	Lanzhou	160	60	23.4375	Yes	antrum and angle	Distal resection	III	Intestinal-type	Moderately	Positive	1
1206883	M	50	Han	Lanzhou	167	66	23.6652	No	antrum and angle	Distal resection	II	Intestinal-type	High diferentiated	Positive	1
1210381	M	74	Han	Lanzhou	168	68	24.093	No	cardia and fundus	Total gastrectomy	III	Intestinal-type	Moderately	Positive	2
1210802	M	58	Hui	Lanzhou	168	75	26.5731	Yes	body and Total stomach	Total gastrectomy	II	Intestinal-type	Moderately	Negative	1
1213473	F	71	Han	Lanzhou	158	62	24.8358	No	antrum and angle	Total gastrectomy	II	Intestinal-type	Moderately	Positive	1
1214360	M	65	Han	Lanzhou	171	83	28.3848	Yes	cardia and fundus	Proximal resection	III	Intestinal-type	High diferentiated	Negative	1
1214819	M	58	Han	Lanzhou	165	50	18.3655	No	antrum and angle	Distal resection	III	Intestinal-type	Poorly	Positive	1
1215615	F	55	Han	Lanzhou	165	41	15.0597	Yes	antrum and angle	Distal resection	III	Intestinal-type	Moderately	Positive	1
1216462	M	62	Han	Lanzhou	172	60	20.2812	No	cardia and fundus	Total gastrectomy	III	Intestinal-type	Moderately	Positive	1
1216704	M	63	Han	Lanzhou	175	66	21.551	Yes	cardia and fundus	Distal resection	III	Intestinal-type	Moderately	Positive	1
1217466	M	71	Han	Lanzhou	167	66	23.6652	No	cardia and fundus	Proximal resection	IV	Intestinal-type	Moderately	Positive	1
1217540	F	66	Han	Lanzhou	165	74	27.1809	Yes	cardia and fundus	Proximal resection	III	Intestinal-type	Moderately	Positive	1
1219529	M	61	Han	Lanzhou	180	73	22.5309	Yes	antrum and angle	Total gastrectomy	IV	Intestinal-type	Moderately	Positive	1
1219739	M	63	Han	Lanzhou	170	66	22.8374	Yes	antrum and angle	Distal resection	IV	Intestinal-type	Other	Positive	1
1220339	M	58	Han	Lanzhou	177	66	21.0667	No	body and Total stomach	Total gastrectomy	II	Intestinal-type	Moderately	Negative	1
1222227	M	67	Han	Lanzhou	160	65	25.3906	No	cardia and fundus	Total gastrectomy	III	Intestinal-type	Moderately	Positive	1
1222792	F	44	Han	Lanzhou	162	65	24.7676	Yes	antrum and angle	Distal resection	II	Intestinal-type	Moderately	Negative	1
1223870	M	65	Han	Lanzhou	170	65	22.4913	No	antrum and angle	Distal resection	II	Intestinal-type	High diferentiated	Negative	2
1225366	M	59	Han	Lanzhou	175	70	22.8571	No	antrum and angle	Total gastrectomy	IV	Intestinal-type	Moderately	Negative	1
1225581	M	67	Han	Lanzhou	180	85	26.2346	No	antrum and angle	Distal resection	II	Intestinal-type	High diferentiated	Negative	1
1226011	M	70	Hui	Lanzhou	160	63	24.6094	No	antrum and angle	Distal resection	IV	Intestinal-type	Moderately	Positive	2
1226618	M	62	Han	Baiyin	170	60	20.7612	No	antrum and angle	Distal resection	IV	Intestinal-type	Other	Positive	1
1187861	M	61	Han	Lanzhou	165	52	19.1001	Yes	antrum and angle	Distal resection	IV	Mixed-type	Other	Positive	2
1197047	M	58	Han	Lanzhou	175	78	25.4694	Yes	cardia and fundus	Total gastrectomy	IV	Mixed-type	Moderately	Positive	1
1205493	M	35	Han	Lanzhou	169	80	28.0102	Yes	antrum and angle	Distal resection	II	Mixed-type	Moderately	Positive	1
1205880	F	70	Han	Lanzhou	164	65	24.1672	No	antrum and angle	Distal resection	II	Mixed-type	Moderately	Positive	1
1209302	M	62	Han	Lanzhou	170	75	25.9516	No	antrum and angle	Distal resection	II	Mixed-type	Moderately	Positive	1
1209816	M	49	Han	Lanzhou	169	68	23.8087	No	antrum and angle	Distal resection	II	Mixed-type	Moderately	Negative	1
1214088	M	69	Han	Lanzhou	173	66	22.0522	Yes	antrum and angle	Total gastrectomy	IV	Mixed-type	Moderately	Negative	2
1214336	M	58	Han	Lanzhou	170	52	17.9931	No	cardia and fundus	Total gastrectomy	IV	Mixed-type	Moderately	Positive	1
1215564	M	63	Han	Lanzhou	167	68	24.3824	Yes	cardia and fundus	Total gastrectomy	IV	Mixed-type	Moderately	Negative	1
1216582	M	61	Han	Lanzhou	180	72	22.2222	Yes	body and Total stomach	Total gastrectomy	IV	Mixed-type	Moderately	Negative	1
1217133	M	51	Han	Lanzhou	170	70	24.2215	Yes	cardia and fundus	Proximal resection	II	Mixed-type	Moderately	Positive	1
1217509	M	53	Han	Lanzhou	167	66	23.6652	No	antrum and angle	Distal resection	IV	Mixed-type	Moderately	Negative	1
1221796	M	67	Han	Lanzhou	177	90	28.7274	Yes	cardia and fundus	Proximal resection	IV	Mixed-type	Poorly	Positive	1
1222754	M	50	Han	Lanzhou	178	71.5	22.5666	No	antrum and angle	Total gastrectomy	IV	Mixed-type	Moderately	Negative	1
1223601	M	60	Han	Lanzhou	166	71	25.7657	No	cardia and fundus	Total gastrectomy	IV	Mixed-type	Other	Positive	1
1223893	M	64	Baoan	Lanzhou	175	68	22.2041	No	cardia and fundus	Proximal resection	II	Mixed-type	Moderately	Negative	1
1224006	M	63	Han	Lanzhou	174	67	22.1297	No	body and Total stomach	Total gastrectomy	IV	Mixed-type	Moderately	Positive	1
1224136	M	55	Han	Lanzhou	175	65	21.2245	No	antrum and angle	Total gastrectomy	III	Mixed-type	Moderately	Negative	2
1224738	M	50	Han	Lanzhou	175	76.5	24.9796	No	antrum and angle	Total gastrectomy	III	Mixed-type	Moderately	Negative	1
1226340	F	52	Han	Lanzhou	162	60	22.8624	No	antrum and angle	Total gastrectomy	III	Mixed-type	Moderately	Negative	1
