# Supplementary material for: Integrated multi-omics profiling reveals phenotype- and tissue-specific host-microbiota interactions in paired tumor and peritumoral tissues of advanced gastric cancer patients from Northwest China
Source: Front Cell Infect Microbiol. 2026 Apr 20;16:1763765. doi: 10.3389/fcimb.2026.1763765 (PMC13136179; doi:10.3389/fcimb.2026.1763765)
Supplement: Supplementary file 3 [file DataSheet3.xlsx]

## Sheet: Table S2A. gene expression
Table S2A. Comparison of gene expression between tumoral and peritumoral tissues in AGC patients.
Gene ID	Wilcoxon rank-sum test
	Effect_size	mean_rank_Tumor	mean_rank_Peritumor	mean_occ_Tumor	mean_occ_Peritumor	mean_abun_Tumor	mean_abun_Peritumor	FC	log2FC	Pvalue	Qvalue	enrichment	CR1060278	CR1187861	CR1189167	CR1198655	CR1200778	CR1204562	CR1205055	CR1205427	CR1205493	CR1205880	CR1206044	CR1206512	CR1206798	CR1206883	CR1207448	CR1208212	CR1208342	CR1209302	CR1209588	CR1210381	CR1210591	CR1210802	CR1213473	CR1214088	CR1214336	CR1214360	CR1214649	CR1214758	CR1214819	CR1215204	CR1215433	CR1215564	CR1215615	CR1216459	CR1216462	CR1216582	CR1216704
PMEPA1	-0.986114	109.493	37.5068	1	1	9358.32	1020.49	0.109047	-3.19698	8.51224e-25	2.72128e-20	Peritumor < Tumor	1771	13558	4678	6772	4990	5826	10574	10702	24608	18899	30216	20131	34038	3818	7367	8484	8982	9632	2148	1577	4672	6461	10488	3049	4439	7378	2146	13238	2334	2451	1403	8258	3062	4100	1757	4655	3430
SERPINH1	-0.976356	109.137	37.863	1	1	13356.4	1937.86	0.145089	-2.78499	2.43414e-24	3.07835e-20	Peritumor < Tumor	3000	14008	11527	12166	13911	13386	20681	10353	31794	10804	17747	11517	20519	4489	9073	14659	12905	12395	2691	1975	6575	8541	15987	6917	4277	8688	5500	14760	11835	4758	2710	14976	6008	5405	5286	6561	7119
MDFI	-0.971102	108.945	38.0548	1	1	1234.71	134.603	0.109015	-3.1974	4.26229e-24	3.07835e-20	Peritumor < Tumor	152	3866	534	813	808	1035	1346	877	4017	2695	3334	2324	2024	580	1834	640	1428	1465	248	339	558	604	4453	550	2483	1059	582	1110	454	490	196	772	644	308	418	452	756
TMEM158	-0.9696	108.89	38.1096	1	1	658.192	72.5342	0.110202	-3.18177	4.99745e-24	3.07835e-20	Peritumor < Tumor	235	616	264	525	785	268	1340	676	746	695	212	445	320	490	572	1044	778	1472	233	71	549	424	738	606	193	529	471	853	396	618	86	1245	289	339	300	259	283
CST1	-0.965284	108.733	38.2671	1	0.657534	3608.68	9.53425	0.00264203	-8.56414	6.06548e-24	3.07835e-20	Peritumor < Tumor	47	167	40	176	112	2363	62	2987	34968	4819	6713	1676	3086	186	1470	124	175	238	111	608	197	610	6622	95	260	44	275	1375	1211	556	10	11112	115	28	39	638	45
AGRN	-0.967348	108.808	38.1918	1	1	8058.79	1972.51	0.244765	-2.03053	6.36446e-24	3.07835e-20	Peritumor < Tumor	2702	7445	5498	3465	4595	4284	6733	5658	38446	8592	16357	6170	23070	3301	6418	5757	8942	10956	2766	4056	4920	8412	9351	5185	8192	5965	4000	6918	4119	4306	2750	10087	7193	4013	3586	5021	5450
INHBA	-0.966786	108.788	38.2123	1	1	4955.4	62.4795	0.0126084	-6.30948	6.74043e-24	3.07835e-20	Peritumor < Tumor	185	4626	1959	3100	3324	757	3851	10411	13075	2323	5832	1218	4369	173	1333	3661	1871	2086	139	110	283	2526	2218	330	475	692	436	1628	578	962	16	5492	274	498	172	720	2627
CST4	-0.913117	106.829	40.1712	0.945205	0.123288	226.671	0.424658	0.00187345	-9.06009	9.91232e-24	3.96109e-20	Peritumor < Tumor	2	16	6	5	0	140	1	96	1867	233	259	34	182	10	59	5	8	25	2	74	3	22	339	8	2	7	45	94	51	4	0	359	2	2	5	37	9
ESM1	-0.957591	108.452	38.5479	1	0.931507	1017.32	20.6027	0.0202521	-5.62579	1.75812e-23	5.29751e-20	Peritumor < Tumor	194	625	65	85	328	115	119	1255	344	524	832	1717	546	86	762	64	2482	423	88	14	759	7815	2093	953	929	166	394	912	360	44	25	3079	185	1547	61	1998	1082
TEAD4	-0.957215	108.438	38.5616	1	1	824.247	143.014	0.173508	-2.52692	1.85426e-23	5.29751e-20	Peritumor < Tumor	226	819	687	388	655	1532	778	597	2815	760	1178	1044	550	480	600	526	561	1215	185	606	296	661	1849	210	539	572	536	683	948	353	129	755	375	425	237	424	664
TIMP1	-0.95684	108.425	38.5753	1	1	29603.9	3796.19	0.128233	-2.96316	1.93128e-23	5.29751e-20	Peritumor < Tumor	6535	26050	16761	14290	28572	7629	24847	29767	73212	60851	49342	17661	27857	12538	15835	17042	9486	34936	5253	5682	10082	18391	28920	16034	9622	13941	12761	36946	15698	9731	2444	31779	12009	7617	8335	13855	11676
FKBP10	-0.956089	108.397	38.6027	1	1	7015.08	760.288	0.108379	-3.20584	2.08929e-23	5.29751e-20	Peritumor < Tumor	1563	6069	5332	6522	6398	1945	10990	8010	13898	7389	7213	1867	7481	2361	4742	5435	3395	14070	1227	1916	2080	1758	14783	3501	2170	5876	1266	3348	6124	1934	593	10971	2610	2378	1422	1709	3229
P4HA3	-0.955714	108.384	38.6164	1	1	487.74	35.7397	0.0732762	-3.77051	2.1542e-23	5.29751e-20	Peritumor < Tumor	118	375	795	942	666	56	2029	671	1123	526	532	197	547	165	133	559	208	946	89	40	124	123	71	317	39	1051	380	225	236	208	67	440	180	170	90	204	253
THY1	-0.953462	108.301	38.6986	1	1	10176.7	816.301	0.0802131	-3.64002	2.75129e-23	5.98122e-20	Peritumor < Tumor	2374	8636	11771	16431	17452	3375	26170	15393	27016	18753	11135	2950	5141	3375	4826	16007	2511	11420	2007	598	3951	3388	4845	2645	891	9783	3216	10317	5235	3423	801	9247	3040	3044	3805	3352	4460
COL4A1	-0.953275	108.295	38.7055	1	1	44959.5	4237.58	0.0942531	-3.40732	2.80642e-23	5.98122e-20	Peritumor < Tumor	10011	48549	26605	32825	73102	13411	64763	63961	48861	29320	67921	21765	24881	12192	22698	42085	29758	40531	10977	1986	23482	44661	32012	18381	6366	25397	22329	76653	17401	17230	4516	76979	14414	26094	13389	31900	23137
COL18A1	-0.951961	108.247	38.7534	1	1	8005.21	1318.19	0.164667	-2.60238	3.21981e-23	6.43339e-20	Peritumor < Tumor	2536	5836	10254	7598	9026	2071	17540	9325	17762	9060	17316	3489	6818	4687	3109	13593	3176	11712	2477	686	4918	4521	4008	4229	2006	12164	3627	12949	3071	5677	1558	9424	3851	7810	2701	5954	3088
CCN4	-0.950647	108.199	38.8014	1	1	1598.86	73.2466	0.0458117	-4.44814	3.68777e-23	6.93495e-20	Peritumor < Tumor	236	2560	1117	1107	4776	475	4298	2420	5425	1150	1554	428	847	59	738	3314	423	931	361	66	559	460	507	340	233	679	542	1171	633	658	64	1670	354	303	397	170	1201
BGN	-0.949709	108.164	38.8356	1	1	18361.2	1140.67	0.0621239	-4.00871	4.07371e-23	7.23513e-20	Peritumor < Tumor	2039	8972	11884	25258	20510	4337	32070	26810	41105	24741	57173	5469	19177	4724	4880	14600	5657	13001	2460	924	3712	5641	6302	3250	1293	11134	4357	25676	3761	4925	832	22315	2977	6187	3551	7661	7041
FJX1	-0.946707	108.055	38.9452	1	1	285.822	36.6575	0.128253	-2.96293	5.5374e-23	9.07285e-20	Peritumor < Tumor	73	352	254	248	249	158	614	275	632	408	270	416	284	231	178	343	219	672	116	26	178	448	406	171	124	223	148	420	199	107	45	302	47	219	128	273	248
MTHFD1L	-0.946519	108.048	38.9521	1	1	1775.49	364.164	0.205106	-2.28556	5.67603e-23	9.07285e-20	Peritumor < Tumor	942	2309	929	917	1483	2514	1087	1070	4438	1229	2422	4329	2136	793	2050	1621	1606	3440	334	1990	842	1178	1858	578	1067	1418	1679	1542	4564	684	444	1524	1230	970	931	811	1163
AGAP2-AS1	-0.945768	108.021	38.9795	1	1	281.699	70.0959	0.248833	-2.00675	6.11502e-23	9.3091e-20	Peritumor < Tumor	241	276	255	307	280	381	417	137	1080	203	446	298	169	249	212	307	208	442	111	74	218	173	752	339	182	277	241	307	255	179	73	207	323	139	170	264	171
MIR4435-2HG	-0.945205	108	39	1	1	2663.42	460.562	0.172921	-2.53182	6.50592e-23	9.45399e-20	Peritumor < Tumor	751	3491	1229	1281	3751	1440	1997	3165	5838	2250	4363	4892	2465	1099	2798	2794	2728	3514	448	515	1421	3427	3336	1486	1979	1606	1518	4292	1507	1090	320	3643	1569	1573	1714	1424	3205
MFAP2	-0.944455	107.973	39.0274	1	1	1691.53	133.137	0.0787078	-3.66735	7.021e-23	9.74369e-20	Peritumor < Tumor	326	898	1358	4087	1741	1394	5333	2821	5091	2835	2730	363	2824	501	443	2369	450	802	393	90	653	208	732	478	368	1050	324	1404	1337	501	219	1760	212	726	271	776	851
IFITM3	-0.94408	107.959	39.0411	1	1	29727.7	6463.18	0.217413	-2.20149	7.31486e-23	9.74369e-20	Peritumor < Tumor	5916	20428	26931	20219	30697	39281	42369	18855	134593	44572	42825	28554	39287	15493	18944	24761	24360	38074	5593	18532	17186	20284	27439	19954	23784	20724	12427	38539	26230	17137	6240	32225	27098	11566	15864	16572	26875
COL4A2	-0.943329	107.932	39.0685	1	1	35193.7	4985.4	0.141656	-2.81954	7.90744e-23	1.01117e-19	Peritumor < Tumor	8932	30295	34952	32561	60324	12566	61264	48559	39278	27788	48439	14316	19627	12759	15300	30478	19803	33213	10399	2441	19526	25477	20892	17468	4813	24232	16164	48124	13501	13856	5087	53606	12837	22637	11619	23542	16710
HTRA1	-0.942766	107.911	39.089	1	1	6219.05	1315.3	0.211495	-2.2413	8.38066e-23	1.03047e-19	Peritumor < Tumor	2856	5597	10253	8962	4965	4932	15577	6419	10105	13281	6348	2258	7159	3468	3747	9565	3044	10015	2406	15368	4378	3268	3882	5341	3219	7712	1467	7838	7872	2538	1201	7426	2682	4435	2002	3200	2875
CEMIP	-0.941077	107.849	39.1507	1	1	4300.58	158.411	0.0368348	-4.76279	9.97232e-23	1.10689e-19	Peritumor < Tumor	319	4005	387	5230	4866	634	3434	4580	6382	1476	24516	1506	7924	438	948	1793	1947	2749	162	387	751	1314	928	102	1080	1611	2067	2596	1109	1420	100	1586	307	562	985	1138	1819
LOXL2	-0.940702	107.836	39.1644	1	1	5293.33	921.479	0.174083	-2.52215	1.03755e-22	1.10689e-19	Peritumor < Tumor	1557	5934	2892	4512	6929	2122	8374	5435	9122	3412	4721	2933	6020	1894	2757	7386	3584	5432	2304	373	7323	4540	4890	4027	1195	3640	3403	8840	3138	2283	980	6735	3761	4128	3584	4485	3034
COL6A3	-0.940702	107.836	39.1644	1	1	56687	5186.4	0.0914919	-3.45021	1.03774e-22	1.10689e-19	Peritumor < Tumor	11677	55511	68918	101706	94367	15498	164212	79037	117150	100475	54301	10240	30262	12362	16711	108033	14962	77998	20463	1365	29725	10318	16575	11200	4567	76023	13853	58063	20389	25108	5391	50922	16070	22201	12533	17415	18919
HOXC9	-0.917433	106.986	40.0137	0.972603	0.30137	230.219	2.08219	0.00904439	-6.78876	1.08384e-22	1.10689e-19	Peritumor < Tumor	22	13	16	26	12	401	2	45	1062	139	1927	296	879	1	110	6	215	142	0	127	32	116	393	4	168	11	196	257	406	147	0	123	20	50	8	75	390
PGF	-0.940139	107.815	39.1849	1	1	672.808	84.0411	0.124911	-3.00103	1.09792e-22	1.10689e-19	Peritumor < Tumor	258	535	703	480	871	131	1056	1043	982	800	1188	258	465	316	381	753	161	971	131	80	175	817	388	253	81	791	290	721	311	210	69	1056	190	265	189	382	370
BMP1	-0.939576	107.795	39.2055	1	1	3088.05	549.082	0.177808	-2.4916	1.16548e-22	1.10689e-19	Peritumor < Tumor	793	2140	3005	3332	4094	1536	6269	2804	8497	3691	5787	2579	6540	1102	2333	3764	1663	3873	797	490	1494	1268	1522	957	1328	2904	929	2541	2130	1572	412	3359	2234	1117	1624	875	2766
HOXC8	-0.898855	106.308	40.6918	0.931507	0.191781	148.425	0.643836	0.00433779	-7.84882	1.19089e-22	1.10689e-19	Peritumor < Tumor	35	0	8	10	6	255	15	28	517	112	912	481	329	0	171	8	228	106	0	124	6	159	58	1	124	10	68	128	196	126	0	235	17	108	1	275	308
CALU	-0.939201	107.781	39.2192	1	1	20715.3	6635.34	0.320311	-1.64246	1.21184e-22	1.10689e-19	Peritumor < Tumor	10636	22972	19237	22104	23762	9182	35909	23661	38329	22037	17739	18196	19912	9299	14025	22023	20949	27553	7286	4312	13181	15778	13810	15454	13967	21406	15070	19763	17462	13458	9348	27574	17330	13154	10726	16174	11830
PLOD3	-0.939201	107.781	39.2192	1	1	4895.85	1451.58	0.296491	-1.75394	1.21184e-22	1.10689e-19	Peritumor < Tumor	2264	4622	3140	2241	3236	7905	4404	2804	9698	3104	3889	5282	5205	2408	4041	3535	6414	7592	1721	3728	3154	3628	6113	3315	1518	3429	2438	2010	5057	2801	1527	6051	4279	3221	3860	3777	2149
ADAMTS12	-0.938638	107.76	39.2397	1	1	2396.42	111.411	0.0464905	-4.42692	1.28093e-22	1.10914e-19	Peritumor < Tumor	227	1766	854	2009	3632	780	3662	4086	11475	2900	3540	1384	1523	310	1148	3130	401	1145	257	18	739	398	1043	296	166	678	1071	2844	941	696	77	2380	524	515	270	721	981
WNT5A	-0.938638	107.76	39.2397	1	1	3562.37	656.671	0.184336	-2.43959	1.28368e-22	1.10914e-19	Peritumor < Tumor	937	5923	1102	1865	4563	1532	7066	5395	4879	3790	1034	2344	1145	1553	1666	5804	3926	5644	1515	485	4124	2615	3395	1980	788	2827	2583	5882	1800	3249	759	7550	1560	3267	1408	2543	2590
CRABP2	-0.937887	107.733	39.2671	1	1	1302.11	63.2877	0.048604	-4.36278	1.38513e-22	1.15962e-19	Peritumor < Tumor	155	694	1491	1952	687	85	3644	504	413	4631	864	955	8221	426	903	1312	59	2282	141	371	97	233	134	220	6013	783	102	1331	469	181	232	6024	91	1089	115	297	403
COL12A1	-0.937699	107.726	39.274	1	1	34038.8	2670.7	0.0784605	-3.67189	1.41466e-22	1.15962e-19	Peritumor < Tumor	3655	36274	18575	40568	51814	11575	80343	53907	75798	35723	29950	9703	29928	5856	7244	44984	11150	33867	6419	1242	11581	9568	13792	6307	2942	26053	7126	25715	11474	10400	2195	33384	7858	14763	5834	8690	19412
TTYH3	-0.937324	107.712	39.2877	1	1	7120.34	1611.1	0.226267	-2.1439	1.47027e-22	1.17508e-19	Peritumor < Tumor	2154	7923	3273	4796	9560	3942	9724	7659	15738	6344	10740	3886	4892	1945	3612	9391	4567	7937	2361	3401	6052	7024	9998	3423	3275	7507	3610	8225	5422	3608	1089	9698	5888	3113	5789	4219	3031
COL8A1	-0.936573	107.685	39.3151	1	1	6500.48	244.808	0.03766	-4.73082	1.58792e-22	1.23815e-19	Peritumor < Tumor	306	3144	7423	17989	8821	847	24819	12919	9129	11847	4466	1177	3136	697	1798	4123	1196	4914	646	234	899	357	1418	349	451	4451	585	7419	1476	1771	248	8461	499	1120	414	1040	1573
UCN2	-0.916119	106.938	40.0616	0.958904	0.369863	72.9315	1.78082	0.0244177	-5.35593	2.05201e-22	1.56192e-19	Peritumor < Tumor	17	44	13	28	139	40	179	99	43	33	172	37	131	23	28	39	40	80	4	0	8	9	70	6	4	0	16	37	52	37	0	99	26	14	14	18	88
C1orf198	-0.933759	107.582	39.4178	1	1	4233.47	1298.78	0.306789	-1.70468	2.12058e-22	1.57658e-19	Peritumor < Tumor	1602	3394	5793	4984	4185	2414	8231	4236	6912	4100	4897	3090	4711	1804	2244	2925	3150	5712	1295	1915	1955	2534	3286	2866	1762	5352	2642	3624	4187	2071	1767	6620	2490	3085	1776	3155	1978
KCNQ3	-0.933196	107.562	39.4384	1	1	380.192	31.1233	0.0818621	-3.61066	2.23421e-22	1.6233e-19	Peritumor < Tumor	99	360	137	195	405	37	175	150	95	315	417	1005	430	105	175	179	343	242	44	91	116	804	311	72	169	89	435	478	85	126	1	2054	108	293	650	44	290
PRR7	-0.932633	107.541	39.4589	1	1	282.986	45.4247	0.160519	-2.63918	2.36932e-22	1.65076e-19	Peritumor < Tumor	112	393	130	153	170	754	184	294	598	245	1166	252	1123	261	315	134	541	442	46	259	95	119	704	122	212	243	92	157	736	202	75	330	293	139	349	184	166
CLDN1	-0.932445	107.534	39.4658	1	1	3658.4	200.603	0.0548335	-4.1888	2.42579e-22	1.65076e-19	Peritumor < Tumor	436	2043	447	279	791	11423	1068	1226	6187	4715	1634	4223	8355	1457	2777	1070	2075	3058	410	1708	1788	7009	4002	337	5689	1112	376	2727	7225	3005	55	11186	1931	5866	311	3730	921
PLAU	-0.932445	107.534	39.4658	1	1	4784.97	643.288	0.134439	-2.89497	2.42691e-22	1.65076e-19	Peritumor < Tumor	446	6926	1455	2213	4100	3006	6038	4020	8534	1661	2721	4758	3672	2026	3095	4260	1677	7081	1131	284	3506	5373	4737	2419	2731	2411	2880	4693	1960	1213	600	8623	2284	2069	3173	1856	5938
FSCN1	-0.93207	107.521	39.4795	1	1	3010.64	506.562	0.168257	-2.57126	2.52016e-22	1.67848e-19	Peritumor < Tumor	796	1787	2323	2224	5616	1173	5312	2329	7489	2702	9562	3726	3474	1115	2865	4328	2771	4680	780	343	1406	2290	2727	1605	1652	3554	1190	7058	1675	584	541	2788	1325	1487	1558	1527	2293
VWA1	-0.931695	107.507	39.4932	1	1	6696.93	1812	0.270572	-1.88592	2.6208e-22	1.70989e-19	Peritumor < Tumor	2870	7104	5579	4509	7196	1956	11323	7787	12305	10712	14227	4198	22188	6900	5872	4926	4951	8134	1796	2790	3503	5061	7774	6971	4706	6103	3313	5577	5040	3322	1932	12342	3527	3756	3041	5208	4238
CD276	-0.930193	107.452	39.5479	1	1	4724.58	1493.56	0.316126	-1.66143	3.05462e-22	1.95306e-19	Peritumor < Tumor	1944	5419	4521	4400	4789	2164	6595	4563	12261	6446	7651	2869	8542	2249	2458	4622	4636	5643	1885	920	3650	3712	3878	5173	2819	3628	3402	4402	3403	2745	1844	4956	3301	2826	1791	4463	2567
CBX2	-0.929818	107.438	39.5616	1	1	392.63	47.589	0.121206	-3.04447	3.16185e-22	1.98198e-19	Peritumor < Tumor	63	130	278	128	413	1309	237	155	279	451	1174	195	1037	90	170	161	159	483	83	149	67	212	232	102	53	269	1385	399	1869	82	37	175	150	94	123	111	97
USP31	-0.929443	107.425	39.5753	1	1	1421.75	432.041	0.303879	-1.71843	3.29625e-22	1.99008e-19	Peritumor < Tumor	583	1214	2198	973	1100	1124	1857	1067	3572	1293	1242	1344	1446	537	1214	1199	1418	2440	357	491	756	1263	930	588	761	1724	1048	1530	1136	1145	382	2403	920	985	748	1085	1202
SPARC	-0.929443	107.425	39.5753	1	1	93708.2	11628.2	0.12409	-3.01055	3.29926e-22	1.99008e-19	Peritumor < Tumor	22933	91367	206149	196970	131807	23619	269486	138813	222046	104116	153695	32443	65152	23013	33103	158285	24664	61726	18870	3437	45730	45099	34334	37245	8710	57672	25354	85369	24485	31112	11116	110591	29286	38918	21717	43652	43156
ANGPT2	-0.92888	107.404	39.5959	1	1	1753.3	211.699	0.120743	-3.04999	3.49187e-22	1.99777e-19	Peritumor < Tumor	453	2349	1260	1042	1863	387	1236	2259	666	1370	3031	1684	1027	477	1306	1523	1252	1107	270	127	841	4994	1707	490	651	2072	1076	2186	2615	655	163	2485	731	1439	343	1357	1942
SALL4	-0.928692	107.397	39.6027	1	0.986301	630.918	25.6986	0.0407321	-4.61769	3.53153e-22	1.99777e-19	Peritumor < Tumor	31	119	99	164	202	4696	303	183	1019	426	2083	1803	260	60	248	59	47	317	48	420	173	149	4485	110	43	161	74	500	592	72	31	683	93	72	108	114	313
NOTCH3	-0.928692	107.397	39.6027	1	1	6277.75	1131.25	0.180199	-2.47233	3.56069e-22	1.99777e-19	Peritumor < Tumor	1212	3988	7707	6339	6184	1641	10961	7083	14231	9237	18423	11129	6844	3572	2978	7976	2987	6386	1432	884	2260	3504	3395	2378	1988	9600	2338	10691	3722	2015	1119	8658	1693	4020	1919	4265	3308
ACTN1	-0.928692	107.397	39.6027	1	1	23550.3	5130.25	0.217842	-2.19865	3.56199e-22	1.99777e-19	Peritumor < Tumor	6816	18151	40481	24091	34259	9599	53753	23647	50516	15744	33989	21455	20539	8931	12888	15760	11491	26045	8401	4925	10156	10282	26822	9764	7126	23875	9378	20053	16344	9360	4396	21243	10795	10768	9517	9936	10281
SPINDOC	-0.927941	107.37	39.6301	1	1	1619.29	531.137	0.328007	-1.6082	3.84434e-22	2.11896e-19	Peritumor < Tumor	747	1299	1213	851	1674	1907	1741	1275	2601	1330	1415	4034	6147	726	2116	1508	1199	1713	416	1287	794	1119	1887	1056	1655	1599	1885	1858	4243	982	621	1652	1159	1016	2424	985	1017
HES4	-0.927378	107.349	39.6507	1	1	485.877	90.274	0.185796	-2.42821	4.05842e-22	2.19904e-19	Peritumor < Tumor	25	191	727	230	299	346	719	615	2380	596	688	422	1338	186	376	275	747	597	124	198	184	384	441	174	320	511	356	452	181	285	108	622	162	235	149	288	499
IER5L	-0.926253	107.308	39.6918	1	1	1274.3	197.808	0.155229	-2.68753	4.56393e-22	2.43174e-19	Peritumor < Tumor	187	920	1133	793	867	678	1554	1043	3519	1160	1600	3792	4566	474	746	565	657	1894	194	311	752	936	820	473	1372	1331	432	787	451	536	240	1044	299	366	232	891	738
FAP	-0.925877	107.295	39.7055	1	1	1907.88	49.1781	0.0257763	-5.27781	4.7274e-22	2.47755e-19	Peritumor < Tumor	87	1282	1244	3669	4673	235	2545	4405	4720	3802	3130	647	1679	256	507	3055	133	677	68	47	130	375	468	15	93	1029	243	1415	540	701	52	1757	285	137	57	172	1243
SULF2	-0.92569	107.288	39.7123	1	1	14591.6	2840.84	0.19469	-2.36075	4.8356e-22	2.49337e-19	Peritumor < Tumor	5769	17125	6960	13437	11923	9044	21419	22808	57768	19756	12458	17772	30119	7848	18596	22321	17441	14529	3661	3129	6307	9090	29837	6360	6872	10863	3705	16448	4830	5844	3152	13396	7145	6158	5139	6132	8173
LOXL1	-0.924939	107.26	39.7397	1	1	1889.15	387.384	0.205057	-2.2859	5.21766e-22	2.64767e-19	Peritumor < Tumor	757	1741	2521	2680	2622	334	5174	1582	4449	5353	2128	927	1253	1091	893	2832	1456	2630	515	159	814	725	529	883	573	2843	795	2182	1071	1240	683	2475	1336	1635	928	1600	645
PRECSIT	-0.924751	107.253	39.7466	1	1	365.699	63.2329	0.17291	-2.53191	5.30608e-22	2.65047e-19	Peritumor < Tumor	187	320	343	332	338	616	399	272	595	467	390	503	604	108	424	314	398	700	146	34	331	321	445	282	446	393	183	627	605	344	77	386	140	337	142	113	687
SULF1	-0.924188	107.233	39.7671	1	1	25571.7	1164.82	0.0455511	-4.45637	5.63313e-22	2.72882e-19	Peritumor < Tumor	2124	12740	14116	27059	31611	5765	32746	36650	111555	33025	40717	7254	27577	3261	4909	10135	1657	15344	1960	599	1883	2103	7918	1329	2540	15229	2835	14756	6330	4672	1369	19683	3868	3600	2455	4128	10257
COL1A1	-0.924188	107.233	39.7671	1	1	144340	9927.52	0.0687785	-3.8619	5.63364e-22	2.72882e-19	Peritumor < Tumor	19677	123186	344223	430628	232193	34267	452168	157555	388359	148611	321223	24690	167600	15627	36614	289090	20484	59030	25869	2777	60194	15886	53513	25404	8345	58963	27292	75943	26362	29783	9159	98544	31518	31341	15797	41952	61624
HOXC-AS1	-0.855695	104.733	42.2671	0.876712	0.0821918	49.5753	0.178082	0.00359215	-8.12094	6.12502e-22	2.92255e-19	Peritumor < Tumor	1	2	2	0	1	76	0	15	218	44	329	86	346	0	17	1	77	28	0	125	7	25	17	0	50	0	55	62	55	35	0	31	2	8	5	12	69
NID2	-0.922875	107.185	39.8151	1	1	2597.03	335.945	0.129358	-2.95056	6.43231e-22	3.02404e-19	Peritumor < Tumor	492	2179	3220	3001	3964	767	5310	3628	8020	2357	1985	1209	1195	387	984	3161	900	2249	707	111	1007	1576	1745	607	330	3342	1024	3624	1089	842	331	3087	839	1631	708	1478	1189
P3H1	-0.921937	107.151	39.8493	1	1	2128.7	582.192	0.273497	-1.87041	7.07471e-22	3.27785e-19	Peritumor < Tumor	997	2308	2651	2413	2988	907	3888	1795	4437	2356	3247	1424	2158	1111	1888	2587	1334	2516	724	416	996	1598	1512	1037	677	2713	1513	2013	1656	1189	749	2371	1084	1083	3114	1147	1453
CLCF1	-0.921749	107.144	39.8562	1	1	677.027	167.863	0.247941	-2.01193	7.19881e-22	3.2877e-19	Peritumor < Tumor	344	2256	609	399	479	960	819	398	751	414	313	1328	464	217	678	426	1046	825	327	269	466	653	796	421	1721	566	321	382	185	412	123	570	355	305	661	599	570
IGFBP7	-0.921561	107.137	39.863	1	1	29239.2	5246.25	0.179425	-2.47854	7.35279e-22	3.31072e-19	Peritumor < Tumor	8024	27697	32378	24865	40527	10401	54117	55168	66944	48660	38220	20326	13701	13508	20052	28803	20234	29641	6132	2583	14015	29718	13155	16102	3602	32301	8166	35774	12934	13676	5693	45259	10492	16712	11278	18188	16200
PLOD1	-0.921186	107.123	39.8767	1	1	7692.23	2590.22	0.336732	-1.57033	7.63756e-22	3.39118e-19	Peritumor < Tumor	4475	9633	6552	6052	7439	4393	11394	4861	18525	4676	9028	4833	13235	5023	6928	8464	4296	11054	3289	2233	5419	6441	10580	7501	4413	7132	6943	9439	6847	4357	3104	10392	6317	4840	4246	5796	3905
PODXL	-0.920435	107.096	39.9041	1	1	8788.62	2293.47	0.260959	-1.93811	8.24025e-22	3.60866e-19	Peritumor < Tumor	3106	12240	13498	6622	9310	5725	15332	9060	17816	12911	12015	6630	14395	4859	4300	7465	3283	14109	2264	1613	3255	6041	7391	3101	7746	14886	3123	12621	3884	4485	2495	10454	4526	6864	3465	4425	5064
GDPD5	-0.920248	107.089	39.911	1	1	930.014	182.849	0.196609	-2.3466	8.39511e-22	3.6268e-19	Peritumor < Tumor	332	455	456	487	1195	3473	1070	1014	1344	1101	732	1047	476	250	1005	804	796	1938	208	602	257	666	1194	192	851	1090	328	1981	459	581	153	1897	303	494	410	322	564
SRPX2	-0.919497	107.062	39.9384	1	1	1886.99	358.425	0.189946	-2.39634	9.05689e-22	3.86053e-19	Peritumor < Tumor	582	2064	1034	1750	2362	1846	3228	2628	5019	2326	2515	1188	1458	514	831	1621	939	3390	752	110	1316	1031	693	752	654	2039	710	1922	993	1419	527	2242	1358	1272	423	1119	1009
SPON2	-0.919309	107.055	39.9452	1	1	4751.85	948.37	0.199579	-2.32497	9.23355e-22	3.88405e-19	Peritumor < Tumor	1376	4842	6548	6369	4034	1994	13474	4529	14832	9117	7400	2498	2228	2095	2143	6476	1731	5591	1265	328	2980	2110	3049	1999	792	6100	1688	6292	2237	3543	1194	6364	2522	2566	2321	2344	2418
PDPN	-0.918934	107.041	39.9589	1	1	3834.51	569.315	0.148472	-2.75174	9.59029e-22	3.98171e-19	Peritumor < Tumor	1342	8309	1898	5404	5901	1648	9851	5194	6553	3558	1116	1275	3326	1318	3716	6002	1707	4628	1052	180	3738	1718	2175	2590	738	3861	1806	4247	1944	2442	551	7149	1686	2556	2077	726	2321
COLGALT1	-0.918559	107.027	39.9726	1	1	7271.53	2181.45	0.299999	-1.73697	9.96066e-22	4.08247e-19	Peritumor < Tumor	3719	7087	5824	4713	8519	6734	11008	5266	17080	5035	5675	18369	7019	3012	5560	7732	4793	10027	2407	1230	4351	6193	6497	5441	2500	7133	5396	7079	5412	4856	1857	7426	6229	5108	7044	5129	4404
PLXNA1	-0.917058	106.973	40.0274	1	1	3821.07	1111.97	0.291011	-1.78085	1.1587e-21	4.63031e-19	Peritumor < Tumor	1389	3511	2987	2201	3452	2590	4771	2604	8150	3307	4087	4073	11964	1404	2801	4793	2483	5068	1063	1256	2182	3200	2708	1802	3269	4347	3184	3460	4132	2191	1136	5908	2720	3009	2986	1890	2297
TGIF1	-0.917058	106.973	40.0274	1	1	3556.23	1128.6	0.317359	-1.65581	1.1587e-21	4.63031e-19	Peritumor < Tumor	1569	5147	2929	1451	1928	7023	2759	1932	12756	4053	6781	4932	8625	1663	2696	2165	3855	4039	852	1512	2658	3375	2474	3558	3819	2707	3713	2440	5400	2294	1484	3555	2461	2004	7332	2411	2328
TNFRSF11B	-0.91687	106.966	40.0342	1	0.958904	740.151	54	0.0729581	-3.77679	1.17474e-21	4.63644e-19	Peritumor < Tumor	181	1057	159	366	393	545	541	465	129	132	484	393	470	185	354	450	570	882	61	75	198	430	8789	300	476	416	498	970	723	288	50	836	69	126	219	106	285
CEBPB	-0.916495	106.952	40.0479	1	1	5038.38	1144.07	0.227071	-2.13879	1.22654e-21	4.78185e-19	Peritumor < Tumor	1220	8624	3988	2545	4103	3245	5709	4624	11288	3882	7480	6207	6271	1950	4181	4653	7036	5539	1011	1221	3023	5116	12269	3606	4343	3028	2272	3509	2081	3493	1192	11236	3411	2459	3444	3037	5224
JAG2	-0.915556	106.918	40.0822	1	1	1077.42	280.096	0.259968	-1.94359	1.34708e-21	5.13087e-19	Peritumor < Tumor	366	579	1203	780	1142	712	1993	1257	2436	1174	3642	1075	2889	571	728	977	537	1471	235	965	301	735	974	437	1257	1360	898	1044	1866	452	227	1050	568	936	411	501	607
MYOF	-0.915556	106.918	40.0822	1	1	13142.7	4074.3	0.310005	-1.68964	1.34816e-21	5.13087e-19	Peritumor < Tumor	8510	16535	14027	9651	8771	11656	18217	8160	39520	6952	14828	12363	14193	4621	11678	12709	12300	16528	5675	3766	8765	11805	7185	9168	10434	11626	6394	14219	10667	11522	3811	12244	14410	11712	6574	10635	10374
COL7A1	-0.915181	106.904	40.0959	1	1	3934.33	383.877	0.0975711	-3.3574	1.39979e-21	5.20438e-19	Peritumor < Tumor	407	3863	970	2908	5906	1143	6633	7060	5428	2097	5665	2937	15505	743	1946	3085	1588	3738	513	521	884	1200	3740	285	442	1816	1421	2863	2588	1725	296	4597	614	1163	491	838	3715
CTSB	-0.915181	106.904	40.0959	1	1	22832.7	4714.16	0.206465	-2.27603	1.40003e-21	5.20438e-19	Peritumor < Tumor	6580	31268	10013	9425	26982	7277	22841	14517	50569	30043	20750	12100	21613	10437	35209	27163	5290	57095	5230	4020	16772	30696	13514	13619	9359	15580	10863	74188	13555	12088	3664	28231	16985	16778	14725	10849	14617
NOD1	-0.914806	106.89	40.1096	1	1	1311.64	369.918	0.282026	-1.8261	1.45324e-21	5.3035e-19	Peritumor < Tumor	669	1066	2116	811	2166	1580	1866	1062	3152	1477	1397	1291	884	347	1010	1435	441	2496	470	622	599	1088	945	614	844	2172	579	1529	1310	614	296	1484	992	835	1963	655	1042
ELK1	-0.914618	106.884	40.1164	1	1	2492.62	989.973	0.397162	-1.3322	1.48104e-21	5.3035e-19	Peritumor < Tumor	1296	2580	1931	1406	2704	1929	2665	2310	5049	2744	2448	2688	4861	1062	1531	2669	1284	3168	1040	1031	1818	2315	4713	2311	2446	2158	2686	2302	3957	1694	1034	3017	2563	1662	2718	2171	1124
RNF24	-0.91443	106.877	40.1233	1	1	1778.41	528.507	0.297179	-1.75059	1.50898e-21	5.3035e-19	Peritumor < Tumor	763	2646	1823	1127	1884	1029	2413	1851	5168	3315	1582	1847	2229	529	1155	2009	1382	3269	738	565	1187	1335	1138	976	1509	1991	1293	1596	1200	723	364	1586	1476	1092	1576	1267	1066
COL5A2	-0.91443	106.877	40.1233	1	1	21777.4	3196.74	0.146791	-2.76816	1.50964e-21	5.3035e-19	Peritumor < Tumor	5054	29892	25657	36774	28239	5621	49111	26707	63204	18027	25667	7986	15502	4263	9958	34375	8580	17054	5638	638	13335	9570	9080	7176	2057	16392	6628	23059	6678	11721	2846	23505	8603	10039	5973	10280	12082
TGFBI	-0.91443	106.877	40.1233	1	1	15357	2619.25	0.170557	-2.55167	1.50964e-21	5.3035e-19	Peritumor < Tumor	2920	17330	11903	13513	22328	15994	27292	12091	41920	7734	14216	27600	13188	5698	6239	16387	6690	15752	4538	2464	12810	9507	22945	8078	2213	14050	8399	15576	6854	6827	2003	24582	8979	11214	9436	8032	7166
NOTCH1	-0.914243	106.87	40.1301	1	1	4214.58	1160.08	0.275255	-1.86116	1.53838e-21	5.34571e-19	Peritumor < Tumor	1680	2529	4744	3036	6555	2911	6454	4047	12207	4121	5307	3998	2976	1326	2194	5451	1722	6315	1503	1284	1984	2997	4328	1412	2492	6250	2010	4933	2804	1937	889	3916	2634	3636	6077	2113	2551
EPHB4	-0.91368	106.849	40.1507	1	1	4633.45	1545.18	0.333483	-1.58431	1.62759e-21	5.5949e-19	Peritumor < Tumor	1792	4694	3126	2514	2573	4050	4809	2715	11841	3145	4397	5541	4069	3829	4385	3449	4870	5555	1244	3261	2993	20095	3037	2642	1463	4236	1531	3819	6649	2698	2328	3870	3100	3762	1617	3910	2377
PTMS	-0.913305	106.836	40.1644	1	1	10713.5	3601.01	0.336119	-1.57296	1.69024e-21	5.74844e-19	Peritumor < Tumor	5069	7722	17189	11289	11349	9865	17682	8120	18479	14967	8928	5862	12863	5241	6037	7630	8614	12360	4190	10296	4595	6507	18663	7007	3060	11467	11505	7318	12363	5966	5078	12352	4603	6018	5172	9912	4309
RAI14	-0.912554	106.808	40.1918	1	1	6674.4	1637.78	0.245383	-2.0269	1.8223e-21	6.13232e-19	Peritumor < Tumor	3324	8609	6847	6893	11189	6363	10576	9068	5730	7915	5122	5543	4701	2055	4234	6727	4081	7078	1505	632	3206	5501	5653	3171	1853	7276	3508	7101	2951	3869	2314	7389	4388	3464	2291	5293	4059
PNO1	-0.912366	106.801	40.1986	1	1	1091.01	416.425	0.381686	-1.38954	1.85594e-21	6.17313e-19	Peritumor < Tumor	532	1691	745	444	861	1614	1196	678	2335	1314	1565	1832	1056	705	1346	864	806	1760	375	471	793	1471	1595	778	1155	1207	799	895	1909	796	684	1409	1152	867	752	867	853
XXYLT1	-0.912179	106.795	40.2055	1	1	1066.45	368.219	0.345275	-1.53418	1.89202e-21	6.17313e-19	Peritumor < Tumor	539	959	1135	1154	1158	1245	1669	952	2521	1230	1514	934	893	818	809	1347	910	1364	410	248	599	847	1089	697	1268	1071	863	1107	916	568	488	2039	709	704	865	580	607
F2R	-0.912179	106.795	40.2055	1	1	5406.92	1196.4	0.221272	-2.17611	1.89235e-21	6.17313e-19	Peritumor < Tumor	1891	5826	3243	3413	4424	2745	6288	6803	10998	7900	2998	3766	1710	2611	3662	7199	3634	8737	2015	343	4693	6082	3059	3369	1115	5554	2579	12265	3242	2903	1210	7741	2865	6932	21657	4782	2995
HEYL	-0.911991	106.788	40.2123	1	1	1952.12	301.589	0.154493	-2.69439	1.92659e-21	6.22133e-19	Peritumor < Tumor	463	1308	1907	1389	1772	517	2444	3481	5288	4784	2549	805	1334	784	689	994	931	2529	421	191	631	1111	938	622	399	2044	1190	3866	659	1649	218	3051	534	2075	292	1311	817
FSTL1	-0.911803	106.781	40.2192	1	1	22226.6	3889.3	0.174984	-2.5147	1.96525e-21	6.28269e-19	Peritumor < Tumor	6582	24464	42909	34411	30438	5611	59946	32556	46924	32822	16470	9686	17102	4415	10822	33815	8962	28153	5805	1168	16446	13032	8657	13798	3844	18984	7355	23398	8621	10623	3502	22975	12084	12645	8258	11455	11636
LIF	-0.911428	106.767	40.2329	1	1	2816.79	263.192	0.0934366	-3.41987	2.0393e-21	6.45305e-19	Peritumor < Tumor	143	5165	823	929	950	892	1390	2018	6269	1431	2526	1623	477	480	1444	917	1902	2732	369	594	952	2746	3335	211	3401	1214	672	1617	1200	937	252	2594	471	844	370	995	3176
PLEKHG4	-0.91124	106.76	40.2397	1	1	763.479	137.836	0.180536	-2.46964	2.0758e-21	6.45305e-19	Peritumor < Tumor	215	474	480	274	382	2739	647	171	881	1521	1516	1664	1582	195	1080	336	163	2304	166	915	314	343	299	471	989	480	400	655	1281	320	129	925	356	220	785	266	397
ASPN	-0.91124	106.76	40.2397	1	1	7847.7	605.658	0.0771765	-3.6957	2.07909e-21	6.45305e-19	Peritumor < Tumor	1383	5489	2160	22917	12943	1029	9038	19759	24629	11577	8655	2743	2447	1102	2542	8009	1661	2139	652	269	2623	2737	907	1165	603	3459	712	9829	2219	6159	1311	6537	2488	3057	596	1824	2661
ODF2	-0.911053	106.753	40.2466	1	1	4508.37	1820.15	0.403727	-1.30855	2.11834e-21	6.51167e-19	Peritumor < Tumor	3001	4673	3607	2645	5105	4170	4262	4082	8633	4252	5602	10684	5272	2044	5073	3568	3034	7645	1754	2455	2981	3585	6084	2526	4512	5367	3940	4267	8685	2997	2008	4891	4252	3160	5125	3946	3290
PRXL2C	-0.910865	106.747	40.2534	1	1	980.781	345.041	0.351802	-1.50716	2.1553e-21	6.56217e-19	Peritumor < Tumor	484	1070	1234	782	1221	431	1939	913	2651	922	1103	1205	910	454	935	1204	888	1547	303	242	517	805	1001	680	958	1572	832	931	982	617	464	1102	774	741	921	726	783
ESRRG	0.910677	40.2603	106.74	0.945205	1	452.63	5833.48	12.888	3.68795	2.18943e-21	6.60319e-19	Tumor < Peritumor	500	228	2110	251	25	95	24	11	4	25	22	1670	116	153	166	43	10	108	411	16	115	567	106	415	41	136	608	106	181	3621	8209	88	290	4391	830	4181	941
THBS2	-0.910302	106.726	40.274	1	1	5879.95	176.164	0.0299602	-5.06081	2.28263e-21	6.81995e-19	Peritumor < Tumor	144	3253	6267	15881	6016	533	17998	8370	14000	6158	6498	983	5016	519	717	6869	743	5904	441	59	335	232	687	207	319	2628	442	1905	1411	514	105	2998	564	1900	313	521	1443
PFDN2	-0.910114	106.719	40.2808	1	1	2492.51	936.959	0.37591	-1.41154	2.32671e-21	6.88727e-19	Peritumor < Tumor	1331	2487	1998	1119	1756	2761	1992	1268	4452	1619	1832	3678	3424	1497	2474	1593	3276	3591	693	1536	1591	2577	2666	2005	1665	1701	1511	15545	2868	1395	1087	3668	1766	1458	2085	1847	2132
SULT2A1	0.904297	40.4932	106.507	0.547945	1	63.3562	1468.11	23.1723	4.53433	2.44455e-21	7.16972e-19	Tumor < Peritumor	45	6	645	0	0	14	0	0	7	0	8	131	0	0	2	1	0	16	200	0	8	38	549	60	4	0	89	28	63	231	838	0	28	243	31	351	39
COL1A2	-0.909176	106.685	40.3151	1	1	88590.3	8194.86	0.0925029	-3.43436	2.55599e-21	7.42842e-19	Peritumor < Tumor	14852	72253	233921	222897	127359	21983	289080	96465	216006	114046	182486	19533	77455	15378	24889	181520	16731	54665	16332	2385	42381	15156	22066	22771	3936	58589	17056	58386	16394	22279	6372	66605	23138	26738	18683	24909	46907
PDGFB	-0.908801	106.671	40.3288	1	1	1495.19	334.479	0.223703	-2.16034	2.65203e-21	7.6381e-19	Peritumor < Tumor	416	1716	1728	1181	2030	467	2733	1518	1194	1523	3994	878	933	546	880	1299	1004	1692	336	132	579	2212	999	1028	289	2007	1403	1944	435	791	327	2296	617	1118	3634	1342	1185
NKILA	-0.908426	106.658	40.3425	1	1	276.945	38.9315	0.140575	-2.83059	2.72673e-21	7.78312e-19	Peritumor < Tumor	63	738	154	160	176	415	365	148	955	344	946	539	476	76	186	130	169	108	141	30	76	133	851	120	127	285	165	624	73	85	26	108	47	38	63	114	145
TNFRSF12A	-0.908238	106.651	40.3493	1	1	2480.23	384.671	0.155095	-2.68878	2.80638e-21	7.93958e-19	Peritumor < Tumor	287	5698	780	956	1243	2799	2552	1589	8051	1473	2533	2907	7767	1302	3705	1378	5081	4584	877	719	1762	5062	2653	801	2631	1098	393	1791	1581	1244	335	4536	576	690	437	1275	3307
SHROOM4	-0.90805	106.644	40.3562	1	1	1762.67	377.644	0.214245	-2.22267	2.85895e-21	8.01734e-19	Peritumor < Tumor	689	2320	1897	1479	2600	2117	4163	2672	1606	2622	2382	920	724	501	976	1919	1064	1906	515	505	494	1820	1737	648	476	2690	439	2710	1274	1178	353	2458	745	1270	438	808	1051
CPNE2	-0.907675	106.63	40.3699	1	1	1850.21	605.904	0.327479	-1.61052	2.96857e-21	8.18338e-19	Peritumor < Tumor	600	1750	2647	1709	2245	2013	3126	1814	2660	2119	2837	1277	2512	1164	1082	2220	1098	1970	600	1494	957	1408	879	842	1436	2847	1491	1727	962	957	438	2273	1187	1198	3294	1243	1259
PLEKHG1	-0.907675	106.63	40.3699	1	1	2788.96	818.288	0.293403	-1.76905	2.96935e-21	8.18338e-19	Peritumor < Tumor	2201	3345	3080	1935	3698	1460	3868	2236	5422	3843	2589	3447	2340	910	2679	3637	3463	4672	1165	1153	1714	2914	2071	1262	1755	4468	1944	3440	1802	1523	596	3384	2062	1649	4980	1701	1704
CDH13	-0.907487	106.623	40.3767	1	0.986301	888.356	106.014	0.119337	-3.06689	3.02203e-21	8.19241e-19	Peritumor < Tumor	211	981	2069	644	1459	518	1909	1183	743	857	966	159	259	244	254	1073	353	1638	267	42	458	544	498	337	64	1214	253	1529	354	256	46	1384	470	882	278	425	468
B4GALT2	-0.907487	106.623	40.3767	1	1	2503.44	1027.99	0.41063	-1.28409	3.02388e-21	8.19241e-19	Peritumor < Tumor	1442	2991	2280	2002	1809	1971	3476	1857	6159	2065	2151	3131	4196	1969	1990	2609	3941	4646	1204	1404	1552	1406	2352	2720	2958	2206	3557	1598	4733	1744	1504	2199	2777	2177	1541	2064	1631
PACC1	-0.9073	106.616	40.3836	1	1	565.699	167.205	0.295573	-1.75841	3.07994e-21	8.27416e-19	Peritumor < Tumor	307	698	320	291	727	707	372	419	1414	560	933	613	859	355	439	546	479	604	164	181	403	770	586	310	585	526	371	656	963	290	162	804	483	337	847	275	400
CDC25B	-0.906924	106.603	40.3973	1	1	5615.32	1296.96	0.230968	-2.11423	3.20017e-21	8.52551e-19	Peritumor < Tumor	2039	3270	3654	3323	6019	14116	4799	2658	6542	7078	8309	10523	9502	1868	5548	3753	4427	9174	1253	2701	1499	5063	10578	1129	4081	5345	4410	4294	9514	2033	974	6697	2804	2375	11994	2059	5428
ATP11A	-0.906361	106.582	40.4178	1	1	8077.11	1937.38	0.239861	-2.05973	3.38455e-21	8.94221e-19	Peritumor < Tumor	3390	7699	4062	3664	6129	10691	5927	7732	13173	13600	10352	10606	7978	1606	6986	5723	12919	8625	2125	2583	3907	5510	13518	3528	8272	6481	4074	5050	7539	4129	1448	26776	5527	5489	4961	4802	5939
YWHAG	-0.906174	106.575	40.4247	1	1	9858.23	3892.88	0.394886	-1.34049	3.44902e-21	9.03784e-19	Peritumor < Tumor	4378	12168	8786	5131	8925	12474	10610	6377	19764	6872	6701	13312	16849	4370	9530	9948	13611	13283	4166	3754	7757	9319	7187	8065	9989	9830	8305	9961	13099	6335	4155	14202	9945	7842	10268	8855	7726
SLC43A3	-0.905423	106.548	40.4521	1	1	1818.3	427.507	0.235113	-2.08857	3.71473e-21	9.65499e-19	Peritumor < Tumor	555	1274	1448	1410	2056	357	2156	954	2772	1436	2793	1792	2466	1145	2357	1417	536	3786	481	774	793	1634	951	728	2142	2194	1006	2559	2474	930	261	3247	876	1134	1607	798	1127
FOXS1	-0.905236	106.541	40.4589	1	0.986301	262.521	28.2466	0.107598	-3.21628	3.75758e-21	9.68759e-19	Peritumor < Tumor	49	96	177	153	260	132	284	476	674	610	501	59	154	206	85	198	46	358	62	33	113	124	120	49	4	298	100	444	137	48	29	212	67	97	49	63	113
CRIP2	-0.905048	106.534	40.4658	1	1	3737.26	1162.15	0.310963	-1.68518	3.8571e-21	9.78801e-19	Peritumor < Tumor	1545	5098	7226	3207	3549	636	9139	4970	11357	5044	2749	1917	3626	3551	2954	4595	4849	5427	1264	1114	2036	2298	1900	2754	3984	5944	2024	3309	1523	2155	1535	5190	2965	3546	2244	2878	2344
CDK2AP1	-0.905048	106.534	40.4658	1	1	7172.93	2972.22	0.414366	-1.27102	3.85777e-21	9.78801e-19	Peritumor < Tumor	4602	10511	7546	4852	6924	4234	10530	7752	15917	5763	8660	9566	17058	6425	6634	7333	4498	10312	2679	3349	5347	6757	4533	9580	3331	8175	5313	8410	6369	5036	3893	10630	7837	5203	4296	6151	5804
ATG9B	-0.90486	106.527	40.4726	1	1	269.726	42.5753	0.157847	-2.6634	3.90361e-21	9.80896e-19	Peritumor < Tumor	135	76	101	31	109	202	155	132	300	236	968	196	1522	65	82	91	326	225	87	283	162	104	170	87	184	207	64	246	312	305	37	111	116	157	188	295	267
SEMA6B	-0.90486	106.527	40.4726	1	1	970.425	181.493	0.187024	-2.4187	3.92739e-21	9.80896e-19	Peritumor < Tumor	215	1320	1317	1209	1376	186	1889	1032	1508	1461	984	574	894	395	380	1332	434	1130	228	72	690	926	520	483	612	1065	579	918	492	534	200	1049	635	693	1138	671	554
DYSF	-0.904485	106.514	40.4863	1	1	2350.12	500.795	0.213093	-2.23045	4.07922e-21	1.01092e-18	Peritumor < Tumor	684	2179	1934	1837	4382	661	4381	2304	4385	2381	1604	1144	1465	1045	1184	3607	943	2597	677	119	1253	3068	899	1008	1276	4330	1041	3351	1058	854	345	2864	1472	1632	1219	1414	1538
ELFN1	-0.90411	106.5	40.5	1	1	185.877	39.8082	0.214165	-2.22321	4.21891e-21	1.03342e-18	Peritumor < Tumor	42	102	152	126	213	93	428	368	292	307	305	147	170	138	129	267	77	252	70	5	56	147	159	95	88	248	68	279	152	104	53	230	113	181	105	108	117
PDGFRB	-0.90411	106.5	40.5	1	1	10045.7	1545.68	0.153865	-2.70027	4.23466e-21	1.03342e-18	Peritumor < Tumor	1707	7993	12821	14222	12628	2656	24829	14058	25743	16641	12788	3230	6511	3141	3122	15194	3951	11725	2181	641	3025	4644	4109	2554	1017	12452	3977	14336	2540	3731	1325	12454	2750	6430	3521	5624	5105
MARVELD1	-0.903922	106.493	40.5068	1	1	2610.07	700.767	0.268486	-1.89708	4.31511e-21	1.04507e-18	Peritumor < Tumor	1051	1682	5057	4814	2955	1400	7213	2793	5591	3436	2833	1241	3651	1270	1183	2724	3323	3205	915	749	1311	818	1847	1910	3082	4069	949	1839	2178	1240	825	2186	1734	1307	1014	1590	1020
SRM	-0.902984	106.459	40.5411	1	1	2855.86	1037.6	0.363324	-1.46067	4.73492e-21	1.13813e-18	Peritumor < Tumor	1298	2836	1958	2132	3159	3658	4128	1528	6455	3829	3934	2647	6130	3269	3079	3589	2297	3759	975	2256	1302	2140	3872	1849	1958	3031	4210	2763	3973	1734	1097	3374	2103	2098	3401	1850	2055
ADAMTS2	-0.902796	106.452	40.5479	1	1	4396.79	362.466	0.0824386	-3.60054	4.82352e-21	1.15077e-18	Peritumor < Tumor	559	3611	4155	5130	6032	1307	8614	5141	29140	5657	6388	1801	4845	495	1818	9009	716	2192	489	63	1635	1365	1382	877	190	1570	1201	3701	1296	1889	322	3707	1236	1301	923	1848	2793
CCDC85B	-0.902421	106.438	40.5616	1	1	1379.89	475.74	0.344766	-1.53631	5.0074e-21	1.18579e-18	Peritumor < Tumor	879	1186	2078	1682	1622	1596	2841	1046	2527	1670	2421	2451	1535	1009	1303	1779	953	1480	502	539	822	1213	1527	1221	862	2143	559	1061	1196	843	484	1135	876	1057	1967	889	669
ITGA5	-0.90167	106.411	40.589	1	1	8402.14	1508.93	0.179589	-2.47723	5.39529e-21	1.2591e-18	Peritumor < Tumor	2499	7488	5446	6500	12394	1305	16577	6905	13734	6037	12445	3942	12560	2686	4540	10615	4831	8064	2585	500	4807	4790	4487	3705	1867	6976	3030	8132	2681	5260	1269	10742	3433	4408	8321	5313	4388
COL3A1	-0.90167	106.411	40.589	1	1	171982	19308.3	0.112269	-3.15497	5.39575e-21	1.2591e-18	Peritumor < Tumor	35095	199134	408336	453295	289066	31684	535689	223589	344359	182880	365098	41325	120645	26569	58275	427897	36330	102322	38944	3899	86362	31622	33678	45002	8365	85764	35969	108081	34439	61669	20691	136097	53996	61615	33410	50693	79430
LAMA5	-0.901482	106.404	40.5959	1	1	9616.22	1985.71	0.206496	-2.27581	5.4961e-21	1.26657e-18	Peritumor < Tumor	2403	5233	12759	5987	8626	4216	15694	7640	21181	13657	25446	8826	16682	1979	6930	6446	23623	13910	2576	2713	3086	6078	3092	2022	11100	10762	2460	9683	5462	4415	1537	9284	2994	6341	2793	4307	9321
ACAN	-0.901295	106.397	40.6027	1	0.972603	637.726	13.9726	0.02191	-5.51226	5.50698e-21	1.26657e-18	Peritumor < Tumor	4	309	235	945	730	307	994	255	465	396	964	279	882	230	66	76	191	512	19	80	45	454	470	78	104	2175	192	758	105	66	1	865	38	62	20	344	362
DGKI	-0.901107	106.39	40.6096	1	0.986301	302.205	26.2466	0.0868501	-3.52533	5.67154e-21	1.2951e-18	Peritumor < Tumor	95	152	217	404	485	16	427	359	425	388	777	216	163	154	110	163	311	599	84	32	199	214	94	65	17	677	29	453	70	142	19	448	20	115	136	151	185
CDH24	-0.900919	106.384	40.6164	1	1	679.26	213.493	0.314302	-1.66977	5.80687e-21	1.30856e-18	Peritumor < Tumor	186	617	494	536	763	609	920	577	1278	690	518	1038	1045	361	571	509	721	819	185	749	372	455	481	198	240	815	836	708	664	295	280	736	367	430	436	457	384
PXDN	-0.900919	106.384	40.6164	1	1	8156.01	1595.36	0.195605	-2.35399	5.81236e-21	1.30856e-18	Peritumor < Tumor	2204	7497	5795	6890	13678	2203	12341	9360	9093	5588	11004	3940	5473	2653	3880	12013	5298	10634	3975	326	6798	7058	4151	4620	1154	6241	5055	13031	3739	2687	1500	11243	3927	7021	4905	7595	3877
KIRREL1	-0.900544	106.37	40.6301	1	1	4369.68	986.301	0.225715	-2.14743	6.0314e-21	1.34838e-18	Peritumor < Tumor	982	4247	7217	6512	5959	5045	11586	6420	7792	6059	4057	1871	3144	1480	2037	6544	2012	5629	1471	484	2900	2817	1882	2219	932	7632	1868	5707	1661	1564	700	5019	1970	3312	1882	2352	2308
PPRC1	-0.900169	106.356	40.6438	1	1	3465.58	1367.37	0.394558	-1.34169	6.25861e-21	1.37089e-18	Peritumor < Tumor	1901	3828	2994	1780	3540	3227	4128	2124	7323	2678	6337	4180	5580	1520	3551	2789	5854	5523	1369	1546	2330	2444	3132	1999	5552	3577	2076	3575	5031	2738	996	4186	2652	3504	3544	3176	3240
RCN1	-0.900169	106.356	40.6438	1	1	5733.93	1926.38	0.335962	-1.57363	6.25968e-21	1.37089e-18	Peritumor < Tumor	2924	6312	5179	5198	6006	3614	8027	4939	12902	4715	7373	6423	15887	3210	6922	6023	2295	7909	2181	2380	5648	4637	7026	4870	2960	5971	2515	4948	6597	3858	1231	4913	4406	4613	3808	3856	5457
PTPN12	-0.900169	106.356	40.6438	1	1	10355.9	3398.53	0.328174	-1.60747	6.26076e-21	1.37089e-18	Peritumor < Tumor	5026	15137	9913	5624	12829	10122	8232	9703	20393	9010	17735	21398	16706	2943	13264	9883	14004	10286	2988	3810	6227	11513	8423	4232	10725	11072	4502	8794	15001	7881	3752	16095	7790	7893	3978	7527	7279
ADAMTS14	-0.899981	106.349	40.6507	1	1	1415.1	220.438	0.155776	-2.68245	6.37099e-21	1.38554e-18	Peritumor < Tumor	294	825	1421	1495	2051	459	3174	1671	4371	2156	4120	3191	1447	341	900	1922	590	1260	394	102	586	783	1209	491	2086	1151	1084	1732	735	358	99	1232	359	675	409	337	1037
PUS7	-0.899794	106.342	40.6575	1	1	1684.52	535.945	0.318159	-1.65218	6.49427e-21	1.40034e-18	Peritumor < Tumor	861	1998	609	787	1245	3260	1259	995	2864	1032	2123	3967	1504	787	1965	920	1142	1939	476	982	830	1131	1561	470	979	1456	1039	1622	4324	807	510	2392	1323	1251	941	1014	1199
LOC101929532	-0.89848	106.295	40.7055	0.972603	0.780822	150.836	5.9863	0.0396876	-4.65517	6.59251e-21	1.40034e-18	Peritumor < Tumor	36	98	42	180	311	35	138	329	439	175	420	75	117	17	41	60	35	60	12	23	23	59	31	0	13	66	14	131	35	25	8	152	11	0	4	34	143
KLHL23	-0.899606	106.336	40.6644	1	1	2355.6	652.986	0.277206	-1.85097	6.61424e-21	1.40034e-18	Peritumor < Tumor	1083	4230	2422	1108	1580	3044	2372	2219	2691	2261	2515	3331	1131	1227	2105	1058	960	2655	889	1139	1450	2124	3343	1094	881	2369	1466	3613	3386	1659	708	2444	1758	1495	684	2280	1075
PHOSPHO2-KLHL23	-0.899606	106.336	40.6644	1	1	2355.6	652.986	0.277206	-1.85097	6.61424e-21	1.40034e-18	Peritumor < Tumor	1083	4230	2422	1108	1580	3044	2372	2219	2691	2261	2515	3331	1131	1227	2105	1058	960	2655	889	1139	1450	2124	3343	1094	881	2369	1466	3613	3386	1659	708	2444	1758	1495	684	2280	1075
POLR1G	-0.899418	106.329	40.6712	1	1	203.918	56.5616	0.277375	-1.85009	6.71737e-21	1.41281e-18	Peritumor < Tumor	131	237	140	55	176	391	165	76	388	197	304	370	186	144	445	65	147	214	94	188	68	193	206	209	168	181	230	558	352	64	62	352	128	101	118	139	254
S100A2	-0.898292	106.288	40.7123	1	0.931507	136.712	9.12329	0.0667335	-3.90545	7.12779e-21	1.48934e-18	Peritumor < Tumor	14	816	16	13	49	161	58	11	184	34	50	214	25	38	109	30	426	249	16	92	81	352	128	33	83	35	57	211	64	48	22	58	47	4	37	37	41
CPA2	0.897542	40.7397	106.26	0.739726	1	539.945	6989.18	12.9442	3.69424	7.3448e-21	1.52471e-18	Tumor < Peritumor	141	14	3244	174	0	30	0	0	4	0	6	1972	0	5	74	26	0	164	357	20	104	233	41	60	33	0	859	42	1070	6099	15545	0	55	2325	885	4322	875
LY6E	-0.898292	106.288	40.7123	1	1	410.959	76.2877	0.185633	-2.42947	7.52217e-21	1.55146e-18	Peritumor < Tumor	99	161	255	119	310	132	921	219	2288	319	168	624	694	320	171	460	115	497	61	178	355	366	269	500	248	208	285	587	333	191	36	310	643	177	289	166	924
RPS6KL1	-0.898105	106.281	40.7192	1	1	490.904	88.9041	0.181103	-2.46512	7.66549e-21	1.57089e-18	Peritumor < Tumor	185	272	157	158	283	944	360	435	2105	328	1607	337	439	224	811	131	276	449	119	246	278	424	1305	160	708	332	572	417	1069	400	38	420	202	198	82	188	422
SAMD14	-0.897917	106.274	40.726	1	1	290.11	73.3288	0.252762	-1.98415	7.80151e-21	1.58109e-18	Peritumor < Tumor	84	273	321	355	452	107	438	448	365	292	166	149	176	169	151	242	238	398	214	42	228	352	206	210	61	401	138	528	220	151	88	406	100	212	169	230	109
LRFN4	-0.897917	106.274	40.726	1	1	898.192	211.959	0.235984	-2.08324	7.81418e-21	1.58109e-18	Peritumor < Tumor	415	1346	289	225	427	1204	435	834	3498	561	1612	1480	460	458	1155	370	2767	2066	287	801	483	384	715	412	1593	500	825	1071	1523	533	153	1073	401	678	567	596	497
SDS	-0.897354	106.253	40.7466	1	1	763.795	58.9452	0.0771742	-3.69574	8.24443e-21	1.64069e-18	Peritumor < Tumor	27	658	372	187	250	52	429	536	6807	496	339	558	464	183	384	363	355	392	60	79	961	2448	1068	436	334	234	223	941	265	279	17	1109	425	355	156	384	578
METTL1	-0.897354	106.253	40.7466	1	1	742.863	270.945	0.364731	-1.4551	8.25781e-21	1.64069e-18	Peritumor < Tumor	396	926	562	299	604	935	597	382	1644	673	1091	1154	652	709	742	597	676	1001	211	473	373	883	1319	445	531	556	828	1033	1173	511	372	1178	555	666	456	718	583
NXT1	-0.897354	106.253	40.7466	1	1	943.397	326.11	0.345676	-1.53251	8.26275e-21	1.64069e-18	Peritumor < Tumor	617	1095	970	471	701	2168	1020	513	1885	767	916	1756	1227	572	771	780	882	1451	190	440	571	730	1567	1032	564	741	645	942	1244	572	408	1207	745	685	1219	756	773
ATP4B	0.896791	40.7671	106.233	0.808219	1	2176.19	45601.9	20.9549	4.38922	8.32132e-21	1.64213e-18	Tumor < Peritumor	277	14	12661	1045	10	0	1	2	1	14	70	6283	32	12	249	6	0	93	805	4	126	1276	92	0	74	18	2118	46	7	24897	61684	14	86	14413	4811	21989	4905
BHLHE40-AS1	-0.896791	106.233	40.7671	1	1	227.918	53.0274	0.23266	-2.1037	8.70776e-21	1.69262e-18	Peritumor < Tumor	114	260	114	136	614	84	257	145	898	227	145	189	180	58	159	229	358	357	37	56	84	187	390	216	213	264	63	201	64	140	70	209	242	168	277	189	318
MEX3A	-0.896791	106.233	40.7671	1	1	661.219	119.082	0.180095	-2.47317	8.72485e-21	1.69262e-18	Peritumor < Tumor	108	426	354	330	598	1887	523	301	352	288	1427	547	3253	211	145	257	678	798	98	330	325	195	420	148	317	276	515	554	3059	431	191	1009	123	157	255	281	289
HOXB2	-0.896791	106.233	40.7671	1	1	1061.04	238.466	0.224747	-2.15363	8.73601e-21	1.69262e-18	Peritumor < Tumor	354	714	1717	1015	1177	346	1843	801	1328	1468	985	604	5492	593	651	734	380	1181	306	83	767	449	536	557	77	1249	3740	874	533	503	280	1159	1097	839	1643	788	1147
GPR176	-0.896603	106.226	40.774	1	1	669.616	100.123	0.149523	-2.74156	8.89081e-21	1.71223e-18	Peritumor < Tumor	167	557	676	766	1246	103	2142	1179	890	1203	583	201	514	305	369	1404	310	1006	161	59	281	350	177	211	71	849	242	707	261	180	146	1086	217	405	534	224	380
RHBDF1	-0.896228	106.212	40.7877	1	1	2117.51	638.589	0.301576	-1.72941	9.23685e-21	1.76822e-18	Peritumor < Tumor	655	1961	1816	1205	1033	1888	2572	2112	4391	1742	1908	2332	3076	576	2579	1504	4011	3390	755	704	1423	1923	2088	1299	1310	1803	1097	2289	1218	1227	594	2406	1730	1470	1156	1413	1447
POGLUT2	-0.896041	106.205	40.7945	1	1	683.329	187.37	0.274202	-1.86669	9.40042e-21	1.77975e-18	Peritumor < Tumor	227	801	899	770	786	913	1618	1012	1206	940	792	863	450	225	635	670	727	778	217	131	418	431	480	469	234	856	270	542	447	494	222	1224	419	339	406	398	464
CACNB3	-0.896041	106.205	40.7945	1	1	1271.56	406.192	0.319443	-1.64637	9.40843e-21	1.77975e-18	Peritumor < Tumor	607	1189	1326	906	1205	944	1762	1438	1634	1437	1210	1072	2631	831	785	805	1117	1847	463	836	760	1011	991	746	1923	1594	685	1204	1365	774	395	1331	772	927	1382	877	654
IL11	-0.895665	106.192	40.8082	1	0.958904	1004.73	17.5068	0.0174245	-5.84274	9.65377e-21	1.81503e-18	Peritumor < Tumor	5	1178	52	622	213	19	1015	2897	130	233	50	104	437	138	204	388	1190	1717	16	41	24	253	686	77	386	222	491	134	126	131	41	494	54	40	45	167	1029
MMP14	-0.895665	106.192	40.8082	1	1	24183.5	5745.75	0.23759	-2.07345	9.76441e-21	1.81503e-18	Peritumor < Tumor	7022	29781	20976	26876	27633	11037	38864	24879	86714	24590	34037	13179	23867	5830	11600	28049	9449	23070	7599	4444	14725	13806	21177	13990	4312	15556	8949	21635	12924	12859	4985	23321	16276	11050	12538	19771	10573
OSMR	-0.895665	106.192	40.8082	1	1	6323.49	1302.48	0.205975	-2.27946	9.76524e-21	1.81503e-18	Peritumor < Tumor	1979	6771	7589	4220	6583	850	8062	5785	16222	11724	10054	10139	18654	2390	4411	5053	4862	8275	1330	570	3163	5010	5953	2795	5798	8004	2738	6170	1428	3254	1362	9151	2954	2484	3357	3940	5701
CHN1	-0.895478	106.185	40.8151	1	1	1679.22	258.452	0.153912	-2.69982	9.93975e-21	1.82654e-18	Peritumor < Tumor	600	1933	2124	1837	4057	285	4166	2637	1745	1712	2064	738	1148	408	706	2972	576	1360	334	208	391	797	908	541	285	2035	1236	1565	706	751	117	1784	665	493	397	494	1039
STK3	-0.895478	106.185	40.8151	1	1	2523.01	969.753	0.384363	-1.37946	9.94144e-21	1.82654e-18	Peritumor < Tumor	1229	2711	2391	1437	1982	2210	1997	2175	4219	2451	3432	6695	3338	1139	2272	1722	1481	2945	593	1464	1459	3069	2317	1145	2584	2387	2326	1946	2003	1597	1396	3087	1767	1712	869	1984	2524
EXOC3L1	-0.89529	106.178	40.8219	1	1	239.767	84.3014	0.351597	-1.50801	1.0101e-20	1.83015e-18	Peritumor < Tumor	130	212	178	123	269	302	361	222	796	252	218	242	199	176	181	207	260	324	71	86	111	165	323	240	79	161	124	272	204	154	103	299	183	209	109	147	204
PGM2L1	-0.89529	106.178	40.8219	1	1	2140.32	623.329	0.291232	-1.77976	1.0132e-20	1.83015e-18	Peritumor < Tumor	1062	3061	1102	1290	2478	311	1507	1061	7601	3881	1172	7144	2395	739	2531	2016	2278	2874	549	544	1555	1991	1100	1381	1304	2191	2183	4305	3267	1544	866	2406	1812	1252	1066	2981	1282
PKM	-0.89529	106.178	40.8219	1	1	58720.3	20006.2	0.340704	-1.55341	1.01328e-20	1.83015e-18	Peritumor < Tumor	23448	66730	36264	31663	55617	32637	47220	32959	144038	63914	85906	94895	92244	39799	55254	46028	89968	69423	21733	41559	32545	39522	59980	28012	45095	46357	52298	99599	62058	24568	15984	82863	34542	30117	50819	34590	40873
ABCF2	-0.895102	106.171	40.8288	1	1	718.479	278.123	0.3871	-1.36922	1.03112e-20	1.85191e-18	Peritumor < Tumor	344	617	752	429	751	883	844	379	1581	706	991	1263	646	621	814	575	473	958	304	728	419	581	614	513	453	774	702	712	1822	398	235	1033	621	516	1067	620	827
ADAMTS9	-0.894915	106.164	40.8356	1	1	3236.86	590.712	0.182495	-2.45407	1.05123e-20	1.86721e-18	Peritumor < Tumor	776	5211	5492	2106	4235	688	5017	3922	1653	2867	2993	1444	2406	1090	2101	3010	2839	3915	1188	262	1740	4168	2275	780	1027	3676	1333	4779	1598	1836	453	3754	772	857	1208	2460	1631
RIPK2	-0.894915	106.164	40.8356	1	1	2389.71	704.192	0.294676	-1.7628	1.05132e-20	1.86721e-18	Peritumor < Tumor	1280	2508	1435	721	2307	2920	1825	1371	7030	2409	2023	5289	3580	1144	1806	2619	819	2223	596	801	1701	3729	2394	1423	1252	1965	878	1220	2893	1414	717	3139	2234	1110	1322	1731	3550
UBE2S	-0.894539	106.151	40.8493	1	1	1828.86	406.096	0.222048	-2.17105	1.09068e-20	1.91615e-18	Peritumor < Tumor	443	1970	475	557	1140	2852	885	794	3332	1037	1905	4012	4771	868	2510	1171	1024	2334	350	760	718	1711	1692	1092	1511	1108	5281	1425	2322	720	743	2357	1142	750	1440	901	1002
YBX3	-0.894539	106.151	40.8493	1	1	12514.4	4675.56	0.373615	-1.42037	1.09087e-20	1.91615e-18	Peritumor < Tumor	6562	14164	17818	9462	11476	11448	17977	10338	28541	12588	10325	19234	14111	6429	14425	9687	11123	18732	3687	6306	6588	10934	12026	7820	9287	13525	6132	8666	13990	8348	4317	10820	7997	7695	5742	11710	10910
APLN	-0.894352	106.144	40.8562	1	1	955.164	70.4247	0.0737304	-3.7616	1.10977e-20	1.9298e-18	Peritumor < Tumor	166	767	169	552	1449	249	956	1083	188	310	1371	806	137	64	171	510	791	578	92	108	548	3391	1103	368	144	614	582	595	581	82	147	1300	469	1178	70	1914	896
UPP1	-0.894352	106.144	40.8562	1	1	1825.53	408.767	0.223916	-2.15897	1.11071e-20	1.9298e-18	Peritumor < Tumor	861	2683	902	868	1878	951	1769	1365	3637	1353	1443	1375	1441	656	2151	1427	1940	2737	572	439	1372	3397	3396	487	1114	1382	559	1655	1869	968	195	3878	929	731	1261	554	2785
CDH11	-0.894164	106.137	40.863	1	1	7739.96	1257.51	0.162469	-2.62176	1.13197e-20	1.95611e-18	Peritumor < Tumor	1755	7818	7347	13250	9371	2116	18114	14762	22490	9780	6917	7575	5507	1556	2915	9373	2414	6957	2026	317	3865	3302	2231	2919	901	10251	2136	10352	2333	2236	1403	10173	3322	5239	3461	3005	4635
NAT14	-0.893976	106.13	40.8699	1	1	390.137	107.37	0.275211	-1.86139	1.14993e-20	1.96922e-18	Peritumor < Tumor	123	257	454	257	479	302	810	353	918	422	493	456	1418	187	487	293	235	477	85	195	193	160	246	350	265	342	282	241	304	221	160	436	243	150	318	218	273
CDH3	-0.893976	106.13	40.8699	1	1	2225.75	207.247	0.093113	-3.42487	1.15188e-20	1.96922e-18	Peritumor < Tumor	307	1083	235	292	503	5292	447	546	10765	2325	10424	10062	10785	1160	384	702	1061	2424	417	764	1021	398	2140	285	2406	1863	947	1536	3811	1355	83	1733	549	1873	752	236	2855
ANXA5	-0.893789	106.123	40.8767	1	1	28232.1	10274.1	0.363914	-1.45833	1.17461e-20	1.99741e-18	Peritumor < Tumor	14499	43123	31237	25770	30472	12275	42972	26343	65687	34719	28487	28411	24657	18584	26143	32439	27514	41847	13826	4899	19769	33483	16458	23045	8522	39921	16204	25951	20146	21125	14463	42853	29757	18332	26347	25144	15387
ARMC9	-0.893413	106.11	40.8904	1	1	1436.08	435.466	0.303232	-1.72151	1.21761e-20	2.05956e-18	Peritumor < Tumor	565	979	1450	1717	1159	655	2699	1449	5200	1760	2160	973	1740	511	989	830	1416	2306	530	526	812	908	802	736	592	1740	679	1586	1362	591	555	1252	908	934	1156	961	1045
AFAP1L1	-0.89285	106.089	40.911	1	1	1529.38	318.438	0.208214	-2.26386	1.28736e-20	2.16609e-18	Peritumor < Tumor	423	1162	2485	1273	2151	244	2407	1751	1676	1732	1793	1125	1139	647	825	1517	860	1747	378	107	547	2479	787	520	830	2642	625	1863	713	688	442	2100	633	1066	334	1110	1409
ADCY3	-0.892663	106.082	40.9178	1	1	2131.29	677.973	0.318105	-1.65243	1.3113e-20	2.19481e-18	Peritumor < Tumor	834	2027	2359	1851	2422	2002	3538	1565	5005	2501	2406	2528	1496	855	1235	3090	1156	4043	718	497	1315	1668	3226	933	1551	3570	2183	2708	1740	1350	516	2738	1709	1963	2786	1582	1335
CST2	-0.891349	106.034	40.9658	1	0.753425	266.027	12.2055	0.0458805	-4.44597	1.34464e-20	2.2389e-18	Peritumor < Tumor	116	91	66	22	54	101	4	552	1354	754	210	90	20	274	181	81	198	479	88	24	265	142	157	130	1	58	86	493	125	188	21	361	240	157	53	299	39
FGD6	-0.892287	106.068	40.9315	1	1	3341.71	898.397	0.268843	-1.89516	1.36096e-20	2.25432e-18	Peritumor < Tumor	1773	3471	2144	1984	4586	2347	2740	3193	10593	4674	5192	6064	6614	739	2650	2500	1399	3075	887	1095	2118	4485	2593	957	2458	3796	695	2953	2137	2009	719	4217	2338	1715	1229	1863	3211
GJC1	-0.891912	106.055	40.9452	1	1	1437.7	295.548	0.20557	-2.2823	1.41057e-20	2.31488e-18	Peritumor < Tumor	597	1379	1794	1645	2908	202	3095	2003	1044	1195	2177	535	722	532	672	1714	905	1794	438	88	787	1361	610	712	189	2353	1370	1813	1203	930	337	2748	569	1172	516	796	636
SERPINE1	-0.891912	106.055	40.9452	1	1	6235.66	380.918	0.061087	-4.03299	1.41199e-20	2.31488e-18	Peritumor < Tumor	1222	14355	1901	5343	2643	307	9748	4895	3168	1459	3331	3211	2065	645	5767	10477	6768	4321	209	179	3015	3240	2563	1820	1432	3449	1705	2893	457	4368	170	10994	1010	1847	1214	3092	2306
ST3GAL2	-0.891725	106.048	40.9521	1	1	1894.07	594.685	0.313972	-1.67129	1.43822e-20	2.34584e-18	Peritumor < Tumor	912	1413	2306	1671	3183	2612	3471	1437	2986	2072	1227	1239	1211	696	1626	3194	997	2407	829	794	1197	1396	4034	891	507	2630	895	1846	2082	764	542	2470	1381	1368	2842	986	1390
DPYSL2	-0.891349	106.034	40.9658	1	1	5093.99	1729.41	0.339501	-1.55851	1.49175e-20	2.42079e-18	Peritumor < Tumor	2081	3936	8769	5581	8057	2517	9719	3827	4869	6851	7174	4328	5235	1912	3617	5583	3588	8220	1720	1573	2972	3357	2117	2916	2335	7919	3355	5781	3803	3382	1104	6975	2752	3870	4354	2824	2972
LGALS1	-0.891162	106.027	40.9726	1	1	9338.88	1952.23	0.209044	-2.25812	1.51995e-20	2.44177e-18	Peritumor < Tumor	2773	6998	15440	12317	17034	2594	26358	10887	19681	11072	15460	3800	6010	4746	4890	11771	3242	9322	2389	829	5428	6668	6659	5674	1347	11760	3685	6812	4544	3857	2220	13420	3857	4032	5801	4146	4650
DLGAP4	-0.891162	106.027	40.9726	1	1	5117.19	2151.01	0.42035	-1.25034	1.51995e-20	2.44177e-18	Peritumor < Tumor	2984	4841	5478	3617	5093	7330	7107	3565	8396	5594	8127	4527	4533	2093	4461	4224	8234	7960	2533	2098	3641	4466	5984	3376	2526	6403	4409	4063	5451	3189	2057	5440	4356	3369	4642	5021	3679
MLLT11	-0.890974	106.021	40.9795	1	1	383.767	76.2466	0.198679	-2.33149	1.54256e-20	2.46571e-18	Peritumor < Tumor	161	340	969	411	595	56	832	315	574	379	1231	206	179	96	136	280	291	406	104	92	150	170	186	244	169	423	933	269	482	150	122	366	130	185	398	136	205
PDLIM7	-0.890411	106	41	1	1	7490.25	1389.47	0.185503	-2.43048	1.63591e-20	2.60192e-18	Peritumor < Tumor	1291	4936	12046	11142	11949	1631	22756	9040	22051	5814	10683	5138	12894	2857	3334	3904	3470	6028	2593	1624	1995	4030	2575	1755	2538	10215	1768	4878	2769	3044	1048	6072	1663	2618	2122	2546	4021
SMYD5	-0.890223	105.993	41.0068	1	1	1555.79	664.671	0.427223	-1.22694	1.66597e-20	2.6366e-18	Peritumor < Tumor	1098	1684	1475	877	1419	3215	1610	775	2625	1702	2229	2131	2433	1005	1619	1138	1182	2308	714	1389	871	1260	2065	1209	1314	1597	964	2033	2724	873	701	2241	1241	1249	2942	1337	1392
UBFD1	-0.890036	105.986	41.0137	1	1	2820.58	1238.62	0.439136	-1.18726	1.69714e-20	2.6727e-18	Peritumor < Tumor	1817	2811	2560	1590	2726	2471	3085	2106	7642	2023	2285	3176	3876	1405	2822	2457	2585	4353	1232	931	2160	3262	2183	2640	2693	3234	1767	2486	2695	2295	1549	3756	3115	2756	3733	2623	2784
SH3PXD2B	-0.889848	105.979	41.0205	1	1	4732.45	1059.63	0.223907	-2.15903	1.7283e-20	2.70843e-18	Peritumor < Tumor	2434	6217	9460	8403	5882	3284	13178	4773	7843	7372	6876	2884	4565	1305	1960	7918	1879	5652	1695	659	2337	1578	1516	2109	1032	7309	2388	3195	1965	4661	847	8796	2466	1924	1557	2187	1840
KCTD17	-0.88966	105.973	41.0274	1	1	708.205	226.562	0.319909	-1.64426	1.75944e-20	2.71933e-18	Peritumor < Tumor	290	654	602	613	1148	499	1034	977	1241	824	1772	496	814	470	692	789	555	1145	235	520	316	502	943	437	397	865	808	626	776	344	267	905	427	419	1112	522	518
TPD52L2	-0.88966	105.973	41.0274	1	1	7410.86	2890.44	0.390027	-1.35835	1.76047e-20	2.71933e-18	Peritumor < Tumor	3974	8016	6893	4419	6325	7628	8663	5975	14428	6892	18019	10085	10680	3270	5691	5942	10913	12010	2698	2774	5320	8657	7358	7216	5254	6250	5281	7036	8516	4320	3329	9840	7745	5765	8329	5811	4817
CORO1C	-0.88966	105.973	41.0274	1	1	9822.48	3571.19	0.363573	-1.45968	1.76077e-20	2.71933e-18	Peritumor < Tumor	5060	10997	13824	7786	11455	10032	16994	7476	19328	7040	8375	11667	12028	3538	8615	10180	8136	12840	4675	2009	7429	11658	7547	7214	5045	12967	7877	9057	8026	6458	3329	13563	8610	7425	6932	7765	7280
NUTF2	-0.889285	105.959	41.0411	1	1	6318.52	2785.21	0.4408	-1.1818	1.82646e-20	2.79401e-18	Peritumor < Tumor	3416	7512	5477	3249	5667	10940	5484	3519	14530	5289	6012	9061	5879	4482	7990	4949	8417	6948	2272	5420	4787	5650	5691	6265	3541	5225	4859	5443	5400	4813	2982	7574	6422	5800	5709	6469	6969
ITGB1	-0.889285	105.959	41.0411	1	1	59481.7	20724.9	0.348424	-1.52108	1.82661e-20	2.79401e-18	Peritumor < Tumor	35930	74680	60555	56608	79692	26705	97016	67049	91661	48619	73505	56094	62585	17870	45691	54578	39971	72510	21032	5345	43610	62913	31910	47529	38303	66603	26911	54528	47890	41725	26916	85442	49920	40659	28292	51941	41094
IKBIP	-0.888722	105.938	41.0616	1	1	1054.82	290.959	0.275837	-1.85811	1.92834e-20	2.92264e-18	Peritumor < Tumor	519	1324	684	1074	1668	219	1876	1278	1872	1236	1206	983	1058	297	840	1350	663	1080	339	152	602	1454	817	533	510	1495	613	1081	816	757	400	1413	804	718	659	573	718
BANF1	-0.888722	105.938	41.0616	1	1	3714.68	1677.95	0.451706	-1.14654	1.92899e-20	2.92264e-18	Peritumor < Tumor	2044	3469	2929	1956	3387	4946	3305	2373	7664	2969	6445	9048	5325	3027	4928	2929	2993	4288	1521	2947	2971	3396	3896	4016	3587	3136	5083	5047	4875	2437	1752	4976	3332	3232	4086	3375	2719
OLFM2	-0.888534	105.932	41.0685	1	1	409.63	87.2192	0.212922	-2.2316	1.96157e-20	2.95799e-18	Peritumor < Tumor	149	95	419	327	478	109	645	416	2513	355	355	207	655	183	156	546	147	183	178	77	255	307	191	138	176	318	159	307	244	224	69	1684	158	471	531	201	138
SNAI1	-0.888159	105.918	41.0822	1	1	543.849	74.3699	0.136747	-2.87042	2.03278e-20	3.05099e-18	Peritumor < Tumor	46	1035	338	303	316	242	640	476	1918	317	791	296	476	226	480	357	525	890	67	86	198	503	649	129	384	290	570	623	237	254	42	510	143	152	43	166	372
STK32C	-0.887596	105.897	41.1027	1	1	440.301	143.904	0.326831	-1.61338	2.14802e-20	3.20888e-18	Peritumor < Tumor	294	258	389	204	286	701	370	404	1628	369	302	306	927	402	562	277	701	681	174	301	312	291	777	304	339	414	516	338	939	385	163	272	253	291	392	288	569
HOXD9	-0.887221	105.884	41.1164	1	1	131.973	22.6575	0.171684	-2.54218	2.2065e-20	3.28092e-18	Peritumor < Tumor	50	197	246	196	79	485	281	53	46	106	35	242	116	37	60	161	41	105	20	241	31	139	202	62	69	270	196	133	48	79	13	87	88	30	29	43	178
GRINA	-0.887221	105.884	41.1164	1	1	4480.45	1419.95	0.31692	-1.65781	2.23412e-20	3.30659e-18	Peritumor < Tumor	1776	3641	3759	2301	5620	2649	5098	2849	13589	3320	3189	4455	8742	2424	3561	4748	1641	5442	1527	3089	2958	4148	8947	2720	3425	4282	2326	5290	7554	2239	1035	5863	3106	2849	4985	2479	2544
ULBP2	-0.885532	105.822	41.1781	0.972603	0.753425	159.11	6.72603	0.0422729	-4.56412	2.30576e-20	3.38235e-18	Peritumor < Tumor	10	55	16	11	28	242	31	25	79	110	844	157	1256	35	445	35	27	300	3	119	92	227	140	136	112	69	220	424	24	172	0	93	54	8	54	29	79
RGS16	-0.886846	105.87	41.1301	1	1	1662.12	225.781	0.135839	-2.88003	2.31627e-20	3.38235e-18	Peritumor < Tumor	175	2244	1374	1257	1595	415	3438	2270	4377	587	1076	872	386	387	1479	1536	399	1621	250	209	380	658	722	351	249	1088	812	782	749	380	194	937	631	365	1080	262	1250
CCDC86	-0.886846	105.87	41.1301	1	1	1319.75	498.479	0.377707	-1.40466	2.31704e-20	3.38235e-18	Peritumor < Tumor	643	1387	858	733	1033	2363	919	717	3183	1145	1059	889	1983	1088	1744	972	1883	2192	431	862	865	1209	1691	848	1090	1343	1038	1725	3311	1066	498	2023	1117	1243	935	1296	803
NPM3	-0.886658	105.863	41.137	1	1	607.178	187.014	0.308005	-1.69898	2.35669e-20	3.42459e-18	Peritumor < Tumor	323	701	487	290	376	983	536	323	1918	303	592	807	1606	622	699	493	401	1174	166	386	402	242	596	435	687	408	322	335	745	639	244	758	447	421	441	420	892
TMEM201	-0.88647	105.856	41.1438	1	1	586.466	219.658	0.374545	-1.41679	2.40221e-20	3.47494e-18	Peritumor < Tumor	355	449	511	439	576	855	658	350	1379	414	1031	660	726	342	497	487	456	998	228	320	340	465	444	268	504	636	1371	862	619	220	163	679	457	501	733	375	387
SLCO3A1	-0.886283	105.849	41.1507	1	1	2122.23	577.219	0.271987	-1.87839	2.44778e-20	3.51027e-18	Peritumor < Tumor	570	1332	1912	1405	3513	1411	2878	1832	3439	4675	4745	1113	3406	808	1759	2089	1788	2434	435	607	865	1582	1475	644	2234	3369	5475	2383	1936	928	546	3301	1042	1316	1333	745	1363
LIPF	0.886283	41.1507	105.849	1	1	183680	2.60313e+06	14.1721	3.82499	2.44859e-20	3.51027e-18	Tumor < Peritumor	68272	1393	578772	235553	694	12	26493	143	1096	258	4028	464757	202784	49968	4120	1659	14106	24938	191142	18108	8020	187386	3188	1020620	55472	1611	526753	4744	36014	1538346	4709757	476	3091	563957	395356	1617235	570240
AFAP1L2	-0.88572	105.829	41.1712	1	1	2012.81	671.973	0.333848	-1.58274	2.58666e-20	3.69165e-18	Peritumor < Tumor	1212	2097	3764	1221	2072	665	2803	1194	2000	3127	1070	1342	4058	1027	1888	2170	1081	2970	1199	441	1225	1263	1148	1388	2603	3189	1299	2412	1125	1537	697	1923	1336	1610	1957	1387	966
HOXC6	-0.885157	105.808	41.1918	1	0.835616	345.548	11.4521	0.0331417	-4.91521	2.62161e-20	3.72369e-18	Peritumor < Tumor	61	8	31	60	30	403	83	21	767	402	1584	618	877	13	259	3	140	395	18	466	9	190	374	22	505	119	351	427	902	93	4	399	77	106	32	373	366
C1orf216	-0.885532	105.822	41.1781	1	1	753.836	240.082	0.318481	-1.65072	2.6324e-20	3.72369e-18	Peritumor < Tumor	269	642	1086	862	1280	289	1599	534	2408	1006	929	914	858	323	511	761	401	1119	347	279	458	637	598	407	526	973	832	781	717	472	263	835	511	349	1353	482	460
S100A3	-0.885157	105.808	41.1918	1	0.972603	119.493	13.3014	0.111315	-3.16728	2.6865e-20	3.76521e-18	Peritumor < Tumor	16	134	52	113	168	71	127	136	373	236	168	141	120	60	88	90	135	224	2	12	28	131	149	12	72	25	50	146	44	60	2	239	19	46	50	25	185
RCN3	-0.885157	105.808	41.1918	1	1	2857.64	636.849	0.222858	-2.1658	2.73174e-20	3.76521e-18	Peritumor < Tumor	764	2007	2790	4982	3459	1743	5736	2956	5442	3893	4044	1651	2316	867	1129	2556	2129	3805	780	716	1100	859	1436	841	752	2401	766	3006	1740	1497	638	4878	1290	1045	660	1317	1260
TUBB6	-0.885157	105.808	41.1918	1	1	3836.36	862.26	0.22476	-2.15354	2.73174e-20	3.76521e-18	Peritumor < Tumor	1221	2537	6739	3836	5777	697	11510	4219	5171	5173	2794	1218	7729	1448	1998	6282	1556	4285	1154	481	1726	2332	1989	1800	2421	6365	1492	3779	2734	1854	759	4854	1647	2076	1507	1847	1914
TRIP10	-0.885157	105.808	41.1918	1	1	5013.25	1780	0.355059	-1.49387	2.7322e-20	3.76521e-18	Peritumor < Tumor	2175	4863	6528	3693	4343	4814	5776	4290	14500	4888	4221	6597	4039	2231	6480	2860	6155	9973	1741	1441	2982	5178	4058	2190	4512	4637	2170	5480	4862	3011	1588	4786	2967	3214	2571	4252	4050
CAD	-0.885157	105.808	41.1918	1	1	2729.37	954.863	0.349847	-1.5152	2.73242e-20	3.76521e-18	Peritumor < Tumor	1542	1994	1969	1460	2656	5360	2623	1015	7768	2460	5814	4500	3575	1536	2329	2375	1563	4348	996	1789	1544	2419	2627	1034	1517	2614	3069	2082	5320	1882	926	2656	2176	2516	4559	1694	1951
MYO1B	-0.885157	105.808	41.1918	1	1	7517.32	2384.45	0.317195	-1.65656	2.73242e-20	3.76521e-18	Peritumor < Tumor	4791	9076	5609	4455	7844	4949	7371	8785	5964	6066	10380	6595	9595	3890	10216	8603	3796	7729	2276	1948	4056	7818	8520	3967	1637	8072	3326	7872	8453	6336	2464	12198	5714	5542	1998	6365	7352
ARHGAP39	-0.884969	105.801	41.1986	1	1	789.411	153.603	0.194579	-2.36157	2.78025e-20	3.80153e-18	Peritumor < Tumor	236	477	303	274	166	688	501	448	2110	381	798	1594	3867	476	880	261	402	1817	140	864	360	344	1179	168	663	528	728	675	2428	298	148	705	420	508	200	343	450
URB1	-0.884969	105.801	41.1986	1	1	2659.29	951.562	0.357826	-1.48267	2.78256e-20	3.80153e-18	Peritumor < Tumor	1810	2638	2637	1459	2071	1535	2583	1099	7121	2354	6673	4004	4877	941	4745	1856	16364	4154	702	1005	1921	2393	3117	1721	2468	2519	2230	3110	2290	1761	1494	2065	2025	1625	2818	1957	1246
ADRM1	-0.884781	105.795	41.2055	1	1	5998.48	2337.93	0.389754	-1.35936	2.83384e-20	3.85511e-18	Peritumor < Tumor	2904	6625	4534	2620	3935	10505	4861	3200	13305	4815	9167	8377	6033	3696	5650	4394	12865	8993	2418	4157	4308	6756	9199	5650	4033	4058	4304	10917	7120	3374	2575	7442	6080	4004	6471	5932	4140
BYSL	-0.884594	105.788	41.2123	1	1	851.425	221.904	0.260627	-1.93994	2.88176e-20	3.90368e-18	Peritumor < Tumor	319	2514	401	233	557	827	593	338	1351	392	665	1571	911	355	1367	489	1123	1838	173	301	501	686	5238	451	561	353	534	655	1116	441	299	806	513	436	439	458	666
E2F3	-0.884406	105.781	41.2192	1	1	1851.68	555.137	0.299801	-1.73792	2.9385e-20	3.9484e-18	Peritumor < Tumor	672	2011	1043	1000	2460	3093	1675	1185	3764	973	2539	3322	4498	572	2440	1743	1141	2354	611	1005	1072	2718	1751	610	2191	1986	1610	1446	2244	991	315	3068	1161	1074	5447	896	1774
IFITM1	-0.884406	105.781	41.2192	1	1	6557.96	1567.41	0.239009	-2.06486	2.93947e-20	3.9484e-18	Peritumor < Tumor	1755	2868	5532	2996	9284	12698	6628	2093	44695	11453	3308	4494	6587	2816	4534	7184	1973	8039	1211	3202	3944	5969	3748	3128	5340	5047	1992	7274	4125	3470	1169	3502	5675	3111	5904	2972	6420
LAMC1	-0.884031	105.767	41.2329	1	1	20169.4	5911.23	0.29308	-1.77064	3.04899e-20	4.07838e-18	Peritumor < Tumor	8147	22932	28252	20396	25958	5785	36520	25508	24862	23896	18819	20241	17453	6260	11805	25712	11398	25788	8724	2363	15921	15525	12318	11209	6816	26497	9945	27375	12735	10944	6087	31646	10794	16462	9433	15628	9886
PEA15	-0.883843	105.76	41.2397	1	1	18089.2	6174.33	0.341327	-1.55077	3.10461e-20	4.13547e-18	Peritumor < Tumor	7724	17852	22810	17219	27626	6346	30519	15382	31670	17630	13333	13531	12596	8516	12748	18880	16471	20314	6348	6308	10066	16563	16530	16823	12578	21155	8955	41247	12548	8594	5222	23585	14022	10485	16553	14052	11456
IFFO2	-0.883655	105.753	41.2466	1	1	2134.55	633.425	0.296749	-1.75269	3.16124e-20	4.17644e-18	Peritumor < Tumor	832	2102	2024	1608	2900	1776	2915	2205	10730	3106	2392	6084	2293	997	1412	2395	1438	1728	699	760	983	1738	1786	573	1414	3439	649	1885	865	1192	507	2278	1113	1569	5235	717	1240
C9orf16	-0.883655	105.753	41.2466	1	1	2348	995.342	0.423911	-1.23817	3.1615e-20	4.17644e-18	Peritumor < Tumor	1436	2345	1838	1479	2031	2379	2494	2288	3813	1670	8396	3290	3302	1952	2867	2248	1296	2570	1118	2288	1741	1871	4451	4112	1991	1930	1912	1632	1920	1334	1244	1978	2923	1384	2838	1805	1377
MIIP	-0.883468	105.747	41.2534	1	1	842.37	300.397	0.35661	-1.48758	3.21808e-20	4.2337e-18	Peritumor < Tumor	512	530	730	544	1271	1290	892	442	2305	601	1690	795	1622	439	852	711	617	1109	346	871	415	866	794	604	512	798	863	800	1130	344	309	705	659	468	1442	539	729
MAP4K4	-0.88328	105.74	41.2603	1	1	13534.6	5008.22	0.37003	-1.43428	3.27973e-20	4.29712e-18	Peritumor < Tumor	8621	22535	13108	11338	17893	10113	17325	13166	29442	12343	25235	14468	18669	4710	11987	17051	14049	15127	4880	2688	8544	14575	13509	6989	10129	18954	7976	13101	11829	7700	4443	18071	10212	8788	19209	13627	9862
TRMT61A	-0.882905	105.726	41.274	1	1	901.932	355.918	0.394617	-1.34147	3.39728e-20	4.41896e-18	Peritumor < Tumor	440	971	810	516	778	1184	1184	487	1517	700	1052	1366	763	759	913	594	672	1290	279	626	640	793	1225	776	566	795	1073	840	1803	604	403	1017	654	761	795	858	502
KCTD10	-0.882905	105.726	41.274	1	1	5016.68	2012.99	0.401258	-1.3174	3.40037e-20	4.41896e-18	Peritumor < Tumor	3065	5228	7632	5151	6174	2904	9781	4242	9058	4606	4938	4364	5342	2379	3843	5649	2927	7449	2281	1469	3652	4433	3786	4568	2484	7650	3357	5416	3643	3269	2102	5606	4377	4394	4870	3918	3149
ATP4A	0.88253	41.2877	105.712	0.890411	1	3984.01	74752.1	18.763	4.22982	3.48717e-20	4.51341e-18	Tumor < Peritumor	671	17	34058	1351	23	0	1	2	44	6	178	10144	38	22	407	3	2	180	1845	9	371	1537	109	0	114	4	4597	104	11	40078	113430	4	251	35696	8115	28218	7789
LDLRAD3	-0.88253	105.712	41.2877	1	1	1099.92	354.356	0.322166	-1.63412	3.52452e-20	4.52773e-18	Peritumor < Tumor	442	956	1060	824	1239	1577	1657	859	719	1113	2258	1606	2397	799	598	1615	520	1738	423	157	752	990	481	861	204	1794	1653	1849	597	818	422	1518	756	1178	537	686	707
PKDCC	-0.88253	105.712	41.2877	1	1	4577.9	663.534	0.144943	-2.78644	3.52656e-20	4.52773e-18	Peritumor < Tumor	2632	2091	1750	1348	1863	12011	3225	1756	9185	18828	1810	4163	7355	2141	6894	1969	3080	11365	1195	1952	2417	3970	2091	2110	3516	1187	346	8433	7824	3836	818	2477	2265	3657	359	1730	763
NAA10	-0.882342	105.705	41.2945	1	1	1787.15	763.055	0.426967	-1.2278	3.59048e-20	4.59137e-18	Peritumor < Tumor	1167	1781	1505	924	1464	2277	1930	1367	3799	1941	2074	2517	2217	1148	2652	1261	2047	2386	747	1117	1260	1996	3194	1336	936	1658	1817	1500	2162	1201	712	1881	1637	1315	2399	1365	2423
MTSS2	-0.882154	105.699	41.3014	1	1	1103.44	337.904	0.306228	-1.70732	3.65556e-20	4.64016e-18	Peritumor < Tumor	414	1274	2634	1260	1194	554	2224	1062	1385	647	867	631	1317	561	432	899	751	1283	520	195	576	392	563	474	656	1952	517	794	520	950	336	1136	504	935	387	639	390
TNFAIP1	-0.882154	105.699	41.3014	1	1	4326.3	2004.7	0.463375	-1.10975	3.65767e-20	4.64016e-18	Peritumor < Tumor	2229	5232	4500	2673	3707	2743	6237	3383	10080	5493	4650	5165	3727	2361	4015	4742	5320	6981	1777	725	3594	3962	3846	4609	3865	4607	2960	4984	3639	3434	2693	4195	4054	3068	3730	5402	3529
TMEM255B	-0.881404	105.671	41.3288	1	1	631.068	182.973	0.289941	-1.78617	3.92999e-20	4.95208e-18	Peritumor < Tumor	296	577	726	817	608	280	1146	839	901	1014	699	353	685	371	462	811	378	625	137	118	280	731	430	230	166	1030	271	517	334	447	219	862	295	385	259	336	542
YEATS2	-0.881404	105.671	41.3288	1	1	3910.18	1571.48	0.401895	-1.31511	3.93453e-20	4.95208e-18	Peritumor < Tumor	2553	4092	3922	2183	5715	3037	4416	2722	8452	3941	5192	3885	5652	1941	3370	3685	3953	4833	1485	783	2893	4289	3843	2538	1678	4802	4598	4169	5914	2902	1548	4653	3874	3634	5665	3552	3281
GNA12	-0.881216	105.664	41.3356	1	1	3375.3	1299.99	0.385147	-1.37652	4.00675e-20	5.02321e-18	Peritumor < Tumor	2647	3930	4626	2961	4563	1516	5880	2760	6012	3038	2971	1987	3138	1616	2301	5483	2349	6021	1542	875	2583	3230	3894	3024	1903	4560	2230	4559	2688	1902	1449	4596	3354	3129	5249	2322	1730
PTGFRN	-0.881028	105.658	41.3425	1	1	6684.71	2522.08	0.377291	-1.40625	4.08029e-20	5.06786e-18	Peritumor < Tumor	3499	7134	10621	5344	5480	4759	11516	4041	12757	7824	7566	5690	5494	3510	3992	8660	3226	10911	3733	2571	6568	3613	8178	5675	4523	8146	4325	8052	7690	4644	2383	9094	6830	5781	3087	4709	2612
RRP12	-0.881028	105.658	41.3425	1	1	1470.89	568.973	0.386822	-1.37026	4.08029e-20	5.06786e-18	Peritumor < Tumor	651	2003	998	815	1104	2165	1367	784	2644	1007	1292	2252	2386	1036	1473	962	2988	2772	462	1166	1003	1277	1900	803	1651	1205	923	1388	2809	993	591	2054	1055	1498	1483	1300	1131
KLK6	-0.869394	105.233	41.7671	0.945205	0.465753	1360.7	5.93151	0.00435916	-7.84173	4.08992e-20	5.06786e-18	Peritumor < Tumor	23	733	23	25	139	118	55	447	1113	277	7796	4506	1958	1306	13	240	119	442	38	275	95	245	4190	75	3909	684	41	1486	325	1086	0	399	622	27	6	0	619
IFT52	-0.880841	105.651	41.3493	1	1	1391.44	558.932	0.401693	-1.31583	4.15311e-20	5.10867e-18	Peritumor < Tumor	922	1486	1816	1059	1166	3861	1854	1331	1857	1198	2598	2142	762	564	1153	1334	1353	2411	504	647	1130	1134	1724	1823	677	1556	761	1115	2413	851	673	2073	1437	843	1394	1181	895
PLBD2	-0.880841	105.651	41.3493	1	1	5207.4	2112.66	0.405703	-1.3015	4.15482e-20	5.10867e-18	Peritumor < Tumor	2311	4138	5838	4995	6960	3113	7357	5117	11253	8133	6558	4030	6380	2075	3383	5659	3846	5722	2531	1885	3867	5503	4563	3947	2548	7165	3585	6301	4119	3678	1874	7989	3686	3014	4998	4706	3333
ITGB5	-0.880653	105.644	41.3562	1	1	4887.38	1647.33	0.337057	-1.56893	4.23069e-20	5.16267e-18	Peritumor < Tumor	2818	6968	6489	5346	3158	3477	8456	4021	11363	4787	6527	2800	4098	2162	2760	3781	2964	6720	1876	988	4450	3715	3414	5467	2896	4174	1950	3907	3261	3117	1539	6472	5915	5013	2558	4819	2153
TCOF1	-0.880653	105.644	41.3562	1	1	4557.64	1756.49	0.385395	-1.37559	4.23104e-20	5.16267e-18	Peritumor < Tumor	2773	4476	3509	2184	4173	12274	3303	2088	8182	3843	3394	6326	7480	2659	4642	3430	3206	5560	1359	3103	2547	4109	6810	2212	2443	4098	3290	4625	5879	2579	1597	3818	3143	3142	29983	3785	4234
ARAP3	-0.880465	105.637	41.363	1	1	1890.32	625.877	0.331097	-1.59468	4.30793e-20	5.23651e-18	Peritumor < Tumor	615	2271	2137	1688	1901	686	3033	1538	2904	3397	2810	2047	1678	789	1645	1456	930	3121	462	788	802	1828	2313	938	988	3568	972	2324	1787	1253	601	2239	1120	1623	936	1972	2028
AGO2	-0.880278	105.63	41.3699	1	1	6595.04	2314.62	0.350963	-1.51061	4.38765e-20	5.31321e-18	Peritumor < Tumor	4076	6144	6157	3028	5802	3085	6438	3492	15451	4068	7571	12480	10800	1863	8190	5432	5534	13186	2439	2172	3723	6960	5948	2658	6047	7772	6310	10090	10399	4206	1897	6489	5613	5838	6227	3804	6133
CTHRC1	-0.879902	105.616	41.3836	1	1	2450.67	153.945	0.0628176	-3.99269	4.54402e-20	5.44789e-18	Peritumor < Tumor	190	2067	1882	3248	3174	515	5918	3328	8922	1714	5308	716	3292	341	473	2101	216	1119	169	76	283	579	932	283	280	830	591	1030	463	343	85	2714	333	180	208	378	1143
P3H4	-0.879902	105.616	41.3836	1	1	2474.7	606.493	0.245078	-2.02869	4.5485e-20	5.44789e-18	Peritumor < Tumor	1104	2054	1856	1869	1367	1111	2314	1969	4666	1989	3060	1317	3977	1080	2462	1545	1915	4379	822	520	1148	1289	4453	2285	1612	1531	907	1567	8164	1125	840	3452	2273	1043	908	1334	1124
IFITM2	-0.879902	105.616	41.3836	1	1	8558.18	2227.11	0.260232	-1.94213	4.54999e-20	5.44789e-18	Peritumor < Tumor	2647	10897	9453	6224	10549	2081	12616	5560	35604	12929	16432	3978	12963	5543	5559	9923	7008	8719	1985	2355	3615	8223	2923	4299	14057	10291	4529	9134	4388	6050	1930	11975	6951	4031	6399	5042	8413
ASB11	0.875211	41.5548	105.445	0.589041	1	27.4247	437.74	15.9615	3.99653	4.88149e-20	5.79408e-18	Tumor < Peritumor	12	8	92	15	1	0	9	1	3	8	0	117	0	0	1	1	0	13	4	0	0	15	0	29	0	18	26	0	0	403	368	6	4	336	32	307	80
LAMA4	-0.879152	105.589	41.411	1	1	13709.7	3380.27	0.24656	-2.01999	4.89309e-20	5.79408e-18	Peritumor < Tumor	4717	13692	19554	14751	22814	4264	32627	17520	22097	15575	12000	6535	6280	4177	6800	18443	6073	16793	5925	686	11468	10197	6297	7341	3123	20816	4965	22202	6208	5837	2926	16336	7703	12155	4944	7482	8665
DOCK9	-0.879152	105.589	41.411	1	1	5590.63	2077.86	0.371669	-1.42791	4.89349e-20	5.79408e-18	Peritumor < Tumor	3796	6961	7752	4046	6322	3742	7583	4865	8265	7956	8352	6756	4520	1955	4480	7172	3607	6587	2051	1505	2649	4884	4477	3729	3426	8241	2405	4598	4727	4300	2022	11646	4826	4096	8492	4142	3347
CD9	-0.878777	105.575	41.4247	1	1	7935.51	2450.71	0.308829	-1.69512	5.0739e-20	5.98552e-18	Peritumor < Tumor	3827	7248	13444	3162	3353	9224	9844	3764	18663	7843	15342	10135	16853	5283	7632	4795	11707	15605	3166	4199	5587	7441	11501	6978	6811	7469	8046	5459	7908	5169	2280	8713	5021	5388	2402	5968	3373
ST3GAL4	-0.878589	105.568	41.4315	1	1	1130.27	281.151	0.248746	-2.00726	5.16297e-20	6.04943e-18	Peritumor < Tumor	624	838	1672	1035	1126	226	2180	1237	820	2811	1825	562	2592	624	1033	1170	430	1631	377	360	391	452	667	679	2170	1060	1167	1411	1245	442	242	1264	443	615	706	579	721
C1QTNF6	-0.878589	105.568	41.4315	1	1	1353.18	423.822	0.313205	-1.67482	5.16592e-20	6.04943e-18	Peritumor < Tumor	855	1728	1157	1667	2594	434	2465	1419	5687	1482	2405	729	1196	563	1536	2544	545	903	382	225	916	1255	1025	809	676	1548	803	1005	662	968	683	848	794	633	2602	738	1570
TRIO	-0.878401	105.562	41.4384	1	1	7774.48	2409.25	0.309892	-1.69016	5.26089e-20	6.11633e-18	Peritumor < Tumor	4483	7074	9571	6732	10204	7348	13804	7775	13876	12141	10589	8183	10692	1377	4276	8163	4205	8939	2219	2399	4290	4968	9575	3684	3381	10812	7597	6229	4469	4235	2011	9134	4280	5116	25194	4208	4138
RAB31	-0.878401	105.562	41.4384	1	1	9520.66	1662.08	0.174576	-2.51807	5.26132e-20	6.11633e-18	Peritumor < Tumor	2886	10230	8745	10013	17680	1507	21766	12678	29926	8862	11502	4686	10415	2281	3756	15442	2075	9672	2129	547	4295	7132	3991	3433	7230	11311	2997	8690	2752	5319	1145	12474	4816	4412	4552	3437	4826
PHF19	-0.878214	105.555	41.4452	1	1	2400.95	825.589	0.34386	-1.54011	5.35582e-20	6.20363e-18	Peritumor < Tumor	1267	1986	3592	2208	3629	2782	3861	1438	4545	1534	1774	6150	3182	913	2096	2416	1254	2947	963	1448	1277	1553	2477	1036	605	3761	5155	1992	2740	1409	944	2112	1909	1551	5398	1429	1813
TNFAIP8L1	-0.878026	105.548	41.4521	1	1	1688.95	571.877	0.3386	-1.56235	5.45334e-20	6.29378e-18	Peritumor < Tumor	1116	1675	1968	1166	2331	1933	2111	1219	3872	1379	1650	1739	1877	1132	1031	1622	1152	3038	693	274	1169	2041	1393	931	721	2323	1462	1688	1760	888	531	1831	1514	1217	1740	1545	1094
FNDC1	-0.877838	105.541	41.4589	1	1	4396.73	76.0137	0.0172887	-5.85403	5.53902e-20	6.36242e-18	Peritumor < Tumor	230	2127	709	7351	6474	624	15901	12729	9653	9623	4571	599	5756	110	193	4636	173	853	106	22	70	66	504	124	66	1400	319	1405	495	337	54	2892	162	101	225	112	696
FOXC1	-0.877838	105.541	41.4589	1	1	1290.47	189.096	0.146533	-2.7707	5.55261e-20	6.36242e-18	Peritumor < Tumor	258	2001	1417	696	543	1157	1249	4782	3641	1680	1715	7486	2332	569	873	781	306	1433	141	158	508	542	1209	366	1348	963	108	1301	2388	652	188	285	545	170	207	234	356
ALG3	-0.877651	105.534	41.4658	1	1	2295.12	962.89	0.419538	-1.25313	5.65506e-20	6.45667e-18	Peritumor < Tumor	1243	2250	1309	1009	1636	3611	1593	1470	4330	2536	3858	2934	4012	2217	2567	1579	3999	3148	843	1712	1683	2688	4502	2005	1926	1911	2347	2782	3497	1713	1194	3730	2031	2299	1970	2466	1322
GPR3	-0.877088	105.514	41.4863	0.986301	0.849315	119.452	9.47945	0.0793578	-3.65548	5.74043e-20	6.49757e-18	Peritumor < Tumor	26	158	24	44	58	138	51	216	375	26	1272	118	525	54	92	47	563	114	6	94	20	68	176	29	103	82	57	133	189	45	0	191	34	27	19	14	101
WNT2	-0.872021	105.329	41.6712	0.958904	0.589041	461.137	3.71233	0.00805038	-6.95673	5.74786e-20	6.49757e-18	Peritumor < Tumor	0	360	1	375	223	297	1882	322	1476	275	138	40	167	36	48	1209	46	56	5	23	43	76	161	1	18	134	29	205	65	28	0	367	0	9	18	8	369
C20orf27	-0.877463	105.527	41.4726	1	1	881.247	255.548	0.289985	-1.78595	5.75186e-20	6.49757e-18	Peritumor < Tumor	357	555	914	670	815	1741	981	627	1387	805	974	1511	788	636	481	740	484	1890	279	515	417	527	775	520	454	971	592	743	1420	434	194	917	550	642	813	478	686
RUVBL1	-0.877275	105.521	41.4795	1	1	2666.97	932.507	0.34965	-1.51602	5.86511e-20	6.57901e-18	Peritumor < Tumor	1464	3230	1508	996	2098	4076	2009	1220	6911	1398	3802	5798	4220	2538	3169	2111	1923	3137	711	1102	1970	3278	2401	1695	2983	2329	3017	2360	4587	1423	870	3671	2526	2362	3165	2305	3241
VMA21	-0.877275	105.521	41.4795	1	1	2634.6	1229.9	0.466827	-1.09904	5.86511e-20	6.57901e-18	Peritumor < Tumor	1658	2527	2672	1389	2883	3009	2736	1818	6307	2470	6042	3748	3803	1698	3583	2237	3467	3175	1032	1021	1816	3488	2943	2528	1705	3503	2705	1926	3232	1906	1539	3607	3041	2322	3486	2484	3193
TNFRSF10B	-0.876712	105.5	41.5	1	1	5558.27	2071.18	0.37263	-1.42419	6.19245e-20	6.92174e-18	Peritumor < Tumor	3084	6618	4254	2480	4668	3049	5270	3258	16512	3782	5263	6557	8573	2948	7035	5298	4086	5998	1795	2938	4670	6831	2796	3663	5744	5778	2258	3961	6876	4120	1661	5551	5507	4908	7792	3709	7936
COL11A1	-0.872021	105.329	41.6712	0.945205	0.630137	2846.82	4.12329	0.00144838	-9.43134	6.21396e-20	6.92174e-18	Peritumor < Tumor	26	858	457	9381	1736	282	3395	3574	6132	418	8124	198	5463	4	180	350	10	11	15	0	0	49	447	20	30	79	35	185	293	19	0	1605	31	29	2	32	2200
DCUN1D3	-0.876525	105.493	41.5068	1	1	1421.48	558.219	0.392703	-1.34849	6.30296e-20	6.95108e-18	Peritumor < Tumor	898	1649	1378	894	1614	830	1667	1014	3500	1008	1902	2299	1622	558	1452	1569	1299	1609	424	662	790	1381	1009	1136	1128	1441	551	935	983	1231	534	2708	1239	993	1218	1166	2153
SNHG15	-0.876525	105.493	41.5068	1	1	1024.55	330.479	0.322561	-1.63236	6.30347e-20	6.95108e-18	Peritumor < Tumor	530	900	634	407	695	1302	736	669	3138	647	1104	1905	1157	547	1771	546	1217	2296	202	813	582	1104	1255	486	580	794	651	628	2232	735	279	1007	684	689	1116	637	949
NT5DC2	-0.876525	105.493	41.5068	1	1	2507.16	716.603	0.285822	-1.80681	6.30553e-20	6.95108e-18	Peritumor < Tumor	955	1846	2559	1718	2765	2465	4345	2840	3607	3680	3477	3036	3900	2151	2335	2723	1417	4805	824	923	793	1361	3158	855	1136	2050	2782	1776	4640	1351	878	2702	1418	2064	1108	1159	1002
POLR3D	-0.876337	105.486	41.5137	1	1	2002.01	920.027	0.459551	-1.1217	6.4196e-20	7.05251e-18	Peritumor < Tumor	1479	3273	1981	1286	2334	1244	2478	1365	3804	1744	3591	3105	2413	972	2338	2063	1775	2979	795	844	1516	1893	1025	1631	1333	2403	2200	1314	2234	1547	1153	2181	2156	2218	2975	1765	1841
AKIP1	-0.876149	105.479	41.5205	1	1	738.37	327.082	0.442979	-1.17469	6.52774e-20	7.14675e-18	Peritumor < Tumor	497	729	839	480	1082	635	966	640	2034	686	487	809	761	527	532	603	573	1000	252	382	570	780	570	731	527	787	468	824	646	532	503	1005	780	410	773	566	754
KRT80	-0.875774	105.466	41.5342	0.986301	0.972603	658.068	20.5342	0.0312038	-5.00213	6.59686e-20	7.19778e-18	Peritumor < Tumor	31	277	32	19	91	1336	67	107	2260	1928	2698	811	5026	137	654	118	541	861	22	163	164	535	849	10	1027	80	61	499	627	179	8	236	123	125	47	61	193
MELTF	-0.875962	105.473	41.5274	1	1	862.151	108.959	0.12638	-2.98416	6.64092e-20	7.2149e-18	Peritumor < Tumor	211	603	266	144	264	734	347	879	777	167	3322	6005	4277	158	699	300	241	777	139	525	143	216	1097	535	587	438	241	536	681	520	39	835	439	269	399	364	586
ENC1	-0.875962	105.473	41.5274	1	1	9364.41	3107.51	0.331842	-1.59143	6.65769e-20	7.2149e-18	Peritumor < Tumor	4751	9104	4921	3118	5730	13775	9447	16650	25287	6858	9324	20124	8229	4605	8865	6196	6380	10648	2728	6312	6036	5414	4496	6789	3571	7659	9738	8239	7123	8841	3701	10593	8435	7872	5170	7047	5479
NCDN	-0.875774	105.466	41.5342	1	1	1299.92	563.534	0.433515	-1.20585	6.7764e-20	7.31874e-18	Peritumor < Tumor	621	1653	1605	1220	2145	675	2211	744	2438	1896	1127	1289	1672	926	1367	1730	1333	2443	643	529	808	1235	1158	1082	858	1728	2064	1254	1733	997	1002	1019	1330	921	3491	1238	649
DGKH	-0.875399	105.452	41.5479	1	1	4523.79	1233.77	0.272728	-1.87446	7.02871e-20	7.56568e-18	Peritumor < Tumor	2208	4874	5419	2814	4313	5156	2351	7180	4441	5587	5774	5138	1291	1064	5518	2605	11969	4617	1103	2678	2784	7431	2641	950	3224	5478	1147	5319	4411	2880	988	5611	2704	4006	1890	3089	5425
TGM2	-0.875211	105.445	41.5548	1	1	17599.6	3138.56	0.178332	-2.48737	7.15686e-20	7.67778e-18	Peritumor < Tumor	3894	10402	18177	10450	28274	31266	25317	11079	51464	19898	11430	46815	11993	5169	10043	9175	3176	16827	4101	3917	5565	8877	46590	4744	9561	25258	4326	15255	5608	7673	1720	25044	6141	3517	7212	4413	13185
KIAA0930	-0.875023	105.438	41.5616	1	1	4758.19	1768.18	0.371607	-1.42815	7.28733e-20	7.79159e-18	Peritumor < Tumor	2207	4591	5001	3231	5742	2937	7077	4340	12184	6828	5361	3029	4497	2007	3369	5969	2291	5738	2215	1338	3964	4449	6201	4695	2279	5740	4243	5275	4018	3204	1479	5708	4355	3771	8974	3350	2914
ARPC1B	-0.87446	105.418	41.5822	1	1	2151.1	649.74	0.302051	-1.72714	7.6905e-20	8.17068e-18	Peritumor < Tumor	1319	2857	1185	1033	2542	2061	2383	1172	6211	1441	2032	2005	1966	834	1787	2491	1710	2146	1029	1174	1679	9285	2506	1680	667	2388	1098	1997	2229	1048	440	2677	2139	1188	2659	1195	1509
TUBA1A	-0.87446	105.418	41.5822	1	1	8922.81	2708.12	0.303506	-1.7202	7.693e-20	8.17068e-18	Peritumor < Tumor	3577	7070	16641	10029	12301	4363	23707	7912	14567	10280	6557	3440	7283	3946	3903	12131	5600	9940	3928	2345	5177	5721	5313	7008	2675	13699	19538	7845	4932	4336	2170	10006	6192	6182	7389	4817	3476
OLFML2B	-0.874273	105.411	41.589	1	1	4047.51	420.151	0.103805	-3.26805	7.83058e-20	8.23807e-18	Peritumor < Tumor	510	2195	2129	4687	6740	952	8715	4102	11024	3708	6483	1082	3560	618	977	6556	1105	1538	602	181	1287	1807	1462	663	255	3309	1363	3892	1065	1300	137	3210	1243	1438	777	1016	1559
ESYT1	-0.874273	105.411	41.589	1	1	4463.84	1830.97	0.410179	-1.28567	7.83248e-20	8.23807e-18	Peritumor < Tumor	2884	3813	5991	3443	5813	3060	7278	2197	9383	4858	5223	4692	2498	2378	3320	5649	2865	5923	2052	1691	3933	4103	4729	3956	2125	7396	4009	4374	5333	2737	1564	5073	4091	4759	9855	3347	3135
NOP56	-0.874273	105.411	41.589	1	1	7243.19	2550.85	0.352172	-1.50565	7.83375e-20	8.23807e-18	Peritumor < Tumor	3677	5201	4728	3477	6119	12944	5875	3847	15160	6995	6964	19045	8995	3949	8082	4342	4985	9094	2121	4510	3622	9924	8924	3097	4279	6728	5477	7474	15079	4292	2320	7981	5618	5380	8282	5004	7533
BTBD19	-0.874085	105.404	41.5959	1	1	1070.21	210.384	0.196582	-2.34679	7.97124e-20	8.35516e-18	Peritumor < Tumor	176	805	726	1336	1363	113	1747	1053	4386	1270	1260	530	843	350	958	896	1151	1292	261	125	387	699	541	192	1520	1622	289	1028	501	689	156	1394	421	518	351	360	1002
NT5DC3	-0.873898	105.397	41.6027	1	1	1008.95	253.753	0.251504	-1.99135	8.11703e-20	8.42851e-18	Peritumor < Tumor	474	992	752	773	790	870	987	776	3268	925	2559	1577	1006	289	1053	673	783	2255	241	851	337	856	681	345	355	794	1147	722	575	506	223	1163	539	389	312	228	526
GRPEL2	-0.873898	105.397	41.6027	1	1	1850.88	787.986	0.425737	-1.23197	8.11703e-20	8.42851e-18	Peritumor < Tumor	1235	1923	1696	1234	2438	2779	1682	1751	3426	2070	2761	2773	2636	845	1635	1386	1468	2249	726	651	1118	2524	2191	1311	968	2273	1445	1980	1522	1471	857	2318	1561	1158	1522	1833	1965
PLEKHG2	-0.873898	105.397	41.6027	1	1	4450.79	1196.77	0.268888	-1.89492	8.12031e-20	8.42851e-18	Peritumor < Tumor	1858	3096	3548	3577	8132	1450	8371	4171	9689	5021	3776	3047	3133	1185	3883	6008	3943	4720	1606	597	2167	4636	3434	1163	2539	7313	2811	4853	2411	2489	714	6269	1790	2640	7602	2865	3371
HOXA1	-0.87371	105.39	41.6096	1	1	172.726	34.7808	0.201364	-2.31212	8.21209e-20	8.49619e-18	Peritumor < Tumor	94	430	103	70	185	225	117	82	203	104	31	158	41	74	144	147	58	364	39	203	78	77	373	62	170	160	40	438	276	56	30	129	463	95	423	155	104
AQP4	0.872584	41.6507	105.349	0.767123	1	167.493	3040.07	18.1504	4.18193	8.39531e-20	8.57184e-18	Tumor < Peritumor	25	1	208	10	12	6	30	1	1	4	6	142	0	0	2	20	0	7	90	0	9	36	0	11	0	45	58	15	6	3615	5201	6	8	1337	96	666	106
FAM83D	-0.873522	105.384	41.6164	1	1	1935.56	388.274	0.2006	-2.31761	8.41451e-20	8.57184e-18	Peritumor < Tumor	652	1153	1772	1475	2341	2076	1797	2169	2696	1837	2259	2527	1180	583	1245	674	736	3476	452	441	412	916	2150	645	743	1824	2676	1285	1869	731	551	1899	1315	463	800	596	714
SPSB1	-0.873522	105.384	41.6164	1	1	2036.29	627.74	0.308277	-1.6977	8.41587e-20	8.57184e-18	Peritumor < Tumor	962	1632	1764	2045	2241	2092	3848	1963	5719	2429	1833	1223	3221	890	1165	2094	1391	2899	726	670	1352	951	1861	1114	1159	1607	1058	2113	913	1176	449	3124	875	1590	1100	1232	1075
SKI	-0.873522	105.384	41.6164	1	1	5902.96	2356	0.399122	-1.3251	8.41791e-20	8.57184e-18	Peritumor < Tumor	3580	5949	9035	6599	6153	2865	11659	4574	13192	5804	8480	4033	10867	2019	3781	7605	6594	9094	2569	1943	4281	4444	4349	4388	3830	10201	3120	6291	3854	3578	2005	7113	4911	6134	8217	4353	3357
DIMT1	-0.873522	105.384	41.6164	1	1	1326.95	640.479	0.482672	-1.05088	8.41927e-20	8.57184e-18	Peritumor < Tumor	1114	1742	1246	874	1662	900	1586	1061	3023	1280	990	1872	1152	943	1567	1287	1142	2107	579	652	1030	1584	963	929	1039	1761	1791	1088	1487	1154	735	1702	1047	1325	1640	1104	1250
ANKRD13B	-0.873335	105.377	41.6233	1	1	537.753	122.712	0.228194	-2.13166	8.55445e-20	8.68182e-18	Peritumor < Tumor	89	210	468	363	278	1583	558	461	2210	582	484	658	271	185	420	361	715	887	81	260	153	113	748	149	405	486	143	436	895	301	128	449	151	359	181	253	258
GNB1L	-0.873147	105.37	41.6301	1	1	172.315	53.5205	0.310597	-1.68688	8.69319e-20	8.78186e-18	Peritumor < Tumor	117	119	109	103	124	293	260	133	447	135	243	186	236	109	224	127	114	166	85	93	120	169	151	103	304	94	103	179	249	98	48	198	131	109	247	124	116
TTC26	-0.873147	105.37	41.6301	1	1	457.795	166.137	0.362907	-1.46233	8.70796e-20	8.78186e-18	Peritumor < Tumor	285	507	331	295	408	421	551	365	651	329	981	1441	385	171	420	358	345	436	157	249	244	341	492	354	338	549	501	466	979	252	221	752	528	367	316	354	408
NNMT	-0.872959	105.363	41.637	1	1	6943.7	856.411	0.123336	-3.01933	8.88571e-20	8.90493e-18	Peritumor < Tumor	1362	10269	8814	4737	8389	772	10326	7278	10901	14902	7527	15443	9983	2809	3835	5493	1695	8896	717	996	1280	2212	7459	1993	13541	4737	2050	3437	1179	2816	720	6877	1447	1169	2028	1376	9556
COL5A3	-0.872959	105.363	41.637	1	1	2434.42	491.055	0.201713	-2.30962	8.88571e-20	8.90493e-18	Peritumor < Tumor	504	1308	3103	2232	4657	449	3952	2805	5066	2144	2556	840	1409	500	1061	2526	7872	2383	738	189	968	1458	2014	490	669	1901	1132	2648	908	1503	469	2457	856	1592	965	1404	1327
IL13RA2	-0.870332	105.267	41.7329	0.958904	0.69863	129.014	5.0137	0.0388618	-4.68551	8.99013e-20	8.98142e-18	Peritumor < Tumor	6	179	61	120	125	35	172	177	3	58	1	14	20	144	84	68	151	219	12	0	28	147	320	30	108	153	457	99	127	92	0	322	16	24	44	20	78
PFKFB3	-0.872772	105.356	41.6438	1	1	5204.97	1278.84	0.245695	-2.02506	9.04874e-20	9.01182e-18	Peritumor < Tumor	1178	8446	3080	2417	5754	2192	6181	3869	12453	4847	3878	3574	3749	1071	3278	7111	3938	5317	1537	619	4455	5654	4908	2177	4317	4470	2390	3347	2007	2561	596	11729	2438	2718	3721	4182	3916
LZTS1	-0.872396	105.342	41.6575	1	1	665.192	94.3699	0.141869	-2.81737	9.35877e-20	9.28532e-18	Peritumor < Tumor	106	402	1107	578	718	161	1191	1030	1888	1303	874	217	457	185	199	772	179	953	157	24	79	333	288	178	39	907	479	643	191	138	89	886	151	324	178	326	222
ANTXR1	-0.872396	105.342	41.6575	1	1	17394.6	2860.66	0.164457	-2.60422	9.38146e-20	9.28532e-18	Peritumor < Tumor	4135	17912	24077	27534	16579	3096	34097	27824	53309	20659	15675	6129	15270	3408	4706	19065	6545	18657	3641	820	6626	7275	5534	6402	1538	18453	4736	13271	5019	6290	2180	19714	6727	8223	6196	7797	7761
ZNF469	-0.872021	105.329	41.6712	1	1	831.055	117	0.140785	-2.82844	9.70354e-20	9.57446e-18	Peritumor < Tumor	136	710	342	906	1608	223	1950	999	3142	647	950	280	617	94	340	1364	1161	578	213	82	515	371	577	185	84	634	356	884	255	260	50	665	390	392	820	241	401
FAM227A	-0.871458	105.308	41.6918	1	1	381.452	94.5342	0.247827	-2.01259	1.02411e-19	1.00299e-17	Peritumor < Tumor	195	263	160	195	284	266	285	268	1589	429	1300	699	1024	132	562	159	96	241	146	131	290	419	268	94	261	266	134	147	1429	287	179	411	274	129	104	280	392
KIF3C	-0.871458	105.308	41.6918	1	1	690.466	191.041	0.276684	-1.85369	1.02534e-19	1.00299e-17	Peritumor < Tumor	243	451	924	879	839	511	1160	650	1020	1254	1493	340	2217	273	255	742	384	1050	187	184	319	327	537	524	581	893	1223	665	689	342	133	813	346	354	618	413	302
PRICKLE3	-0.871458	105.308	41.6918	1	1	902.932	382.767	0.423916	-1.23815	1.02592e-19	1.00299e-17	Peritumor < Tumor	625	906	670	379	752	820	672	526	2092	732	802	1205	1459	494	1076	715	831	1144	366	532	806	965	1589	850	625	973	586	953	1458	849	352	1119	1043	799	1003	1176	550
HNRNPA1P21	-0.87127	105.301	41.6986	1	0.945205	129.603	19.1233	0.147553	-2.76069	1.03659e-19	1.00638e-17	Peritumor < Tumor	50	90	38	52	519	203	60	27	343	127	51	84	79	51	59	69	56	72	14	25	63	344	114	30	15	80	44	86	62	67	4	108	123	88	74	81	106
FHL3	-0.87127	105.301	41.6986	1	1	841.452	232.288	0.276056	-1.85697	1.04396e-19	1.00638e-17	Peritumor < Tumor	202	589	1073	619	960	281	2234	743	1771	980	1486	893	1093	422	447	872	192	903	295	209	521	543	555	510	548	1289	434	809	991	572	178	1306	397	412	323	581	829
HYAL2	-0.87127	105.301	41.6986	1	1	2731.74	1079.04	0.395001	-1.34007	1.0448e-19	1.00638e-17	Peritumor < Tumor	2077	3659	3448	2082	3416	1311	6383	2233	5025	3453	2686	1571	3701	2473	1936	3652	1722	4164	907	538	1885	2077	2278	3403	886	3786	2022	2532	2045	3082	1596	3649	2282	2128	1992	2589	1384
MCAM	-0.87127	105.301	41.6986	1	1	12751.5	2991.47	0.234597	-2.09175	1.04513e-19	1.00638e-17	Peritumor < Tumor	4033	10011	32545	16332	16993	2838	32445	13057	8919	11890	10199	6358	7646	4852	5284	10306	7926	17300	4080	1190	6228	13456	6801	7776	2079	22867	6069	16430	5399	5824	2390	17053	5093	11995	5341	11380	6175
FKBP1A	-0.87127	105.301	41.6986	1	1	17748.2	8640.53	0.48684	-1.03848	1.04513e-19	1.00638e-17	Peritumor < Tumor	13235	19891	17753	12762	22008	20207	22378	14033	28934	20058	27310	22345	10488	12768	19033	17859	13346	21448	7024	12429	13943	21681	15976	22721	11144	17208	15556	17922	20790	10781	10305	23088	18499	16359	17639	18676	16739
INHBA-AS1	-0.859073	104.856	42.1438	0.958904	0.452055	86.137	2.06849	0.024014	-5.37998	1.04883e-19	1.0069e-17	Peritumor < Tumor	4	113	131	92	69	23	64	224	202	16	190	56	47	1	8	32	37	60	0	9	18	60	32	4	0	40	13	16	22	15	0	140	1	5	4	12	93
CTPS1	-0.870895	105.288	41.7123	1	1	2134.52	697.89	0.326954	-1.61284	1.08323e-19	1.03682e-17	Peritumor < Tumor	860	2465	916	1131	1627	1817	1863	1227	5676	1187	5821	5104	4350	1475	2087	1528	2079	3153	697	738	1152	1993	1839	950	2605	1949	4744	2526	2528	1023	417	2427	1665	1457	1916	1378	1614
CDCA4	-0.870707	105.281	41.7192	1	1	795.918	217.726	0.273553	-1.87011	1.10253e-19	1.05214e-17	Peritumor < Tumor	301	763	381	260	759	744	576	474	1615	640	2499	2082	1521	443	883	757	220	1155	197	521	434	619	1055	472	522	635	1822	861	1490	203	243	688	719	477	1557	358	590
SNX10	-0.87052	105.274	41.726	1	1	920.671	179.671	0.195152	-2.35733	1.1219e-19	1.0528e-17	Peritumor < Tumor	595	870	376	402	3353	631	626	610	2283	795	3024	580	1536	116	1007	1251	425	955	251	337	377	1435	868	180	829	1542	402	1177	994	434	89	1467	701	249	875	193	852
LRRC32	-0.87052	105.274	41.726	1	1	2752.6	568.356	0.20648	-2.27593	1.12235e-19	1.0528e-17	Peritumor < Tumor	495	2616	2939	3140	2499	856	5324	3921	8203	5355	4249	1356	1518	1068	1726	2373	716	3878	662	335	1159	1527	1168	1316	280	3043	1096	3341	1005	1060	342	2997	1213	2156	646	1539	1487
BICD1	-0.87052	105.274	41.726	1	1	1631.71	472.411	0.289519	-1.78827	1.12262e-19	1.0528e-17	Peritumor < Tumor	1135	2299	1350	1265	2430	1538	1966	1323	3710	2365	1819	2207	1695	479	1578	1825	1168	2324	492	298	1067	1994	1998	521	946	2839	812	2042	850	1056	251	1461	1141	1070	1787	760	1143
CEP89	-0.87052	105.274	41.726	1	1	1883.04	849.014	0.450874	-1.1492	1.1228e-19	1.0528e-17	Peritumor < Tumor	1413	1958	1924	1482	1967	2741	2246	1152	4282	1443	1631	3578	1997	833	2029	1657	2003	2099	712	1034	1454	1782	1714	1401	1606	2116	2899	1726	2066	1315	933	1748	1821	1237	2537	1717	1358
HSPB1	-0.87052	105.274	41.726	1	1	17041.5	4531.1	0.265886	-1.91112	1.12289e-19	1.0528e-17	Peritumor < Tumor	10153	19830	16852	12032	10764	4093	22502	6833	29703	10539	4684	8427	20384	10019	16569	11609	16710	17500	5882	11764	21454	6805	9726	38667	5200	14018	8709	10707	17018	11158	3785	17246	21014	10614	5133	13488	7097
DRAP1	-0.87052	105.274	41.726	1	1	3295.53	1513.29	0.459193	-1.12283	1.12298e-19	1.0528e-17	Peritumor < Tumor	1899	3633	4074	2360	4027	3537	4116	2287	8086	2553	4265	6280	4547	1626	3579	3167	2528	3974	1365	1887	3042	3619	3352	2663	2178	3471	2100	3140	1842	2165	1649	3594	2948	2608	5174	2663	2470
MFSD12	-0.870144	105.26	41.7397	1	1	2271.81	916.945	0.403619	-1.30893	1.16407e-19	1.08813e-17	Peritumor < Tumor	1180	1791	1750	1191	2441	2583	3098	1127	8853	2180	3644	3026	2326	1213	2418	2549	3003	3410	867	627	1685	2688	1986	1280	1996	2941	2260	2242	2503	1819	1044	2178	1910	1774	3865	1513	1891
CBLIF	0.869957	41.7466	105.253	1	1	12034	138803	11.5343	3.52785	1.18355e-19	1.10062e-17	Tumor < Peritumor	1406	367	60923	4572	7	45	17	5	39	16	187	47019	224	159	1551	47	11	930	4770	188	1262	3849	1355	370	222	22	13176	262	142	92903	384751	50	1808	81124	18414	121506	30038
C11orf95	-0.869957	105.253	41.7466	1	1	1115.81	374.959	0.336042	-1.57328	1.18431e-19	1.10062e-17	Peritumor < Tumor	485	800	1727	1156	1165	1068	2090	862	2411	1716	744	1493	2133	396	1055	1204	377	1953	310	726	488	602	847	523	763	1498	340	1128	1658	762	378	1233	588	988	1103	526	979
TUBB3	-0.869582	105.24	41.7603	0.986301	0.890411	118.534	11.8356	0.0998498	-3.3241	1.19497e-19	1.1073e-17	Peritumor < Tumor	19	55	30	59	54	118	97	75	186	223	374	183	402	37	100	31	143	95	13	56	33	49	314	15	134	37	30	65	150	58	0	92	4	21	10	18	108
AGAP3	-0.869769	105.247	41.7534	1	1	3658.56	1552.49	0.424345	-1.23669	1.20645e-19	1.11159e-17	Peritumor < Tumor	1605	2859	3686	2713	3278	3780	4101	3434	9429	2606	4130	3525	4678	1538	2704	2944	2792	3802	1328	2682	2658	2969	2854	1880	1783	3686	2633	3074	6578	3016	1564	4324	2986	3217	3155	3228	2484
GPX8	-0.869769	105.247	41.7534	1	1	2478.99	632.74	0.255241	-1.97007	1.20655e-19	1.11159e-17	Peritumor < Tumor	1565	3550	3200	3330	3638	852	5594	3719	4680	4443	3044	978	1705	1447	1186	2874	398	2784	747	228	1135	2159	757	2001	604	3739	1277	2861	1239	1737	1758	2967	1977	1399	634	1956	1851
FZD2	-0.869394	105.233	41.7671	1	1	349.548	86.5753	0.247678	-2.01346	1.24806e-19	1.13604e-17	Peritumor < Tumor	117	208	369	594	643	132	908	224	528	676	1294	133	433	191	317	329	189	560	77	85	194	241	216	349	136	494	145	522	322	193	97	348	203	262	374	138	127
UBE2D1	-0.869394	105.233	41.7671	1	1	1689.63	680.479	0.402739	-1.31208	1.25026e-19	1.13604e-17	Peritumor < Tumor	1049	2114	1567	915	2524	2806	1563	1396	3701	1519	2275	2154	2520	615	1867	1808	1314	1879	688	276	1447	2726	1210	1406	1225	1864	684	1841	2225	1372	703	2442	1612	1382	1479	1627	1226
ZNF703	-0.869394	105.233	41.7671	1	1	2651.45	610.411	0.230218	-2.11893	1.25046e-19	1.13604e-17	Peritumor < Tumor	1878	2845	2021	1743	1748	2564	2473	1120	3610	2449	4295	2052	1564	2095	2915	1849	1336	4184	1163	1913	2435	665	4425	3192	690	1963	512	3390	4069	2149	399	1990	3120	2788	535	938	558
TRMT112	-0.869394	105.233	41.7671	1	1	3982.56	1722.68	0.432557	-1.20904	1.25066e-19	1.13604e-17	Peritumor < Tumor	2165	3891	4966	2343	3616	5071	4915	2381	10669	3712	3685	8908	7707	2793	4444	3871	2877	6384	1361	2130	2802	3369	1750	3874	3398	4156	3149	2787	5577	2793	1845	6601	3961	3335	6411	3062	3171
HSPH1	-0.869394	105.233	41.7671	1	1	10802.2	3142.92	0.290951	-1.78115	1.25086e-19	1.13604e-17	Peritumor < Tumor	3920	14309	4731	2636	6008	11711	3411	5086	9719	6259	21931	15514	6983	5399	10094	4289	27207	11115	2591	2645	8298	16154	17114	4641	7105	7215	7570	23622	13125	8062	3426	13846	8978	6383	4834	7522	6647
ERF	-0.869206	105.226	41.774	1	1	3816.42	1540.82	0.403734	-1.30852	1.27331e-19	1.15316e-17	Peritumor < Tumor	1896	3485	4115	2530	3210	4502	4365	2743	10387	4205	3421	3489	3957	1610	3198	2874	3251	4822	1511	2294	2342	4454	3801	2357	3598	4213	1232	3572	3417	1931	1058	4109	1874	2680	3012	4472	2168
PUS1	-0.869019	105.219	41.7808	1	1	1186.84	443.534	0.373712	-1.42	1.29595e-19	1.16752e-17	Peritumor < Tumor	740	1288	693	552	936	2206	904	452	3047	1194	2050	2134	1386	817	1155	965	1424	1993	374	776	601	1619	1392	765	763	1281	1110	1245	1682	846	466	1305	1049	999	1780	758	1276
GRN	-0.869019	105.219	41.7808	1	1	17126.5	6417.32	0.374702	-1.41619	1.29647e-19	1.16752e-17	Peritumor < Tumor	10965	18458	14568	8265	16997	9530	17505	10841	42667	12332	28740	12483	33600	8170	11666	19419	10694	25546	7480	4104	21197	21189	23627	22878	10528	15340	12108	20927	14332	12255	4865	20148	22021	12003	20154	16173	7844
PLEKHG5	-0.868831	105.212	41.7877	1	1	1492.62	458.247	0.307009	-1.70365	1.3192e-19	1.18465e-17	Peritumor < Tumor	574	827	1363	888	1368	2463	2236	1178	4062	1616	2952	1344	3034	348	890	850	939	3471	418	1833	601	734	1526	581	1532	1766	2036	1055	2257	902	303	1163	860	1081	2030	606	851
TULP3	-0.868643	105.205	41.7945	1	1	2638.93	1201.78	0.455404	-1.13478	1.34318e-19	1.20281e-17	Peritumor < Tumor	1752	2562	3720	2229	2988	1646	3882	2814	5373	2649	2390	2342	3015	1081	2112	1988	2382	3825	935	1418	1737	2268	2513	2101	1723	3220	2212	1971	3643	2274	1348	2495	2135	1511	1994	3082	2078
PANX1	-0.868456	105.199	41.8014	1	1	1419.73	519.151	0.36567	-1.45139	1.36803e-19	1.22164e-17	Peritumor < Tumor	711	2072	1430	853	1941	1310	1788	1118	3139	989	1093	1225	4100	524	1646	1914	1895	2236	466	402	1151	1251	2009	1363	1095	1305	1227	980	2158	849	623	1640	1300	1104	1456	872	955
NOX4	-0.868268	105.192	41.8082	1	0.972603	319.233	19.4247	0.0608479	-4.03865	1.38058e-19	1.22941e-17	Peritumor < Tumor	6	209	98	234	335	20	578	560	1126	391	551	82	197	75	121	343	20	183	12	4	62	207	94	45	36	169	29	344	71	84	22	434	41	62	23	86	215
STC2	-0.868268	105.192	41.8082	1	1	860.082	92.6986	0.107779	-3.21385	1.39056e-19	1.23485e-17	Peritumor < Tumor	61	973	872	1271	1083	127	943	1002	1148	631	757	335	3884	203	298	561	152	531	104	889	85	779	1630	195	210	516	323	405	511	121	44	445	615	78	193	267	1665
ECM1	-0.86808	105.185	41.8151	1	1	2991.96	682.575	0.228137	-2.13203	1.41797e-19	1.25571e-17	Peritumor < Tumor	809	2043	4599	2559	2392	682	5590	2247	7741	4308	21537	1137	2422	1529	1143	3826	7137	3544	1338	440	2217	1557	1216	1666	538	3230	3368	5264	1288	1646	482	2313	1594	1628	1296	1820	1054
TRIM50	0.867893	41.8219	105.178	0.917808	1	99.3014	1226.66	12.3529	3.62678	1.42482e-19	1.25829e-17	Tumor < Peritumor	23	4	682	72	11	2	1	9	16	4	13	513	2	2	12	0	14	16	76	1	10	58	27	9	6	20	178	3	8	770	1950	6	31	684	234	1172	297
PTK7	-0.867893	105.178	41.8219	1	1	3138.71	880.973	0.28068	-1.833	1.44327e-19	1.27107e-17	Peritumor < Tumor	1842	3807	2346	3360	2907	2736	4923	3688	5804	2710	6379	1972	10764	2025	2650	4213	1867	4255	676	1504	1476	680	1406	1918	1593	3190	1945	2304	3913	1509	767	3500	1938	1598	5705	1793	2319
HOMER1	-0.867517	105.164	41.8356	1	1	679.082	198.767	0.2927	-1.77251	1.49532e-19	1.31054e-17	Peritumor < Tumor	163	1177	895	567	574	242	1026	728	606	584	860	407	585	290	706	640	759	824	248	119	469	1152	565	217	394	822	358	630	1088	367	225	961	400	490	299	519	628
CBX1	-0.867517	105.164	41.8356	1	1	4197.47	1775.96	0.423103	-1.24092	1.49628e-19	1.31054e-17	Peritumor < Tumor	2735	4115	5482	3621	4673	4786	5637	3277	6061	4608	9962	6031	8016	2037	4501	3525	3364	5937	1374	1159	2485	3690	4474	3240	6046	4551	7247	3890	6332	2664	2009	4629	3496	2872	4403	3852	2795
TEX41	-0.866954	105.144	41.8562	0.986301	0.863014	85.5616	9.0411	0.105668	-3.24239	1.51966e-19	1.32345e-17	Peritumor < Tumor	32	47	141	180	172	0	122	137	39	229	388	96	41	16	15	84	16	55	11	48	30	31	11	33	32	146	252	35	124	36	1	85	36	24	15	21	56
TMEM43	-0.86733	105.158	41.8425	1	1	4503.59	1717.16	0.381288	-1.39105	1.52308e-19	1.32345e-17	Peritumor < Tumor	2318	4825	6966	4078	4634	2460	8945	3822	9502	5452	4117	4522	9217	2138	4335	4690	5236	6845	1937	1454	3142	2948	3302	3172	1759	6117	2258	4305	2872	3123	1533	5622	3864	4304	6948	3405	2917
COL5A1	-0.86733	105.158	41.8425	1	1	19073.1	3574.78	0.187425	-2.41562	1.52344e-19	1.32345e-17	Peritumor < Tumor	6523	18355	43083	42517	26941	5952	59539	18936	41214	20340	32980	5816	15947	3195	7060	32735	4522	13994	8161	602	17032	5220	6628	7485	1496	15687	5536	18480	6514	7925	3721	16725	7807	10071	4862	8636	8298
RRP9	-0.867142	105.151	41.8493	1	1	1271.95	490.301	0.385474	-1.3753	1.55035e-19	1.33636e-17	Peritumor < Tumor	770	1469	729	551	798	1725	791	745	2838	1085	1155	2074	1155	1132	1784	726	2130	1998	425	1149	974	1324	2698	739	887	1152	1231	1286	3204	961	486	1559	1025	1083	1345	1160	1141
OSGIN2	-0.867142	105.151	41.8493	1	1	2174.66	880.082	0.404699	-1.30508	1.55072e-19	1.33636e-17	Peritumor < Tumor	1441	2533	4023	1623	2386	1245	2860	1301	4413	2257	2260	3858	2487	1046	1731	1966	1537	2285	896	549	1868	3433	2126	1139	1449	2487	1090	1786	3149	1668	848	3276	2057	1656	1589	1970	1707
TMEM185B	-0.867142	105.151	41.8493	1	1	2460.7	1089.56	0.442785	-1.17532	1.55084e-19	1.33636e-17	Peritumor < Tumor	1546	2179	2446	1270	2503	2887	3085	1513	4307	2088	5820	4277	2838	1202	2536	2423	2679	3731	1044	1014	1742	2203	1551	2041	2453	3010	2274	2099	2857	1598	1104	3753	2470	2152	2555	1766	1978
ANKRD13D	-0.866767	105.137	41.863	1	1	2732.99	1061.26	0.388315	-1.3647	1.60711e-19	1.37396e-17	Peritumor < Tumor	1686	2781	2289	1897	4173	2959	3696	2705	7991	2378	2269	4397	4649	1088	3607	2720	2610	3784	978	1105	1787	3271	2048	1753	3463	3921	2194	2813	3253	1796	979	2720	2002	2093	8166	1848	2838
CYTOR	-0.866767	105.137	41.863	1	1	1473.85	375.89	0.25504	-1.97121	1.60711e-19	1.37396e-17	Peritumor < Tumor	541	1923	984	850	2708	860	1947	1523	3970	1312	2014	2296	1177	519	1699	2026	1220	1392	439	199	866	1926	1620	501	716	1155	1023	1820	814	730	165	1707	987	920	1423	581	2653
PRKDC	-0.866767	105.137	41.863	1	1	14734	5587.38	0.379218	-1.3989	1.60737e-19	1.37396e-17	Peritumor < Tumor	10460	15144	9795	6647	12753	17455	10384	8060	28862	12662	19425	19438	15875	7241	15276	12501	7399	27983	5730	5790	10418	13166	9979	7199	11736	16145	27906	19180	24369	9951	5300	17513	13677	19646	16604	12409	12338
ZC3HAV1L	-0.866579	105.13	41.8699	1	1	457.288	154.37	0.337577	-1.56671	1.63392e-19	1.38708e-17	Peritumor < Tumor	179	496	362	254	296	409	488	324	980	416	516	784	674	151	429	305	315	655	135	156	332	300	425	132	295	540	516	459	829	314	165	545	394	317	815	290	410
LINGO1	-0.866579	105.13	41.8699	1	1	402.425	100.699	0.25023	-1.99867	1.63392e-19	1.38708e-17	Peritumor < Tumor	134	336	444	248	533	136	538	424	244	561	575	116	400	382	267	424	233	518	152	171	130	364	414	203	233	419	234	625	251	110	71	687	326	283	122	213	160
ETV4	-0.866579	105.13	41.8699	1	1	1795.66	190.438	0.106055	-3.23712	1.63574e-19	1.38708e-17	Peritumor < Tumor	291	939	303	444	289	4230	320	1865	3201	1416	6332	3265	4174	1036	1921	278	1690	5895	142	1542	361	1295	4991	273	1435	476	167	6912	3161	445	413	1958	422	809	237	428	585
CHI3L1	-0.866391	105.123	41.8767	1	1	5610.05	323.986	0.057751	-4.11401	1.665e-19	1.40545e-17	Peritumor < Tumor	177	3599	589	1512	13853	752	13307	8874	3000	9085	3343	524	2815	2970	8257	11631	1966	11978	429	520	674	3084	6093	873	1929	3340	3332	4829	1992	762	145	16567	2216	350	2095	616	3546
DPY19L1	-0.866391	105.123	41.8767	1	1	3801.44	1408.19	0.370437	-1.4327	1.6662e-19	1.40545e-17	Peritumor < Tumor	2455	5800	2987	2054	3705	3898	3906	3051	9938	4114	3637	8595	2225	1405	4485	3900	2928	6705	1280	889	2693	6754	4144	2491	3657	4612	2694	4532	3145	2729	1467	5367	3444	3007	3173	3504	2914
LYAR	-0.866016	105.11	41.8904	1	1	1662.15	630.63	0.379406	-1.39819	1.72592e-19	1.4483e-17	Peritumor < Tumor	785	3414	1255	939	2096	1812	1244	1027	2872	1368	1032	5686	1825	945	1930	1167	1513	2144	529	580	977	2509	1426	844	1264	1917	1029	1331	3717	935	562	1736	1249	1045	4161	1445	1600
AGTRAP	-0.866016	105.11	41.8904	1	1	1119.96	406.726	0.363162	-1.46132	1.72605e-19	1.4483e-17	Peritumor < Tumor	542	1218	1147	675	1134	974	1539	668	4345	760	2922	1517	1950	613	774	1042	593	1385	378	630	600	909	1232	1314	1033	961	854	950	850	835	415	1128	1273	789	1085	744	1112
SCARF2	-0.865828	105.103	41.8973	1	1	799.137	126.027	0.157704	-2.66471	1.75566e-19	1.46696e-17	Peritumor < Tumor	204	576	1163	1932	826	132	3101	1115	1954	1102	1116	164	683	176	216	835	238	963	181	46	311	293	195	301	168	987	131	560	229	328	118	679	286	306	511	331	221
PDCD5	-0.865828	105.103	41.8973	1	1	4497.34	1991.51	0.442819	-1.17521	1.75747e-19	1.46696e-17	Peritumor < Tumor	2951	4315	3338	2280	4168	6320	3416	2272	8984	2945	3690	8156	4270	2669	4845	2509	5626	6891	1308	3389	2732	6017	5763	2286	2883	3757	4022	3088	4843	3203	2311	16391	3575	2885	3154	3030	4163
TMEM237	-0.865641	105.096	41.9041	1	1	1001.64	390.397	0.389757	-1.35935	1.78747e-19	1.48182e-17	Peritumor < Tumor	635	1004	1314	855	1048	1079	1723	877	1356	965	2510	1741	1956	323	827	855	424	1314	288	418	440	734	727	629	719	1121	636	1092	1528	623	376	1313	809	568	705	680	621
IRGQ	-0.865641	105.096	41.9041	1	1	2325.53	1068.48	0.459455	-1.122	1.78889e-19	1.48182e-17	Peritumor < Tumor	1221	2564	2686	1665	2387	2512	2811	1626	6697	1942	1980	2665	2102	1189	2881	1983	2326	3320	1081	692	2074	3167	1779	1551	1098	2846	1682	4187	2026	1949	1128	3074	2281	2021	1859	2186	1752
XPO5	-0.865641	105.096	41.9041	1	1	3647.92	1314.33	0.360296	-1.47275	1.78917e-19	1.48182e-17	Peritumor < Tumor	1820	4284	2247	1281	2774	3482	2650	2333	6627	3075	4293	5043	7700	1408	5191	2429	4750	6115	1112	1513	2020	3829	21023	1930	3140	3010	3434	2663	5321	2036	1414	4355	2943	2570	3495	2395	3495
RPP40	-0.865453	105.089	41.911	1	1	351.274	119.301	0.339625	-1.55799	1.81753e-19	1.50016e-17	Peritumor < Tumor	156	453	220	180	334	1057	246	188	630	180	607	587	429	257	315	238	242	942	111	199	213	285	490	224	420	269	198	394	999	247	184	384	347	227	190	214	429
LRP8	-0.865453	105.089	41.911	1	1	1825.73	265.849	0.145613	-2.77979	1.82071e-19	1.50016e-17	Peritumor < Tumor	331	1306	350	396	2231	1142	827	2955	5107	2021	3112	5638	3654	405	1726	1365	1652	1153	301	1182	299	1362	1687	199	4151	1560	3089	4014	3229	361	178	2645	441	487	5693	226	1577
FHOD1	-0.865266	105.082	41.9178	1	1	1684.04	655.041	0.38897	-1.36227	1.85325e-19	1.52158e-17	Peritumor < Tumor	831	1654	1206	1199	2324	1319	2694	1213	3916	1693	2208	1799	1318	583	1839	1703	1417	2028	576	1229	970	1450	1286	713	765	2532	913	1584	1697	1111	529	2149	1126	1521	2105	1315	1870
GABRD	-0.863577	105.021	41.9795	0.986301	0.726027	63.3562	4.63014	0.0730811	-3.77436	1.85622e-19	1.52158e-17	Peritumor < Tumor	18	16	39	32	2	41	77	91	91	32	119	17	77	53	15	27	27	88	1	1	0	82	127	17	17	86	44	168	27	23	5	114	19	34	11	4	45
BRIX1	-0.865078	105.075	41.9247	1	1	2621.85	1054.79	0.402309	-1.31362	1.8874e-19	1.53936e-17	Peritumor < Tumor	1524	2825	1848	898	2290	6480	1757	1802	5169	2949	5340	7949	3309	1302	3560	1373	2316	3131	707	1355	1709	3485	4652	1374	2283	2419	2271	2862	2806	2020	1397	3388	2004	1899	1521	2104	2549
GPC1	-0.865078	105.075	41.9247	1	1	1963.81	537.877	0.273895	-1.86831	1.88755e-19	1.53936e-17	Peritumor < Tumor	642	2219	2087	1649	1348	1645	3711	1879	5723	3726	9806	430	6683	996	1025	1584	1908	3184	670	256	1473	544	972	1093	1210	1915	976	2069	706	1564	609	2034	1054	1312	974	1154	548
DCLK3	-0.864703	105.062	41.9384	1	0.917808	93.1096	10.4247	0.111961	-3.15893	1.90729e-19	1.55151e-17	Peritumor < Tumor	13	32	33	42	166	29	91	203	51	133	131	26	26	66	58	77	39	110	21	4	51	89	97	13	2	23	101	139	50	24	1	210	20	62	64	97	53
NOL6	-0.86489	105.068	41.9315	1	1	2966.36	1036.23	0.349329	-1.51734	1.92202e-19	1.55952e-17	Peritumor < Tumor	1652	2504	1862	1164	2604	2380	2841	984	6521	1979	7364	5798	4923	1587	2398	2098	1900	11345	983	817	1912	2618	11635	2082	1860	2808	2197	2660	5136	1962	984	3803	3002	2453	3588	2582	1774
IGF2BP3	-0.864703	105.062	41.9384	1	0.958904	691.932	22.0137	0.0318149	-4.97416	1.93612e-19	1.56698e-17	Peritumor < Tumor	74	440	20	62	451	1119	121	45	696	1210	1269	2034	895	14	1982	412	778	3662	29	267	205	2787	1570	128	39	178	496	279	3732	16	5	4277	358	26	50	27	955
SPRED3	-0.864703	105.062	41.9384	1	1	299.233	45.7945	0.15304	-2.70802	1.94474e-19	1.56999e-17	Peritumor < Tumor	39	278	315	192	443	50	404	244	360	473	481	233	641	127	157	259	219	383	50	18	51	213	268	102	129	147	99	133	115	103	46	199	37	42	209	91	147
CAVIN3	-0.864703	105.062	41.9384	1	1	1670.93	473.904	0.283617	-1.81799	1.95572e-19	1.57487e-17	Peritumor < Tumor	960	1148	2067	1874	2229	358	3527	1804	3269	3078	2120	1155	2584	1568	1348	1577	1415	3048	482	387	796	828	545	1336	517	2116	848	1816	695	793	766	2171	989	632	585	1100	1110
ISYNA1	-0.864515	105.055	41.9452	1	1	974.753	288.342	0.295811	-1.75725	1.99016e-19	1.5921e-17	Peritumor < Tumor	359	990	1476	737	626	353	1513	645	7091	945	801	1447	1732	485	756	684	416	1032	242	440	402	354	675	485	1558	1569	984	952	1030	333	264	1172	439	893	1177	621	556
PIEZO1	-0.864515	105.055	41.9452	1	1	6357.75	2209.89	0.34759	-1.52454	1.99206e-19	1.5921e-17	Peritumor < Tumor	2936	4987	6390	3998	7968	5936	9517	3255	19701	5880	6340	6018	6657	1978	7290	6792	6890	7661	2489	3224	3644	5198	5302	2200	2970	8675	2786	6230	5007	3311	1502	5844	4509	6098	13036	3536	4685
LMNA	-0.864515	105.055	41.9452	1	1	18072.7	6594.23	0.364873	-1.45453	1.99206e-19	1.5921e-17	Peritumor < Tumor	8692	26250	21452	15648	10810	12102	28317	9915	35626	15090	23159	18664	26555	9152	21590	26113	48072	26731	7823	7496	16309	11439	10759	15796	23426	18432	7207	22819	12102	12093	6347	19245	17354	17034	8700	20815	8052
CRISPLD1	-0.864327	105.048	41.9521	1	0.986301	658.63	40.1233	0.0609193	-4.03696	2.018e-19	1.60881e-17	Peritumor < Tumor	116	1247	1695	1606	1065	121	2368	2421	839	1360	306	138	277	67	148	869	48	590	144	31	52	32	120	74	55	1046	80	415	247	255	1	970	64	177	17	42	129
SPHK1	-0.86414	105.041	41.9589	1	1	842.438	81.6849	0.0969625	-3.36643	2.06069e-19	1.63375e-17	Peritumor < Tumor	57	562	680	1018	1245	161	2078	1025	3664	939	1511	267	1021	264	449	1117	184	1031	107	65	238	376	1163	31	396	575	211	512	269	363	84	775	184	85	249	122	458
LIMK1	-0.86414	105.041	41.9589	1	1	2876.04	1066.15	0.370701	-1.43167	2.0638e-19	1.63375e-17	Peritumor < Tumor	1411	3043	2285	2500	4921	2289	4029	1956	7851	2730	2757	2457	5024	896	2732	4349	1786	2616	1094	1307	2135	2991	2415	2086	2531	3633	1929	2757	4375	1961	833	4269	2640	1941	4609	2278	2191
CD81	-0.86414	105.041	41.9589	1	1	10373.1	3716.78	0.358309	-1.48072	2.06461e-19	1.63375e-17	Peritumor < Tumor	4905	7444	20875	8084	12095	9841	22695	7514	25049	11759	10705	5994	15082	8484	6486	12178	5223	17180	3636	3518	7065	7905	5595	10744	4973	14570	4116	10368	5564	5945	3526	15333	7234	5817	16181	6861	5176
TTL	-0.863952	105.034	41.9658	1	1	3162.93	1247.3	0.39435	-1.34245	2.10062e-19	1.65419e-17	Peritumor < Tumor	1306	3223	2977	2285	4271	2359	4412	2257	6229	3001	10032	2743	4585	1346	2596	3269	2994	4181	1268	1346	1792	3184	3283	1497	1731	3990	2217	4506	4486	1973	1219	3875	2179	1968	2935	1711	1801
TMEM44	-0.863952	105.034	41.9658	1	1	1137.79	450.795	0.3962	-1.3357	2.10078e-19	1.65419e-17	Peritumor < Tumor	822	1154	1160	653	868	969	1043	873	2598	1096	3087	982	781	522	982	894	1027	1159	287	784	888	960	721	1400	758	956	1921	902	1312	736	514	2019	1269	805	798	759	849
CALHM5	-0.863764	105.027	41.9726	1	1	722.301	158.151	0.218954	-2.1913	2.13707e-19	1.67531e-17	Peritumor < Tumor	216	388	954	861	1222	256	1717	956	2057	1282	1098	314	484	318	453	929	285	961	192	66	428	419	697	405	21	1408	222	1151	214	263	137	798	367	483	254	344	479
AP3M2	-0.863764	105.027	41.9726	1	1	1764.93	714.329	0.404735	-1.30495	2.13809e-19	1.67531e-17	Peritumor < Tumor	984	2036	1474	1099	2381	940	1869	1123	4290	1289	2172	3514	4605	778	2467	988	975	1705	584	538	1356	1580	1306	800	1348	1918	1563	1747	2792	1277	674	1481	1466	1483	2196	1387	1681
ANXA1	-0.863577	105.021	41.9795	1	1	11850.4	2939.9	0.248084	-2.0111	2.17777e-19	1.69807e-17	Peritumor < Tumor	4429	30621	14814	10430	15045	1960	17615	8680	30109	12075	12009	17894	35144	4103	12178	20730	5395	10346	4395	1161	12107	11351	4179	4249	16790	15778	4167	6577	5945	14867	2387	11077	16882	6632	2862	5152	10841
TBC1D1	-0.863577	105.021	41.9795	1	1	7899	2182.75	0.276333	-1.85552	2.17777e-19	1.69807e-17	Peritumor < Tumor	3940	7085	9549	4565	8398	3053	8874	4081	13143	4081	145441	5368	4436	3727	4298	7449	2390	7055	3179	888	4885	6569	3165	4196	3156	9607	4255	5836	7840	4915	1649	6601	5041	4665	8088	4344	3508
F2RL2	-0.863389	105.014	41.9863	1	1	1922.71	295.26	0.153564	-2.70308	2.21537e-19	1.71579e-17	Peritumor < Tumor	477	3600	1594	1050	1307	1000	2962	3615	4162	2715	573	450	157	1070	854	1393	1553	3888	611	269	2063	1572	777	1161	157	1169	463	3988	777	573	159	2396	728	1381	1155	784	1166
SRGAP2B	-0.863389	105.014	41.9863	1	1	605.589	206.616	0.341183	-1.55138	2.21572e-19	1.71579e-17	Peritumor < Tumor	499	596	498	572	591	173	789	610	1165	733	594	972	528	309	395	623	449	780	167	101	418	671	278	335	300	692	696	1009	463	441	307	817	536	741	489	532	818
PLXDC1	-0.863389	105.014	41.9863	1	1	3809.15	804.904	0.211308	-2.24258	2.21659e-19	1.71579e-17	Peritumor < Tumor	1088	2157	5022	3909	5171	786	8434	5670	5978	4964	4660	2087	1730	1597	2001	5555	1459	4145	908	443	1254	2578	2199	851	552	6322	1484	3932	1303	1752	598	4986	1878	1979	2646	1475	3074
CLEC5A	-0.863201	105.007	41.9932	1	0.931507	620.685	34.5479	0.055661	-4.16719	2.24189e-19	1.73118e-17	Peritumor < Tumor	30	802	117	188	1336	58	483	1092	1525	288	284	184	1044	119	260	217	67	231	41	14	121	431	843	51	56	176	100	151	194	343	29	3429	72	56	48	33	233
EGFLAM	-0.863201	105.007	41.9932	1	1	483.877	106.329	0.219744	-2.18611	2.25415e-19	1.73365e-17	Peritumor < Tumor	174	204	806	485	685	104	875	804	231	829	857	155	205	281	218	976	270	408	131	36	325	283	370	158	431	633	253	624	488	203	114	612	202	364	241	186	205
NAB2	-0.863201	105.007	41.9932	1	1	1221.1	407.151	0.333431	-1.58454	2.25593e-19	1.73365e-17	Peritumor < Tumor	461	1130	2273	1260	1480	450	2473	880	1806	983	1329	909	858	556	869	1100	727	1776	536	413	817	1186	1908	885	603	2035	509	1260	794	547	307	1673	604	705	1279	777	1167
GJA1	-0.863014	105	42	1	1	4393.88	1030.38	0.234504	-2.09231	2.29759e-19	1.76143e-17	Peritumor < Tumor	1824	6459	9945	4028	5228	529	9610	3873	4292	3608	3416	8220	2421	2368	2891	6493	2682	6452	1453	172	2940	6670	2584	2356	2799	4875	1403	5090	1957	1807	836	10383	1741	3592	1658	3838	2551
ADAMTS6	-0.862638	104.986	42.0137	1	1	813.918	136.685	0.167935	-2.57403	2.37624e-19	1.80813e-17	Peritumor < Tumor	464	588	1779	1465	2000	95	2052	1031	2449	1110	1251	569	483	237	368	727	433	811	237	53	289	310	203	172	40	2000	113	647	209	378	138	974	172	472	301	273	453
RASL12	-0.862638	104.986	42.0137	1	1	969.055	236.11	0.243649	-2.03712	2.37906e-19	1.80813e-17	Peritumor < Tumor	305	388	4112	980	1355	260	4042	937	1305	2155	1860	261	408	717	497	1362	557	1604	519	63	685	494	390	592	337	1719	376	1483	324	590	260	1308	416	519	417	404	450
B3GALT6	-0.862638	104.986	42.0137	1	1	897.822	372.712	0.415129	-1.26837	2.37943e-19	1.80813e-17	Peritumor < Tumor	492	964	924	580	776	1078	1206	579	1827	1242	2196	617	1480	595	848	954	913	1431	329	534	657	706	723	883	959	1062	1501	1132	1101	414	430	1197	879	815	918	719	443
SEMA4C	-0.862638	104.986	42.0137	1	1	2166.25	731.411	0.33764	-1.56644	2.38112e-19	1.80813e-17	Peritumor < Tumor	672	1544	3912	1767	2087	1462	4552	1500	5872	2322	3978	1640	4466	1244	1359	1599	729	3164	799	444	916	1083	917	1423	1743	2960	1869	2121	1703	1229	707	2287	1034	1487	4415	1440	1807
SLC16A3	-0.862451	104.979	42.0205	1	1	3267.45	824.822	0.252436	-1.98601	2.42315e-19	1.83568e-17	Peritumor < Tumor	849	4747	1569	1541	2914	985	2783	2953	9592	1403	3516	2225	10114	1219	2143	2777	5296	3565	1099	641	2466	3107	4601	2221	6134	2204	1958	2342	1837	1703	529	5982	2289	1317	3323	2108	4965
CAMK1G	-0.861137	104.932	42.0685	0.986301	0.753425	67.1918	7.0411	0.104791	-3.25441	2.45364e-19	1.85438e-17	Peritumor < Tumor	0	42	49	39	129	10	69	87	161	58	180	47	73	12	32	30	38	30	13	5	17	104	61	18	43	60	18	49	14	8	8	209	16	23	38	10	25
PPM1F	-0.862263	104.973	42.0274	1	1	2869.63	1090.36	0.379964	-1.39607	2.46688e-19	1.85999e-17	Peritumor < Tumor	1682	2843	4329	3556	4799	1533	6295	2440	5673	3762	3514	1763	2132	1125	2055	4427	1789	3178	1070	680	1644	2631	1933	1254	1704	5887	1366	2409	2425	1677	1180	3617	2148	2241	4288	1850	2444
HSD3B7	-0.862075	104.966	42.0342	1	1	846.849	256.671	0.30309	-1.72218	2.50942e-19	1.88467e-17	Peritumor < Tumor	365	461	433	308	537	1089	761	435	4891	805	555	798	2101	497	834	471	937	725	229	888	437	846	850	382	509	437	190	392	855	417	204	942	500	435	408	647	719
EXTL3	-0.862075	104.966	42.0342	1	1	2223.3	864.712	0.388932	-1.36241	2.5114e-19	1.88467e-17	Peritumor < Tumor	1244	2623	4494	2067	2001	994	4345	1259	5078	3599	3116	1585	2061	1788	1450	2987	860	3511	861	312	1954	1631	929	1643	1299	3184	8181	1943	2449	1563	1186	2509	2329	2526	2607	1278	1204
IGFBP7-AS1	-0.860762	104.918	42.0822	1	0.90411	33.4521	4.9863	0.149058	-2.74605	2.5191e-19	1.88559e-17	Peritumor < Tumor	17	24	64	24	51	10	155	74	80	61	69	24	11	19	24	14	4	40	8	2	8	33	10	11	13	41	11	51	6	15	2	6	14	21	12	10	25
FRMD1	0.8617	42.0479	104.952	0.821918	1	162.068	2466.95	15.2216	3.92805	2.52442e-19	1.88559e-17	Tumor < Peritumor	72	3	869	42	11	231	0	0	0	29	14	566	119	4	12	12	56	94	95	23	40	79	84	46	19	12	119	20	19	1321	3344	13	12	1041	196	1016	361
GPR161	-0.861888	104.959	42.0411	1	1	1139.22	256.945	0.225545	-2.14851	2.55529e-19	1.89172e-17	Peritumor < Tumor	386	805	1125	1923	1463	373	3615	1175	1395	1674	1463	688	847	421	463	1608	367	1599	286	106	492	579	417	423	137	2144	343	1559	439	699	252	1584	596	921	262	408	296
TRIP6	-0.861888	104.959	42.0411	1	1	2585.21	864.342	0.334342	-1.5806	2.55589e-19	1.89172e-17	Peritumor < Tumor	1556	3643	2934	1782	1563	3713	3350	822	8098	1569	1588	3664	1569	1454	2633	2237	3925	2920	594	2231	1480	5478	2118	2666	995	2239	718	2075	4447	2129	866	2257	2540	1551	1662	2319	2054
TBCB	-0.861888	104.959	42.0411	1	1	2449.62	1107.37	0.452058	-1.14542	2.55589e-19	1.89172e-17	Peritumor < Tumor	1688	2792	2353	1966	2922	2279	3278	1459	4824	2295	2524	3442	2466	1603	2508	2480	2531	3582	968	1900	1841	2648	2096	2679	768	3137	4707	2149	2008	1793	1095	2809	2133	1494	3148	2237	1914
MSANTD3	-0.861888	104.959	42.0411	1	1	1873.42	801.795	0.427983	-1.22437	2.5563e-19	1.89172e-17	Peritumor < Tumor	1068	2235	1369	1445	2368	810	2139	1862	4189	1925	2222	2737	3311	946	1668	1664	1272	2827	639	514	1376	1582	2823	1387	1643	1974	1700	1738	2164	1315	1024	1739	1594	1067	1859	1653	1173
ATP6V1F	-0.8617	104.952	42.0479	1	1	3307.18	1811.01	0.547601	-0.868803	2.6022e-19	1.92124e-17	Peritumor < Tumor	1991	3650	3174	1915	3570	3365	3690	2768	7876	2825	3689	4229	3271	2522	2446	3282	4007	3060	1492	2829	2603	3965	3531	4364	3021	3191	3614	3067	3640	2851	2366	4456	4245	2074	4326	3040	2648
TNRC18	-0.861512	104.945	42.0548	1	1	12428.7	4823.55	0.388098	-1.36551	2.64954e-19	1.95168e-17	Peritumor < Tumor	6334	10970	13692	7878	10357	7976	13435	12866	19754	17182	18671	13277	9285	3245	10117	9683	14125	19318	4856	7145	8622	11877	18629	9041	12482	11343	5515	19214	17760	8196	4464	13875	11584	9937	10107	11117	5380
DUSP10	-0.861137	104.932	42.0685	1	1	1077.38	267.671	0.248446	-2.009	2.74312e-19	2.01277e-17	Peritumor < Tumor	467	1979	619	541	943	353	1036	755	5067	1093	607	1276	1618	324	984	2158	569	669	209	50	1026	1107	1388	936	725	1131	596	848	405	534	186	1149	1382	602	792	698	634
NOC2L	-0.861137	104.932	42.0685	1	1	4756.29	2059.67	0.433042	-1.20742	2.74506e-19	2.01277e-17	Peritumor < Tumor	2882	5046	3571	2057	3385	6829	3540	2697	15604	5326	8578	5279	9959	2781	4550	3268	6618	9168	1771	3947	2986	4468	6913	3257	5054	4173	5056	5195	6438	3228	2497	5345	4709	3504	5077	3621	3534
GLA	-0.86095	104.925	42.0753	1	1	1708.58	575.274	0.336698	-1.57047	2.79365e-19	2.04371e-17	Peritumor < Tumor	511	1588	899	866	1641	1343	1484	1069	5483	1501	1431	2443	2646	783	1736	1295	1247	2139	560	558	1071	3025	2201	907	1359	1470	1238	1748	2267	992	466	3074	1472	1264	1076	1051	955
CTSL	-0.860762	104.918	42.0822	1	1	11635.1	2297.03	0.197422	-2.34064	2.84465e-19	2.07627e-17	Peritumor < Tumor	2527	13458	8268	7124	22892	1460	12357	11100	51694	9233	8113	10341	15161	2916	5796	9984	3689	8705	2192	598	5713	21348	13762	4949	5655	9178	3233	10674	5914	6085	1795	16535	7145	3956	6174	4001	7115
LINC01270	-0.860574	104.911	42.089	1	0.986301	141.973	22.1781	0.156214	-2.67841	2.86669e-19	2.08759e-17	Peritumor < Tumor	14	85	29	57	117	43	57	220	795	294	338	202	188	5	115	81	32	116	25	59	34	120	669	36	334	120	94	152	788	61	27	307	75	43	65	28	160
HOXA3	-0.860387	104.904	42.0959	1	1	713.603	174.123	0.244006	-2.03501	2.94388e-19	2.13109e-17	Peritumor < Tumor	240	625	1297	647	558	818	1163	543	1076	1307	725	1097	134	328	279	249	259	822	184	686	496	326	903	231	286	663	159	1655	1136	399	167	574	485	529	313	251	231
FAM219A	-0.860387	104.904	42.0959	1	1	1581.36	602.014	0.380695	-1.39329	2.94619e-19	2.13109e-17	Peritumor < Tumor	619	1223	1892	1169	1915	1093	2103	1162	3558	2265	2808	1253	1603	715	1008	1249	991	4172	630	438	873	1325	4473	924	663	1771	1121	2010	1081	880	561	2334	1156	1038	1800	1116	1022
ZNF746	-0.860387	104.904	42.0959	1	1	1482.07	733.863	0.495161	-1.01403	2.94642e-19	2.13109e-17	Peritumor < Tumor	1158	1594	1487	913	1945	1132	1916	999	3221	1351	1366	1887	1767	762	1492	1595	1329	1979	667	778	1188	1405	1316	1394	932	1911	1472	1214	2452	1396	770	1796	1792	1544	2933	1647	1112
CBFB	-0.860011	104.89	42.1096	1	1	3769.47	1493.36	0.396172	-1.3358	3.05418e-19	2.20405e-17	Peritumor < Tumor	2780	6272	2686	2030	4806	4051	3416	2515	9710	3343	3872	7187	3390	1626	3727	4204	6217	5412	1503	1170	3056	4468	3581	3808	1936	4692	2634	3816	3464	2431	1351	4258	4416	3219	8053	2985	3171
TRPV4	-0.859824	104.884	42.1164	1	1	344.753	67.8767	0.196885	-2.34458	3.10039e-19	2.21815e-17	Peritumor < Tumor	191	1124	202	359	396	102	441	394	764	301	125	67	1332	386	181	400	33	484	103	121	202	280	243	299	225	464	276	285	175	189	93	238	492	66	144	421	181
CHRDL2	-0.859824	104.884	42.1164	1	1	2754.96	115.479	0.0419169	-4.57632	3.10598e-19	2.21815e-17	Peritumor < Tumor	743	679	3636	6866	6342	21	16361	3662	2794	4868	254	125	2640	1757	811	2206	406	8521	901	227	358	63	240	772	190	9205	431	2201	617	638	314	2291	120	646	427	510	424
PRRX1	-0.859824	104.884	42.1164	1	1	4055.78	389.164	0.095953	-3.38153	3.1072e-19	2.21815e-17	Peritumor < Tumor	879	3295	3730	5341	9174	325	7087	8519	11900	9326	8283	769	4297	1096	1466	8036	742	4046	616	103	659	802	1167	422	249	4025	789	2317	814	848	266	2715	504	693	797	672	2583
NPHP4	-0.859824	104.884	42.1164	1	1	856.342	341.918	0.399277	-1.32454	3.1072e-19	2.21815e-17	Peritumor < Tumor	646	769	641	407	873	1006	740	622	3154	577	2617	791	1176	350	833	800	1060	1367	347	357	553	619	859	613	741	885	836	970	588	866	364	716	946	773	712	516	529
RHEB	-0.859824	104.884	42.1164	1	1	5329.74	2407.99	0.451802	-1.14624	3.10842e-19	2.21815e-17	Peritumor < Tumor	3530	5534	5247	3255	4980	4849	5780	4630	8961	3761	6490	9720	5443	2480	5217	3397	5049	6416	2230	2776	3980	5284	4737	4787	2780	5587	6714	4298	7296	4081	2373	6383	5816	3480	3998	4222	2731
TAF6	-0.859636	104.877	42.1233	1	1	1574.49	656.164	0.416746	-1.26276	3.16237e-19	2.24803e-17	Peritumor < Tumor	913	1740	1583	964	1489	1799	1741	956	2633	1598	1302	2201	1979	611	1300	1332	1931	1745	724	865	1018	5714	1597	1129	564	1756	1679	1179	2269	967	592	1643	1581	1254	2391	1324	1019
ATP2A2	-0.859636	104.877	42.1233	1	1	20388.6	9722.42	0.476856	-1.06837	3.16435e-19	2.24803e-17	Peritumor < Tumor	12027	22235	20334	13337	16761	20019	24791	14962	38978	18013	22951	23417	31629	9657	20345	21106	20650	27143	11791	10042	16557	23126	16653	16733	15001	21372	20850	23269	16312	14579	9341	25097	22609	20822	21467	23243	12723
BOP1	-0.859448	104.87	42.1301	1	1	1921.77	613.904	0.319448	-1.64635	3.21976e-19	2.28232e-17	Peritumor < Tumor	990	1462	695	681	1164	1635	1104	641	4208	958	1213	4556	1832	1689	2636	1042	1331	5409	540	1390	1264	1912	2589	825	998	1027	2159	3061	4807	1459	706	1780	1322	1796	1757	1253	1475
DLL4	-0.859261	104.863	42.137	1	1	1035.7	340.658	0.328916	-1.60421	3.27408e-19	2.3091e-17	Peritumor < Tumor	396	937	1706	769	794	614	872	690	1111	812	1001	1240	779	529	1022	866	444	1356	303	295	735	1383	1121	1216	229	818	1262	1221	902	430	267	1303	1035	1032	829	1593	1210
TSPAN14	-0.859261	104.863	42.137	1	1	5725.3	2736.11	0.477898	-1.06523	3.2787e-19	2.3091e-17	Peritumor < Tumor	4495	6551	5505	3316	7160	5337	6832	2983	13015	6230	5198	5534	9140	3255	6993	6882	5667	7026	2979	2249	4810	5634	3612	5492	7112	7397	3855	6659	6342	5328	2682	8112	6336	6458	9320	5622	4459
SELENON	-0.859261	104.863	42.137	1	1	8312.4	3907.27	0.470054	-1.0891	3.27921e-19	2.3091e-17	Peritumor < Tumor	5283	8063	9667	8248	9868	5703	12707	8001	18013	10807	8502	5887	19939	5462	5210	7928	4679	13987	3574	4190	6079	5154	6242	7573	5436	11376	8556	7287	9072	6189	5318	12986	6753	6729	8771	10555	4609
TWSG1	-0.859073	104.856	42.1438	1	1	3199.84	1181.93	0.369373	-1.43685	3.33687e-19	2.34454e-17	Peritumor < Tumor	1609	5040	4704	4340	5163	946	6369	4977	3886	4907	2840	2659	5060	1464	3119	4225	2069	3316	1284	481	2235	3221	1486	2829	2149	5892	1156	2088	4171	2523	2232	4203	2655	2101	1643	2601	1225
FPGS	-0.858885	104.849	42.1507	1	1	2351.49	1086.03	0.461846	-1.11452	3.39713e-19	2.38164e-17	Peritumor < Tumor	1848	2693	1946	1478	2303	2448	2568	1486	7021	1815	1847	2940	2424	1966	2231	2030	2034	3507	958	1381	1812	2100	2810	1955	1331	2585	2067	1474	3216	1643	1207	1940	1970	1662	4438	2733	1983
AMPD2	-0.858698	104.842	42.1575	1	1	2575.11	1047.42	0.40675	-1.29779	3.45764e-19	2.41683e-17	Peritumor < Tumor	1698	2373	3196	1691	2679	2082	3854	1363	6841	2492	2346	3080	1892	1421	2410	2361	1675	4910	1066	1198	2018	2347	3623	1807	1894	3116	1214	2113	3029	1672	902	3922	2116	2467	2712	2166	2135
KRT17	-0.85851	104.836	42.1644	1	0.876712	4059.16	53.1096	0.0130839	-6.25607	3.46244e-19	2.41683e-17	Peritumor < Tumor	17	3886	41	51	48	122	20	6440	43459	3127	3250	10022	38333	2284	4576	357	1551	4017	110	443	2885	478	185	181	31381	60	102	221	1117	1066	6	927	83	211	355	44	4448
GTPBP4	-0.85851	104.836	42.1644	1	1	3751.05	1623.47	0.432802	-1.20822	3.52005e-19	2.45169e-17	Peritumor < Tumor	1977	5403	2874	1877	3090	3924	2876	2899	8328	3355	6179	7635	3081	1559	5579	2756	4678	6325	1314	1796	2911	3776	3893	2105	2901	3386	2621	4635	7731	3117	1545	5081	3357	3220	3420	3123	4196
FGF1	-0.858322	104.829	42.1712	1	1	222.712	33.3699	0.149834	-2.73856	3.56152e-19	2.47518e-17	Peritumor < Tumor	37	179	355	397	231	67	447	235	322	357	406	84	165	91	62	127	86	483	37	44	127	297	135	183	19	388	394	170	106	151	7	357	111	100	34	102	80
DNAJB6	-0.858322	104.829	42.1712	1	1	7059.07	3281.95	0.464926	-1.10493	3.58301e-19	2.48472e-17	Peritumor < Tumor	4331	7342	7805	4242	8482	5648	7158	6282	16139	4983	8890	9830	8621	3064	6876	6237	7392	8007	2781	4203	5412	8068	4703	4335	4267	7287	6735	7073	9646	4857	3176	8077	6654	5708	9672	6762	6102
DVL3	-0.858135	104.822	42.1781	1	1	8800.78	4309.51	0.489673	-1.03011	3.64737e-19	2.52387e-17	Peritumor < Tumor	5363	8819	9417	7034	10315	6996	11507	7541	16507	9900	10931	9568	16977	3575	7403	6763	9551	10400	4212	3562	6623	8295	12249	6890	6889	9625	7990	7030	10742	6776	3861	9859	7705	7825	9834	9340	5491
MTERF3	-0.857947	104.815	42.1849	1	1	1356.74	594.712	0.438339	-1.18988	3.70882e-19	2.55772e-17	Peritumor < Tumor	1068	1354	1168	589	1377	1647	1309	709	2694	1242	1776	2925	1843	1054	1788	887	762	1547	406	837	830	1443	866	796	917	1579	1362	969	2141	1048	818	1570	1340	986	1023	975	1463
RASAL2	-0.857947	104.815	42.1849	1	1	4906.74	1976.12	0.402737	-1.31209	3.71229e-19	2.55772e-17	Peritumor < Tumor	3182	5954	4655	3428	4155	5495	5465	5429	8549	6660	4929	8495	4190	1560	4020	4260	2468	7041	1651	1796	3329	4803	3152	2962	2770	5510	2067	4281	5543	3528	2006	7793	4730	4005	1917	4599	4210
DHX34	-0.857759	104.808	42.1918	1	1	1559.36	604.151	0.387436	-1.36797	3.77688e-19	2.58652e-17	Peritumor < Tumor	723	1736	1057	728	1382	2257	1151	559	3781	1346	1408	2355	1430	603	2313	988	1452	2208	417	927	879	2060	1397	1046	1124	1538	1455	1617	2022	1206	588	2456	1340	1349	2362	1093	1343
ENTR1	-0.857759	104.808	42.1918	1	1	2293.58	1031.22	0.449612	-1.15325	3.77836e-19	2.58652e-17	Peritumor < Tumor	1431	2230	1706	1056	2303	1963	2105	1711	6742	2055	1884	5610	1760	1153	2995	1545	1939	3555	860	1133	1598	2437	2563	1855	2164	2296	1989	1677	3595	1795	1284	2289	2059	1668	3215	1847	1903
RBMS2	-0.857759	104.808	42.1918	1	1	5683.85	2318.16	0.407851	-1.29389	3.77836e-19	2.58652e-17	Peritumor < Tumor	2962	5819	8848	5518	6172	3587	9184	4564	17177	8745	5006	6264	3041	1949	3540	6300	3792	7617	2601	1299	4740	5785	3041	5445	2698	7548	2347	6320	4099	4036	2354	6877	5154	5274	3554	5029	4686
RABEPK	-0.857572	104.801	42.1986	1	1	1290.81	635.055	0.491982	-1.02332	3.84288e-19	2.61553e-17	Peritumor < Tumor	911	1560	1084	917	1365	1134	1569	978	2289	1071	1460	2569	1250	1107	1709	1010	856	1885	496	636	1091	1386	1942	1224	661	1467	1038	911	1283	1224	946	1331	1404	1022	1595	1092	1321
GEMIN5	-0.857572	104.801	42.1986	1	1	1798.15	820.397	0.456245	-1.13212	3.84528e-19	2.61553e-17	Peritumor < Tumor	1517	2254	2134	977	2002	2916	1896	1103	3600	1534	1692	3308	2838	1045	1807	1745	1417	2648	765	817	1209	1631	2213	1227	1271	2392	1425	1810	2733	1085	813	2010	1531	1474	2609	1607	1806
SPRY4	-0.857572	104.801	42.1986	1	1	3508.33	1174.37	0.334738	-1.5789	3.84528e-19	2.61553e-17	Peritumor < Tumor	1238	5959	2840	1208	1991	3798	2788	2616	5254	1897	4023	3029	2477	1324	3570	2066	4474	5697	1450	1167	1571	4958	7460	2630	2043	2600	1820	5263	3154	2256	948	3884	2316	2000	1760	3031	2779
SYDE1	-0.857384	104.795	42.2055	1	1	865.959	224.507	0.259258	-1.94754	3.91124e-19	2.64041e-17	Peritumor < Tumor	202	625	1888	1012	1034	351	2430	947	1668	1305	764	446	553	402	414	1167	411	1127	326	113	311	640	630	576	110	1128	434	1151	447	379	182	1133	369	778	465	464	511
SLC12A9	-0.857384	104.795	42.2055	1	1	2436.23	906.041	0.371902	-1.427	3.91368e-19	2.64041e-17	Peritumor < Tumor	1607	2130	1490	1173	2998	2871	2203	1423	5867	1803	1988	3737	1373	1245	2463	1854	2083	2546	917	1828	1462	12158	2007	1458	720	2769	1381	1399	2477	1462	873	2215	2031	1495	3683	1634	2329
TEAD3	-0.857384	104.795	42.2055	1	1	4209.53	1730.42	0.411073	-1.28253	3.91459e-19	2.64041e-17	Peritumor < Tumor	2223	3425	7094	4012	3699	3670	7623	3873	7691	3592	2304	4440	5819	2102	4377	2123	4001	6176	2033	2359	2788	2888	3159	3244	3189	3991	1803	3157	4918	3257	1585	5048	3110	2558	1698	3562	3029
SAMD4B	-0.857384	104.795	42.2055	1	1	6428.41	2912.26	0.45303	-1.14232	3.9149e-19	2.64041e-17	Peritumor < Tumor	3653	6533	7614	4141	5880	6198	6873	3549	11987	5756	5851	6819	25334	2465	6505	4969	7131	8509	2704	3341	4505	7061	5382	4378	4344	6611	5369	6562	5677	3871	2663	8217	5829	4792	7326	6240	4431
CHST1	-0.857009	104.781	42.2192	1	1	463.247	76.274	0.164651	-2.60252	4.03394e-19	2.71497e-17	Peritumor < Tumor	67	250	547	398	722	45	797	601	599	424	802	200	382	164	158	444	169	402	174	15	263	559	122	280	41	230	1914	488	181	146	66	636	212	362	233	526	273
DLEU2	-0.856821	104.774	42.226	1	1	740.712	287.918	0.388704	-1.36326	4.12457e-19	2.75514e-17	Peritumor < Tumor	484	1221	495	479	1378	1228	693	780	2277	801	887	1184	642	230	1068	426	817	794	213	439	363	1025	431	329	468	678	631	660	1076	561	265	686	724	356	715	540	1015
NUP188	-0.856821	104.774	42.226	1	1	3968.48	1725.21	0.434727	-1.20182	4.12746e-19	2.75514e-17	Peritumor < Tumor	2913	4184	3461	2419	4553	3276	4568	2539	9226	3073	5332	8800	3229	1969	3940	4184	2800	6686	1597	1649	2642	3449	3920	3064	2089	4591	6206	3867	5177	2388	1643	2927	4295	3319	6921	3481	2663
CDK4	-0.856821	104.774	42.226	1	1	1629.6	718.986	0.441203	-1.18048	4.12778e-19	2.75514e-17	Peritumor < Tumor	1195	1502	1570	1042	1348	2556	2050	984	3914	1419	2010	2605	1103	1188	1456	1508	870	1977	505	676	1162	1926	3164	2311	719	1540	2157	1344	2742	1010	749	1763	1493	1480	1900	1397	1260
SNX8	-0.856821	104.774	42.226	1	1	1739.89	655.959	0.377012	-1.40732	4.1281e-19	2.75514e-17	Peritumor < Tumor	1276	1308	1364	1074	1825	1108	1643	1299	4242	1934	2360	1318	1166	745	1177	2046	1590	3077	810	1142	1533	1773	2975	1417	1331	1907	1143	2765	1779	873	558	2258	1661	1226	1984	999	853
GIT1	-0.856634	104.767	42.2329	1	1	4064.3	1925.66	0.473798	-1.07766	4.2018e-19	2.78731e-17	Peritumor < Tumor	2476	3592	4324	2594	3491	4766	4588	2756	8566	3540	6761	5286	4120	1930	3137	3709	3973	5983	1701	1558	2563	3049	4552	3762	3568	4136	3348	3862	4632	3039	2183	3646	3757	4346	6616	3921	2462
ATP6AP2	-0.856634	104.767	42.2329	1	1	7267.33	3026.52	0.416456	-1.26377	4.20212e-19	2.78731e-17	Peritumor < Tumor	5577	8343	7490	4851	7133	4478	9762	6596	12878	6432	8049	7862	8483	3024	4962	7563	3010	10288	2911	1353	6564	10888	8050	8486	4430	7894	5066	9000	6145	4830	3563	13352	8571	6458	8033	5109	4091
GNAI2	-0.856634	104.767	42.2329	1	1	18086.1	6779.96	0.374871	-1.41553	4.20245e-19	2.78731e-17	Peritumor < Tumor	9925	20292	25584	16501	34600	6138	32703	15031	31273	21231	19629	13635	24817	8470	11705	26616	16826	18266	7407	3500	12251	21218	17238	12520	8953	28732	11305	16113	15444	9796	4771	22368	13632	12739	31139	12323	11188
CLEC11A	-0.856446	104.76	42.2397	1	1	844.712	179.274	0.212231	-2.23629	4.27147e-19	2.81327e-17	Peritumor < Tumor	322	757	1778	1259	1072	615	2384	1180	2006	1078	1189	370	796	402	388	1302	307	911	327	62	642	272	211	468	68	1160	190	825	181	362	217	751	325	412	469	334	498
SH3RF3	-0.856446	104.76	42.2397	1	1	1035.03	273.205	0.26396	-1.92161	4.27479e-19	2.81327e-17	Peritumor < Tumor	420	1197	1788	1191	1815	242	2398	1104	1338	1479	1072	474	612	363	496	1509	410	1445	298	99	640	701	475	597	213	1724	909	1397	478	732	246	1585	428	922	848	537	555
OSBPL5	-0.856446	104.76	42.2397	1	1	1749.34	655.685	0.374818	-1.41574	4.27546e-19	2.81327e-17	Peritumor < Tumor	776	1188	2718	2112	2029	1489	3539	1738	3942	2142	1503	1528	3166	870	1186	1569	1632	2595	742	576	943	1084	890	1264	2139	2227	583	1587	2037	1499	880	1756	1387	1074	1226	1258	1005
SLC39A13	-0.856446	104.76	42.2397	1	1	2410.88	957.973	0.397354	-1.3315	4.27679e-19	2.81327e-17	Peritumor < Tumor	1254	2037	2640	2796	2895	1490	4855	1823	4836	2602	2093	2287	2741	1271	1879	2346	4038	3424	943	610	1397	1523	1512	2413	771	2711	1249	2537	1841	1718	1273	2671	2286	1722	3268	2167	1355
GRIA4	0.856258	42.2466	104.753	0.986301	1	81.5753	615.452	7.54458	2.91544	4.33418e-19	2.84517e-17	Tumor < Peritumor	302	28	126	19	27	14	12	12	12	55	12	185	5	39	132	45	39	83	75	18	98	95	52	195	0	71	56	58	173	403	873	67	244	405	151	609	159
ENG	-0.856258	104.753	42.2466	1	1	7764.23	2326.27	0.299614	-1.73882	4.35277e-19	2.85151e-17	Peritumor < Tumor	2661	8259	7086	9801	14435	2050	18659	9553	10288	13381	9675	3959	5735	4786	6545	12258	3262	10593	2281	1401	5894	7906	4808	5440	1722	11428	4029	11376	4308	3602	1652	10081	4569	7148	6003	6375	4668
AFAP1	-0.856071	104.747	42.2534	1	1	1087.92	350.63	0.322295	-1.63355	4.42629e-19	2.89374e-17	Peritumor < Tumor	652	960	1609	1085	1219	446	1921	984	1958	1324	756	1265	1813	309	1034	1437	602	1611	546	200	758	597	400	784	249	1437	577	1168	651	518	465	986	772	788	845	746	420
VCL	-0.855883	104.74	42.2603	1	1	17459.3	6699.36	0.383714	-1.3819	4.50909e-19	2.94186e-17	Peritumor < Tumor	9993	16605	32601	16293	23598	11107	40354	13469	29103	13859	10611	16488	12478	7580	10317	13800	12617	26208	10582	3831	12325	12956	6041	13469	7429	22659	10861	20452	11791	12295	6082	17097	12963	15076	11300	16224	9676
KRT8P12	-0.855695	104.733	42.2671	1	1	274.384	105.849	0.385771	-1.37418	4.57633e-19	2.97077e-17	Peritumor < Tumor	150	316	252	141	297	413	233	130	616	245	475	361	402	151	486	125	305	280	74	179	184	528	265	173	346	256	233	337	313	229	117	398	256	140	442	186	271
PRR5L	-0.855695	104.733	42.2671	1	1	1037.19	296.726	0.286086	-1.80548	4.58843e-19	2.97077e-17	Peritumor < Tumor	364	970	642	738	1166	697	1137	540	3003	1068	939	5133	399	454	545	865	220	1036	401	390	1071	1047	646	700	355	1089	472	1444	420	525	219	1496	1091	786	4318	457	711
GEM	-0.855695	104.733	42.2671	1	1	3804.6	619.767	0.162899	-2.61795	4.5895e-19	2.97077e-17	Peritumor < Tumor	695	3080	6654	4540	2484	589	7183	4577	9523	2693	2182	2015	1813	1126	2565	4414	3728	5658	549	401	1477	1496	1541	942	2249	6879	564	3813	824	1850	639	4569	846	2085	1167	944	2298
EMD	-0.855695	104.733	42.2671	1	1	2260.73	1061.66	0.469609	-1.09047	4.59057e-19	2.97077e-17	Peritumor < Tumor	1534	2336	3226	1257	1790	2146	2686	1439	3711	2444	2346	2928	3121	1384	3317	1912	3779	2583	960	1582	1573	2781	2973	2035	1558	2364	2359	1227	2632	1453	1207	2831	2104	1979	3808	2322	2124
C5orf34	-0.855508	104.726	42.274	1	1	345.959	98.9726	0.286082	-1.8055	4.65793e-19	2.99945e-17	Peritumor < Tumor	267	282	183	205	278	916	208	194	386	366	970	1409	525	110	346	180	184	269	55	226	117	458	492	106	352	396	282	214	515	159	155	451	253	120	296	209	316
SFRP4	-0.855508	104.726	42.274	1	0.986301	7403.25	110.247	0.0148917	-6.06935	4.6648e-19	2.99945e-17	Peritumor < Tumor	159	710	2679	11170	2664	699	12229	27783	19652	28088	10599	577	4353	151	148	2021	931	1107	154	215	394	79	428	301	102	1927	12	1886	273	985	42	7706	196	214	32	329	1162
STRIP2	-0.855508	104.726	42.274	1	1	705.37	114.753	0.162685	-2.61984	4.66734e-19	2.99945e-17	Peritumor < Tumor	206	731	127	117	711	717	239	416	1264	449	2155	3518	476	195	690	275	904	441	101	412	259	1044	352	129	2646	333	880	748	863	164	48	922	315	165	312	168	1683
ECE1	-0.855508	104.726	42.274	1	1	9100.85	4035.71	0.443443	-1.17318	4.67242e-19	2.99945e-17	Peritumor < Tumor	4831	11770	12252	6554	11510	4128	14432	7776	16609	9517	7852	6044	18232	5244	5771	13152	7419	12971	4419	2241	6971	7507	6977	8708	5248	13037	12371	11919	5421	6100	3445	10858	8703	7830	10059	9900	5535
DYRK3	-0.85532	104.719	42.2808	1	1	1428.26	464.466	0.325197	-1.62061	4.75201e-19	3.03999e-17	Peritumor < Tumor	509	1880	1702	1164	1419	616	2584	1503	3195	2574	2163	2338	1284	515	1559	2142	1125	2300	361	360	767	1094	984	890	1665	1728	936	1288	1182	644	733	2038	747	902	601	832	758
ARFRP1	-0.85532	104.719	42.2808	1	1	2376.34	975.041	0.410312	-1.28521	4.75459e-19	3.03999e-17	Peritumor < Tumor	1203	2031	2015	1191	1964	2111	2458	1664	4103	1925	5057	2678	2808	938	2323	1589	4008	3862	988	1525	1756	1786	2273	1456	6654	2182	1567	2127	1943	1351	850	2190	1844	1475	4314	1982	2252
LATS2	-0.855132	104.712	42.2877	1	1	1786.9	617.055	0.345321	-1.53399	4.83632e-19	3.07548e-17	Peritumor < Tumor	802	1874	2391	1486	2051	629	3760	2062	3641	2286	2051	1135	1279	397	1684	2500	2661	2825	632	207	1026	2239	1868	1262	1675	2487	595	2051	1007	1202	531	2469	1330	1388	1180	1574	1095
NUDCD1	-0.855132	104.712	42.2877	1	1	2113.19	879.589	0.416237	-1.26452	4.83858e-19	3.07548e-17	Peritumor < Tumor	1317	3340	1662	1071	2486	2694	1199	1668	3225	1665	2188	5453	2655	1161	3162	1603	1505	2881	611	574	1519	3182	2130	1024	1294	2035	1248	1769	4591	1919	1408	2256	1992	1741	1132	1555	2101
STAT3	-0.855132	104.712	42.2877	1	1	15984.5	7275.12	0.455137	-1.13563	4.83895e-19	3.07548e-17	Peritumor < Tumor	9498	18624	22981	10311	18589	9402	20554	11496	40473	15295	15777	17467	19028	8143	16673	18699	12178	27489	8143	4105	12890	16528	15040	17396	14296	19486	10871	15464	12923	9757	6448	18355	16373	12116	22823	15847	16514
MRC2	-0.854945	104.705	42.2945	1	1	4309.62	938.644	0.217802	-2.19891	4.92593e-19	3.12455e-17	Peritumor < Tumor	1262	3382	12834	8048	5040	935	14958	4219	11332	7657	4062	1130	4090	1074	1391	8393	1377	6255	1690	350	2875	2092	1735	1906	1080	7282	1411	4268	2726	1634	915	3496	1888	2520	1854	1859	1741
RPLP0P2	-0.851942	104.596	42.4041	0.986301	0.712329	103.767	2.76712	0.0266667	-5.22882	4.9407e-19	3.12771e-17	Peritumor < Tumor	3	31	20	65	159	2	194	175	101	358	369	2	132	13	30	165	6	48	3	39	8	1	47	9	22	20	11	48	33	34	0	82	18	1	3	18	16
SLC39A10	-0.854569	104.692	42.3082	1	1	1987.73	638.425	0.321183	-1.63853	5.10258e-19	3.2238e-17	Peritumor < Tumor	1259	2103	1614	1214	3136	2132	1654	2122	3399	2150	3804	4297	1605	545	1613	2032	1352	1742	586	475	1141	3397	1826	751	2766	3627	604	2580	3585	1283	775	3197	1001	1271	1977	1000	1637
TFPI2	-0.854382	104.685	42.3151	1	0.986301	877.575	62.6438	0.0713829	-3.80828	5.18138e-19	3.25521e-17	Peritumor < Tumor	153	849	256	648	408	27	588	2605	224	316	75	30	359	419	310	438	780	1472	312	11	646	221	131	695	3296	1799	640	340	1550	518	464	604	365	798	249	433	438
TCFL5	-0.854382	104.685	42.3151	1	1	925.699	335.452	0.362377	-1.46444	5.18941e-19	3.25521e-17	Peritumor < Tumor	618	706	1193	544	836	1551	1248	1223	1008	1331	1452	1504	1054	360	892	515	1437	1636	263	401	486	1068	1214	701	513	968	702	1135	903	365	344	771	549	559	1143	453	406
PLK3	-0.854382	104.685	42.3151	1	1	1383.23	377.808	0.273134	-1.87232	5.19222e-19	3.25521e-17	Peritumor < Tumor	408	1972	752	697	1203	296	1495	663	6455	905	891	1151	1155	357	1907	1783	5198	1432	303	265	1061	1492	877	923	2556	1738	718	1181	726	1034	215	1982	1160	1302	1490	833	976
CSPG4	-0.854382	104.685	42.3151	1	1	2021.95	505.384	0.249949	-2.00029	5.19303e-19	3.25521e-17	Peritumor < Tumor	808	1451	5246	1701	2327	406	5499	1459	1289	1409	1892	854	1264	562	937	1320	1350	3022	852	180	1166	1613	1121	1281	1016	2494	1164	2667	686	1119	482	3478	828	1565	526	1590	690
SEMA5B	-0.854194	104.678	42.3219	1	1	291.425	64.5479	0.221491	-2.17468	5.26791e-19	3.29569e-17	Peritumor < Tumor	112	345	231	457	552	34	580	252	262	443	170	90	213	152	105	389	198	273	128	50	211	117	54	207	24	406	220	342	247	159	98	420	243	513	293	456	204
FSTL3	-0.854194	104.678	42.3219	1	1	2033.19	445.767	0.219245	-2.18938	5.28425e-19	3.29945e-17	Peritumor < Tumor	593	1252	2758	2930	1227	1172	4879	2348	7182	2656	1099	2155	1843	821	949	1035	2302	2960	370	433	658	998	867	850	3796	2058	497	1533	590	1387	426	2170	513	990	560	855	1098
TAFA5	-0.854006	104.671	42.3288	1	1	373.288	44.4247	0.119009	-3.07086	5.34055e-19	3.32811e-17	Peritumor < Tumor	40	334	303	714	307	134	617	1751	812	682	151	70	1054	557	221	176	257	627	38	28	100	50	134	368	62	303	66	212	115	144	31	431	111	53	127	80	92
TRPC6	-0.854006	104.671	42.3288	1	1	541.836	147.685	0.272564	-1.87533	5.37538e-19	3.3433e-17	Peritumor < Tumor	208	748	893	708	723	97	800	866	261	468	648	404	185	351	502	938	573	634	178	71	501	531	283	375	58	844	209	671	236	368	107	812	337	626	373	500	593
SHB	-0.853819	104.664	42.3356	1	1	2004.04	739.699	0.369104	-1.4379	5.47358e-19	3.39776e-17	Peritumor < Tumor	999	3291	1459	1138	1087	803	1409	1320	4025	1045	1570	1891	2256	1403	2248	1087	2417	2421	946	902	1402	1579	14489	2145	995	1288	1331	1724	1790	1428	658	2524	1984	1165	724	2076	1714
LRRC20	-0.853631	104.658	42.3425	1	1	572.397	193.301	0.337705	-1.56616	5.57009e-19	3.43368e-17	Peritumor < Tumor	196	539	604	368	442	1261	540	529	1349	778	872	866	644	290	269	530	382	513	172	282	290	330	480	435	469	512	746	475	1352	455	299	587	466	399	753	559	309
FUT11	-0.853631	104.658	42.3425	1	1	1148.79	438.096	0.381353	-1.3908	5.57138e-19	3.43368e-17	Peritumor < Tumor	716	1337	1503	1185	1500	455	2269	1148	2623	1367	916	910	1819	396	753	1587	831	1580	423	145	1030	1164	559	1168	744	1716	941	1366	932	758	456	1370	926	866	3211	902	913
BHLHE40	-0.853631	104.658	42.3425	1	1	14279.6	3874.67	0.271343	-1.88181	5.5744e-19	3.43368e-17	Peritumor < Tumor	5364	29475	11555	8250	9561	4388	13767	10193	51551	16426	9112	16893	25242	5715	12666	12746	24868	20173	3960	3422	13422	10772	25141	12617	23188	12216	5540	12586	3445	4993	1980	12970	11244	9085	9090	14631	16196
CRIM1	-0.853631	104.658	42.3425	1	1	6349.34	2358.42	0.371444	-1.42878	5.5744e-19	3.43368e-17	Peritumor < Tumor	3611	6993	12358	7110	7117	3968	11954	5761	7214	6842	4526	6694	5739	2321	5193	8073	6629	8838	2647	973	5874	6063	4616	6871	3565	10845	3015	7758	4422	2626	1775	7155	6386	6164	5361	6222	4354
SMIM29	-0.853443	104.651	42.3493	1	1	761.63	311.507	0.409	-1.28983	5.6661e-19	3.48345e-17	Peritumor < Tumor	429	865	1012	538	996	494	1033	674	2864	1279	1198	638	744	422	675	686	757	774	266	452	520	557	654	1011	460	958	458	630	909	422	337	1045	561	372	1426	456	590
VWF	-0.853256	104.644	42.3562	1	1	7972.84	1929.59	0.24202	-2.0468	5.7731e-19	3.52997e-17	Peritumor < Tumor	2826	8608	9807	12245	17745	1349	18352	7713	4064	5003	4898	5327	5533	2849	7001	15346	3481	5729	2770	568	5611	7382	2166	6338	1688	11858	5313	14585	3368	4394	1596	9403	7946	9721	4048	8795	5729
FN1	-0.853256	104.644	42.3562	1	1	85182.8	5952.9	0.0698839	-3.8389	5.77488e-19	3.52997e-17	Peritumor < Tumor	6274	41360	99324	117111	150798	6227	218228	96927	208046	69983	199187	27285	96156	8053	16943	59847	9544	44297	15252	1502	11472	9584	19710	8132	2685	65237	165342	44081	9845	12365	7313	73414	11105	8598	8078	25693	39989
CNN2	-0.853256	104.644	42.3562	1	1	6757.34	2772.56	0.410304	-1.28524	5.77488e-19	3.52997e-17	Peritumor < Tumor	4578	8011	6972	6626	10585	6240	12710	5877	17645	4721	5107	3359	5526	2657	5757	8332	10447	8757	3690	1894	4874	4672	5244	5947	4083	9756	3226	6536	7953	4062	2349	6845	5923	4945	21889	4867	3968
STIP1	-0.85288	104.63	42.3699	1	1	10841.9	4332.9	0.399643	-1.32322	5.98202e-19	3.64961e-17	Peritumor < Tumor	4901	11632	6263	3933	7673	11994	6293	5374	27614	6868	8706	22905	17934	6400	12836	7147	11106	20601	3818	4976	7516	11931	8998	6543	13693	8736	12891	14868	20879	6972	4847	16858	10643	9330	11261	8846	6268
PRND	-0.8465	104.397	42.6027	0.958904	0.561644	200.014	5.45205	0.0272584	-5.19715	6.14756e-19	3.74345e-17	Peritumor < Tumor	27	42	1470	328	359	2	218	79	82	223	166	47	59	49	7	360	1	130	94	14	24	96	0	65	1	125	23	43	60	0	12	109	90	184	59	508	37
PDCD11	-0.852505	104.616	42.3836	1	1	3144.73	1344.85	0.427652	-1.22549	6.19555e-19	3.75865e-17	Peritumor < Tumor	1893	3305	2488	1380	3092	3793	2853	2088	7417	2382	2652	4624	3518	1528	2780	2496	3309	6220	1147	1640	2108	2504	2996	1914	2560	3167	2530	3061	5867	2949	1275	3663	3024	3797	4520	2821	3111
CHSY1	-0.852505	104.616	42.3836	1	1	4113.7	1563.77	0.380137	-1.39541	6.19602e-19	3.75865e-17	Peritumor < Tumor	1688	5905	5284	3668	4567	1212	8402	4201	8963	4431	3638	4470	6587	1515	2862	7837	3027	5561	1519	425	2991	3683	2765	2297	2530	5244	2481	4017	2479	2199	1469	3845	2639	3285	4410	2693	2866
IGFL2	-0.826046	103.651	43.3493	0.917808	0.30137	54.589	1.19178	0.0218319	-5.51742	6.26485e-19	3.7932e-17	Peritumor < Tumor	4	8	1	17	87	15	23	10	146	75	706	163	16	0	5	30	32	29	6	11	4	26	4	17	0	11	4	1	12	12	0	47	10	0	1	5	21
GGCT	-0.85213	104.603	42.3973	1	1	2093.03	822.521	0.392981	-1.34747	6.41561e-19	3.85676e-17	Peritumor < Tumor	1505	2075	1172	947	1422	4362	1149	1550	3373	1298	2899	2809	1731	1141	2715	838	1508	4076	777	2087	1245	3617	3428	1420	1854	1825	974	2316	4071	1646	987	3854	2047	1364	974	1582	2012
RAP2A	-0.85213	104.603	42.3973	1	1	3601.23	1526.25	0.423812	-1.2385	6.4161e-19	3.85676e-17	Peritumor < Tumor	2504	4655	3208	2795	5032	3698	3922	3450	4855	3980	9123	4587	2328	1531	3448	4344	3827	4594	1441	608	2829	4790	3009	2919	1796	5285	2080	3599	3281	2958	1802	6386	3488	3507	3108	2993	2439
EIF3B	-0.85213	104.603	42.3973	1	1	9902	4374.95	0.441824	-1.17846	6.41808e-19	3.85676e-17	Peritumor < Tumor	6793	9826	8269	4540	7692	11337	8143	5933	20533	9012	10026	11923	7286	5894	10744	7677	11120	21191	3689	7081	6898	10818	18868	7345	7666	8175	6140	15420	13752	6086	4396	12433	10237	8471	10327	8032	6897
LAMP1	-0.85213	104.603	42.3973	1	1	17540.2	8596.59	0.490108	-1.02883	6.41808e-19	3.85676e-17	Peritumor < Tumor	12719	17785	18256	11066	16596	22828	20629	12180	31514	13984	32144	18732	16014	10630	11875	20502	16452	27216	10243	7792	18015	17046	16935	22815	9298	17413	13252	16105	18208	11907	8165	22094	20818	15285	22913	18308	10837
LYPD5	-0.851942	104.596	42.4041	1	1	350.712	87.2192	0.248692	-2.00757	6.51245e-19	3.90612e-17	Peritumor < Tumor	69	270	383	188	721	593	398	263	2358	361	246	145	212	226	726	290	230	528	71	76	167	175	348	242	114	404	211	246	332	84	131	217	298	161	177	134	590
PGA4	0.851755	42.411	104.589	0.958904	1	5398.73	107532	19.9179	4.316	6.63572e-19	3.97251e-17	Tumor < Peritumor	103	21	15931	1450	13	0	3	6	129	7	94	8303	8087	3669	83	1	207	656	3964	1853	288	1485	251	33216	412	6	13480	75	17	75180	128538	20	36	14936	5706	56284	11489
GPX1	-0.851755	104.589	42.411	1	1	7349.95	3073.85	0.418214	-1.25769	6.64799e-19	3.97251e-17	Peritumor < Tumor	4083	8463	6137	4050	8275	4658	10609	5463	23091	6993	7010	8842	7159	6058	6202	8619	7385	5524	2519	2704	6551	9377	9080	8717	3520	7908	4987	7049	10402	5964	3702	11634	7291	5783	7912	5335	4832
GTF2IRD1	-0.851567	104.582	42.4178	1	1	1867.9	619	0.331387	-1.59341	6.76389e-19	4.02796e-17	Peritumor < Tumor	679	1400	1565	837	702	5358	1669	1625	4782	1351	4434	2616	4729	905	1905	973	1828	2890	436	1697	1200	747	2639	1507	2435	950	1006	1974	1676	919	701	2122	1293	1233	887	1363	970
HEATR1	-0.851567	104.582	42.4178	1	1	3718.97	1598.37	0.429788	-1.2183	6.76598e-19	4.02796e-17	Peritumor < Tumor	2817	4008	2851	1945	3827	4321	2768	2184	6772	4386	6585	6293	3684	1353	3705	3075	3196	6494	1366	1865	2544	4750	2524	2023	3305	4294	2054	5088	6828	2783	1688	5133	3371	3802	4357	3242	2757
ERFE	-0.851379	104.575	42.4247	1	0.972603	154.329	19.0822	0.123646	-3.01571	6.82119e-19	4.04763e-17	Peritumor < Tumor	48	113	71	102	155	21	196	284	80	66	116	34	105	30	133	82	247	218	13	9	58	34	111	24	66	157	542	320	211	46	11	215	43	50	64	113	116
LINC00839	-0.851379	104.575	42.4247	1	0.917808	238.74	26.5616	0.111258	-3.16802	6.82434e-19	4.04763e-17	Peritumor < Tumor	109	202	556	427	281	1496	465	162	46	1180	385	13	230	61	19	239	134	277	73	24	91	95	62	56	650	365	18	268	1872	94	23	165	155	58	47	6	208
FKBP9	-0.851379	104.575	42.4247	1	1	6870.36	2974.12	0.432892	-1.20792	6.88656e-19	4.07697e-17	Peritumor < Tumor	4126	6454	9050	6318	5735	8622	10107	5835	12487	7789	6592	5940	7735	3502	5326	7106	6306	12120	2389	2486	4932	4253	4307	6523	4000	7221	7839	7428	5584	4421	3861	8886	6600	5564	3087	6700	3036
PLPPR4	-0.851192	104.568	42.4315	1	1	313.027	48.3836	0.154567	-2.6937	6.98936e-19	4.13018e-17	Peritumor < Tumor	40	222	846	458	480	47	701	487	363	567	404	93	93	66	130	851	138	240	69	5	233	154	147	69	52	637	122	174	77	102	36	107	151	257	55	192	86
NUDT1	-0.850816	104.555	42.4452	1	1	609.384	213.479	0.35032	-1.51325	7.25061e-19	4.27665e-17	Peritumor < Tumor	470	657	295	295	796	889	422	363	883	730	576	1006	541	344	782	440	454	854	121	711	355	957	1036	398	359	549	311	500	878	318	330	815	598	335	853	327	460
UBTD1	-0.850629	104.548	42.4521	1	1	498.753	144.959	0.290642	-1.78268	7.37123e-19	4.33979e-17	Peritumor < Tumor	133	608	637	727	622	203	1209	581	929	493	611	342	507	274	249	610	182	622	138	48	259	486	552	276	470	692	148	377	510	272	276	649	349	151	346	358	185
CCKAR	0.848752	42.5205	104.479	0.684932	1	109.397	1264.52	11.559	3.53094	7.4957e-19	4.40497e-17	Tumor < Peritumor	97	16	677	14	0	0	62	16	0	0	6	215	151	118	21	8	0	158	32	27	18	25	0	836	5	4	188	4	4	1292	2217	1	42	119	93	629	225
ANKRD10	-0.850253	104.534	42.4658	1	1	9553.56	3847.68	0.402749	-1.31205	7.65125e-19	4.48812e-17	Peritumor < Tumor	6978	11066	9872	6095	11389	11583	8591	9795	18502	11096	10329	12026	7883	3998	14606	6274	18411	12883	3059	4033	7451	9278	5749	4593	4027	12924	3999	9385	7260	6810	4097	12149	7165	8046	7568	7680	17709
IQCJ-SCHIP1	-0.849503	104.507	42.4932	1	1	185.685	34.5616	0.186131	-2.42561	8.15587e-19	4.77537e-17	Peritumor < Tumor	50	179	442	165	259	12	645	183	348	135	141	32	169	99	117	171	171	314	76	29	58	260	125	69	126	246	124	242	67	49	21	95	74	69	29	124	67
PLEKHA4	-0.849503	104.507	42.4932	1	1	1893.78	549.493	0.290157	-1.7851	8.20662e-19	4.79629e-17	Peritumor < Tumor	711	1449	3277	2027	2208	3058	4373	1151	5269	5907	1265	1362	782	1033	1214	1648	1509	2725	663	676	876	995	2290	610	793	2705	494	1204	1973	1207	425	2443	957	1046	892	1710	997
ITGA11	-0.849315	104.5	42.5	1	1	3132.16	497.63	0.158877	-2.65401	8.34933e-19	4.86304e-17	Peritumor < Tumor	593	2325	3024	8884	2928	735	6863	5048	16441	3149	3217	765	2057	495	891	2029	653	2180	785	146	1813	787	845	914	183	3452	586	3445	1081	1143	423	3622	1122	1228	708	1031	1627
POLD1	-0.849315	104.5	42.5	1	1	1088.38	366.151	0.336417	-1.57168	8.35125e-19	4.86304e-17	Peritumor < Tumor	580	743	557	466	1103	1460	787	406	2561	624	1052	2473	1462	495	1388	862	531	1267	289	763	570	866	677	637	556	872	1225	1124	1796	587	302	1177	904	705	1312	795	725
GPR4	-0.849127	104.493	42.5068	1	1	887.438	222.904	0.251177	-1.99322	8.48605e-19	4.92071e-17	Peritumor < Tumor	256	1185	589	681	1207	272	1051	1234	863	1019	1027	524	788	559	513	786	807	1636	212	131	267	996	941	568	184	751	313	1512	412	675	129	1062	350	791	342	1097	736
PGA5	0.849127	42.5068	104.493	0.958904	1	4313.79	133554	30.9597	4.95232	8.48865e-19	4.92071e-17	Tumor < Peritumor	47	25	8984	648	72	1	7	8	149	52	943	12069	3407	2195	51	3	154	153	1973	206	142	2367	82	11465	255	9	14830	67	33	86572	94108	30	19	20630	2083	37894	11071
TGFB2	-0.849127	104.493	42.5068	1	1	765.479	185.247	0.242001	-2.04692	8.49645e-19	4.92071e-17	Peritumor < Tumor	202	731	1072	627	545	92	933	726	1201	1618	277	1165	2773	185	568	746	1122	744	275	61	602	1027	498	572	181	1328	459	1219	392	542	232	982	413	873	341	1111	296
BMP8A	-0.848752	104.479	42.5205	1	1	926.795	215.274	0.232278	-2.10608	8.79639e-19	5.0723e-17	Peritumor < Tumor	218	763	292	461	740	549	974	948	4335	797	835	588	323	494	556	541	618	1331	267	126	658	769	817	171	275	1271	978	1098	419	304	111	1089	398	784	379	472	815
RANGAP1	-0.848752	104.479	42.5205	1	1	4396.85	1876.07	0.426685	-1.22876	8.80513e-19	5.0723e-17	Peritumor < Tumor	2871	4956	3089	2014	3663	4107	3359	2690	12396	3919	14667	5308	4635	3534	4803	3368	3172	6572	1676	2473	3490	4664	5172	3549	2894	3693	4473	4255	6807	3054	2075	4719	4773	3339	6230	4301	3871
HSPG2	-0.848752	104.479	42.5205	1	1	22010.3	6394.47	0.290522	-1.78328	8.8058e-19	5.0723e-17	Peritumor < Tumor	9593	19555	28994	23612	31362	4080	45129	18527	31143	23623	12956	11105	13931	4671	11687	27611	8074	29854	7658	2127	11538	21433	8906	9707	8140	30941	11085	34562	8895	14010	6200	24621	12226	20893	9345	23545	8962
CDK2	-0.848189	104.459	42.5411	1	1	1846.45	823.808	0.446157	-1.16438	9.27982e-19	5.33573e-17	Peritumor < Tumor	1067	1778	1422	930	1913	2283	1679	1238	4649	1557	2235	3576	2089	936	2101	1360	1147	2616	680	783	1173	2206	1822	1292	1559	1668	3256	1898	2961	1126	802	2398	1716	1598	2259	1875	2220
PPME1	-0.848002	104.452	42.5479	1	1	2668.67	1188.19	0.445237	-1.16735	9.44239e-19	5.41016e-17	Peritumor < Tumor	1631	3211	2560	1307	1856	1277	2386	1389	5879	1791	2128	5996	4946	1597	2852	1846	7597	4256	1083	1816	2546	2476	1991	2451	1909	2431	3256	2604	4433	2179	1241	2807	3340	2463	2535	2542	2034
RNF216	-0.848002	104.452	42.5479	1	1	3352.25	1484.16	0.442737	-1.17548	9.44311e-19	5.41016e-17	Peritumor < Tumor	2462	3310	4144	2361	4658	2023	4750	2120	6310	4403	3946	3960	2170	1424	2736	3587	2278	5432	1680	1148	2485	3248	3988	2455	2319	4943	2152	3511	4796	2190	1534	3455	3893	3178	8998	2552	2416
SF3B3	-0.847814	104.445	42.5548	1	1	9037.07	4199.44	0.46469	-1.10566	9.61072e-19	5.49633e-17	Peritumor < Tumor	6297	9192	7903	4273	9066	13855	7588	4448	19031	10116	9693	13841	10669	5548	10146	7724	8798	12303	3780	5444	7366	9539	8287	7717	6083	8782	8098	8272	12359	5838	3747	10028	8895	10491	16646	9572	7603
DUXAP10	-0.847439	104.432	42.5685	1	0.972603	373.438	27.5205	0.073695	-3.76229	9.89955e-19	5.65141e-17	Peritumor < Tumor	51	124	96	159	210	94	152	386	54	569	2090	991	1101	35	339	60	29	157	11	309	111	167	1200	83	424	136	788	1798	460	94	28	557	72	101	52	67	1096
VMO1	-0.847251	104.425	42.5753	1	0.972603	185.315	25.8767	0.139636	-2.84025	1.00147e-18	5.70695e-17	Peritumor < Tumor	38	142	58	70	90	35	150	86	322	448	126	39	158	30	85	116	119	849	18	24	60	261	152	33	77	148	61	2112	72	32	40	287	119	45	96	35	43
BDKRB2	-0.847251	104.425	42.5753	1	1	1602.86	473.849	0.295627	-1.75815	1.01236e-18	5.73211e-17	Peritumor < Tumor	455	1884	1790	1813	1319	1270	3447	1261	641	2998	1028	1362	749	1153	1309	2630	1749	3818	858	280	1081	1537	1270	1037	559	2438	669	2180	1602	727	392	1951	341	1631	1473	814	760
HCFC1R1	-0.847251	104.425	42.5753	1	1	1295.68	525.26	0.405392	-1.30261	1.01259e-18	5.73211e-17	Peritumor < Tumor	871	1077	2152	1752	1196	651	2471	1291	2379	1597	1329	908	2636	809	854	1569	1299	1266	513	357	1075	985	713	1641	645	1332	637	941	926	859	508	1684	989	793	1087	1180	611
LUM	-0.847251	104.425	42.5753	1	1	32977.5	6036.51	0.183049	-2.4497	1.01306e-18	5.73211e-17	Peritumor < Tumor	8117	50345	51389	57956	52831	11199	62436	71470	54927	73407	33066	10765	14497	5175	12778	59025	9417	19662	9200	791	26624	17817	10449	12622	4279	56288	4531	27638	17098	22841	5635	36379	21459	17365	6202	11210	15244
CD93	-0.847251	104.425	42.5753	1	1	9425.82	2390.93	0.253658	-1.97905	1.01306e-18	5.73211e-17	Peritumor < Tumor	3714	11563	13929	10248	17490	1449	22238	11692	8176	12167	8453	4606	5846	3658	4702	15817	3649	12124	2778	520	4238	9780	4375	4137	2490	14888	4777	13109	3507	5698	2172	15818	3460	6299	4307	6738	6244
DCBLD1	-0.847063	104.418	42.5822	1	1	2869.33	1106.29	0.385556	-1.37499	1.03032e-18	5.81946e-17	Peritumor < Tumor	1499	4725	2233	2236	3205	1186	3186	3294	7201	2887	4973	4848	2377	1077	3462	2915	3450	3877	838	693	2132	2764	2751	2450	914	2785	1374	2484	2726	1968	1291	4572	3182	1989	1477	1959	2528
GUCY1A2	-0.846876	104.411	42.589	1	1	618.26	131.671	0.212971	-2.23127	1.04794e-18	5.90493e-17	Peritumor < Tumor	310	1386	494	753	1043	76	507	2038	283	1073	965	363	210	144	467	879	509	355	167	27	509	996	352	400	90	929	183	1007	411	600	254	1306	293	663	113	557	376
ARFGAP1	-0.846876	104.411	42.589	1	1	5629.29	2511.04	0.446067	-1.16467	1.04914e-18	5.90493e-17	Peritumor < Tumor	3568	4440	4723	3442	5317	5032	5722	3990	13176	5303	9232	8103	5591	2379	6108	4027	12990	8861	2287	2747	3844	6050	6661	4806	2775	4640	3497	6533	6472	4146	3005	5428	6017	4688	7781	4840	4279
BUD23	-0.846688	104.404	42.5959	1	1	4102.4	1768.9	0.431188	-1.21361	1.06725e-18	5.96666e-17	Peritumor < Tumor	2786	4149	3164	1862	2933	5218	3197	2842	8346	2923	7390	6607	5918	2417	4977	2560	5680	4509	1367	4190	2961	4588	2722	3997	2561	3844	3824	3282	7292	2536	1558	5560	4192	3187	5148	3385	3180
PELP1	-0.846688	104.404	42.5959	1	1	2291.23	1113.81	0.486117	-1.04062	1.06749e-18	5.96666e-17	Peritumor < Tumor	1579	1827	2329	1698	2212	3186	2243	1029	4694	2239	3024	2271	5450	1468	1960	1853	2000	4341	1073	1474	1539	1822	4384	1410	2921	2627	2401	2725	2967	1735	1101	2219	1729	1761	4734	2171	1801
RPF2	-0.846688	104.404	42.5959	1	1	2849.82	1267.32	0.4447	-1.1691	1.06749e-18	5.96666e-17	Peritumor < Tumor	1635	4134	2181	1416	2632	3870	2229	1690	4453	2317	6474	5427	2578	1487	4115	1521	4574	5635	804	2016	2101	3623	4879	1570	2249	2907	1870	2332	10895	2399	1670	3351	2041	1531	1321	1691	2787
TP53I11	-0.846688	104.404	42.5959	1	1	8479.59	3431.55	0.404683	-1.30513	1.06757e-18	5.96666e-17	Peritumor < Tumor	4794	8351	5349	3717	4922	6253	6371	6877	10514	6698	5724	8457	4783	4420	5938	5672	23313	11920	4241	5011	7900	11426	6107	7918	9656	7635	5943	7977	9396	5780	3757	14361	7017	7408	13652	16221	4205
PRMT1	-0.8465	104.397	42.6027	1	1	5380.82	2221.79	0.41291	-1.2761	1.08641e-18	6.06134e-17	Peritumor < Tumor	3355	5433	4663	2312	4470	7340	5423	2397	12216	3347	3548	11218	5857	3852	6259	4753	4550	7338	1909	2551	3692	6299	4675	4157	2402	5250	4568	4463	7187	3441	2284	6547	4510	4037	6359	5203	4138
POLR1C	-0.846313	104.39	42.6096	1	1	1803.16	678.493	0.376279	-1.41012	1.10515e-18	6.15517e-17	Peritumor < Tumor	1094	2114	951	633	1007	1786	1223	971	4160	1522	1991	2578	3824	1181	2471	957	2777	3061	603	935	1169	1959	9187	1364	1344	1472	1293	1164	2707	1246	972	2096	1441	1141	1547	1801	1539
SLC35E4	-0.846125	104.384	42.6164	1	1	263.26	90.589	0.344104	-1.53908	1.12132e-18	6.23353e-17	Peritumor < Tumor	110	341	171	152	203	191	370	188	513	331	635	302	176	192	176	177	143	381	89	77	137	174	498	205	329	159	106	328	198	153	219	264	128	152	173	257	86
DDX31	-0.846125	104.384	42.6164	1	1	1006.71	422.301	0.419486	-1.25331	1.12456e-18	6.23353e-17	Peritumor < Tumor	852	1193	968	437	868	1154	872	513	1998	980	911	2810	869	536	1111	675	946	1801	342	359	662	1212	1301	618	509	986	891	918	1370	493	602	882	937	759	1184	1153	828
MAPRE1	-0.846125	104.384	42.6164	1	1	7995.51	3340.85	0.417841	-1.25897	1.12507e-18	6.23353e-17	Peritumor < Tumor	4786	9850	6641	3602	8405	12362	8523	4504	12432	6111	11380	13401	4429	2993	7870	8161	6101	13828	3298	2198	6270	10908	8645	7478	6590	7270	6875	8145	10964	4928	3625	11070	8601	6907	7872	7374	4889
HILPDA	-0.845937	104.377	42.6233	1	1	832.37	240.63	0.28909	-1.79041	1.14361e-18	6.32153e-17	Peritumor < Tumor	272	563	746	388	489	843	595	464	801	269	829	887	542	351	447	251	394	1664	142	582	758	526	658	317	1381	486	578	287	1424	383	324	1648	425	265	251	618	873
ACOT9	-0.845937	104.377	42.6233	1	1	3389.78	1417.14	0.418062	-1.25821	1.14491e-18	6.32153e-17	Peritumor < Tumor	1802	3213	3217	2184	4084	2698	4330	2155	7651	3436	3001	3890	13945	1191	3071	3337	2354	4717	1122	1277	1977	4151	4050	2363	2505	3741	2182	3220	4288	2148	1597	4286	3468	2069	3682	2222	2598
CENPO	-0.84575	104.37	42.6301	1	1	869.932	329.945	0.379277	-1.39868	1.16456e-18	6.39932e-17	Peritumor < Tumor	528	804	432	406	947	1380	602	519	1860	826	1117	1203	1683	439	790	798	486	1361	225	310	541	818	1177	539	943	939	1278	963	1526	653	437	1223	775	594	792	648	621
RUSC1	-0.84575	104.37	42.6301	1	1	2090.73	932.438	0.445988	-1.16492	1.16456e-18	6.39932e-17	Peritumor < Tumor	1274	2412	2226	1146	1381	1343	2167	1380	3910	1648	1665	2331	5142	1414	1893	1702	3368	3273	1038	1271	1453	1736	1375	2721	2495	2079	1460	2755	2504	1775	1054	3021	2316	1527	1334	2731	1020
ITGB1BP1	-0.84575	104.37	42.6301	1	1	2562.88	1179.75	0.460324	-1.11928	1.165e-18	6.39932e-17	Peritumor < Tumor	1985	2544	3430	2059	3251	3196	3505	2901	4202	2262	2453	3265	4607	1491	2814	2409	1119	3704	903	953	1582	2848	2463	1789	1850	3941	2385	2101	2322	1776	1553	3210	2179	1966	3145	1654	2018
KLHL29	-0.845562	104.363	42.637	1	1	1125.05	238.959	0.212398	-2.23516	1.18491e-18	6.48931e-17	Peritumor < Tumor	469	975	1295	735	1106	224	1990	1522	3082	1919	1379	316	2750	482	639	1051	1146	1443	267	103	431	710	2540	260	967	1732	1064	1334	324	508	109	1810	648	597	647	453	840
PSMA7	-0.845562	104.363	42.637	1	1	5415.33	2273.08	0.41975	-1.2524	1.18545e-18	6.48931e-17	Peritumor < Tumor	2993	5654	4232	2220	4135	8681	4712	3168	10821	4085	7504	9609	4535	2961	5427	4524	10094	9730	1911	2892	3960	6021	7678	5162	3250	4202	4594	7200	6478	3055	2108	7743	5835	4105	6567	4754	3559
GJD3	-0.845374	104.356	42.6438	1	1	401.356	118.014	0.294037	-1.76593	1.20423e-18	6.54909e-17	Peritumor < Tumor	221	404	602	316	701	178	730	356	3571	665	409	181	861	157	268	802	209	366	180	38	361	308	272	259	81	614	210	529	692	137	109	350	281	423	330	203	275
YIF1B	-0.845374	104.356	42.6438	1	1	1469.6	646.301	0.43978	-1.18515	1.20588e-18	6.54909e-17	Peritumor < Tumor	952	1736	914	806	1687	1985	1677	721	3401	1190	1623	1514	1509	1225	1432	1409	1310	2544	617	912	1189	1476	1363	1750	709	1186	1839	1600	1272	1042	617	2132	1608	952	1800	1423	1072
ADAMTS4	-0.845374	104.356	42.6438	1	1	2438.11	317.37	0.13017	-2.94153	1.20606e-18	6.54909e-17	Peritumor < Tumor	134	3644	3268	1611	2041	369	2741	3470	4811	1341	1855	985	2324	645	1537	2095	2393	3429	195	161	401	1869	2319	555	792	1252	765	3107	375	1138	376	1648	496	1075	622	1196	3096
SHISA5	-0.845374	104.356	42.6438	1	1	8721.04	3967.84	0.454973	-1.13615	1.20652e-18	6.54909e-17	Peritumor < Tumor	4984	9496	9238	4969	9652	6401	9768	5654	26650	9522	10394	10597	14186	5753	7888	9840	7897	12144	3938	4088	9642	9620	12886	13634	4201	9024	7163	8272	17701	6296	3946	7602	13269	7614	18495	9422	6471
YTHDF1	-0.845374	104.356	42.6438	1	1	4411.1	2038.56	0.462144	-1.11359	1.20661e-18	6.54909e-17	Peritumor < Tumor	2875	4656	4057	2230	3441	4339	3771	2847	9680	5417	6849	6540	6339	1941	4212	3411	9656	6978	2004	1650	3527	4683	6178	4006	3007	4132	2947	5884	5251	2672	2259	5598	5017	3518	5409	4678	2934
EREG	-0.845187	104.349	42.6507	0.986301	0.931507	900.932	25.1233	0.0278859	-5.16432	1.21536e-18	6.58542e-17	Peritumor < Tumor	0	2265	92	290	89	4501	547	674	783	103	284	1789	422	40	190	778	670	158	17	34	92	682	44	16	474	118	56	74	62	227	6	3223	578	49	71	83	4429
MMP3	-0.845187	104.349	42.6507	1	0.986301	3379.92	116.205	0.0343812	-4.86224	1.22657e-18	6.61449e-17	Peritumor < Tumor	80	3448	9	581	3712	355	2115	7942	252	361	294	1225	623	3066	1286	13969	1772	18154	296	201	260	8062	8347	1092	296	37	3683	2337	1017	1568	87	3460	310	142	930	774	2461
URB2	-0.845187	104.349	42.6507	1	1	730.616	244.795	0.335052	-1.57754	1.22657e-18	6.61449e-17	Peritumor < Tumor	397	985	353	232	489	760	630	266	1488	716	1179	1088	880	261	734	771	656	1447	205	254	378	810	1662	432	679	744	1226	991	1073	411	203	1313	648	723	643	596	316
NDUFA4L2	-0.845187	104.349	42.6507	1	1	1324.49	338.384	0.255482	-1.96871	1.22694e-18	6.61449e-17	Peritumor < Tumor	369	1316	1669	860	1699	327	1647	1838	1388	1376	1557	547	1042	1482	857	1574	828	1680	329	190	484	1432	1097	861	198	1626	717	1522	581	466	402	1988	450	697	398	790	675
WDR62	-0.844999	104.342	42.6575	1	1	870.164	172.055	0.197727	-2.33842	1.24826e-18	6.71295e-17	Peritumor < Tumor	336	688	108	224	641	1604	268	354	2418	374	850	1913	939	265	1094	478	852	1416	171	669	253	1035	822	233	491	463	3374	1024	974	346	227	857	435	239	607	533	405
ENO1	-0.844999	104.342	42.6575	1	1	26621.5	9613.04	0.361101	-1.46952	1.2494e-18	6.71295e-17	Peritumor < Tumor	13715	27501	13388	10858	22279	42131	19997	11427	90845	12889	37398	38056	57694	21468	25723	22043	22638	49314	9845	16159	17355	26707	25182	16548	24979	16936	37401	27714	23906	13450	7079	32492	20256	17482	28638	16070	22001
DCAF13	-0.844811	104.336	42.6644	1	1	3435.15	1442.21	0.419838	-1.2521	1.27092e-18	6.80724e-17	Peritumor < Tumor	2461	4347	2243	1262	2824	5267	2132	1611	4566	2338	4011	7160	3821	2328	3767	2268	3507	5771	1113	2199	2818	3732	3370	2227	4601	3135	2516	3084	7078	2452	1787	3751	3369	2900	2044	2429	2983
NAT10	-0.844811	104.336	42.6644	1	1	3937.3	1596.63	0.405514	-1.30218	1.27121e-18	6.80724e-17	Peritumor < Tumor	2649	3272	2477	1683	3155	4994	2952	1893	8245	3499	5026	9808	3242	2116	4560	2705	4448	5903	1520	1983	2778	3585	2975	2692	3264	3928	2454	5812	4702	2440	1387	4516	3516	3629	4973	3675	2906
PGA3	0.844624	42.6712	104.329	1	1	61681	968742	15.7057	3.97321	1.29369e-18	6.90448e-17	Tumor < Peritumor	2351	129	87181	11201	110	24	52	49	626	129	1123	166021	129649	33853	2536	30	7207	4807	31858	12068	4450	58406	8472	323382	7971	62	213257	799	240	885931	1364701	170	288	303567	44109	594819	127674
ACVRL1	-0.844624	104.329	42.6712	1	1	2830.18	1072.92	0.379099	-1.39935	1.29369e-18	6.90448e-17	Peritumor < Tumor	1860	3343	3283	2535	4328	760	5728	3205	3706	3397	1936	1513	1454	1623	2051	3934	1231	3743	1281	956	2249	2612	2919	2608	827	4732	1585	4184	1611	2131	1220	3653	2437	3255	2214	2162	1911
SSBP4	-0.844436	104.322	42.6781	1	1	1425.08	579.151	0.406398	-1.29903	1.31357e-18	6.9931e-17	Peritumor < Tumor	914	1371	1656	1067	1825	1764	2152	812	3951	1413	1256	2672	972	942	1474	1611	895	2292	497	609	1079	1186	1771	1401	747	1909	1022	1080	1595	957	590	1270	1283	1067	2308	1092	988
RPGRIP1L	-0.844436	104.322	42.6781	1	1	915.274	379.397	0.414518	-1.27049	1.31466e-18	6.9931e-17	Peritumor < Tumor	921	1877	655	695	1149	985	712	871	970	924	1395	1525	1126	394	1253	657	1508	889	344	309	657	1149	604	527	805	1375	369	477	1133	902	601	1265	1022	618	431	988	861
HOXB-AS1	-0.844248	104.315	42.6849	1	1	148.726	41.8767	0.281569	-1.82844	1.32862e-18	7.04435e-17	Peritumor < Tumor	60	75	324	172	299	37	290	162	246	313	277	128	192	90	65	87	68	134	49	27	47	100	125	56	59	363	195	146	144	94	39	145	49	121	339	146	162
TFE3	-0.844248	104.315	42.6849	1	1	4554.23	2060	0.452326	-1.14456	1.33942e-18	7.04435e-17	Peritumor < Tumor	2526	4502	6099	3280	5780	3119	6846	3303	9753	4433	3516	3980	6670	1715	3903	4104	2841	5785	2090	1554	3567	5367	7053	4338	3480	5244	2937	4452	4936	3198	1663	4199	4337	3370	6007	3687	2870
STX2	-0.844248	104.315	42.6849	1	1	1739.12	609.74	0.350602	-1.51209	1.33952e-18	7.04435e-17	Peritumor < Tumor	924	1587	2220	1663	3185	1110	3553	1695	3750	1967	2254	1891	1418	525	1457	1900	1434	1765	655	353	753	1597	1121	511	524	3324	1057	1534	1219	1242	688	2340	949	1149	1775	970	1507
CCDC71L	-0.844248	104.315	42.6849	1	1	2151.38	642.644	0.298712	-1.74317	1.33952e-18	7.04435e-17	Peritumor < Tumor	1161	2522	2258	1648	3545	2696	3023	1714	4847	2176	942	2724	1980	579	2346	2908	1338	2112	664	438	1180	2511	1928	1281	1266	2866	1002	2194	1152	1651	304	2574	1229	1179	2470	1040	1913
ABL2	-0.844248	104.315	42.6849	1	1	3560.14	1482.62	0.416449	-1.26379	1.33952e-18	7.04435e-17	Peritumor < Tumor	2162	4209	3696	2600	4256	1546	5784	3492	6109	3493	2638	3824	3856	1020	3119	6345	1692	5542	1353	732	1712	3771	3038	1914	2795	4678	2193	4255	3042	2321	1479	5155	2332	2676	3429	2477	2597
IGFBP4	-0.844248	104.315	42.6849	1	1	36250.8	8427.29	0.232472	-2.10487	1.33972e-18	7.04435e-17	Peritumor < Tumor	15678	30482	80332	58271	43376	11841	122047	37092	58473	76773	77814	30344	23226	15912	17089	43771	16211	76369	12574	4659	17985	11919	11952	20238	5096	77125	10071	27688	12111	16474	9383	20897	17754	18209	14274	24178	12711
SIPA1L2	-0.844248	104.315	42.6849	1	1	2824.45	889.822	0.315042	-1.66638	1.33972e-18	7.04435e-17	Peritumor < Tumor	1270	4763	4011	1782	2434	1278	3049	2062	5723	2063	1114	1436	1194	2186	2485	3424	653	4405	1520	1622	2048	2978	1698	1685	866	3539	2488	4186	4319	2568	684	5922	2870	3378	1934	2937	1201
KAT2A	-0.844061	104.308	42.6918	1	1	3421.81	1400.16	0.409188	-1.28916	1.3633e-18	7.15652e-17	Peritumor < Tumor	1919	2822	3438	2301	3068	3459	3995	2585	9777	2986	3365	5945	6837	1874	4293	1662	3556	6062	945	1563	1947	2601	3604	1497	2466	4014	3813	2619	4800	2449	1418	3797	2431	2589	2613	2492	3349
SLC11A1	-0.843873	104.301	42.6986	1	1	2100.77	166.589	0.0792991	-3.65655	1.38654e-18	7.23488e-17	Peritumor < Tumor	151	3296	262	644	1729	120	2636	1521	8903	391	1594	942	4337	376	1082	802	463	569	103	43	140	1486	1458	234	3132	617	584	568	755	1809	121	8509	1018	205	424	193	1632
ANGPTL2	-0.843873	104.301	42.6986	1	1	6467.86	1144.44	0.176942	-2.49865	1.38707e-18	7.23488e-17	Peritumor < Tumor	1464	3563	8072	16980	10066	1109	20134	6265	19262	10733	8373	3377	4654	1796	2251	13881	1831	6567	1694	195	3212	4133	2097	2830	769	9077	2197	4609	2510	1875	879	4746	2636	3591	1915	3296	2242
FOXK1	-0.843873	104.301	42.6986	1	1	3382.33	1345.97	0.397943	-1.32937	1.38728e-18	7.23488e-17	Peritumor < Tumor	1935	2362	4603	2280	3331	2787	4762	2408	9456	4507	4000	3023	2567	1146	2416	3525	3752	6325	1424	1739	2238	3086	3610	1069	1474	4436	1699	5797	3496	1799	1044	3323	2938	2986	4283	1738	2114
MAST2	-0.843873	104.301	42.6986	1	1	6862.37	2480.71	0.361495	-1.46795	1.38728e-18	7.23488e-17	Peritumor < Tumor	4207	5404	8304	5642	4711	5828	9176	6947	14460	5253	7617	9517	11851	2553	5087	4600	3854	7776	3210	3387	4686	3945	4632	2801	2502	6494	15881	4562	10330	3791	2028	7215	5213	5312	3653	3878	4379
CHSY3	-0.843685	104.295	42.7055	1	1	288.178	54.7945	0.190141	-2.39486	1.4088e-18	7.33515e-17	Peritumor < Tumor	78	374	483	411	446	48	565	374	665	297	312	93	236	140	137	468	174	459	35	39	171	243	290	90	34	363	88	370	65	153	46	304	104	121	65	150	126
CDH5	-0.843685	104.295	42.7055	1	1	4346.33	1233.89	0.283893	-1.81658	1.41146e-18	7.33706e-17	Peritumor < Tumor	1722	3791	8162	4996	7832	746	11938	5547	3918	6744	3997	2332	2693	2359	2547	6700	1904	4764	1316	236	1886	4025	1742	2714	1003	8335	2053	6740	1842	2491	1269	4914	2167	3742	2047	4860	2618
LINC01914	-0.820604	103.452	43.5479	0.917808	0.328767	77.5342	1.80822	0.0233216	-5.42219	1.41843e-18	7.36132e-17	Peritumor < Tumor	0	8	7	28	19	14	44	15	56	396	21	13	14	16	13	20	12	40	15	14	4	104	82	0	24	18	0	35	13	0	0	13	8	8	1	1	6
ADAM12	-0.84331	104.281	42.7192	1	1	1961.53	166.836	0.0850536	-3.55548	1.46097e-18	7.52447e-17	Peritumor < Tumor	322	915	351	3865	6257	117	6742	2294	2668	1479	3468	245	1902	104	422	4823	470	629	204	66	732	567	1173	281	375	674	524	1216	670	436	98	1176	412	271	436	254	889
SLC10A3	-0.84331	104.281	42.7192	1	1	1184.15	533.014	0.450123	-1.15161	1.46097e-18	7.52447e-17	Peritumor < Tumor	819	1463	1518	784	927	990	1778	665	1870	1325	1088	1264	1808	674	1685	1060	1576	2011	514	358	1131	1276	1832	1723	805	1132	879	816	1394	852	526	1360	1366	1232	1600	1564	643
SLC19A1	-0.84331	104.281	42.7192	1	1	859.904	330.096	0.383875	-1.38129	1.46119e-18	7.52447e-17	Peritumor < Tumor	450	460	607	597	864	986	1029	666	2585	620	1907	896	1406	574	411	853	391	1159	344	304	463	501	851	349	584	1376	569	1009	758	675	359	814	411	768	463	512	503
EIF4A3	-0.84331	104.281	42.7192	1	1	3508.88	1425.92	0.406374	-1.29912	1.46141e-18	7.52447e-17	Peritumor < Tumor	2466	4288	2882	1340	2642	4266	2845	2140	7454	3435	6830	5364	2615	2243	2781	3216	2743	5222	1331	1035	2899	3737	4371	3036	4524	2715	4075	3201	4463	2036	1451	4612	3471	2970	4294	3179	2759
ELOVL5	-0.84331	104.281	42.7192	1	1	5119.97	1533.38	0.299491	-1.73942	1.46163e-18	7.52447e-17	Peritumor < Tumor	4923	4107	5500	3707	10942	2452	9449	5274	14560	6098	2823	6337	7663	1980	6128	8178	1838	5143	2288	757	2332	5731	4454	2181	2733	10568	5348	3968	4363	2195	702	6757	3115	2509	12450	2558	5907
HRH1	-0.843123	104.274	42.726	1	1	914.822	300.151	0.328097	-1.6078	1.48598e-18	7.60541e-17	Peritumor < Tumor	418	1081	924	514	951	924	1298	557	2478	969	1011	1641	2033	349	907	956	543	1125	505	230	947	1131	885	732	696	790	540	833	496	444	78	843	771	644	648	753	497
CNPY4	-0.843123	104.274	42.726	1	1	695.644	257.082	0.36956	-1.43612	1.4862e-18	7.60541e-17	Peritumor < Tumor	523	817	1266	742	1009	410	1709	674	1119	895	617	571	292	363	535	979	320	836	311	231	475	1634	371	631	196	1066	456	546	529	402	225	824	480	526	1626	496	372
MAK16	-0.843123	104.274	42.726	1	1	1864.97	939.315	0.503662	-0.989473	1.48654e-18	7.60541e-17	Peritumor < Tumor	1399	3008	1841	991	2087	1347	1682	1397	3126	2928	2882	2963	1971	1584	2762	1586	929	2217	745	963	1533	2104	1101	1415	2003	2280	1361	1592	4567	1936	920	2085	1777	2207	1723	1876	1878
AP2S1	-0.843123	104.274	42.726	1	1	2034.18	920.178	0.452359	-1.14446	1.48687e-18	7.60541e-17	Peritumor < Tumor	1114	2237	1687	1075	1939	3118	1936	1103	4076	1349	2215	2015	1569	1643	1873	2013	1372	2573	942	1077	1889	2497	1703	2616	761	1789	1905	2747	1858	1386	961	2843	2263	1477	1984	1677	1368
SLC25A32	-0.842935	104.267	42.7329	1	1	269.26	114.205	0.424145	-1.23737	1.51038e-18	7.71329e-17	Peritumor < Tumor	196	371	199	109	367	146	265	162	477	334	214	384	232	128	306	251	305	372	101	100	176	381	320	181	359	381	177	236	535	272	135	295	295	275	274	227	173
MAP1S	-0.842935	104.267	42.7329	1	1	1660.85	790.027	0.475677	-1.07195	1.51311e-18	7.71494e-17	Peritumor < Tumor	1086	2403	1687	1021	2054	1647	1957	667	3708	1603	1620	3199	1633	1230	1800	1810	2052	2682	1045	419	1453	1543	2306	1960	805	1741	1376	1837	1574	1279	811	1944	1751	1470	2436	2223	876
DCLRE1B	-0.842747	104.26	42.7397	1	1	784.425	308.959	0.393867	-1.34422	1.53911e-18	7.80364e-17	Peritumor < Tumor	502	818	504	392	1002	788	866	530	1659	729	1172	1298	791	318	596	960	236	1172	252	341	522	841	1020	746	816	911	656	703	1313	406	209	1239	704	645	960	753	575
NASP	-0.842747	104.26	42.7397	1	1	9839.96	4219.58	0.42882	-1.22155	1.53992e-18	7.80364e-17	Peritumor < Tumor	6731	10256	7943	6202	12987	9249	9484	7537	17346	8919	12689	30359	17205	3902	10923	7557	8417	10155	3300	6057	5496	10485	8325	3876	7951	12167	16753	8680	17383	6057	3576	11566	6674	6363	8568	7887	9301
TYMP	-0.842747	104.26	42.7397	1	1	6613.96	1373.3	0.207637	-2.26787	1.54004e-18	7.80364e-17	Peritumor < Tumor	1136	4395	2463	2453	15137	1873	6999	2766	38133	7686	6037	6817	18607	1720	5686	9738	2518	4304	1574	1025	4012	7377	7878	3769	3712	3837	2491	6731	3510	2762	599	7026	5766	2440	9046	2708	6961
TFDP1	-0.842747	104.26	42.7397	1	1	5749.21	2608.16	0.453656	-1.14033	1.54027e-18	7.80364e-17	Peritumor < Tumor	3994	6095	4431	2669	4126	10137	4599	4824	11165	4304	7123	12203	4377	3947	5901	5515	7547	8974	2315	3088	4091	4811	5279	5565	4150	5177	6460	4222	8825	3348	3014	6132	6847	5035	6226	6299	4090
WDR54	-0.84256	104.253	42.7466	1	1	395.726	163.616	0.413459	-1.27418	1.56367e-18	7.90964e-17	Peritumor < Tumor	257	505	300	234	403	272	453	303	421	655	646	389	724	211	453	395	325	874	123	337	287	214	444	435	279	420	393	278	580	279	194	315	469	288	1357	272	388
TRIM59	-0.842372	104.247	42.7534	1	1	585.151	216.781	0.37047	-1.43257	1.59197e-18	8.04005e-17	Peritumor < Tumor	499	496	413	332	968	547	354	354	1585	504	1138	1294	752	273	666	376	236	380	158	219	309	693	353	416	358	625	618	869	947	472	419	731	531	439	758	377	864
XPOT	-0.842372	104.247	42.7534	1	1	7702.62	3485.41	0.452497	-1.14402	1.59485e-18	8.04189e-17	Peritumor < Tumor	4921	11417	6602	4784	7646	7795	6892	5865	12128	8713	9686	13648	6708	3177	7851	6731	7425	9904	2588	2703	4768	10233	10111	4410	4594	8127	6552	8652	8051	4131	4596	8200	7229	6510	8438	6356	5617
PGM2	-0.842184	104.24	42.7603	1	1	2517	1054.08	0.418785	-1.25572	1.62235e-18	8.16773e-17	Peritumor < Tumor	2123	3957	2132	1347	3189	1377	2691	1934	3980	1818	2669	4297	2408	1338	2571	2396	850	3439	1120	507	2459	4061	1634	2188	1607	3300	1543	2377	2797	2149	1039	2840	2666	2157	1466	2194	2034
PSRC1	-0.841997	104.233	42.7671	1	1	669.534	178.959	0.267289	-1.90353	1.64884e-18	8.28561e-17	Peritumor < Tumor	323	417	597	223	399	1199	534	580	1512	406	1719	1483	1007	462	442	221	199	1166	120	465	235	543	1594	333	412	630	938	510	2581	334	426	1244	473	174	356	258	693
PRPF4	-0.841997	104.233	42.7671	1	1	2191.36	962.466	0.43921	-1.18702	1.65095e-18	8.28561e-17	Peritumor < Tumor	1369	2759	1948	1073	1761	2395	2033	1432	5648	1955	2185	4108	2529	1594	2131	1984	1456	3868	787	1149	1793	2081	2906	1998	1447	2393	2915	1874	3881	1469	824	1988	2703	2123	2888	2325	1913
AOPEP	-0.841621	104.219	42.7808	1	1	2430.89	940.192	0.386768	-1.37046	1.7094e-18	8.55399e-17	Peritumor < Tumor	1183	2449	4335	2309	2074	954	4567	2014	4649	2034	1214	8023	3466	1457	3059	1972	1341	3360	809	466	2376	1978	1128	1967	1958	3818	2243	2426	1818	1977	969	1971	2360	1652	1341	2155	2220
FXYD5	-0.841621	104.219	42.7808	1	1	11709.4	4163.03	0.355529	-1.49196	1.70978e-18	8.55399e-17	Peritumor < Tumor	8049	11982	8285	6828	12985	6750	10059	6268	28691	14492	13915	16890	11536	5511	11650	9670	22247	20665	4048	8289	7081	8132	9959	6989	4438	14268	7009	17203	4152	6837	2845	43640	10741	7791	14052	14018	6545
HOXA9	-0.841434	104.212	42.7877	1	0.931507	247.699	19.3151	0.0779781	-3.68079	1.72014e-18	8.59236e-17	Peritumor < Tumor	51	103	40	44	77	882	37	15	524	67	665	468	885	79	213	53	38	1141	29	268	64	53	180	37	156	123	187	279	242	95	20	214	35	97	424	46	153
KCTD20	-0.841434	104.212	42.7877	1	1	5462.26	2341.29	0.42863	-1.2222	1.73964e-18	8.67622e-17	Peritumor < Tumor	3794	6068	6510	3558	7408	3677	8189	4751	10924	5709	7706	5246	5848	1927	4947	7149	7466	7968	2341	1057	4442	6898	3437	4131	3533	7892	3641	6014	5601	3445	2384	7028	5422	4749	6588	3912	4110
BCL2L12	-0.841058	104.199	42.8014	1	1	495.288	177.712	0.358806	-1.47872	1.79848e-18	8.9557e-17	Peritumor < Tumor	224	461	192	232	347	896	442	207	1147	257	566	899	611	315	594	356	226	681	173	271	351	858	476	376	220	361	377	829	590	283	249	817	395	286	569	251	392
DNAH17	-0.840871	104.192	42.8082	1	1	462.192	198.932	0.430409	-1.21622	1.82987e-18	9.04254e-17	Peritumor < Tumor	346	493	495	287	534	282	478	408	1078	459	679	817	376	98	429	274	380	529	202	152	273	634	422	194	349	459	524	426	582	303	172	630	312	284	904	285	666
PFDN4	-0.840871	104.192	42.8082	1	1	2156.21	803.507	0.372649	-1.42411	1.83165e-18	9.04254e-17	Peritumor < Tumor	1223	2312	1579	1161	2261	3939	1625	5352	2169	2204	4085	5514	1582	794	3068	1177	4698	2579	533	872	1218	2654	3232	824	1132	1849	730	2775	3348	1668	1266	2855	1257	824	1214	1424	2151
FBXO32	-0.840871	104.192	42.8082	1	1	5588.64	1156.56	0.206949	-2.27266	1.83234e-18	9.04254e-17	Peritumor < Tumor	2855	2781	23950	8514	8722	1472	18759	6593	11617	5971	2953	2427	5810	1764	2052	2575	771	7586	1798	738	1794	3293	1807	2826	2604	5348	2773	3899	1803	4092	924	8830	2119	1681	5803	1874	1547
DNM1	-0.840871	104.192	42.8082	1	1	2225.78	480.274	0.215778	-2.21238	1.83262e-18	9.04254e-17	Peritumor < Tumor	799	1199	2518	3039	2694	541	4773	2706	3868	4701	10118	3552	1108	315	864	2623	737	2031	523	997	641	552	1051	432	1637	2666	1015	1475	3656	901	266	2231	880	925	669	506	1549
HIF1A	-0.840871	104.192	42.8082	1	1	21761.9	7805.29	0.358668	-1.47928	1.83289e-18	9.04254e-17	Peritumor < Tumor	11578	43153	19224	16859	33952	5236	20702	26499	21682	18102	21922	25102	20272	8106	19836	32485	13304	21513	8372	3033	14176	28610	31725	11925	24685	27099	9886	17755	17811	11645	5608	25367	14587	11429	9780	16716	18989
HSP90AB1	-0.840871	104.192	42.8082	1	1	63224.6	26807.9	0.42401	-1.23783	1.83289e-18	9.04254e-17	Peritumor < Tumor	40664	70204	48699	24880	40647	61334	38491	35899	109099	47583	58424	81322	136754	36423	57141	37857	102121	94444	19511	22657	49015	71526	236812	51913	58283	46849	40798	54946	99525	45384	27191	73959	55406	47861	53021	55814	43748
GDI1	-0.840683	104.185	42.8151	1	1	6830.95	3245.3	0.475088	-1.07373	1.86473e-18	9.18545e-17	Peritumor < Tumor	4257	7249	8513	4885	7568	5082	9302	4765	10148	8774	7926	7746	11373	2902	7549	5961	8916	9113	2778	2939	4847	6120	6993	5621	4082	8740	9250	5316	7996	4844	2899	7562	6748	5354	12420	5543	5211
ABI2	-0.840495	104.178	42.8219	1	1	4327.56	2010.84	0.464658	-1.10576	1.8974e-18	9.33201e-17	Peritumor < Tumor	2673	5079	6292	3359	5000	2353	5752	4135	6692	4349	7401	4977	5857	1671	4250	3487	4412	5861	1889	1355	2677	4673	3640	2972	2657	6371	2914	4627	4750	3232	2234	5018	3705	3367	5404	4314	3493
XPO6	-0.840308	104.171	42.8288	1	1	5322.48	2422.45	0.455136	-1.13563	1.93035e-18	9.46635e-17	Peritumor < Tumor	4483	6600	4032	2850	6551	5601	5821	3674	12253	3585	2857	7368	4243	2829	5395	6381	5197	7319	2685	1966	4154	6815	4643	4871	4563	6765	4578	4054	5250	4617	2295	7568	6349	5334	15485	4128	5399
RNPS1	-0.840308	104.171	42.8288	1	1	8138.58	3878.84	0.476599	-1.06915	1.93064e-18	9.46635e-17	Peritumor < Tumor	5763	8610	7871	4325	7877	12234	7561	5908	19108	5800	7571	12713	8491	4433	7886	6587	11538	12987	3381	3254	6405	8588	8180	7986	5813	8425	7230	6128	14115	6267	3668	8554	7464	8341	13070	8275	6020
LLGL1	-0.84012	104.164	42.8356	1	1	545.644	215.425	0.394808	-1.34078	1.96166e-18	9.58658e-17	Peritumor < Tumor	270	501	640	399	552	501	742	291	1412	511	352	462	716	197	332	620	449	825	230	122	454	451	392	443	336	792	597	581	654	357	240	413	539	428	1147	540	357
MMD	-0.84012	104.164	42.8356	1	1	1156.05	331.562	0.286804	-1.80186	1.96283e-18	9.58658e-17	Peritumor < Tumor	453	1449	841	526	1356	770	1455	855	3646	845	2275	2761	2785	485	1044	890	631	1263	352	213	666	984	1101	516	548	1592	778	891	521	865	158	2490	700	753	578	417	1537
DMWD	-0.84012	104.164	42.8356	1	1	1782.77	751.863	0.421739	-1.24558	1.96416e-18	9.58658e-17	Peritumor < Tumor	929	1738	2467	1435	1867	1246	2970	1077	3061	1549	1649	1604	4307	792	1712	1939	1491	2408	875	436	990	1433	1163	1534	629	2291	1387	2432	1490	1178	768	1777	1538	1259	3818	1463	967
MOV10L1	-0.839745	104.151	42.8493	1	0.890411	121.274	16.0548	0.132385	-2.91719	1.99717e-18	9.73284e-17	Peritumor < Tumor	25	52	69	255	210	43	278	233	524	169	263	21	75	26	23	131	8	81	5	18	26	81	47	22	8	123	37	191	22	57	18	139	29	65	23	57	99
RBM38	-0.839745	104.151	42.8493	1	1	2377.58	900.384	0.378698	-1.40088	2.03338e-18	9.85221e-17	Peritumor < Tumor	1955	1926	3422	1279	3042	2532	3110	1318	5373	1634	2326	2087	2649	993	1892	3387	6242	3416	1121	769	1366	1753	2735	2137	1818	2762	4866	2212	2228	1039	837	1741	1757	1799	5007	2171	1262
HTRA3	-0.839745	104.151	42.8493	1	1	2876.29	527.753	0.183484	-2.44627	2.03368e-18	9.85221e-17	Peritumor < Tumor	478	1510	7442	3364	1092	1799	7183	1994	30368	5941	2811	2303	1375	975	928	3165	833	2835	713	90	1121	1093	1085	680	208	3389	1087	5140	679	1340	730	2306	634	1044	646	1586	721
SLC20A1	-0.839745	104.151	42.8493	1	1	4275.44	1539.42	0.360062	-1.47368	2.03399e-18	9.85221e-17	Peritumor < Tumor	2045	5412	2277	2055	5838	3543	4207	2689	8251	2144	9506	5380	3359	1273	3831	3274	4217	6070	1273	1265	2394	4873	7629	2629	4785	3889	2990	6548	2720	2067	943	5557	2884	2555	9724	2373	4116
MPZL1	-0.839745	104.151	42.8493	1	1	10465.8	5103.53	0.487639	-1.03611	2.03399e-18	9.85221e-17	Peritumor < Tumor	8331	12711	13355	10399	9967	7998	16532	7683	20188	11591	8197	11280	9872	8876	8450	11810	10439	15972	5211	4343	8136	7884	6350	14446	6109	11073	7164	9772	9377	7937	5933	14948	12672	9893	7395	11959	6044
TNFRSF25	-0.839557	104.144	42.8562	1	1	1676.67	508.479	0.303267	-1.72134	2.06866e-18	9.9936e-17	Peritumor < Tumor	761	780	747	997	3715	2169	1694	1080	4543	1130	2952	1903	5048	455	1937	1217	1592	2739	574	1881	956	1837	2002	515	985	2590	2204	1319	2166	845	336	1233	1114	1220	1843	550	2086
CPNE1	-0.839557	104.144	42.8562	1	1	5670.75	2189.74	0.386146	-1.37278	2.06943e-18	9.9936e-17	Peritumor < Tumor	3746	4646	5462	3354	4908	13629	6396	3154	8869	3229	9281	10872	1380	2816	6627	4305	8353	11621	1165	4812	3413	6234	6473	3781	2807	4500	2495	6793	4758	3186	2532	6991	4446	4694	9720	4607	5154
KCNE2	0.839369	42.863	104.137	0.876712	1	285.178	2598.59	9.11216	3.18779	2.07764e-18	1.00181e-16	Tumor < Peritumor	901	434	783	180	56	0	114	1	12	157	7	722	41	527	220	141	0	714	148	31	170	194	50	1327	1	74	378	28	50	2583	4933	35	912	869	420	1738	364
CCDC74A	-0.839369	104.137	42.863	1	1	253.192	45.8904	0.181248	-2.46397	2.09559e-18	1.00894e-16	Peritumor < Tumor	121	219	210	114	274	221	414	402	938	358	476	543	374	82	168	120	30	322	78	26	86	103	287	67	37	159	118	200	88	20	50	261	108	91	108	131	68
TRAF2	-0.839369	104.137	42.863	1	1	1335.55	514.068	0.384912	-1.3774	2.1047e-18	1.01081e-16	Peritumor < Tumor	724	990	913	486	1574	1210	965	950	4371	1177	1060	2286	2058	669	1329	913	789	2138	508	325	985	1545	2004	1175	955	945	1189	1133	1890	755	488	1100	1488	816	2337	1401	1279
ETV6	-0.839369	104.137	42.863	1	1	5342.42	2557.59	0.478732	-1.06271	2.1058e-18	1.01081e-16	Peritumor < Tumor	4435	5565	5421	4151	10117	3791	5655	3533	11842	5093	7591	6728	6585	2434	4187	5798	3290	7235	2489	3137	5146	6744	4055	5807	3646	6015	5814	3308	4050	3444	2088	6135	6277	4515	6359	5017	4561
CENPW	-0.839182	104.13	42.8699	1	1	661.726	180.397	0.272616	-1.87506	2.14056e-18	1.0222e-16	Peritumor < Tumor	332	599	301	169	523	1449	448	319	1011	408	1043	2581	1266	414	1140	315	466	1794	108	335	282	747	547	264	208	571	692	917	1322	392	353	992	550	251	321	222	520
ELOC	-0.839182	104.13	42.8699	1	1	2180.23	1113.08	0.510534	-0.969922	2.14168e-18	1.0222e-16	Peritumor < Tumor	1437	2421	1872	1066	2225	2747	2049	1293	3291	2083	2841	4340	2693	1561	1808	1752	1461	3014	960	1460	2086	3032	2715	2183	1383	1932	2731	2881	2455	1762	1543	2526	2299	1767	1928	1785	1914
KLC2	-0.839182	104.13	42.8699	1	1	2024.64	897.041	0.443061	-1.17442	2.142e-18	1.0222e-16	Peritumor < Tumor	1108	1921	2172	1360	1917	1267	2526	1073	5447	1784	1888	5439	4707	1261	2988	1627	3353	3403	852	709	1315	1466	1952	1492	2279	2135	1805	2908	2621	1241	1058	1508	1593	1455	3577	2013	1289
GNL2	-0.839182	104.13	42.8699	1	1	4868.7	2473.73	0.508088	-0.97685	2.14232e-18	1.0222e-16	Peritumor < Tumor	3578	6549	4210	2497	4781	3571	4219	3379	9035	5734	5825	10267	8770	2977	5808	3498	6462	7612	1911	3557	4228	5577	5353	3035	5378	4653	5425	4520	8542	4158	2937	4999	4828	4053	3090	4597	4707
BAG2	-0.838994	104.123	42.8767	1	1	1966.88	506.863	0.257699	-1.95624	2.17881e-18	1.03807e-16	Peritumor < Tumor	576	1483	4510	1900	2909	220	4629	1893	5387	1454	2239	498	892	1295	1291	1754	1162	1878	794	197	771	763	657	782	884	3051	685	1324	4225	1350	615	1195	673	701	707	774	1297
PRRG1	-0.838807	104.116	42.8836	1	1	1279.71	442.096	0.345465	-1.53339	2.21707e-18	1.05473e-16	Peritumor < Tumor	685	1939	1112	739	1067	1304	997	717	2264	1168	1103	1838	1048	450	861	1091	1263	1468	497	403	1149	1603	2329	590	2433	1245	388	1649	1483	948	538	1550	1333	908	341	1169	930
PPP1R14B	-0.838619	104.11	42.8904	1	1	3714.67	1623.78	0.437126	-1.19388	2.25617e-18	1.07173e-16	Peritumor < Tumor	1751	4301	2225	2025	2535	4719	3033	2936	10136	2301	5289	9299	8711	2657	4522	2778	4348	4556	1198	2898	1938	2736	3488	2092	5477	2705	4352	2661	5464	2140	2012	5906	2864	2246	3769	3099	3500
TRIM28	-0.838431	104.103	42.8973	1	1	7791.73	3402.99	0.436744	-1.19514	2.29629e-18	1.08917e-16	Peritumor < Tumor	5202	7229	7692	3748	6497	9482	7749	2950	14948	5085	6841	15301	15143	6075	9338	6266	4994	10916	2812	4247	5102	9405	4993	7154	7566	7610	8906	6435	9051	4703	3881	6465	6914	7120	10197	8717	4574
ADAMTS18	-0.836742	104.041	42.9589	0.986301	0.726027	126.123	7.0137	0.0556099	-4.16852	2.33371e-18	1.10377e-16	Peritumor < Tumor	16	227	103	815	359	7	326	216	168	294	79	35	128	10	59	111	49	122	11	1	33	7	48	50	0	83	27	154	24	49	8	36	71	32	8	83	52
C18orf54	-0.838244	104.096	42.9041	1	1	392.205	127.616	0.325382	-1.6198	2.33398e-18	1.10377e-16	Peritumor < Tumor	229	443	254	307	750	443	223	339	365	646	1089	835	526	98	513	334	318	359	86	210	215	491	267	231	313	768	144	361	372	297	92	651	238	255	245	200	343
RECQL4	-0.838056	104.089	42.911	1	1	1366.37	279.644	0.204662	-2.28869	2.37582e-18	1.12049e-16	Peritumor < Tumor	543	849	335	205	660	1302	388	651	4068	684	838	4157	2496	622	2452	504	469	3381	176	1201	334	963	1915	420	488	628	1915	1833	5035	562	248	1457	854	864	735	596	1045
OGFOD1	-0.838056	104.089	42.911	1	1	2755.38	1414.77	0.513456	-0.961689	2.37635e-18	1.12049e-16	Peritumor < Tumor	2204	3204	3235	2027	3034	3154	3168	1482	5565	2527	2499	3863	2295	1958	2897	2381	3482	3159	1349	1499	2315	2805	1504	2436	1458	3280	1829	1979	3055	2219	1514	3055	3024	2648	4139	2660	2456
MRGBP	-0.837868	104.082	42.9178	1	1	1459.36	572.356	0.392198	-1.35035	2.41804e-18	1.13688e-16	Peritumor < Tumor	752	1480	1050	656	1036	1728	1081	1547	1926	1578	2530	2663	2335	522	1624	905	4347	2215	340	992	985	1920	2281	1247	1261	1140	795	2137	1904	653	625	2023	1086	1011	1447	1005	1244
CSNK1E	-0.837868	104.082	42.9178	1	1	3721.81	1806.4	0.485355	-1.04289	2.41822e-18	1.13688e-16	Peritumor < Tumor	2249	3411	4269	2496	4102	2815	5206	3113	8244	3315	6942	3711	6010	1989	4509	3442	3517	5205	1382	2138	2957	3078	3208	3083	3320	4212	3583	3317	4932	2643	1522	3347	2875	2923	4531	3224	3317
ELOVL2	-0.837118	104.055	42.9452	0.986301	0.835616	92.9726	10.1233	0.108885	-3.19913	2.45789e-18	1.15191e-16	Peritumor < Tumor	5	20	21	84	186	28	241	37	55	75	48	26	95	20	116	120	5	30	4	19	43	21	88	38	25	102	408	77	53	31	15	115	17	10	40	42	54
THOC6	-0.837681	104.075	42.9247	1	1	983.37	415.164	0.422185	-1.24405	2.4599e-18	1.15191e-16	Peritumor < Tumor	643	761	685	517	807	1747	957	667	2504	611	731	1286	2324	731	1207	774	1017	1517	341	563	707	1237	728	1032	652	913	805	783	1648	610	389	1202	923	819	1126	777	673
NRP2	-0.837681	104.075	42.9247	1	1	6178.32	1238.73	0.200496	-2.31836	2.461e-18	1.15191e-16	Peritumor < Tumor	1057	4148	24753	9699	10532	1004	20285	6921	12467	4259	2666	2435	4560	1280	2005	4783	1900	6543	2016	363	2011	3960	2594	1323	1682	8950	2951	5496	1350	2217	1070	5482	2288	2003	1484	2398	2431
GAD1	-0.836742	104.041	42.9589	1	0.821918	359.397	8.73973	0.0243177	-5.36185	2.46863e-18	1.15379e-16	Peritumor < Tumor	4	58	26	8	6	34	8	74	4045	146	1511	300	42	59	60	22	814	209	4	104	49	203	1446	1	67	74	287	159	4	6	2	427	21	7	3165	24	323
C8orf58	-0.837493	104.068	42.9315	1	1	269.753	116.247	0.430936	-1.21445	2.49763e-18	1.16359e-16	Peritumor < Tumor	188	191	515	179	457	95	559	203	427	232	403	208	355	130	229	332	151	307	149	103	176	285	106	245	263	389	212	255	171	218	105	298	226	246	353	274	303
SPRY1	-0.837493	104.068	42.9315	1	1	3598.36	1364.78	0.379279	-1.39867	2.50378e-18	1.16359e-16	Peritumor < Tumor	2157	6811	10195	3675	2206	2261	5933	3441	6341	3193	3131	3275	1727	1969	3379	3095	2935	5998	1085	828	2347	3860	3515	3058	1192	3808	1323	3794	2043	3114	1285	6362	2191	2147	1882	2837	5522
TTLL5	-0.837493	104.068	42.9315	1	1	2855.34	1458.66	0.510852	-0.969023	2.50378e-18	1.16359e-16	Peritumor < Tumor	2648	4329	2744	1376	2673	2780	2727	2027	4655	2481	5354	5849	3890	1269	3167	2191	2341	4040	1327	1918	2557	2783	2438	3021	3901	3212	3396	2098	4414	2525	1876	2248	3115	2036	2616	3539	1993
ATP1B3	-0.837493	104.068	42.9315	1	1	6086.12	1845.55	0.303239	-1.72147	2.50415e-18	1.16359e-16	Peritumor < Tumor	2386	4403	4292	2828	5427	10415	6202	4441	12666	3417	6083	9281	5589	3838	4671	4951	8592	9099	2532	2725	3258	5398	4175	1727	3447	5164	3218	9414	7581	2054	1055	9534	3440	4015	3771	2556	4432
VCAN	-0.83693	104.048	42.9521	1	1	20147.9	3802.89	0.188749	-2.40546	2.63736e-18	1.22371e-16	Peritumor < Tumor	5687	18230	14743	44357	33135	3584	43691	29128	40317	19772	35282	5295	13410	2683	6698	28983	7018	15920	5487	559	15375	9017	4813	7507	2432	17517	5088	20342	7673	6095	4327	19078	7735	15737	4363	10328	11035
CSGALNACT2	-0.836742	104.041	42.9589	1	1	3893.36	1302.21	0.334469	-1.58006	2.68316e-18	1.23984e-16	Peritumor < Tumor	2077	3874	3388	4548	5936	1393	5035	5253	6973	5091	4440	2663	4165	1135	3564	4181	2912	4050	1237	580	2908	5035	2151	1708	1590	6038	1596	3826	1611	3050	1011	6195	2938	3106	4046	2441	3237
FBN1	-0.836742	104.041	42.9589	1	1	11589.5	2145.58	0.18513	-2.43339	2.68356e-18	1.23984e-16	Peritumor < Tumor	3628	10701	23323	22298	20105	1994	35001	15204	28524	26312	9747	3661	6766	1659	3904	23921	3084	12945	3735	397	7466	3813	2646	4621	721	15938	3054	13161	3656	5315	2151	10107	5437	7256	4005	4817	3956
MFGE8	-0.836742	104.041	42.9589	1	1	6065.58	1829.95	0.301694	-1.72884	2.68376e-18	1.23984e-16	Peritumor < Tumor	2602	4322	9159	5111	6662	2208	11850	5403	16091	8960	7684	2088	4858	4354	2997	6478	4269	9629	2952	817	5317	3062	3530	3990	512	9371	2548	10278	2650	3640	1009	8520	2422	5445	3343	3816	3307
MTBP	-0.836555	104.034	42.9658	1	1	676.781	222.055	0.328104	-1.60777	2.72854e-18	1.25746e-16	Peritumor < Tumor	429	534	314	227	708	1267	257	445	961	876	1060	2687	1110	221	772	307	349	814	143	330	293	699	662	195	811	633	394	864	1159	457	282	734	528	349	310	512	840
ATAD3B	-0.836555	104.034	42.9658	1	1	1505.88	598.836	0.397666	-1.33037	2.72975e-18	1.25746e-16	Peritumor < Tumor	905	1017	927	706	1286	1462	1271	803	5824	1463	2156	1617	3440	864	1652	871	1592	2917	489	1305	742	1286	1326	653	1041	1487	1472	2180	2074	1081	579	1258	1178	1317	2427	868	1359
DNMT3B	-0.836367	104.027	42.9726	1	1	604.466	185.466	0.306826	-1.70451	2.77549e-18	1.27425e-16	Peritumor < Tumor	212	323	360	210	363	691	373	350	537	622	2680	1687	564	211	763	350	168	927	113	281	188	310	393	340	333	471	877	944	1149	289	243	792	406	252	259	286	808
SHC1	-0.836367	104.027	42.9726	1	1	8606.51	4125.29	0.479322	-1.06093	2.77797e-18	1.27425e-16	Peritumor < Tumor	5764	10427	9561	6687	9404	5742	13840	7063	13823	8355	9097	6301	12053	3425	5943	9168	9609	12572	4861	2880	6863	8309	8925	7940	5370	9822	5663	11001	7840	6043	3924	9710	8490	6671	9454	9707	4774
CREG1	-0.836367	104.027	42.9726	1	1	10366.7	4708.7	0.454215	-1.13855	2.77817e-18	1.27425e-16	Peritumor < Tumor	6650	12438	10821	6639	14981	6216	14294	8677	21128	10340	8110	8115	9856	4054	6738	10937	13580	13217	3828	2999	9861	15551	7826	9988	6330	13611	5016	8582	8804	8669	6218	15852	10424	7428	7635	10316	5617
SH3PXD2A	-0.835992	104.014	42.9863	1	1	9035.81	3337.53	0.369368	-1.43687	2.87544e-18	1.31519e-16	Peritumor < Tumor	5446	8933	16542	13425	11111	3986	21269	10359	11259	8980	7335	5275	10288	2279	5653	12629	6990	11939	3973	2297	6430	4813	6365	5581	6969	12978	6298	9097	7013	6401	3004	10401	7747	8943	6507	5299	4495
IPO9	-0.835992	104.014	42.9863	1	1	6292.93	2980.77	0.473669	-1.07805	2.87565e-18	1.31519e-16	Peritumor < Tumor	4174	7154	6762	3937	6867	5700	7033	3904	11175	6657	9910	9097	7688	2692	5552	5796	3927	11222	2360	2965	3881	6227	6452	4157	4647	8097	7167	9267	10050	4184	3182	8196	5777	5208	7267	6107	4483
NCOR2	-0.835616	104	43	1	1	11791.3	5929.14	0.502839	-0.991832	2.97695e-18	1.35957e-16	Peritumor < Tumor	8120	12414	14251	9342	11974	11524	16471	11646	24257	15649	13398	11003	17258	3858	11053	13495	12338	16363	6051	4275	9702	11690	8938	8205	9018	13644	9259	12787	9389	8613	4846	12844	11240	9958	14766	12031	6611
LOC91370	-0.835241	103.986	43.0137	1	0.90411	111.603	14.9315	0.133792	-2.90194	3.0214e-18	1.37714e-16	Peritumor < Tumor	30	200	26	40	25	62	34	76	463	83	293	93	13	19	84	3	88	106	34	24	61	118	148	18	172	67	14	149	115	66	10	157	13	37	16	68	176
CMTM3	-0.835429	103.993	43.0068	1	1	1515.93	384.466	0.253617	-1.97928	3.027e-18	1.37714e-16	Peritumor < Tumor	657	1402	1708	1884	2362	372	3353	1313	6557	1507	1786	1208	1049	464	811	2127	367	1479	474	133	1033	1030	751	944	209	1753	623	1210	540	844	344	1892	1183	937	3313	781	1167
LAMB1	-0.835429	103.993	43.0068	1	1	20337.3	7334.11	0.360624	-1.47143	3.02835e-18	1.37714e-16	Peritumor < Tumor	10400	26423	22211	19535	25643	9284	28543	23170	41453	22041	18200	31306	8961	7990	11048	20453	15619	22187	9541	3477	15574	14187	13755	10344	5907	22046	8938	23650	19786	17412	6750	28217	13435	17508	8058	15654	14115
XIRP1	-0.803903	102.842	44.1575	0.90411	0.260274	53.2877	1.0411	0.0195373	-5.67763	3.03739e-18	1.37929e-16	Peritumor < Tumor	0	78	14	1	30	10	29	18	66	56	34	5	86	0	25	80	150	49	6	0	5	26	21	1	11	20	10	1	1	14	0	21	20	4	11	19	15
IER5	-0.835241	103.986	43.0137	1	1	1652.74	589.699	0.356801	-1.48681	3.07948e-18	1.39309e-16	Peritumor < Tumor	1139	1765	1183	787	2010	816	1780	554	3735	1684	1393	2269	3664	584	1649	1685	1131	2143	711	775	1478	1846	1784	1372	1344	2342	754	1265	1221	859	338	3025	1664	926	2214	942	1209
MORC2	-0.835241	103.986	43.0137	1	1	3609.89	1794.78	0.497184	-1.00815	3.08062e-18	1.39309e-16	Peritumor < Tumor	2399	3658	3374	2015	3858	4422	3562	2608	7302	4188	4502	4404	5039	1401	4635	2605	3940	4482	1581	1547	2861	3676	3383	2642	3259	4121	2867	3936	5952	3103	1603	4704	3285	2971	4275	3448	3988
SERPINE2	-0.835241	103.986	43.0137	1	1	2265.77	497.89	0.219745	-2.1861	3.08085e-18	1.39309e-16	Peritumor < Tumor	1320	1187	2526	1750	1093	5451	3243	1612	4462	2872	1502	2063	2867	1097	819	1494	986	5160	761	107	691	1622	2990	1152	267	3237	885	6051	648	990	537	4846	764	1999	865	1874	2861
TNFSF9	-0.834678	103.966	43.0342	0.986301	0.835616	196.384	11.3014	0.0575474	-4.1191	3.09438e-18	1.39723e-16	Peritumor < Tumor	28	47	43	24	22	53	29	22	1765	34	80	80	1300	66	248	100	26	256	16	24	55	42	237	35	15	54	6	102	21	26	0	82	34	42	246	11	88
RFC3	-0.835053	103.979	43.0205	1	1	1136.66	368.973	0.324612	-1.62321	3.13263e-18	1.4076e-16	Peritumor < Tumor	831	1258	570	397	864	3523	485	1478	1217	921	1597	3035	977	570	1256	581	1662	1480	232	348	491	1657	2257	571	943	839	1616	1470	1685	504	364	3330	953	761	684	812	1194
APMAP	-0.835053	103.979	43.0205	1	1	5494.67	2365.41	0.430492	-1.21594	3.13402e-18	1.4076e-16	Peritumor < Tumor	3665	6776	3685	3075	4501	7229	5506	3274	9191	4198	9340	6864	8083	2842	3142	5279	2804	10939	1853	2013	4712	5205	5279	5780	2882	5545	3790	5181	6148	4047	3133	7773	6663	5663	19156	5016	3442
EOGT	-0.835053	103.979	43.0205	1	1	3033.92	1109.07	0.365557	-1.45183	3.13449e-18	1.4076e-16	Peritumor < Tumor	1437	2638	5124	2793	4620	782	4948	3321	4220	4291	5292	2184	3777	1078	2649	3593	2352	4575	931	535	1598	2739	1412	1797	1372	6270	1215	2906	3944	2300	1303	3204	2289	1593	3521	2713	1789
CAMSAP1	-0.835053	103.979	43.0205	1	1	2506.78	1153.21	0.460034	-1.12019	3.13495e-18	1.4076e-16	Peritumor < Tumor	1527	2790	2785	1539	2488	1895	2759	2035	4988	2092	2363	3895	6887	879	2391	2517	2502	3866	1258	811	2139	2061	2421	1929	2561	2699	3770	2316	3155	1814	1320	2354	2475	2204	2857	2242	1626
SELE	-0.834866	103.973	43.0274	1	0.958904	2521.63	108.973	0.0432151	-4.53232	3.18291e-18	1.42211e-16	Peritumor < Tumor	583	5053	1219	897	5947	196	11172	7440	1120	5167	1571	571	488	809	2221	7264	474	2672	25	201	49	602	325	372	161	499	172	1531	526	355	66	249	37	40	157	189	1520
KLF16	-0.834866	103.973	43.0274	1	1	1010.96	398.534	0.394214	-1.34295	3.18763e-18	1.42211e-16	Peritumor < Tumor	493	1310	716	311	806	1202	956	425	3145	713	1379	832	1496	697	1649	979	2682	1522	535	396	1257	966	1695	797	963	920	692	1030	1077	673	468	810	1143	762	836	981	570
FAAP100	-0.834866	103.973	43.0274	1	1	1723.38	824.973	0.478694	-1.06283	3.18928e-18	1.42211e-16	Peritumor < Tumor	1152	1790	1762	1183	1657	1497	2472	1275	4032	1526	3293	1858	1806	1046	1654	1762	1627	2211	674	554	1270	1685	2156	1797	1405	2100	1622	1554	1898	1421	976	1640	1566	1524	2960	1366	1460
MAP3K20	-0.834866	103.973	43.0274	1	1	8985.38	2388.59	0.265831	-1.91142	3.18928e-18	1.42211e-16	Peritumor < Tumor	3382	7324	38629	9839	13325	6509	19744	9684	11562	7824	12727	7115	5307	2134	4248	6659	3997	9160	3500	2044	3555	4157	4728	3555	2127	17364	1933	8140	5194	4954	2230	9412	4205	3971	2464	4527	3637
CD55	-0.834866	103.973	43.0274	1	1	22918.6	4406.56	0.19227	-2.37879	3.18951e-18	1.42211e-16	Peritumor < Tumor	6784	34947	8060	9167	5661	11938	12890	12312	69213	76304	8719	20359	36731	10841	34952	10731	74416	131719	7142	2797	12610	52035	10482	8500	115029	9938	6116	150253	20867	9222	2339	16694	9830	10785	6864	21601	5674
SORBS3	-0.834678	103.966	43.0342	1	1	2609.85	1034.11	0.396233	-1.33558	3.24478e-18	1.44474e-16	Peritumor < Tumor	990	2167	5032	2939	2549	1427	5154	2770	3826	3676	3131	2736	2515	1266	1810	2862	2383	3289	932	855	1217	1977	1205	2690	1339	4287	1630	2312	961	1653	894	2469	2162	2136	3912	2521	1836
TRPM2	-0.834491	103.959	43.0411	1	1	923.411	284.233	0.307808	-1.6999	3.30001e-18	1.46568e-16	Peritumor < Tumor	617	617	332	365	999	849	746	440	4917	380	1920	848	1204	431	572	972	197	1024	342	511	687	826	2340	385	586	948	854	904	1132	781	155	1487	649	790	1042	270	755
ANKRD52	-0.834491	103.959	43.0411	1	1	5433.42	2714.22	0.499541	-1.00132	3.30098e-18	1.46568e-16	Peritumor < Tumor	3668	5199	5132	3824	6992	4587	6726	3482	14276	5272	5612	6924	7214	2054	4738	5562	3087	6615	2821	2078	4028	5384	6738	2775	4164	7464	5384	5770	5600	4283	2763	5351	4710	4593	9672	5365	3797
GJA4	-0.834303	103.952	43.0479	1	1	669.384	160.384	0.239599	-2.06131	3.35666e-18	1.48521e-16	Peritumor < Tumor	315	880	1143	616	1076	174	1182	806	777	1034	967	309	572	660	509	713	280	1343	199	52	163	362	335	533	83	1055	270	988	305	298	82	643	248	550	450	419	302
CHD4	-0.834303	103.952	43.0479	1	1	1691.29	868.014	0.513227	-0.962332	3.35815e-18	1.48521e-16	Peritumor < Tumor	1215	1566	1720	1011	1736	1652	1713	1003	3452	1649	2476	2603	2825	833	1771	1284	1348	2406	748	1078	1151	1724	2626	1398	1016	1687	1173	1311	1843	1416	948	1810	1367	1367	2217	1946	1906
UBAP2L	-0.834303	103.952	43.0479	1	1	13910.8	7362.7	0.52928	-0.917897	3.3589e-18	1.48521e-16	Peritumor < Tumor	10502	15331	13107	8979	16125	12510	13541	10621	26009	13699	17614	17282	17426	6377	11885	10935	17385	20373	6562	6498	10698	13934	16171	11761	12053	16697	10561	18346	21406	11010	6320	15484	12487	12492	21431	17147	9586
FAM167B	-0.834115	103.945	43.0548	1	1	300.534	121.055	0.402799	-1.31187	3.41251e-18	1.5025e-16	Peritumor < Tumor	151	272	376	306	400	125	411	200	439	338	238	299	228	270	359	281	304	337	79	141	159	379	178	383	63	312	272	428	230	231	163	206	283	189	227	269	252
MSC	-0.834115	103.945	43.0548	1	1	901.89	212.055	0.235123	-2.08852	3.41277e-18	1.5025e-16	Peritumor < Tumor	265	609	1234	1136	1819	172	3003	1183	1102	883	930	316	685	598	734	1142	770	1144	364	144	728	325	450	448	96	1451	316	876	248	332	245	1253	208	319	2609	398	555
NEMP1	-0.834115	103.945	43.0548	1	1	2763.64	1137.14	0.411463	-1.28117	3.41655e-18	1.5025e-16	Peritumor < Tumor	2139	1898	2170	1581	3649	2343	2604	2116	5385	2343	5596	4841	3718	714	2560	2151	1396	3365	737	1283	1336	3360	2990	1563	1832	3792	4990	3296	3816	1454	1061	3454	2060	1625	3626	1697	3391
PTPRU	-0.834115	103.945	43.0548	1	1	1759.96	329.466	0.187201	-2.41734	3.4168e-18	1.5025e-16	Peritumor < Tumor	376	1065	1058	887	718	335	1355	2576	6680	2890	5519	734	6600	883	230	715	6049	2083	176	621	468	234	2478	832	5032	1476	2946	2222	1050	1023	441	2994	982	533	516	683	510
SLC5A6	-0.833928	103.938	43.0616	1	1	1717	597.274	0.347859	-1.52343	3.47569e-18	1.5263e-16	Peritumor < Tumor	880	1217	686	602	1100	4525	980	542	4374	909	4295	2255	7838	911	1500	1085	1050	3051	595	1089	982	1434	3406	1088	1141	1615	1249	1392	2253	1281	535	1886	1413	1100	1745	942	1076
ASAP1	-0.83374	103.932	43.0685	1	1	6911.68	2257.77	0.326659	-1.61414	3.53715e-18	1.55116e-16	Peritumor < Tumor	3083	7360	8335	6280	12270	2591	9039	7035	7987	7413	7240	7036	7440	1495	4496	9190	3480	7247	2493	1402	3815	7584	7439	3122	3758	11472	4082	7445	4155	3396	1443	7352	4977	5243	9255	5012	4314
EFNA3	-0.833552	103.925	43.0753	1	1	278.014	30.7534	0.110618	-3.17634	3.56559e-18	1.56148e-16	Peritumor < Tumor	15	83	42	42	38	49	59	174	1544	76	2116	130	1295	92	59	57	234	182	18	481	87	63	140	57	434	55	28	523	55	84	72	215	54	135	81	88	28
GYG1	-0.833552	103.925	43.0753	1	1	2164.88	949.658	0.438666	-1.18881	3.59783e-18	1.57345e-16	Peritumor < Tumor	1307	2622	2840	1708	2738	1503	3269	1675	4071	1777	1987	2008	2069	1340	1802	2342	991	2589	963	649	1663	2105	1812	2175	1222	2540	1814	1941	1423	1477	965	2791	2732	1683	4750	1384	1655
CREM	-0.833365	103.918	43.0822	1	1	1409.7	526.589	0.373547	-1.42064	3.66007e-18	1.59254e-16	Peritumor < Tumor	502	1852	2643	1034	1608	1037	2278	1098	3505	1295	1095	1620	942	768	1136	1798	1434	1585	436	122	810	2742	972	1023	1391	1560	582	1328	1252	905	722	1997	1089	1045	1206	994	961
ATL3	-0.833365	103.918	43.0822	1	1	6311.73	2933.4	0.464754	-1.10546	3.66034e-18	1.59254e-16	Peritumor < Tumor	4263	6889	9407	5025	7057	2718	9710	4256	13984	6043	6825	6472	12213	3066	7123	6663	7041	10314	2633	2112	5253	5911	2812	6146	4830	9101	3308	5862	4762	5505	3620	7512	8475	5165	5151	5583	3719
SMPD4	-0.833365	103.918	43.0822	1	1	4421.11	2073	0.468887	-1.09269	3.66088e-18	1.59254e-16	Peritumor < Tumor	2947	4002	3704	2543	4262	5380	4508	2746	9519	3690	7763	5889	5926	2054	4765	3420	3048	6883	1971	2081	2864	3682	4002	3450	3535	4947	3812	3664	6837	3258	2318	5077	4492	3533	5747	4641	3610
PDAP1	-0.833365	103.918	43.0822	1	1	8666.32	4425.68	0.510677	-0.969518	3.66142e-18	1.59254e-16	Peritumor < Tumor	6119	11685	7960	5536	7522	11779	7447	5906	14633	6049	7201	12536	10962	5317	7245	6343	9968	9025	4120	4864	6985	39535	8781	7776	3812	7875	5985	6231	14304	6356	4752	8916	8409	6198	9397	8871	6367
NTMT1	-0.833177	103.911	43.089	1	1	666.548	317.411	0.476201	-1.07036	3.72063e-18	1.6161e-16	Peritumor < Tumor	530	1174	471	316	552	590	526	571	2133	431	612	1121	615	667	723	508	392	1099	339	430	609	767	869	753	517	650	580	551	674	521	340	718	839	540	789	617	544
BICC1	-0.832989	103.904	43.0959	1	1	1740.48	338.699	0.194601	-2.36141	3.78664e-18	1.63882e-16	Peritumor < Tumor	481	1208	3623	2869	2534	260	4399	3727	2896	3359	1069	876	849	405	643	3204	545	2138	458	69	813	702	438	391	676	2898	327	2516	536	696	408	2181	558	1100	495	471	1089
LEF1	-0.832989	103.904	43.0959	1	1	1699.23	430.26	0.253209	-1.9816	3.78747e-18	1.63882e-16	Peritumor < Tumor	1790	1709	1503	1298	3372	2536	1924	2098	2908	2839	1918	548	611	746	1423	1823	1052	1533	712	259	829	1532	820	636	253	3558	523	2303	771	1071	155	1725	797	1267	10054	662	1230
TUBBP1	-0.832989	103.904	43.0959	1	1	1380.66	540.534	0.391505	-1.3529	3.78831e-18	1.63882e-16	Peritumor < Tumor	1043	1632	1386	760	1387	1794	1454	714	2565	886	1333	1510	2729	620	705	1514	1232	2665	479	441	966	1125	1180	851	916	1027	2135	1305	2064	780	381	2297	1392	1069	1538	1094	1117
NRGN	-0.832802	103.897	43.1027	1	1	427.685	135.26	0.316261	-1.66081	3.8487e-18	1.65854e-16	Peritumor < Tumor	98	353	555	423	523	487	644	451	391	670	565	211	272	396	392	380	253	681	92	314	134	148	796	215	262	998	1355	433	436	156	111	627	241	155	147	236	248
PTPRG	-0.832802	103.897	43.1027	1	1	3628.44	1281	0.353044	-1.50208	3.85409e-18	1.65854e-16	Peritumor < Tumor	1872	5003	4520	3104	3729	1701	5563	4593	6381	4737	4085	2992	1390	1727	2810	4437	2851	6878	1309	823	2018	4497	3741	2673	1196	5462	1139	6989	3355	3558	1196	4780	3114	3463	1079	2910	1836
TCTN3	-0.832802	103.897	43.1027	1	1	2427.86	1258.21	0.518236	-0.948319	3.85409e-18	1.65854e-16	Peritumor < Tumor	1854	3254	2632	1936	2141	2142	3098	2100	5479	2018	2129	3453	2880	1795	2069	2809	1994	4442	986	790	2363	2095	1545	3383	1533	2945	1767	1988	2506	2214	1627	3332	2795	2594	2673	2270	1782
POLR1A	-0.832802	103.897	43.1027	1	1	3518.44	1593.26	0.452832	-1.14295	3.85466e-18	1.65854e-16	Peritumor < Tumor	2247	3857	2911	1640	3642	4872	3492	1868	8099	3202	7134	4119	3438	1794	3638	3063	2278	5704	1697	2130	2850	3594	4099	2196	1703	3388	3388	4290	5748	2392	1363	4468	3243	3247	3993	2799	2312
ASGR1	-0.832614	103.89	43.1096	1	0.986301	215.247	20.3699	0.094635	-3.40148	3.86795e-18	1.66202e-16	Peritumor < Tumor	23	85	72	24	264	37	108	73	263	56	219	37	51	58	88	87	28	36	18	80	43	113	7827	57	32	109	45	61	70	50	7	77	102	15	34	86	71
COL15A1	-0.832614	103.89	43.1096	1	1	16708.9	3625.7	0.216992	-2.20428	3.92186e-18	1.68092e-16	Peritumor < Tumor	4883	12039	18112	21581	29360	2261	43620	26455	27736	16158	16503	5984	13559	8382	6526	22999	5044	13712	4201	1135	5198	10356	6039	5124	1402	21953	6465	22207	7081	5149	4751	13930	5241	7413	4157	8985	8758
CLSTN1	-0.832614	103.89	43.1096	1	1	10610.1	4761.42	0.448764	-1.15597	3.92243e-18	1.68092e-16	Peritumor < Tumor	8114	10525	12533	6994	9238	6107	14393	5894	20458	7442	17693	6790	24405	6413	7915	11860	8057	17124	6286	5187	11645	7707	6527	12730	6435	11404	12627	11264	9497	6282	4129	11817	12389	11731	18660	9335	5653
ADAMTSL2	-0.832239	103.877	43.1233	1	1	347.507	87.9315	0.253035	-1.98259	4.0511e-18	1.73254e-16	Peritumor < Tumor	140	271	271	324	263	172	517	422	545	463	749	176	150	241	183	200	138	587	119	83	143	333	772	116	88	346	283	691	84	276	51	846	60	293	82	130	174
CHPF	-0.832239	103.877	43.1233	1	1	4720.18	1913.01	0.405284	-1.30299	4.05915e-18	1.73254e-16	Peritumor < Tumor	2726	5709	4315	4377	2681	4040	8591	2763	18643	4291	8528	2153	6041	4400	4179	4627	3715	6687	2244	1521	3133	3047	6904	5926	3780	3980	3039	3851	2834	3390	2662	3977	4794	3231	2804	3715	2075
ACSL4	-0.832239	103.877	43.1233	1	1	7266.14	2966.21	0.408223	-1.29257	4.05915e-18	1.73254e-16	Peritumor < Tumor	3642	10452	6125	4580	10944	2445	6585	6506	7087	7700	7485	8011	4075	3361	6748	8170	8675	9735	3267	1237	4534	11993	12072	4058	4958	11749	3421	7920	4935	5214	3726	11336	6262	6119	5936	5734	7571
PKMYT1	-0.832051	103.87	43.1301	1	1	507.397	100.274	0.197624	-2.33917	4.12502e-18	1.75648e-16	Peritumor < Tumor	178	383	63	75	295	1399	98	351	1570	211	723	1164	2122	262	710	224	508	742	125	246	171	594	476	184	427	266	497	485	734	183	35	908	378	176	244	223	436
TMEM241	-0.832051	103.87	43.1301	1	1	518.904	200.671	0.386721	-1.37063	4.12623e-18	1.75648e-16	Peritumor < Tumor	340	552	350	194	362	524	386	216	1253	523	1429	340	698	392	471	502	867	1133	201	311	406	379	432	584	700	469	814	357	628	340	201	609	605	511	412	483	430
GALNT18	-0.831863	103.863	43.137	1	1	604.863	177.507	0.293466	-1.76873	4.19533e-18	1.77904e-16	Peritumor < Tumor	313	840	617	385	595	746	1088	391	2062	817	589	640	447	432	465	917	154	1013	152	71	404	492	381	474	236	745	604	661	266	481	183	1384	467	321	334	378	508
MAGOHB	-0.831863	103.863	43.137	1	1	1298.08	624.329	0.480962	-1.056	4.19841e-18	1.77904e-16	Peritumor < Tumor	977	1563	1107	753	1568	1761	1008	967	2343	1194	1020	2388	1413	724	1754	1009	1325	1782	448	755	724	2152	1115	1344	762	1294	1131	916	1388	1435	938	1126	1540	1156	1066	1269	1530
SPP1	-0.831863	103.863	43.137	1	1	11199.7	344.014	0.0307162	-5.02486	4.20057e-18	1.77904e-16	Peritumor < Tumor	202	5280	481	3247	1685	1880	1449	15255	25877	3654	13771	2769	13075	493	5180	1952	196	1517	697	209	764	23305	33944	412	1444	1426	1542	6527	7546	1140	118	45563	867	140	458	1737	3531
PON2	-0.831863	103.863	43.137	1	1	7006.04	2213.58	0.315952	-1.66222	4.2015e-18	1.77904e-16	Peritumor < Tumor	3503	7411	4000	2574	3753	7336	5432	6850	5372	9446	12405	10153	9754	2462	4248	3642	7186	6718	2584	2269	3919	66084	6396	3382	6680	5026	2600	6353	4691	4097	2278	8407	4460	3428	2345	3841	6407
AJUBA	-0.831676	103.856	43.1438	1	1	932.247	222	0.238134	-2.07015	4.27247e-18	1.80259e-16	Peritumor < Tumor	133	640	459	359	543	2055	592	617	3087	999	3701	2171	298	320	357	294	963	1633	106	560	376	1205	2904	327	233	470	192	878	1784	498	261	1250	295	380	604	486	516
SLC38A7	-0.831676	103.856	43.1438	1	1	1445.37	685.767	0.474458	-1.07565	4.27341e-18	1.80259e-16	Peritumor < Tumor	685	1462	1152	1043	1772	1391	1747	1007	3731	1669	2206	1134	2021	691	1220	1414	1495	1591	675	458	1375	1973	1228	1430	706	1589	895	1100	1813	1177	747	1385	1519	902	1388	1501	1127
DHX37	-0.831676	103.856	43.1438	1	1	1405.07	653.63	0.465195	-1.10409	4.27404e-18	1.80259e-16	Peritumor < Tumor	1179	1660	912	668	1295	2051	1122	686	3241	1371	1886	2000	1192	736	1356	1382	1483	2300	608	782	1074	1533	1436	1151	893	1632	1953	1412	2339	1138	681	1534	1563	1380	2305	1328	1168
PPP1R35	-0.831488	103.849	43.1507	1	1	1021.18	433.603	0.42461	-1.23579	4.34685e-18	1.82183e-16	Peritumor < Tumor	739	1130	988	399	768	2400	833	610	2647	648	692	1317	1058	604	1182	681	1313	786	343	894	594	5259	1269	902	503	726	788	666	1743	670	465	828	881	827	2163	879	845
NUP62	-0.831488	103.849	43.1507	1	1	4502.96	1956.62	0.434518	-1.20251	4.34749e-18	1.82183e-16	Peritumor < Tumor	3110	4614	3925	2163	5536	4984	4163	1859	9715	3811	3555	6486	4532	2341	4645	4387	2629	5961	2006	1622	3522	5471	4107	4103	2153	4814	4902	5503	5206	3020	1564	6577	4653	3718	6984	4565	3194
MTG2	-0.831488	103.849	43.1507	1	1	2004.19	958.192	0.478094	-1.06463	4.34749e-18	1.82183e-16	Peritumor < Tumor	1440	1971	1592	1045	1610	2918	2133	1198	3830	1926	3372	2874	1933	1130	2128	1419	4893	3431	777	1273	1386	2374	2140	1936	1351	1654	1555	2312	2180	1238	1127	2571	1844	1501	3035	2047	1390
ATAD3A	-0.831488	103.849	43.1507	1	1	1465.22	593.507	0.405064	-1.30378	4.34781e-18	1.82183e-16	Peritumor < Tumor	824	1664	742	548	1110	2360	1037	802	3989	1852	1957	1772	3485	1199	1493	1086	1940	2686	535	1244	851	975	1543	845	1174	1195	1828	2188	2038	1033	732	1558	1294	1212	1311	1038	1052
GMPS	-0.831488	103.849	43.1507	1	1	5321.18	2600.41	0.488691	-1.03301	4.34813e-18	1.82183e-16	Peritumor < Tumor	3994	7167	5993	2594	4691	7423	4691	3799	10116	4222	6070	8947	8376	3309	5420	3900	3390	8380	2045	2249	3813	5660	3993	4183	5087	5431	5338	5276	6293	4047	2874	7026	6467	5276	5468	5811	6286
HOXC-AS2	-0.79377	102.473	44.5274	0.863014	0.246575	71.2055	1.32877	0.018661	-5.74383	4.40425e-18	1.84292e-16	Peritumor < Tumor	3	4	0	0	0	143	6	13	458	37	431	158	129	0	34	0	72	89	0	33	0	23	158	1	22	16	67	41	105	76	0	42	15	45	1	43	251
SCX	-0.8313	103.842	43.1575	1	1	314.74	83.6986	0.26593	-1.91088	4.41312e-18	1.84422e-16	Peritumor < Tumor	141	116	440	199	176	139	469	73	452	218	216	395	334	440	323	78	389	676	118	262	106	150	357	93	697	513	188	497	462	259	112	351	144	111	341	160	81
METTL26	-0.8313	103.842	43.1575	1	1	1936.93	924.89	0.477503	-1.06642	4.42122e-18	1.8452e-16	Peritumor < Tumor	1279	1865	2007	937	1246	3819	1903	1621	4220	1511	1651	2671	2045	1841	2159	1399	2695	2729	646	1381	1164	2132	2394	2732	1292	1382	1364	1546	3249	1300	1186	1939	1661	1644	2952	1836	2050
GGT5	-0.831113	103.836	43.1644	1	1	1792.53	489.644	0.273157	-1.8722	4.49915e-18	1.87297e-16	Peritumor < Tumor	492	1675	1654	1505	2777	434	2708	2134	3879	2354	2423	861	1071	1122	907	2133	720	2435	781	137	1118	1017	625	796	181	1884	839	2633	498	1382	462	3066	953	1611	752	1127	1815
VASH1	-0.831113	103.836	43.1644	1	1	2484.14	739.534	0.297703	-1.74806	4.49948e-18	1.87297e-16	Peritumor < Tumor	794	2464	2773	2632	4334	662	4761	2280	6897	4117	3136	1215	2847	884	1408	3400	1335	2816	1000	238	2132	3247	1804	837	493	4193	1916	2875	1461	1060	556	3017	1667	2308	1823	1124	1717
GNPDA1	-0.830925	103.829	43.1712	1	1	2085.86	917.219	0.439731	-1.18531	4.5771e-18	1.90061e-16	Peritumor < Tumor	1305	2290	1884	1313	1960	3059	2272	1345	5401	1297	2474	2767	1368	961	1493	1824	1398	2896	1092	1236	2027	2111	4234	2011	1077	2308	1231	1982	3349	1601	737	2735	2329	1899	2405	1690	1234
SRGAP1	-0.830925	103.829	43.1712	1	1	2458.22	1016.58	0.413541	-1.2739	4.57777e-18	1.90061e-16	Peritumor < Tumor	2609	2613	2493	1309	1786	2352	2018	1755	4033	3090	2897	2767	1455	833	1692	2058	1491	3067	1055	949	2122	3257	1827	2102	1789	2806	1951	2573	2593	2270	886	3698	3100	2165	1423	3037	1379
COPS8	-0.830737	103.822	43.1781	1	1	3527.1	1689.99	0.479144	-1.06147	4.65706e-18	1.92147e-16	Peritumor < Tumor	2458	4273	5197	2600	4066	3077	4851	3647	6145	4633	10077	5171	3741	1755	3287	3188	3626	4859	1257	880	2362	3549	2231	3234	1301	4276	2346	3582	2668	2778	2356	4070	3338	2374	3314	2672	3006
ALYREF	-0.830737	103.822	43.1781	1	1	2399.27	999.438	0.416559	-1.26341	4.6574e-18	1.92147e-16	Peritumor < Tumor	1346	3009	1627	1250	2169	3993	1847	1792	6557	1612	2656	4077	2671	1833	2279	2354	2264	3249	980	975	1709	2241	3904	1957	1457	1928	2875	2776	2924	1557	871	2756	2411	1788	3009	2226	2352
H2AX	-0.830737	103.822	43.1781	1	1	2410.66	781.014	0.323984	-1.62601	4.65774e-18	1.92147e-16	Peritumor < Tumor	1109	2337	865	813	2110	6426	1285	1493	4508	1379	2915	8576	2752	1721	3546	2018	939	3553	544	1730	1291	1611	4936	1900	2169	1872	4398	1817	5664	1377	1362	3379	2401	1603	2277	1958	1508
DDX27	-0.830737	103.822	43.1781	1	1	6382.41	2646.78	0.414699	-1.26986	4.65774e-18	1.92147e-16	Peritumor < Tumor	4081	6469	5057	2810	4898	9451	4318	6714	8909	7280	12242	9933	3335	2306	7706	4012	12805	10528	2413	3869	4223	7846	10003	4388	5183	5541	3465	6788	9227	4057	2755	8247	5027	5189	8096	6093	4500
NBN	-0.830737	103.822	43.1781	1	1	5173.51	2313.68	0.447218	-1.16095	4.65808e-18	1.92147e-16	Peritumor < Tumor	4756	7669	5589	3310	7459	4483	4084	3728	10358	5050	4712	11764	4978	2238	4568	4818	3397	5393	2017	1747	4213	7646	5500	3114	4533	6782	1868	3906	7670	5230	2959	6050	5905	4440	2969	4210	4932
RHPN1	-0.83055	103.815	43.1849	1	1	1002.19	240.247	0.239721	-2.06057	4.73562e-18	1.94193e-16	Peritumor < Tumor	469	865	348	299	476	784	544	368	3698	540	825	2800	2892	577	1235	386	481	2470	197	809	370	770	1971	354	1000	672	505	891	3491	523	259	274	717	336	1974	625	1052
PKNOX1	-0.83055	103.815	43.1849	1	1	1239.82	586.356	0.472936	-1.08028	4.73597e-18	1.94193e-16	Peritumor < Tumor	864	1272	1361	803	1574	880	1791	714	3016	1002	2417	1272	1237	558	1208	1639	1227	1484	529	496	956	1169	1174	1249	798	1421	1479	1289	1177	920	582	1417	1430	1079	1789	1016	864
ACBD6	-0.83055	103.815	43.1849	1	1	2245.26	1077.97	0.48011	-1.05856	4.73736e-18	1.94193e-16	Peritumor < Tumor	1966	2455	2208	1471	2105	2970	2164	1451	4186	2397	2128	3659	2529	1332	2223	1726	1448	3786	756	1275	1609	2219	2556	2098	1558	2647	1465	2016	3567	1719	1140	2899	2015	1693	3148	1943	1857
LHX4-AS1	-0.83055	103.815	43.1849	1	1	2245.26	1077.97	0.48011	-1.05856	4.73736e-18	1.94193e-16	Peritumor < Tumor	1966	2455	2208	1471	2105	2970	2164	1451	4186	2397	2128	3659	2529	1332	2223	1726	1448	3786	756	1275	1609	2219	2556	2098	1558	2647	1465	2016	3567	1719	1140	2899	2015	1693	3148	1943	1857
TSN	-0.83055	103.815	43.1849	1	1	4967.26	2395.36	0.482229	-1.05221	4.73805e-18	1.94193e-16	Peritumor < Tumor	3808	5368	4457	2457	4488	5568	4629	3411	11248	3439	11796	6121	5139	3050	5418	4026	5179	8169	2156	2247	4181	6939	3751	5048	4916	5149	4145	5294	6689	4223	2594	6734	5532	4919	4683	5358	4274
BCAP31	-0.830362	103.808	43.1918	1	1	8666.63	4170.59	0.481224	-1.05522	4.82043e-18	1.97317e-16	Peritumor < Tumor	5616	8849	6557	3920	5776	9269	5978	6301	14945	8419	15352	12203	22978	5143	9933	5846	8876	11837	3590	6413	7570	11733	13818	9854	7648	6473	9040	6884	11415	5549	4481	8937	9435	7546	10641	9531	5643
GSTA3	0.822856	43.4658	103.534	0.506849	0.986301	10.1644	147.11	14.473	3.8553	4.87596e-18	1.98949e-16	Tumor < Peritumor	7	1	9	2	0	0	0	0	0	0	4	12	1	1	0	0	1	38	3	0	6	1	1	1	0	0	0	1	8	50	422	3	0	1	1	21	0
CAMKK1	-0.830175	103.801	43.1986	1	1	550.301	203.781	0.370308	-1.4332	4.89778e-18	1.98949e-16	Peritumor < Tumor	256	334	308	510	340	317	709	421	1210	552	885	491	500	401	338	395	501	1038	201	317	233	383	315	326	581	731	426	573	598	403	157	946	371	548	721	273	409
DDX19A	-0.830175	103.801	43.1986	1	1	1165.26	597.11	0.512426	-0.964585	4.90064e-18	1.98949e-16	Peritumor < Tumor	801	1515	1230	713	1319	1031	1523	676	2600	1030	1153	1745	794	757	1573	957	1733	1515	529	415	876	1233	953	1233	659	1260	671	940	1383	847	590	1300	1272	1341	1932	1188	1054
HTRA4	-0.829424	103.774	43.226	1	0.767123	137.808	16.1507	0.117197	-3.09299	4.90125e-18	1.98949e-16	Peritumor < Tumor	38	33	45	27	185	31	137	92	297	139	161	59	98	13	77	73	14	31	20	21	92	365	78	17	79	187	11	143	39	101	4	174	150	60	60	32	140
IL4R	-0.830175	103.801	43.1986	1	1	7377.34	3109.34	0.421472	-1.24649	4.90387e-18	1.98949e-16	Peritumor < Tumor	8890	8189	8854	3864	9350	5594	10741	5332	16270	5570	4863	7067	5220	2336	7370	7588	9584	8988	3539	1886	6256	7531	7599	6211	5311	8589	4476	5804	3727	4448	2036	10098	7678	5521	9581	7308	8203
MAP7D1	-0.830175	103.801	43.1986	1	1	6822.07	2929.32	0.429388	-1.21965	4.90387e-18	1.98949e-16	Peritumor < Tumor	3742	7397	9369	6760	11124	2477	12588	5037	14334	8592	5848	3947	10090	3180	4017	7123	5907	7805	3669	1588	5338	5869	4641	4689	6130	8225	4758	6204	5611	4156	2031	7039	5594	4782	10064	6621	4290
PLS3	-0.830175	103.801	43.1986	1	1	10700.2	4785.26	0.447211	-1.16097	4.90387e-18	1.98949e-16	Peritumor < Tumor	6703	15001	16911	10518	12576	4850	16348	11046	14419	15303	17111	14688	4147	4519	8764	8976	9845	13996	3610	2135	7903	15311	8379	8746	7648	16082	6270	10585	9073	7687	7095	14956	11139	8225	4087	10939	7150
CHST14	-0.829987	103.795	43.2055	1	1	561.918	229.973	0.409264	-1.2889	4.98326e-18	2.01116e-16	Peritumor < Tumor	301	614	1014	708	638	226	1102	506	813	736	623	625	990	424	399	690	220	727	262	80	395	288	793	698	368	786	491	571	559	439	346	798	407	448	979	557	302
CENPP	-0.829987	103.795	43.2055	1	1	633.753	259.753	0.409865	-1.28678	4.98509e-18	2.01116e-16	Peritumor < Tumor	477	696	523	476	890	577	740	662	1453	499	486	1576	550	205	809	496	357	812	157	187	382	822	735	282	472	654	713	623	788	502	233	796	483	464	637	495	519
KBTBD2	-0.829987	103.795	43.2055	1	1	4289.9	2053.99	0.478795	-1.06252	4.988e-18	2.01116e-16	Peritumor < Tumor	3772	4932	5098	2506	5084	6182	4995	3826	7592	4037	3661	5147	3846	1783	4694	4383	4153	8321	1686	1435	3418	5918	4488	3929	3281	5191	4176	6283	3460	2682	1770	5375	4571	3897	5219	3633	4122
CARM1	-0.829987	103.795	43.2055	1	1	2933.6	1331.23	0.453788	-1.13991	4.98837e-18	2.01116e-16	Peritumor < Tumor	2024	2670	2662	1585	2678	5859	3056	1431	7377	2928	2226	8772	3467	1848	2859	2945	2497	5325	1484	956	2244	1864	4734	2487	2175	2919	2183	2807	4689	2157	1350	2176	3024	2442	4250	3016	1666
NOLC1	-0.829987	103.795	43.2055	1	1	7929.93	3381.21	0.426385	-1.22977	4.98873e-18	2.01116e-16	Peritumor < Tumor	5280	9607	5903	3374	6670	8484	5897	5326	14234	5640	14583	13656	12789	4581	6958	6122	11076	14707	3089	3115	6110	7335	8500	5128	11231	7950	5721	6056	15891	6625	3451	9778	8078	9459	9198	8468	6249
CGAS	-0.829799	103.788	43.2123	1	1	1127.3	334.644	0.296854	-1.75217	5.07393e-18	2.04293e-16	Peritumor < Tumor	646	1397	498	438	2295	511	761	362	5253	1001	1369	2139	3655	406	1513	1086	1542	2672	256	406	828	1594	855	396	691	1010	399	1210	2544	641	240	726	928	684	1723	551	786
DKK2	-0.829236	103.767	43.2329	1	0.835616	167.74	11.137	0.0663944	-3.91279	5.15501e-18	2.07296e-16	Peritumor < Tumor	17	63	54	110	77	48	101	37	207	390	253	79	159	16	39	60	20	160	1	13	11	39	169	61	32	806	15	74	31	69	20	730	6	7	9	23	153
ACTB	-0.829612	103.781	43.2192	1	1	248417	107704	0.433562	-1.20569	5.16321e-18	2.07365e-16	Peritumor < Tumor	143141	240178	318503	157809	340180	201544	356304	141376	498588	184866	289436	217284	141792	134204	236932	267962	242751	435612	156152	109407	198732	248050	228834	248418	125731	248953	200159	291475	226995	134402	78938	330875	236329	208570	335931	217239	184952
HAPLN3	-0.829424	103.774	43.226	1	1	1513.44	263.986	0.174428	-2.51929	5.24943e-18	2.10113e-16	Peritumor < Tumor	393	870	1019	1319	5030	279	2434	1087	10974	2030	1570	769	1612	379	1602	2301	572	924	305	351	343	1176	953	282	198	2009	386	1253	377	464	91	1122	476	343	1156	311	1187
NINJ1	-0.829424	103.774	43.226	1	1	3060.85	1183.33	0.386601	-1.37108	5.25135e-18	2.10113e-16	Peritumor < Tumor	1106	3725	2761	1502	3868	1527	4321	1862	8509	2570	1555	2317	6432	1606	1933	4568	757	2745	1523	492	2218	4671	3044	3510	2419	3189	1912	2084	2626	1761	1213	4782	3425	2194	5649	2195	2231
RARA	-0.829424	103.774	43.226	1	1	2627.08	1277.22	0.486174	-1.04046	5.25135e-18	2.10113e-16	Peritumor < Tumor	1464	2918	3740	2076	2649	1902	4437	1987	4749	3062	2459	2262	2611	1028	2428	2853	1924	3797	1486	705	2293	2091	2883	2428	2339	3390	1461	1794	5704	2098	1001	2642	2558	2350	3044	3118	2041
C2orf27A	-0.829236	103.767	43.2329	1	0.986301	173.301	51.6164	0.297842	-1.74738	5.32501e-18	2.12417e-16	Peritumor < Tumor	147	47	128	59	128	126	150	261	546	249	234	133	301	54	184	198	30	258	60	80	69	96	233	134	208	138	95	129	122	169	77	189	143	134	91	184	94
POGLUT1	-0.829236	103.767	43.2329	1	1	1625.23	776.808	0.477967	-1.06502	5.34136e-18	2.12417e-16	Peritumor < Tumor	1493	1697	1602	941	2624	962	2304	1109	4227	1630	2371	2353	2067	1054	2008	1586	1095	1978	654	727	1292	2216	935	1381	1059	2816	1528	1555	1558	1173	869	1784	1455	1569	2876	1345	1730
RUSC2	-0.829236	103.767	43.2329	1	1	2218.62	797.082	0.35927	-1.47686	5.34175e-18	2.12417e-16	Peritumor < Tumor	1022	1546	4765	2434	2396	1562	5323	1860	4816	2119	1944	1260	1259	816	1008	1657	898	5512	935	482	1121	1053	4800	1538	503	3314	822	4041	1955	1494	818	2713	1294	1936	936	1717	1066
SIRPA	-0.829236	103.767	43.2329	1	1	4205.03	1424.12	0.338672	-1.56204	5.34214e-18	2.12417e-16	Peritumor < Tumor	1277	4603	3638	3633	5951	1903	7241	3319	9557	5473	3783	1974	3805	1413	2042	6092	2484	4237	2278	910	3575	8193	6366	2478	2522	6284	2238	5947	2306	2153	567	9681	3808	4276	2909	1712	2540
ADO	-0.829236	103.767	43.2329	1	1	1892.7	920.205	0.486187	-1.04042	5.34214e-18	2.12417e-16	Peritumor < Tumor	1321	2173	1834	1050	2024	2317	2480	1459	4300	1690	3198	2309	2634	1210	2033	1803	1963	2657	831	544	1574	2094	1296	1936	1150	2582	1257	2526	2138	1758	1185	2122	1799	1907	2416	1848	1373
INAFM1	-0.829049	103.76	43.2397	1	1	519.521	216.411	0.416559	-1.26341	5.42854e-18	2.15568e-16	Peritumor < Tumor	247	418	734	628	599	443	1040	514	1250	686	873	666	505	290	389	457	267	573	218	260	310	461	328	479	180	680	320	600	324	277	251	631	377	271	456	540	306
FADS2	-0.829049	103.76	43.2397	1	1	1962.74	447.726	0.228113	-2.13218	5.43488e-18	2.15568e-16	Peritumor < Tumor	1038	684	2357	2194	2539	663	5459	2617	2358	1771	625	453	10942	826	475	1839	465	3306	683	240	374	937	662	2543	3483	4067	5951	1384	901	1046	318	1690	394	629	1146	1744	664
NOM1	-0.828861	103.753	43.2466	1	1	1907.4	891.151	0.467208	-1.09786	5.52679e-18	2.18242e-16	Peritumor < Tumor	1143	1878	1653	1051	1980	1710	1830	1128	4166	1473	4450	4053	1856	703	2043	1579	2211	1959	682	1141	1432	1975	1396	1265	796	2396	2426	1900	3007	1380	1028	2444	2059	1891	2598	1896	1591
CMSS1	-0.828861	103.753	43.2466	1	1	1387.67	595.041	0.428806	-1.2216	5.52679e-18	2.18242e-16	Peritumor < Tumor	799	1473	1345	732	970	2055	1339	650	2140	1344	2441	3554	1918	1210	1880	750	965	2780	362	731	858	1594	1386	825	1530	1222	1854	1178	3475	1067	933	1640	1016	1101	992	1082	1212
RIOK1	-0.828861	103.753	43.2466	1	1	2250.04	1057	0.469769	-1.08998	5.52881e-18	2.18242e-16	Peritumor < Tumor	1477	2689	2254	1211	2460	3831	2154	1557	4045	1539	2507	3847	2727	1046	2746	1926	3182	2554	846	911	1527	2350	2211	1464	1878	2777	1449	2077	3968	1779	1188	2802	2020	1764	2128	2031	2393
MYH9	-0.828861	103.753	43.2466	1	1	68563.6	31198.1	0.455024	-1.13599	5.52961e-18	2.18242e-16	Peritumor < Tumor	49410	69806	95640	72498	90928	30049	105521	64747	128701	59764	61719	51386	91243	27083	50556	79816	44904	84237	40412	17798	65243	57024	39124	56783	21130	84885	53215	72824	73015	41928	25811	83964	64442	74098	118130	80229	40589
CHRNA1	-0.826984	103.685	43.3151	0.986301	0.712329	55.4384	6.64384	0.119842	-3.0608	5.58635e-18	2.2021e-16	Peritumor < Tumor	8	70	12	37	60	68	36	34	83	126	71	20	46	29	52	66	2	69	14	7	24	70	87	16	2	34	37	127	88	49	0	111	40	7	15	9	85
RTN2	-0.828673	103.747	43.2534	1	1	414.014	151.055	0.364855	-1.45461	5.61532e-18	2.21065e-16	Peritumor < Tumor	171	297	367	250	280	281	543	202	785	399	331	265	257	147	1090	303	1004	500	115	183	344	331	663	464	300	510	512	382	469	310	159	495	354	280	260	495	211
MFSD10	-0.828673	103.747	43.2534	1	1	1533.89	671.603	0.437843	-1.19152	5.62188e-18	2.21065e-16	Peritumor < Tumor	1116	1936	1368	764	1074	888	1624	980	4313	1094	1641	2020	1492	1037	1625	1389	1612	2526	531	792	1167	1259	759	1922	850	1326	1046	1269	1676	955	647	1848	1405	1310	4711	1739	1245
CD109	-0.828486	103.74	43.2603	1	1	2213.42	372.247	0.168177	-2.57195	5.72066e-18	2.23913e-16	Peritumor < Tumor	756	1766	3253	3116	3098	256	5040	3007	1898	2643	5924	5428	3968	507	509	4102	512	2333	513	40	424	921	545	352	405	3938	429	2703	787	1020	401	2385	774	814	427	723	817
TUBA1B	-0.828486	103.74	43.2603	1	1	7609.84	3194.07	0.419729	-1.25247	5.72107e-18	2.23913e-16	Peritumor < Tumor	4553	9021	5191	3740	7930	9961	9173	4206	12009	5265	5622	11418	8562	5643	6408	8926	4669	11140	2901	3558	5392	7648	10844	7541	5736	8347	20117	7893	11168	4058	4013	6920	8435	7354	8256	7391	4080
TSR1	-0.828486	103.74	43.2603	1	1	2407.18	1169.48	0.48583	-1.04148	5.72191e-18	2.23913e-16	Peritumor < Tumor	1646	3032	2403	1521	2407	2994	2390	1176	7593	1820	2461	2959	2440	1409	2142	2289	1411	5218	1035	870	1728	2597	3130	2046	3212	2585	2470	2331	3472	2036	1357	2447	2263	2057	2535	2270	1754
CCT3	-0.828486	103.74	43.2603	1	1	13252.4	5390.67	0.406769	-1.29772	5.72233e-18	2.23913e-16	Peritumor < Tumor	8967	14264	8107	4261	7736	18124	10342	5634	35245	8270	17833	18406	20158	9967	11860	9662	15801	25701	4378	6215	10040	11056	14628	11289	11599	10655	12098	24778	23351	9073	6727	17091	11955	11433	13427	10751	7807
ABCD1	-0.828298	103.733	43.2671	1	1	1183.16	416.904	0.352364	-1.50486	5.81776e-18	2.2693e-16	Peritumor < Tumor	448	1242	1113	481	1366	672	1337	817	4093	1835	2786	1010	2041	403	959	876	630	1357	454	528	815	1108	3830	778	1128	953	571	1027	1542	512	313	1997	1425	703	1305	668	944
TRMT6	-0.828298	103.733	43.2671	1	1	2052.62	862.411	0.420152	-1.25102	5.81861e-18	2.2693e-16	Peritumor < Tumor	1311	1999	1297	948	2040	4383	1241	1166	3693	2535	2605	4229	2275	944	2023	1334	1941	3414	792	992	1256	2806	2691	1115	2157	1941	1553	1890	4458	1301	899	3179	1740	1536	1644	1951	1929
PSMD3	-0.828298	103.733	43.2671	1	1	7068.49	2650.95	0.375037	-1.4149	5.82073e-18	2.2693e-16	Peritumor < Tumor	3663	5583	4485	2730	4530	7397	5101	3423	15494	4812	9346	8122	24037	3606	6885	4946	5118	10725	2475	1811	4026	4699	7679	4766	6989	5035	8671	7901	36207	3661	2711	8441	5303	5043	8522	5180	4446
TOMM40	-0.82811	103.726	43.274	1	1	2821.74	999.11	0.354076	-1.49787	5.91908e-18	2.30484e-16	Peritumor < Tumor	1173	3106	1355	791	1249	5670	1412	1006	4609	1685	2247	3288	8441	2299	6113	1665	2455	4162	882	1643	1596	3078	3031	1593	1312	1803	4686	5702	4110	1511	848	3461	1905	1634	2576	1823	1846
GLI2	-0.827735	103.712	43.2877	1	1	896.918	174.096	0.194105	-2.36509	6.11939e-18	2.37456e-16	Peritumor < Tumor	368	418	1630	1492	825	145	1771	1241	1843	2081	2500	1173	653	83	641	618	1356	813	187	74	212	269	214	288	1461	1297	180	832	215	464	147	857	429	591	187	274	244
CTSA	-0.827735	103.712	43.2877	1	1	13927.1	5610.67	0.402859	-1.31165	6.12696e-18	2.37456e-16	Peritumor < Tumor	6844	12883	8822	7185	10980	9157	12355	13900	38227	13202	38695	9213	14337	5994	10513	11990	13200	26314	6889	5496	12603	15661	40904	10412	7390	10486	7027	14669	16475	7393	4645	13802	12722	8494	14430	10818	6918
TM4SF1	-0.827735	103.712	43.2877	1	1	25898.2	7843.18	0.302847	-1.72334	6.12785e-18	2.37456e-16	Peritumor < Tumor	11534	70322	21857	10102	10456	13306	19636	24363	55906	15157	41141	34267	57099	17247	43106	20780	39164	39985	9161	6469	24239	30056	9157	25597	116195	25540	13610	14280	13477	26049	8815	48793	22595	17623	8428	25792	28325
TPM4	-0.827735	103.712	43.2877	1	1	78012.2	35086	0.44975	-1.1528	6.12785e-18	2.37456e-16	Peritumor < Tumor	55395	97087	79574	76207	106910	63032	118314	75069	128906	85402	63583	185822	62511	32047	77221	79215	91116	92998	38545	15746	64723	84106	92781	69108	28611	85826	46443	67473	73139	53256	31048	85124	85534	65073	67342	86737	46612
WASF1	-0.827547	103.705	43.2945	1	1	490.63	114.411	0.233192	-2.10041	6.21684e-18	2.40613e-16	Peritumor < Tumor	105	387	823	456	821	131	727	478	362	908	963	498	737	179	652	309	95	793	153	117	150	342	525	72	541	780	799	366	1576	230	132	443	139	172	117	178	277
SLC4A11	-0.827547	103.705	43.2945	1	1	1307.04	201.699	0.154317	-2.69603	6.22997e-18	2.40829e-16	Peritumor < Tumor	404	872	164	305	405	564	425	1501	6429	2826	5265	2077	1062	317	1044	383	3015	1555	261	352	500	617	684	334	1872	764	529	1306	1076	666	269	1109	837	612	515	604	853
ZDHHC1	-0.82736	103.699	43.3014	1	1	858.301	314.233	0.36611	-1.44965	6.33192e-18	2.43911e-16	Peritumor < Tumor	346	838	1118	678	456	1173	1353	552	5791	1174	1207	806	1032	638	918	582	913	1188	259	556	475	417	821	1005	441	821	269	653	1142	421	292	803	535	406	490	1202	435
CTU2	-0.82736	103.699	43.3014	1	1	468.301	208.932	0.446148	-1.16441	6.33238e-18	2.43911e-16	Peritumor < Tumor	281	546	478	230	439	659	534	166	1012	384	388	609	487	318	945	494	417	597	215	380	299	543	399	534	183	462	299	365	379	328	342	504	460	422	684	505	386
TUBGCP3	-0.82736	103.699	43.3014	1	1	1722.82	781.781	0.453779	-1.13994	6.33882e-18	2.43911e-16	Peritumor < Tumor	1530	1647	1622	995	1670	1815	1818	1116	2890	1839	2099	2426	2553	555	1427	1664	1895	2545	758	615	1228	1441	1241	1396	1671	2257	2047	2020	2183	1253	800	2818	1843	2126	2595	1466	1360
LTBP2	-0.82736	103.699	43.3014	1	1	7192.52	1772.3	0.246409	-2.02087	6.34021e-18	2.43911e-16	Peritumor < Tumor	2815	5346	9840	15534	9755	2197	17693	9161	11368	11599	8730	4354	5182	2113	3941	7065	2464	7111	1777	753	3474	3672	2473	3921	1996	7872	2240	10130	2607	3355	2012	13443	4197	7097	4786	6132	4088
PPT1	-0.826984	103.685	43.3151	1	1	8568.88	3607.14	0.420958	-1.24825	6.56029e-18	2.51525e-16	Peritumor < Tumor	4520	9087	8358	4879	10058	4772	11974	6219	15333	7671	16387	9962	12574	3437	5464	9330	5610	12086	2461	2581	5732	9977	7066	8888	9479	9639	8051	9382	7509	6736	3773	13605	9468	8022	12554	5076	5978
RBM42	-0.826984	103.685	43.3151	1	1	2542.71	1230.96	0.484113	-1.04659	6.56029e-18	2.51525e-16	Peritumor < Tumor	1608	2813	2546	1472	1958	4003	2670	1150	4722	2092	2123	4124	2303	1786	2526	2405	2781	2681	1331	1766	1993	3163	2424	3135	1176	2291	3432	2868	2641	1670	1451	2614	2996	2156	3165	3322	1615
CD44	-0.826984	103.685	43.3151	1	1	30235	9433.92	0.312019	-1.68029	6.56172e-18	2.51525e-16	Peritumor < Tumor	19713	26938	22367	17596	56568	22069	29093	16494	88426	24107	15994	70492	32295	19861	29999	36136	17738	31514	10720	10626	27130	39017	18706	12964	10102	33486	7696	37035	18649	18287	4702	46241	28980	20804	59148	24554	22823
ANAPC7	-0.826797	103.678	43.3219	1	1	3420.73	1706.51	0.498873	-1.00326	6.67291e-18	2.55212e-16	Peritumor < Tumor	2480	3514	3022	2093	3906	4460	3292	2161	7288	3056	6460	6505	3686	2080	4397	2434	3782	4367	1509	1968	2583	4381	3325	2385	1873	4375	3045	3775	4066	2598	1750	4223	3672	2471	4001	3348	3831
COMMD7	-0.826797	103.678	43.3219	1	1	2197.27	1097.07	0.499286	-1.00206	6.67388e-18	2.55212e-16	Peritumor < Tumor	1243	2377	2378	1150	1879	2496	2046	1309	2695	2448	4048	3680	1864	1586	2280	1858	1436	2768	1023	1354	1654	2360	1933	3033	1274	1907	1808	2334	2534	1331	1634	3085	2574	1923	2934	2335	1690
CCNE1	-0.826609	103.671	43.3288	1	1	1494.53	202.164	0.135269	-2.8861	6.783e-18	2.58701e-16	Peritumor < Tumor	379	635	189	216	620	1687	247	383	1638	4997	12001	1298	6440	247	681	545	315	653	179	485	248	636	1430	305	5350	475	1196	1079	10868	430	141	5359	585	358	395	416	428
NIFK	-0.826609	103.671	43.3288	1	1	2724.36	1357.97	0.498456	-1.00446	6.78841e-18	2.58701e-16	Peritumor < Tumor	2302	4032	1798	1282	2649	3462	2378	2032	4894	1996	3879	5044	2603	1842	3688	1741	2891	3826	1120	1690	2123	4077	3327	1968	2581	2767	1926	3162	5040	2241	1737	3163	2884	2084	2010	2493	2903
EMP1	-0.826609	103.671	43.3288	1	1	8849.88	2474.59	0.279618	-1.83847	6.7894e-18	2.58701e-16	Peritumor < Tumor	1969	14552	9377	6259	7150	9127	21651	8802	18004	9332	7911	7113	6642	2395	9989	15024	9395	13956	2667	684	5412	7722	4524	2804	9164	9470	3142	8081	1932	5412	1284	9056	3985	6552	3389	5178	5848
MICAL2	-0.826421	103.664	43.3356	1	1	9114.26	3526.37	0.386907	-1.36994	6.90639e-18	2.62533e-16	Peritumor < Tumor	5121	10366	9225	6828	8412	10489	11469	7041	13666	8214	6655	4785	9584	3303	6355	10940	10334	17999	5359	2505	7679	7913	7177	4771	6841	8173	6668	7961	7817	5821	3100	11641	8948	6601	5834	5877	3821
MICALCL	-0.826421	103.664	43.3356	1	1	9114.26	3526.37	0.386907	-1.36994	6.90639e-18	2.62533e-16	Peritumor < Tumor	5121	10366	9225	6828	8412	10489	11469	7041	13666	8214	6655	4785	9584	3303	6355	10940	10334	17999	5359	2505	7679	7913	7177	4771	6841	8173	6668	7961	7817	5821	3100	11641	8948	6601	5834	5877	3821
TRIM37	-0.826234	103.658	43.3425	1	1	2452.51	1151.32	0.469444	-1.09097	7.02487e-18	2.66423e-16	Peritumor < Tumor	1627	2989	2366	1632	2760	1615	2692	2070	4535	2273	3220	3572	4551	1075	3240	2056	2139	4119	1089	430	1714	2210	1915	2001	2516	3332	3184	1881	5083	1454	1165	2620	2689	1966	2888	2216	2124
SRF	-0.826234	103.658	43.3425	1	1	5815.67	2445.95	0.420578	-1.24955	7.02538e-18	2.66423e-16	Peritumor < Tumor	2926	5367	9039	4898	6479	3700	12064	3310	10950	3980	3241	4204	8664	2730	5629	6850	7727	8321	3083	1554	4172	5434	16673	4951	2894	7488	3741	3907	5943	3832	2279	6544	4496	4444	7448	4103	2944
SCNM1	-0.826046	103.651	43.3493	1	1	1430.36	675.918	0.472552	-1.08145	7.1438e-18	2.70272e-16	Peritumor < Tumor	908	1175	1274	831	1588	1410	1400	885	2772	1313	2506	1619	2533	694	1516	1283	4408	1828	581	967	1065	1708	1470	1386	945	1462	922	2602	1785	1053	825	1825	1327	938	2136	1269	1119
TNFAIP8L2-SCNM1	-0.826046	103.651	43.3493	1	1	1430.36	675.918	0.472552	-1.08145	7.1438e-18	2.70272e-16	Peritumor < Tumor	908	1175	1274	831	1588	1410	1400	885	2772	1313	2506	1619	2533	694	1516	1283	4408	1828	581	967	1065	1708	1470	1386	945	1462	922	2602	1785	1053	825	1825	1327	938	2136	1269	1119
LMNB2	-0.825859	103.644	43.3562	1	1	5513.56	1981.93	0.359465	-1.47608	7.26892e-18	2.74681e-16	Peritumor < Tumor	3377	5898	2733	2519	4087	11115	3508	2963	12156	2838	12557	8967	7813	3379	6524	4432	4805	10228	1870	1799	3769	4664	5197	3146	2923	4479	11969	5674	10356	3077	2547	5372	5566	3926	5123	4243	3405
TMEM204	-0.825671	103.637	43.363	1	1	736.027	250.644	0.340536	-1.55412	7.38872e-18	2.78671e-16	Peritumor < Tumor	459	1073	853	692	723	226	1263	858	1677	690	680	408	462	431	456	808	308	995	235	62	423	653	445	722	135	861	382	631	280	591	224	1692	515	709	2348	592	544
TNFRSF10D	-0.825671	103.637	43.363	1	1	1309.67	501.479	0.382905	-1.38494	7.39193e-18	2.78671e-16	Peritumor < Tumor	619	1152	1464	977	967	442	2119	837	1836	951	1801	1452	2172	951	1526	1858	927	1427	386	489	1283	1448	518	874	1550	1923	612	595	1192	1067	531	1743	1250	1431	691	700	1156
PCGF6	-0.825483	103.63	43.3699	1	1	493.493	230.11	0.466287	-1.10071	7.51155e-18	2.81269e-16	Peritumor < Tumor	356	479	506	346	759	482	726	395	1029	352	465	918	496	269	425	477	278	656	182	121	369	578	326	450	341	659	409	457	644	413	176	552	437	498	494	434	464
USP35	-0.825483	103.63	43.3699	1	1	848.027	352.178	0.415291	-1.26781	7.51753e-18	2.81269e-16	Peritumor < Tumor	412	706	686	1075	879	771	1217	714	1732	738	1048	1281	1356	301	912	744	1620	1325	332	244	444	641	1571	407	597	877	514	754	1166	551	383	1005	486	507	1173	557	843
MAP3K6	-0.825483	103.63	43.3699	1	1	1994.96	709.466	0.355629	-1.49155	7.5208e-18	2.81269e-16	Peritumor < Tumor	1011	1968	2259	1658	1882	524	3046	1717	5851	1968	13118	1410	5328	811	1202	1319	3013	2636	580	1026	659	954	1015	1009	826	2376	1029	2363	887	1301	759	2315	964	1080	1424	1013	1342
CARHSP1	-0.825483	103.63	43.3699	1	1	1873.95	982.63	0.524364	-0.931358	7.5208e-18	2.81269e-16	Peritumor < Tumor	1506	1533	1762	1363	2120	2548	2069	1190	3285	1690	1771	2734	2057	1397	1747	1422	1403	2780	810	1784	1399	1657	1483	1916	1131	2301	1881	1441	2280	1612	1285	3306	1895	1574	3526	1567	2552
CBX3	-0.825483	103.63	43.3699	1	1	7258.93	3495.55	0.481551	-1.05424	7.52189e-18	2.81269e-16	Peritumor < Tumor	5546	7200	5713	3663	8472	8322	4689	5234	10601	6932	12149	11432	5947	3773	8159	5560	5670	13599	2748	4282	5474	10365	9351	4290	6429	7796	3746	9573	12944	5333	4136	10039	7029	5034	5471	5892	6592
FLNA	-0.825483	103.63	43.3699	1	1	69117.7	14750.1	0.213405	-2.22833	7.52243e-18	2.81269e-16	Peritumor < Tumor	18584	30607	251246	85403	108667	21909	234361	44913	105988	42263	30365	25049	43681	17685	37107	50073	31929	86876	32343	6357	24545	27694	29127	23858	8534	119372	18646	49624	24499	27308	10653	64315	21511	37212	71414	22609	21056
SPTAN1	-0.825483	103.63	43.3699	1	1	20984.3	9511.37	0.453261	-1.14159	7.52243e-18	2.81269e-16	Peritumor < Tumor	14562	19382	29936	13703	21217	22957	29493	13326	48333	26039	29419	28501	14740	8073	17993	21199	18990	37194	11042	7816	17020	17265	17643	15421	9677	27554	15204	23352	21709	14323	8014	20429	19832	19276	40892	19725	10639
DSCC1	-0.825108	103.616	43.3836	1	1	606.466	167.384	0.275998	-1.85727	7.7751e-18	2.89655e-16	Peritumor < Tumor	261	559	197	199	420	1091	233	449	993	467	929	1752	990	313	707	283	253	828	117	163	241	722	741	145	475	427	719	637	1558	327	135	685	463	341	229	280	522
PMS2P1	-0.825108	103.616	43.3836	1	1	653.973	302.178	0.462065	-1.11383	7.77847e-18	2.89655e-16	Peritumor < Tumor	459	719	541	426	864	1015	703	513	901	564	536	910	652	283	764	555	640	638	286	535	533	2235	498	580	372	813	658	410	986	491	138	625	717	467	1270	630	460
NR2C1	-0.825108	103.616	43.3836	1	1	3059.33	1386.81	0.453305	-1.14145	7.78241e-18	2.89655e-16	Peritumor < Tumor	2765	3408	3604	1771	3048	2698	2620	2854	8092	2679	4159	5577	3637	1275	4011	1964	2555	4622	1443	1568	2869	4399	2429	1976	1739	3934	1532	3124	2578	2715	1098	3546	3036	2387	2775	2559	3204
PSMB4	-0.825108	103.616	43.3836	1	1	8114.78	3675.26	0.452909	-1.14271	7.78297e-18	2.89655e-16	Peritumor < Tumor	5349	7879	6508	3562	7347	7973	8273	4425	22375	7215	11454	11584	16003	5008	8230	7048	19897	10162	3382	5015	5972	14524	7730	8480	5437	7204	5034	12898	9061	5230	4073	11535	7288	5948	10482	6310	5689
ZNF286A	-0.82492	103.61	43.3904	1	1	347.575	144.74	0.416427	-1.26386	7.90427e-18	2.93272e-16	Peritumor < Tumor	276	309	415	246	413	423	403	247	740	453	525	404	595	251	336	312	163	724	112	80	224	364	481	296	303	434	338	402	596	375	131	303	200	246	371	180	250
NBPF9	-0.82492	103.61	43.3904	1	1	1131.05	455.795	0.402982	-1.31121	7.91285e-18	2.93272e-16	Peritumor < Tumor	909	1040	1160	1010	1506	580	1207	1084	3238	2175	2216	1011	1207	491	1007	933	1414	1908	504	391	531	801	991	356	596	1747	534	1116	1289	917	505	1382	680	500	1649	566	800
NEURL1B	-0.82492	103.61	43.3904	1	1	2331.07	704.89	0.302389	-1.72552	7.91456e-18	2.93272e-16	Peritumor < Tumor	972	2180	3857	3615	3545	5682	6618	2515	2000	3475	3124	2147	1750	1060	1116	3475	918	3715	827	757	1238	885	1817	792	250	4491	2848	2366	1381	1248	828	1760	2151	1312	744	1086	908
PSMD11	-0.82492	103.61	43.3904	1	1	5684.82	2658.62	0.467669	-1.09644	7.91685e-18	2.93272e-16	Peritumor < Tumor	3423	5571	4516	2863	5502	5684	5061	3403	14337	4767	9111	10015	8999	2728	5828	4691	5566	9800	2431	1924	4000	5574	6968	4932	6143	5316	6464	7371	5377	3951	2739	6630	5988	4869	7128	5926	4798
EEF1AKMT4	-0.824733	103.603	43.3973	1	1	289.932	90.137	0.310891	-1.68552	8.03151e-18	2.97175e-16	Peritumor < Tumor	123	427	94	147	93	526	134	160	707	136	451	515	525	370	381	152	351	491	96	273	245	394	904	240	298	158	280	302	388	149	175	450	312	139	93	169	102
GANAB	-0.824733	103.603	43.3973	1	1	18686.5	9980.51	0.534104	-0.904808	8.053e-18	2.97304e-16	Peritumor < Tumor	14509	17793	16413	10891	16543	18569	20674	10631	39938	16405	15353	21123	39663	12211	16570	17918	14963	23085	9400	10998	14072	16491	15103	22550	15158	19106	34106	23783	25914	11940	11522	26434	21668	17205	26834	18093	14492
SNRPD2	-0.824733	103.603	43.3973	1	1	7006.96	3181.21	0.454007	-1.13921	8.05358e-18	2.97304e-16	Peritumor < Tumor	5527	7392	6175	3138	5117	12985	6665	3319	13881	3874	5208	12148	13899	5115	14154	5673	4332	8741	2547	3255	4977	9635	6580	8829	2777	6165	6792	8704	7976	4605	4502	8605	7026	4675	10806	5854	5585
C1QTNF5	-0.82417	103.582	43.4178	1	0.986301	52.411	11.5068	0.21955	-2.18738	8.17854e-18	3.01544e-16	Peritumor < Tumor	13	34	42	97	25	20	106	84	164	80	66	11	46	23	20	47	11	42	20	3	28	27	41	35	5	62	43	36	24	16	15	49	18	50	18	50	20
ITGB3	-0.824545	103.596	43.4041	1	1	1098.9	356.712	0.324607	-1.62323	8.18732e-18	3.01544e-16	Peritumor < Tumor	515	917	1481	991	1422	199	1759	1196	1337	1178	791	1216	1109	514	783	881	1012	2079	631	131	1245	1033	1045	892	177	1642	542	2105	756	649	408	1824	722	1411	784	1068	619
CBX8	-0.824357	103.589	43.411	1	1	455.055	190.11	0.417773	-1.25921	8.31845e-18	3.05125e-16	Peritumor < Tumor	297	269	304	352	358	756	420	327	718	646	909	269	641	320	230	303	345	803	188	256	294	587	423	444	167	402	559	271	1037	316	229	353	357	376	847	219	210
PTGES	-0.824357	103.589	43.411	1	1	695.918	152.89	0.219696	-2.18642	8.32626e-18	3.05125e-16	Peritumor < Tumor	164	531	802	569	671	86	1232	480	373	1284	489	839	716	213	335	917	355	931	151	221	277	300	567	482	3665	976	380	520	182	143	163	699	376	367	734	233	500
ADGRL4	-0.824357	103.589	43.411	1	1	2810.89	758.836	0.269963	-1.88917	8.33106e-18	3.05125e-16	Peritumor < Tumor	1121	4984	3466	3792	5961	480	5178	5093	1711	4375	3327	1878	1747	1222	2203	4138	1384	2671	635	144	1361	4661	1361	1000	558	5436	681	3880	1487	1808	818	3668	1736	2291	682	1838	2153
NES	-0.824357	103.589	43.411	1	1	3269.3	1174.32	0.359194	-1.47716	8.33167e-18	3.05125e-16	Peritumor < Tumor	1513	2352	6028	2771	4055	1952	7257	3514	3497	4623	3746	1881	3023	2037	1791	2448	2466	5010	1396	399	2140	4468	2500	1497	2155	7764	1870	5551	2030	1264	1361	4604	1311	3201	1437	3160	1700
SNRPB	-0.824357	103.589	43.411	1	1	3936.08	1532.08	0.38924	-1.36127	8.33227e-18	3.05125e-16	Peritumor < Tumor	2373	3512	2460	1367	2634	11814	2683	2275	7632	3657	4098	8849	3817	2438	3428	3403	2050	5963	1280	2249	2823	4365	3894	3678	2715	2744	3767	3958	6730	1942	1662	3885	3731	3496	4696	3540	3580
ZEB1-AS1	-0.823982	103.575	43.4247	1	1	389.904	133.562	0.34255	-1.54561	8.60619e-18	3.14284e-16	Peritumor < Tumor	285	375	474	347	678	736	519	435	1175	642	747	766	350	168	563	255	701	376	145	37	177	371	194	161	186	554	227	321	408	367	83	302	236	245	707	285	448
DBF4B	-0.823982	103.575	43.4247	1	1	880.26	348.342	0.395727	-1.33742	8.61301e-18	3.14284e-16	Peritumor < Tumor	674	710	586	556	1127	1048	637	606	1919	1082	3318	2556	1161	329	1145	566	702	1145	144	341	453	748	829	470	522	868	942	952	1041	573	415	801	689	434	1037	482	1422
SH2B3	-0.823982	103.575	43.4247	1	1	4337.49	1545.05	0.356209	-1.4892	8.61985e-18	3.14284e-16	Peritumor < Tumor	1653	4602	4382	3415	7926	1575	7642	4217	10019	4521	2965	3247	2904	1275	3471	7228	2194	5318	1956	796	3558	6439	3456	2750	1656	7700	2541	5815	2479	2483	821	5629	3245	3452	6878	3016	3447
TMSB10	-0.823982	103.575	43.4247	1	1	52110.5	21844.2	0.41919	-1.25433	8.62171e-18	3.14284e-16	Peritumor < Tumor	34245	60315	45805	30923	56595	101293	49610	29187	128412	43391	87003	60298	52035	25987	50013	53913	43818	61851	19391	27525	37958	49388	56974	68685	16945	42248	28344	51836	62025	32989	21777	61197	61740	29616	64995	35660	49787
GMEB2	-0.823607	103.562	43.4384	1	1	1507.92	695.521	0.461246	-1.11639	8.91529e-18	3.22964e-16	Peritumor < Tumor	981	1287	1807	756	1416	2044	1363	856	2319	1587	3183	2500	1623	644	1254	1256	2907	1978	619	733	1111	1726	1924	1218	1307	1659	1015	1592	1958	764	462	1604	1647	1382	2800	1316	1103
KIF23	-0.823607	103.562	43.4384	1	1	2310.59	566.438	0.245149	-2.02827	8.91658e-18	3.22964e-16	Peritumor < Tumor	963	2424	366	701	1981	3105	647	1700	3693	3121	7027	8431	3980	791	2802	1102	1166	2893	335	1211	852	2120	3022	639	2300	1484	4032	2791	5776	1333	1032	3006	1447	858	711	895	2259
SNHG17	-0.823607	103.562	43.4384	1	1	1720.07	585.507	0.340397	-1.55471	8.9185e-18	3.22964e-16	Peritumor < Tumor	757	1881	694	529	1124	4491	890	811	3419	1666	2532	2675	1205	920	2338	1046	1575	3051	353	1187	821	2035	3369	960	1164	953	836	1956	2515	1006	668	2257	861	1014	2205	1427	2392
SEPTIN11	-0.823607	103.562	43.4384	1	1	11254.9	5026.41	0.446598	-1.16295	8.92043e-18	3.22964e-16	Peritumor < Tumor	7329	15603	14207	10762	14248	5353	15579	17486	19654	13307	7132	10986	9013	3391	9083	13084	7220	13597	5183	1400	7959	8892	6673	7700	6440	12414	6388	13216	8313	9136	5035	14263	10597	9640	8419	11257	6473
ABCE1	-0.823607	103.562	43.4384	1	1	5170.47	2530.21	0.489357	-1.03104	8.92043e-18	3.22964e-16	Peritumor < Tumor	3478	7540	3873	2711	6272	6056	3798	3851	8779	5183	5913	10685	6579	2854	6340	4650	6157	9386	1664	1563	3885	6892	4939	2959	4156	6586	2746	5599	8737	4774	3107	5635	5460	5042	4044	5545	4502
MAP4	-0.823607	103.562	43.4384	1	1	16001.2	7792.71	0.487009	-1.03798	8.92043e-18	3.22964e-16	Peritumor < Tumor	11314	16564	26683	14396	19018	7564	25399	13636	33867	17450	12537	15714	21306	8362	10763	16628	13588	22493	8711	3930	13778	11560	9620	14780	6688	20303	10933	13986	17533	12540	7366	14991	17757	17067	19073	19035	8818
ADAMTS7	-0.823419	103.555	43.4452	1	1	803.589	239.726	0.298319	-1.74507	9.06576e-18	3.27374e-16	Peritumor < Tumor	322	684	637	1039	1124	285	1382	732	1821	975	1032	232	521	229	358	1107	509	838	394	78	574	631	621	322	219	776	263	1171	431	406	233	778	317	438	489	556	523
PNPT1	-0.823419	103.555	43.4452	1	1	3262.73	1427.71	0.437583	-1.19237	9.07229e-18	3.27374e-16	Peritumor < Tumor	2065	4053	2261	1371	3759	5845	2105	1979	7404	3309	5828	6826	2477	1391	3532	1942	2568	4475	961	1258	2246	5359	4942	1882	2844	3104	2662	5289	4805	2333	1760	4056	3433	2360	2140	2895	4069
PLXNB1	-0.823419	103.555	43.4452	1	1	5793.67	2104.23	0.363195	-1.46118	9.07294e-18	3.27374e-16	Peritumor < Tumor	2785	4551	3905	2419	2843	4782	4626	4403	18757	6995	14739	6030	11810	2737	5657	2249	7627	11040	2214	3661	3414	3711	6883	2981	3055	4197	3845	3128	8257	4805	1998	4710	3612	3967	2329	4840	2882
RP9P	-0.823231	103.548	43.4521	1	1	488.521	211.699	0.433346	-1.20641	9.21874e-18	3.31497e-16	Peritumor < Tumor	266	366	682	212	492	670	621	351	882	603	461	585	600	213	634	313	731	712	171	339	253	409	460	307	208	414	282	617	627	294	298	401	315	270	185	397	394
VKORC1	-0.823231	103.548	43.4521	1	1	1403.33	692.699	0.493611	-1.01855	9.22405e-18	3.31497e-16	Peritumor < Tumor	873	1493	1884	1430	1207	1213	2573	1254	3011	1932	1829	961	2259	1284	1276	1230	885	1651	613	781	842	986	835	1921	707	1364	802	1056	742	1057	760	1738	1077	1027	1216	1347	971
ELMO2	-0.823231	103.548	43.4521	1	1	3038.64	1435.08	0.472277	-1.08229	9.22471e-18	3.31497e-16	Peritumor < Tumor	1871	3227	3580	2251	4619	2016	3956	3222	4923	3462	5801	3345	2365	1155	3483	3259	3324	3780	1334	992	2146	3514	3322	2468	1630	4027	2392	2645	3443	2246	1707	3894	2801	2513	5453	2987	2257
DKC1	-0.823231	103.548	43.4521	1	1	5108.79	1965.84	0.384794	-1.37784	9.2287e-18	3.31497e-16	Peritumor < Tumor	3299	5842	2799	1817	3241	8031	2878	2729	9621	5205	7809	11134	6475	2909	6539	2895	4690	9287	1631	2839	3231	6468	11883	2537	4247	4079	8240	4250	10884	2900	2223	5670	4715	4537	5799	4019	4255
POMT2	-0.823044	103.541	43.4589	1	1	1362.86	634.014	0.465207	-1.10405	9.38506e-18	3.36406e-16	Peritumor < Tumor	953	1162	1291	791	1203	862	1457	997	3939	1108	2987	2838	2022	592	1515	921	1035	1996	537	646	778	1597	1038	884	979	1563	1572	1484	1872	1025	797	1315	1106	1062	1184	933	1109
PI4K2A	-0.823044	103.541	43.4589	1	1	1445.22	703.945	0.487085	-1.03775	9.38641e-18	3.36406e-16	Peritumor < Tumor	851	1587	1531	855	1808	1351	2041	1117	3228	1495	1244	1374	2580	792	1133	1598	1335	1865	727	459	1197	1752	1431	1462	1069	1784	927	1358	1837	980	634	1688	1497	1150	2045	1302	786
MEX3B	-0.822668	103.527	43.4726	1	1	276.74	76.4932	0.276408	-1.85513	9.66878e-18	3.46138e-16	Peritumor < Tumor	127	184	462	298	397	63	571	240	816	408	303	92	528	61	113	313	348	285	88	88	158	248	97	99	10	357	457	356	366	200	133	265	137	84	143	136	150
NOCT	-0.822481	103.521	43.4795	1	1	285.041	105.945	0.371684	-1.42785	9.85302e-18	3.52339e-16	Peritumor < Tumor	114	579	142	99	356	166	352	189	981	204	227	316	416	111	354	280	518	511	123	39	237	244	424	190	237	221	199	437	119	192	161	295	167	161	286	140	186
LURAP1L	-0.822481	103.521	43.4795	1	1	1545.62	625.726	0.404839	-1.30458	9.87498e-18	3.5273e-16	Peritumor < Tumor	1091	2580	2274	1229	1232	1104	1761	1401	7290	1336	3665	1647	1333	1040	1340	1360	950	1892	614	274	1373	1915	868	2031	469	2006	925	1569	1361	1475	933	1680	2187	1071	713	1858	723
MFHAS1	-0.822293	103.514	43.4863	1	1	567.795	214.603	0.377958	-1.4037	1.00364e-17	3.57773e-16	Peritumor < Tumor	334	444	551	195	323	515	589	211	1601	668	500	715	711	702	444	482	225	1121	384	234	458	494	537	223	156	382	1163	1140	557	293	153	712	570	877	517	326	829
CAP2	-0.822293	103.514	43.4863	1	1	876.685	171.205	0.195287	-2.35633	1.00385e-17	3.57773e-16	Peritumor < Tumor	205	424	1925	1107	1424	296	2054	574	1522	693	1460	270	770	321	233	427	613	860	415	215	287	179	497	217	270	1691	289	804	517	461	137	771	334	197	123	276	163
TEX30	-0.822105	103.507	43.4932	1	1	381.137	158.11	0.414837	-1.26938	1.02048e-17	3.63227e-16	Peritumor < Tumor	136	297	194	202	454	782	356	256	890	384	795	825	444	185	527	328	547	418	100	209	234	338	320	241	274	423	258	310	494	265	223	882	363	299	322	275	532
ZNHIT6	-0.822105	103.507	43.4932	1	1	1873.97	963.562	0.514181	-0.959651	1.02143e-17	3.63227e-16	Peritumor < Tumor	1293	2577	2175	1471	1996	1641	1981	1383	3069	2645	2891	2713	2247	967	1984	1711	2482	2534	905	970	1315	2120	1492	1154	1601	2566	931	1821	2785	1603	1121	2731	1621	1769	1692	1771	1728
RNFT2	-0.821918	103.5	43.5	1	1	239.945	49.589	0.206668	-2.27461	1.0347e-17	3.67536e-16	Peritumor < Tumor	101	104	39	50	184	203	86	248	1518	459	694	654	447	122	158	141	294	275	49	88	88	221	147	159	418	154	445	170	138	142	36	1266	117	67	216	80	121
TELO2	-0.821918	103.5	43.5	1	1	1284.66	541.178	0.421263	-1.24721	1.03894e-17	3.68409e-16	Peritumor < Tumor	935	996	1107	479	1132	2081	1349	759	3203	853	1804	1719	1263	652	1572	829	1705	2175	491	715	738	1233	954	1031	764	1170	859	1025	1506	913	579	1098	1118	1222	1385	1160	1291
CKAP2	-0.821918	103.5	43.5	1	1	3077.82	988.192	0.321069	-1.63905	1.03946e-17	3.68409e-16	Peritumor < Tumor	2968	3277	630	1228	3699	5764	1177	5853	4095	5160	5754	7423	3088	862	3263	2073	2014	4485	907	1372	1816	3315	5583	1263	2899	3247	2691	3472	8023	2060	2030	4595	2682	1494	1561	1489	2621
KPNA1	-0.82173	103.493	43.5068	1	1	4497.15	2454.36	0.545758	-0.873667	1.0572e-17	3.73507e-16	Peritumor < Tumor	4256	5768	4628	2688	5060	3086	4555	3159	8081	3564	6725	5304	6451	2517	4837	3642	5089	5974	2280	2019	3742	6223	4386	4126	7102	5463	3436	3899	5305	3347	2658	5016	5106	4526	4847	5108	4798
LOC100506403	-0.82173	103.493	43.5068	1	1	9399.64	3699.03	0.393528	-1.34546	1.05735e-17	3.73507e-16	Peritumor < Tumor	5499	14033	6976	6519	10875	2233	9647	10692	20190	15159	21438	13424	11526	3638	8002	9927	4487	11755	3356	2088	7136	8092	7156	11659	3754	8493	6424	8138	6071	7114	5358	7363	11052	8037	10557	12547	5704
RUNX1	-0.82173	103.493	43.5068	1	1	9399.64	3699.03	0.393528	-1.34546	1.05735e-17	3.73507e-16	Peritumor < Tumor	5499	14033	6976	6519	10875	2233	9647	10692	20190	15159	21438	13424	11526	3638	8002	9927	4487	11755	3356	2088	7136	8092	7156	11659	3754	8493	6424	8138	6071	7114	5358	7363	11052	8037	10557	12547	5704
TPBGL	-0.821355	103.479	43.5205	0.986301	0.917808	86.7397	13.9315	0.160613	-2.63834	1.07292e-17	3.78589e-16	Peritumor < Tumor	18	51	42	56	267	28	199	69	41	184	39	28	118	42	39	160	0	57	29	78	19	31	54	19	102	117	213	27	28	25	15	60	20	8	57	32	17
PLPPR2	-0.821543	103.486	43.5137	1	1	1069.19	454.658	0.425235	-1.23367	1.07469e-17	3.78796e-16	Peritumor < Tumor	555	1175	1928	1299	1191	312	2493	1125	2072	1591	1066	1186	1151	742	816	837	671	1744	427	189	655	557	843	1149	590	1470	749	744	872	1163	544	955	889	734	707	959	736
DDX10	-0.821355	103.479	43.5205	1	1	2409.67	1152.01	0.478079	-1.06468	1.09349e-17	3.84998e-16	Peritumor < Tumor	1616	3012	2267	1282	1768	4720	1585	1721	4210	2319	2284	3011	1853	1224	2795	1496	4177	3615	716	1847	1582	2368	5214	1211	2130	2410	1690	1822	7030	1948	1475	3309	2311	2161	1404	2668	1843
TMEM231	-0.821167	103.473	43.5274	1	1	370.534	134.11	0.361936	-1.46619	1.11063e-17	3.90413e-16	Peritumor < Tumor	402	359	481	228	265	656	504	330	863	316	402	572	573	223	1206	284	437	787	110	320	280	270	256	345	152	430	124	159	276	255	216	150	265	514	726	340	240
ANP32E	-0.821167	103.473	43.5274	1	1	4085.95	1711.44	0.41886	-1.25546	1.11238e-17	3.90413e-16	Peritumor < Tumor	2870	4629	3247	2514	7024	2543	2652	2544	6811	4064	14269	8056	4720	1289	4186	3751	8194	4887	1459	1861	2314	5139	3365	2332	4245	5061	3190	5061	8933	3141	2503	5919	3004	2566	3402	3060	2601
IRAK1	-0.821167	103.473	43.5274	1	1	7287.32	2826.45	0.387859	-1.3664	1.11254e-17	3.90413e-16	Peritumor < Tumor	4370	10326	4015	2912	5343	8897	5498	4881	19745	7964	8418	8790	12644	4065	7201	6466	6252	10872	3414	2186	5887	8537	12487	5334	5752	6455	9643	5805	9110	4365	3026	8239	7944	6746	8360	5526	4483
PTRH2	-0.82098	103.466	43.5342	1	1	1803.32	809.342	0.448808	-1.15583	1.13069e-17	3.93697e-16	Peritumor < Tumor	1258	2245	1148	797	1447	1835	1399	1192	4850	1312	2092	3139	6808	1052	3205	1108	1545	3143	563	789	1380	2468	2664	1486	1767	1638	1468	1958	3800	1593	1092	2441	1595	1162	1347	1442	2659
PRR16	-0.82098	103.466	43.5342	1	1	809.356	228.123	0.281858	-1.82696	1.13102e-17	3.93697e-16	Peritumor < Tumor	238	964	881	845	1427	160	1579	1381	1810	676	382	401	363	448	575	1464	596	1425	323	70	491	695	500	358	127	1552	320	1050	498	596	198	1157	293	492	513	454	586
EFTUD2	-0.82098	103.466	43.5342	1	1	4411.53	2007.64	0.45509	-1.13578	1.13158e-17	3.93697e-16	Peritumor < Tumor	3304	4655	3155	1975	4029	5682	3611	2580	10724	3561	9133	6573	3311	2296	5054	4278	3200	8222	1871	1204	3777	4462	5488	4124	3323	4106	5144	4720	4496	2986	2031	5215	5201	4022	6946	4398	4324
QTRT2	-0.82098	103.466	43.5342	1	1	2225.3	1053.6	0.473465	-1.07867	1.13158e-17	3.93697e-16	Peritumor < Tumor	1960	3466	1798	1109	2458	1586	1857	1135	4402	1828	3503	2890	2776	1014	2462	1977	2303	3290	1006	1072	1810	3363	1356	1756	2362	2704	1999	2451	3053	1827	1047	2713	2743	2288	2299	2364	2118
PLXND1	-0.82098	103.466	43.5342	1	1	8914.07	2723.34	0.305511	-1.71071	1.13174e-17	3.93697e-16	Peritumor < Tumor	3088	7148	10898	8790	16217	2050	17744	8386	14099	10467	9767	3405	11694	3026	4392	13309	2823	8744	2804	1245	4351	8023	5467	4119	3971	15981	7967	10124	4538	4281	2332	14779	4929	5872	13341	5074	5462
COL6A1	-0.82098	103.466	43.5342	1	1	36220	8768.6	0.242093	-2.04637	1.13174e-17	3.93697e-16	Peritumor < Tumor	11021	35114	85611	57732	69873	7286	120488	44485	43189	36004	24233	6343	73790	8392	11003	70287	33728	32323	16415	1662	23594	8924	11418	14253	24111	45674	9472	31718	13865	14311	8052	28561	14042	20100	13436	14649	11689
MYADM	-0.82098	103.466	43.5342	1	1	8846.74	3001.25	0.339249	-1.55958	1.13174e-17	3.93697e-16	Peritumor < Tumor	2417	13569	14136	10707	9713	1223	22704	6604	20816	8959	5151	3898	5404	4115	8418	15552	16790	11005	4399	1607	8104	5019	4998	7676	13473	14003	3587	6927	3259	10011	2728	10083	6357	7718	7355	9087	3093
SSB	-0.82098	103.466	43.5342	1	1	8712.55	3979.1	0.456709	-1.13065	1.13174e-17	3.93697e-16	Peritumor < Tumor	5632	13761	7203	5236	10120	8253	6216	6338	13029	7827	13949	13754	8731	3816	10449	5576	7547	9483	2974	3836	5937	10503	13353	3843	10365	10510	3802	10298	21791	7644	5477	10944	6847	5743	5318	7376	7810
ZNF8	-0.820792	103.459	43.5411	1	1	1035.68	509.685	0.492124	-1.02291	1.15021e-17	3.99104e-16	Peritumor < Tumor	695	1091	1404	666	1180	646	1123	633	2455	1360	1224	1415	2409	354	738	854	792	1520	551	309	1046	1388	592	802	1197	1331	607	1033	971	1124	476	843	1119	737	1704	1143	833
UCK2	-0.820792	103.459	43.5411	1	1	2353.14	1040.07	0.441992	-1.17791	1.15095e-17	3.99104e-16	Peritumor < Tumor	1684	2825	1660	998	1640	2375	1961	1128	4566	2071	1753	3281	3052	1909	1669	2222	2754	3843	1132	1431	1853	1937	1918	1951	1323	2049	2383	1992	2859	1620	1523	3695	2656	1940	1373	2069	1459
PRPF19	-0.820792	103.459	43.5411	1	1	4377.29	2042.45	0.466602	-1.09973	1.15103e-17	3.99104e-16	Peritumor < Tumor	3406	4189	4397	2089	3567	7159	4055	2116	8341	3508	3783	3117	6140	3552	4575	4182	4479	7347	1995	3131	3718	3750	4501	5869	3830	3944	5385	5596	7092	3062	2139	4930	5167	5309	6687	4654	3185
PFDN1	-0.820604	103.452	43.5479	1	1	3366	1726.11	0.512807	-0.963511	1.17065e-17	4.05465e-16	Peritumor < Tumor	2840	4567	3375	2108	4027	4854	4338	2580	7130	3108	4218	4810	2574	2065	3548	3390	3338	4091	1471	1601	3046	3203	3949	4656	2871	3518	1929	2773	3475	2987	1596	3612	3179	2105	3231	3121	3559
FAM220A	-0.820417	103.445	43.5548	1	1	921	446.63	0.48494	-1.04412	1.19051e-17	4.11481e-16	Peritumor < Tumor	891	727	1078	584	1125	686	1154	550	1974	976	871	1061	1168	554	1218	726	744	1448	366	347	937	1122	988	1132	1004	916	562	951	1246	757	530	1183	978	573	1320	787	571
WWTR1	-0.820417	103.445	43.5548	1	1	6560.03	1824.78	0.278167	-1.84598	1.19059e-17	4.11481e-16	Peritumor < Tumor	2159	8294	11705	9032	7513	1069	14698	8677	20669	7971	6316	13970	5761	2097	3707	6579	3151	8508	1961	429	2740	3642	2912	3354	2720	9691	1454	6016	2693	3483	2234	8284	3415	4176	2159	4904	4106
APOL4	-0.820229	103.438	43.5616	1	1	1030.41	290.425	0.281853	-1.82698	1.20983e-17	4.15882e-16	Peritumor < Tumor	301	639	1361	589	2645	212	1195	1088	2013	2134	742	373	2516	510	1126	2118	286	984	268	155	683	712	638	521	253	1290	553	590	4552	461	224	1026	713	896	736	695	615
AVEN	-0.820229	103.438	43.5616	1	1	630.671	328.247	0.520472	-0.942108	1.21009e-17	4.15882e-16	Peritumor < Tumor	450	717	560	596	747	532	1000	481	1481	512	352	632	999	510	543	591	914	805	251	274	497	547	675	463	433	683	345	571	1064	508	329	481	590	404	431	589	487
WDR4	-0.820229	103.438	43.5616	1	1	666.356	246.233	0.369521	-1.43627	1.21061e-17	4.15882e-16	Peritumor < Tumor	470	720	335	186	676	745	402	336	2836	358	3585	1402	1095	324	555	501	619	792	242	345	417	656	704	420	723	636	785	882	752	343	235	569	484	467	780	637	777
NME1	-0.820229	103.438	43.5616	1	1	3691.95	1304.41	0.353313	-1.50098	1.21096e-17	4.15882e-16	Peritumor < Tumor	1669	4918	702	1519	2395	4343	1739	2418	11170	2363	3921	10311	4275	3616	6094	1946	4599	6909	828	2335	2312	3852	7122	2319	2501	2236	4274	6631	6858	2634	1497	5918	3131	2501	2066	2783	7265
RCN2	-0.820229	103.438	43.5616	1	1	5183.19	2592.6	0.500194	-0.99944	1.21096e-17	4.15882e-16	Peritumor < Tumor	3910	6892	5472	3472	4780	3154	6500	5207	7963	5416	9158	8023	9675	2937	5947	4109	4876	7683	2029	1777	4026	6437	5392	5194	2181	6704	4665	4832	8675	4083	3945	7173	5063	4767	5694	4558	3549
STMN1	-0.820229	103.438	43.5616	1	1	8100.74	2888.66	0.356592	-1.48765	1.21113e-17	4.15882e-16	Peritumor < Tumor	5089	7053	3599	2932	7987	11720	5116	5408	12090	6181	9191	12317	22563	3801	7896	5821	8185	13616	1949	6234	4774	4044	6846	4245	6106	6033	31381	7575	19882	4990	5197	9572	5856	3871	4763	5598	5747
FKBP7	-0.820041	103.432	43.5685	1	1	1177.81	400.589	0.340114	-1.55591	1.23131e-17	4.22057e-16	Peritumor < Tumor	453	1046	2969	1958	1466	448	2576	1116	2333	1803	1498	774	971	688	839	1624	591	1518	364	144	724	819	335	765	333	1945	441	966	777	862	620	1568	703	788	354	656	648
CERS5	-0.820041	103.432	43.5685	1	1	1755.56	835.219	0.475756	-1.07171	1.23175e-17	4.22057e-16	Peritumor < Tumor	1416	1835	2419	1068	2457	1537	2594	1330	3505	1765	2203	2102	1329	789	1581	1833	732	2382	874	787	1155	2081	1575	1686	972	2210	1438	1801	1392	1223	740	2260	1629	1288	3655	1333	1626
HEG1	-0.819854	103.425	43.5753	1	1	7590.74	2539.21	0.334514	-1.57986	1.25299e-17	4.28875e-16	Peritumor < Tumor	4161	5657	13025	9609	13371	1326	20288	8884	11966	13298	4988	3394	6450	3089	4017	10902	3349	11723	2836	472	4155	4931	3436	4484	2275	15490	4381	12774	3339	4514	2985	8446	4690	8361	8249	5367	3776
HS3ST2	-0.819291	103.404	43.5959	0.958904	0.863014	139.918	12.3699	0.0884081	-3.49968	1.26986e-17	4.34185e-16	Peritumor < Tumor	10	25	235	27	76	0	505	163	247	29	57	38	66	24	37	64	0	97	28	0	187	826	26	62	65	605	24	120	25	49	4	209	195	51	27	51	89
GFOD2	-0.819478	103.411	43.589	1	1	1600.19	788.219	0.492578	-1.02158	1.29591e-17	4.41768e-16	Peritumor < Tumor	1512	2023	1813	1100	1893	1267	2122	1033	2898	1514	2322	1783	1685	1092	1831	1717	1865	1976	811	771	1519	1426	1070	2012	913	2111	1120	1323	1457	1324	700	1615	1748	1894	1714	1453	1303
ELAVL1	-0.819478	103.411	43.589	1	1	3831.84	1932.9	0.504433	-0.987266	1.296e-17	4.41768e-16	Peritumor < Tumor	2861	3917	3659	2139	4062	7126	4345	1899	8191	3044	3521	3685	4204	2783	4151	4121	3921	6582	1950	1640	3341	3602	3735	4253	2379	3918	4544	4243	4939	2549	2305	3946	4413	3689	6243	4077	2417
AP2M1	-0.819478	103.411	43.589	1	1	15105.3	7779.84	0.51504	-0.957245	1.29619e-17	4.41768e-16	Peritumor < Tumor	11489	17868	17495	9346	15011	10308	20819	11058	26760	11828	22052	14924	21776	12397	12471	14988	11123	21735	7502	7022	12889	14822	13726	18591	10694	14665	16717	12328	22014	10811	8464	16907	17567	16332	17791	15542	9465
AMZ1	-0.819291	103.404	43.5959	1	1	107.137	24.863	0.232068	-2.10738	1.30972e-17	4.45903e-16	Peritumor < Tumor	130	156	105	83	173	27	108	106	452	78	58	80	103	28	80	110	68	69	35	34	9	102	172	54	61	110	158	75	41	42	53	81	87	15	510	29	68
ACD	-0.819291	103.404	43.5959	1	1	817.877	366.205	0.447751	-1.15923	1.31655e-17	4.46972e-16	Peritumor < Tumor	439	921	1004	596	921	1585	984	424	1882	957	841	1176	756	498	1103	698	1420	898	345	341	486	634	960	639	354	968	450	590	633	619	338	842	640	666	1908	944	713
RRP1	-0.819291	103.404	43.5959	1	1	1350.73	609.918	0.451548	-1.14705	1.31768e-17	4.46972e-16	Peritumor < Tumor	1023	1326	1072	626	1180	1309	1139	770	3602	805	3829	2601	2514	892	1431	976	1182	1459	492	1061	917	958	1459	1111	1140	1268	1090	1259	1575	914	735	1889	966	950	1380	1401	1135
TRPS1	-0.819291	103.404	43.5959	1	1	1916.79	542.151	0.282842	-1.82193	1.31777e-17	4.46972e-16	Peritumor < Tumor	1140	3222	2765	1924	5113	147	2978	2712	2578	1477	3950	946	2159	511	1288	2816	726	2701	587	155	1741	1734	723	963	2211	2821	914	2189	779	2209	560	1572	1066	1043	4463	963	1208
RFX8	-0.818915	103.39	43.6096	0.986301	0.876712	94.9589	11.0685	0.116561	-3.10084	1.31845e-17	4.46972e-16	Peritumor < Tumor	14	30	45	173	287	21	170	179	89	26	361	154	96	24	31	71	9	55	15	0	21	96	36	1	9	110	30	36	18	21	12	92	16	30	14	17	67
POLR2I	-0.819103	103.397	43.6027	1	1	851.603	455.699	0.535107	-0.902101	1.33875e-17	4.51694e-16	Peritumor < Tumor	585	952	906	535	671	1201	1062	411	1486	730	925	1439	846	753	897	707	975	1446	395	924	729	918	901	1185	361	789	1468	667	825	691	588	876	1067	572	990	1135	692
HS6ST1	-0.819103	103.397	43.6027	1	1	1661.32	755.342	0.454665	-1.13712	1.3398e-17	4.51694e-16	Peritumor < Tumor	858	2093	2307	1353	1555	1640	2643	1422	3023	1879	959	786	3375	933	1380	2253	901	2142	748	413	1333	1404	2019	1545	2118	1894	966	1880	1355	924	889	2184	1606	1683	2169	1409	1124
NUAK1	-0.819103	103.397	43.6027	1	1	1629.85	486.644	0.298582	-1.7438	1.34038e-17	4.51694e-16	Peritumor < Tumor	631	1609	2324	2545	1743	609	3685	2306	3201	2743	1068	772	1354	563	680	1749	485	2111	598	144	892	1191	530	982	271	1904	3698	1804	674	1027	617	2571	1439	2006	679	1093	1042
SF3B4	-0.819103	103.397	43.6027	1	1	2803.42	1316.78	0.469704	-1.09018	1.34057e-17	4.51694e-16	Peritumor < Tumor	1596	2959	2450	1462	2310	3277	2532	1308	5995	2292	4221	3262	2834	1819	2680	2344	7701	4027	1537	2199	2311	3039	2867	2787	2506	2637	2216	3602	3756	1882	1085	3476	2713	2305	3360	3426	1687
SMS	-0.819103	103.397	43.6027	1	1	5457.58	2372.51	0.434718	-1.20185	1.34066e-17	4.51694e-16	Peritumor < Tumor	3509	6454	3679	1795	3365	6556	3185	3146	9514	2638	4641	12211	6922	2403	5115	3106	3039	7999	1811	2443	4959	8370	6507	4975	6804	4067	5542	6814	11992	4635	2937	7718	5998	4555	4694	4706	3809
SSRP1	-0.819103	103.397	43.6027	1	1	11122.4	5445.86	0.489632	-1.03023	1.34086e-17	4.51694e-16	Peritumor < Tumor	9057	11790	8845	5154	9747	15507	8917	6286	21537	8321	9261	9506	18723	7817	12417	8700	14451	17801	4673	6966	8047	11643	9797	9366	9618	10216	11121	12852	20221	8013	6013	13989	11435	10384	14137	11860	8948
COMMD5	-0.818915	103.39	43.6096	1	1	794.74	361.712	0.455133	-1.13564	1.36269e-17	4.58377e-16	Peritumor < Tumor	566	945	837	457	702	528	1003	495	2152	632	571	1091	802	655	812	702	549	2035	355	266	795	805	1212	1050	423	691	785	959	904	565	424	725	1062	635	1236	751	532
AHSA1	-0.818915	103.39	43.6096	1	1	5807.49	2629.93	0.452851	-1.14289	1.36356e-17	4.58377e-16	Peritumor < Tumor	3776	6731	5570	2218	4412	5878	4876	2598	17972	3091	8515	9081	5883	4524	6448	4406	3906	7828	2106	2595	4874	5960	4734	5909	3875	5008	5651	5007	10640	4422	3140	4923	6955	5434	5974	5543	3326
PSMD2	-0.818728	103.384	43.6164	1	1	8655.05	4229.85	0.488714	-1.03294	1.38674e-17	4.64317e-16	Peritumor < Tumor	5828	10669	7967	4768	8459	7520	9078	4648	19191	6161	11339	11078	12310	5642	7736	8052	6667	14210	4576	2939	6629	9477	11209	7119	8781	8212	11526	7923	10202	5854	4155	11971	9877	8355	10944	8476	4959
PPIL1	-0.818728	103.384	43.6164	1	1	2470.22	1113.07	0.450595	-1.1501	1.38684e-17	4.64317e-16	Peritumor < Tumor	1797	3298	1324	1048	1933	2344	2145	1498	6100	1932	2641	4852	2828	1452	3519	1647	3556	4238	903	1056	1672	4287	1689	2045	2520	1915	2218	2121	4268	2043	1155	3916	2957	2094	2290	2040	2904
HDAC7	-0.818728	103.384	43.6164	1	1	5096.18	2225.23	0.436647	-1.19546	1.38694e-17	4.64317e-16	Peritumor < Tumor	2974	5046	6435	4612	8123	2744	8111	4079	13912	5590	5079	7201	5129	1872	5025	5638	3958	6476	1874	1867	2971	4567	4294	3604	4697	7509	3050	4843	3379	3264	1664	4924	4016	4021	7843	3762	5578
SELENOW	-0.818728	103.384	43.6164	1	1	8369.07	3540.4	0.423034	-1.24116	1.38704e-17	4.64317e-16	Peritumor < Tumor	6305	8582	15481	5795	6266	2713	13736	4263	23523	6810	8136	9213	5913	7834	7114	8330	5341	12982	3511	3087	8103	5737	3491	7867	3513	8567	6429	8711	7885	8832	4537	10142	8476	5238	9185	7832	4400
ARL2	-0.81854	103.377	43.6233	1	1	1301.63	654.521	0.502847	-0.991809	1.40971e-17	4.6975e-16	Peritumor < Tumor	655	1093	1888	1299	987	1399	2008	864	2933	1372	1364	2498	1457	1187	1114	1287	776	1842	547	1254	888	765	1398	1319	1262	1612	968	1025	1497	1093	677	1370	988	938	1412	1393	731
NUMBL	-0.81854	103.377	43.6233	1	1	1384.44	535.137	0.386537	-1.37132	1.41001e-17	4.6975e-16	Peritumor < Tumor	624	1030	2321	1401	1609	426	2750	1581	2429	2282	1424	1087	1224	463	1305	1032	1501	1690	416	398	763	1020	517	697	1496	1716	500	1252	1141	1118	396	1548	929	864	899	1044	880
DNTTIP1	-0.81854	103.377	43.6233	1	1	2272.14	898.301	0.395355	-1.33878	1.41052e-17	4.6975e-16	Peritumor < Tumor	1363	3222	1558	901	1540	10569	1785	1309	3716	2391	4203	3625	5003	890	2904	1643	2500	4388	671	902	1647	2707	3731	2228	1174	1475	1556	1726	2451	1221	1242	2892	2127	1531	2019	2248	1863
VAT1	-0.81854	103.377	43.6233	1	1	4745.14	1792.88	0.377835	-1.40417	1.41062e-17	4.6975e-16	Peritumor < Tumor	2174	3397	8852	4787	3816	1312	7813	4496	7291	6979	8061	4619	8155	2112	2679	4632	1433	6922	1901	864	3098	3998	3794	4992	3056	5702	2115	5004	7049	2790	1777	4703	3485	3835	4140	4650	2835
MNT	-0.81854	103.377	43.6233	1	1	1980.49	982.479	0.496078	-1.01136	1.41062e-17	4.6975e-16	Peritumor < Tumor	1262	2175	2187	1800	2407	2080	2890	1339	4496	1988	1380	1437	1919	606	1732	1640	3956	3358	1116	697	1955	2162	2326	1323	2119	2643	1802	2146	1916	1430	944	1794	1718	1579	2327	1789	1336
MAFK	-0.818352	103.37	43.6301	1	1	2345.6	950.822	0.405364	-1.30271	1.43459e-17	4.77236e-16	Peritumor < Tumor	1145	2838	3000	1676	1408	1309	2743	1612	5081	2210	3180	1833	1504	644	2297	1541	5605	4810	994	854	1969	2558	3023	2417	3852	2124	1177	3044	1544	1341	893	2469	2153	2268	2186	2112	1273
RAE1	-0.818165	103.363	43.637	1	1	1934.27	788.315	0.407551	-1.29495	1.45855e-17	4.83834e-16	Peritumor < Tumor	1259	1744	1345	683	1598	2839	1298	1637	3411	2274	3909	3878	1450	732	2157	1219	3488	3365	670	726	1395	2195	2658	1476	1015	1516	1749	3094	2863	1275	732	1952	1735	1638	2427	1710	1662
GRWD1	-0.818165	103.363	43.637	1	1	1567.67	679.932	0.433721	-1.20516	1.45886e-17	4.83834e-16	Peritumor < Tumor	899	2135	1119	781	1136	1745	1590	713	3436	1335	1183	2393	1151	1199	1648	1400	1128	2894	712	589	1132	2052	1630	1799	867	1629	1414	2282	1688	971	698	2152	1687	1375	1864	1633	916
FADS1	-0.818165	103.363	43.637	1	1	2217.12	626.192	0.282434	-1.82401	1.45896e-17	4.83834e-16	Peritumor < Tumor	730	1325	2800	1627	3040	2096	4062	3851	1615	2539	2680	884	3981	692	1510	2282	1101	3168	738	281	484	1335	950	1419	4928	3810	9108	1610	5720	978	500	2682	583	612	2078	1245	1641
HOXD8	-0.817977	103.356	43.6438	1	1	208.699	61.7534	0.295898	-1.75683	1.4788e-17	4.89904e-16	Peritumor < Tumor	87	336	429	367	334	70	623	248	216	272	165	192	90	101	136	357	70	216	47	18	96	313	261	87	68	502	81	271	104	107	42	191	156	135	50	154	145
FBXL18	-0.817977	103.356	43.6438	1	1	467.411	178.068	0.380968	-1.39226	1.48174e-17	4.90159e-16	Peritumor < Tumor	239	414	381	327	559	328	558	173	797	645	1689	585	281	170	334	516	625	1041	192	192	317	494	451	267	388	482	362	916	588	328	174	911	406	329	437	273	176
AIDA	-0.817977	103.356	43.6438	1	1	2319.15	1111.05	0.479078	-1.06167	1.48375e-17	4.90159e-16	Peritumor < Tumor	2489	2967	2194	1443	2855	1076	2324	1611	3560	3004	2502	2975	2183	806	2247	2572	1646	3262	1080	558	1898	3067	2062	1966	1601	3556	1332	2195	2488	2170	1536	3805	2528	1508	1863	2331	1245
CTSK	-0.817977	103.356	43.6438	1	1	9705.33	2117.64	0.218194	-2.19632	1.48417e-17	4.90159e-16	Peritumor < Tumor	3075	7789	14072	16657	19260	3537	31851	18447	21378	19918	11465	3625	5726	2676	3837	26530	2977	6907	2481	697	4918	4382	4014	2664	1468	15515	1704	8678	3480	4892	1277	8341	3221	3101	5653	2881	6015
PELATON	-0.817789	103.349	43.6507	1	1	664.74	90.3151	0.135865	-2.87975	1.50787e-17	4.96432e-16	Peritumor < Tumor	87	1141	116	278	887	157	566	358	3967	309	1165	706	734	61	265	476	173	179	96	108	222	1263	1004	135	1677	590	374	216	718	426	27	1723	727	71	207	136	792
SF3A3	-0.817789	103.349	43.6507	1	1	5713.77	2937.93	0.514185	-0.959641	1.50905e-17	4.96432e-16	Peritumor < Tumor	4285	6452	5842	3326	6160	6111	6381	3838	11923	7392	7590	9042	7226	3735	5191	4896	6528	8296	2328	3351	4369	6573	4868	5108	4102	7395	7602	5791	9929	4718	3037	6424	6061	4937	6974	4979	4747
OSBPL10	-0.817789	103.349	43.6507	1	1	2458.27	989.041	0.402332	-1.31354	1.50916e-17	4.96432e-16	Peritumor < Tumor	2247	2717	2382	1474	1960	1419	2309	1535	6594	4168	2518	4373	5182	1473	2287	2554	4835	4831	893	514	1805	2117	4114	1168	1512	4084	2229	4200	1900	1485	892	1906	2171	2313	2728	1550	1388
GLG1	-0.817789	103.349	43.6507	1	1	11091.5	5593.92	0.504341	-0.987528	1.50937e-17	4.96432e-16	Peritumor < Tumor	7982	11415	15007	9449	12152	8570	17967	6600	21852	12636	9172	10267	11360	5269	10638	14136	7765	14366	6177	3769	9751	12078	9167	9809	5416	16252	7751	12044	8146	7494	5491	15039	11812	12041	16169	9537	7842
DPH2	-0.817602	103.342	43.6575	1	1	1160.25	517.027	0.445619	-1.16612	1.53369e-17	5.02827e-16	Peritumor < Tumor	856	1516	777	495	979	1334	957	617	2713	769	1488	1837	2201	999	1233	794	1108	2180	442	711	876	1257	1249	1122	1159	1206	2139	1216	2560	860	591	1424	1129	1021	1198	932	938
SVIL	-0.817602	103.342	43.6575	1	1	10510.4	2847.29	0.270902	-1.88416	1.535e-17	5.02827e-16	Peritumor < Tumor	3515	6756	28606	10829	17298	7342	25796	8988	12245	8448	3424	5514	9943	2458	4791	9426	4906	9873	5290	1587	4972	4010	3862	4159	3247	11993	3654	10218	8166	6673	2105	9408	6033	5469	3701	4286	3431
STEAP1	-0.817602	103.342	43.6575	1	1	2156.85	662.315	0.307075	-1.70334	1.53511e-17	5.02827e-16	Peritumor < Tumor	1766	3559	1867	2076	3490	865	3241	2141	4782	2379	2089	4418	1356	958	4054	1819	522	2682	438	684	1095	672	541	2161	547	2176	986	1384	1588	1578	811	1830	2648	793	603	1980	1782
ESYT2	-0.817602	103.342	43.6575	1	1	10909.4	5160.88	0.473065	-1.07989	1.53511e-17	5.02827e-16	Peritumor < Tumor	8394	10156	19361	8775	11907	7838	19822	7220	32576	9280	11513	14826	9263	4744	8497	12583	10576	14280	5167	3944	7699	8347	5526	8414	6398	18418	8183	11025	8582	8681	5281	12413	11300	9247	8673	8580	8763
TREM2	-0.817414	103.336	43.6644	1	0.986301	456.192	46	0.100835	-3.30993	1.55851e-17	5.08793e-16	Peritumor < Tumor	11	347	37	135	67	107	440	440	1807	204	344	128	135	132	150	180	24	154	25	18	518	1347	594	169	55	216	142	656	158	457	14	1276	346	372	35	134	261
PPAT	-0.817414	103.336	43.6644	1	1	1084.9	447.178	0.412182	-1.27865	1.56006e-17	5.08793e-16	Peritumor < Tumor	710	1301	518	442	1117	946	562	832	2059	987	2377	2835	2361	465	1372	836	1218	1326	345	329	660	1200	700	408	1428	1307	741	1123	1394	833	632	1041	1044	984	794	726	1094
ZPR1	-0.817414	103.336	43.6644	1	1	3467.63	1694.75	0.488735	-1.03287	1.56095e-17	5.08793e-16	Peritumor < Tumor	2376	4343	2860	1436	2772	6970	2709	3024	6903	2860	3298	3430	2510	1995	4804	2660	2788	5739	1447	2012	2758	4281	8541	3805	2914	3569	3179	2774	6560	2754	2101	4392	4171	3568	4642	3509	2514
MRPL9	-0.817414	103.336	43.6644	1	1	2060.08	952.603	0.46241	-1.11276	1.56117e-17	5.08793e-16	Peritumor < Tumor	1723	2197	1613	981	2071	2248	1831	1201	3933	1666	4869	2660	2719	1166	2045	1836	6715	3142	698	1126	1417	2227	1864	2011	1223	1884	1344	3268	2847	1655	1200	2678	1821	1348	3075	1594	1469
THBS1	-0.817414	103.336	43.6644	1	1	26653	4284.49	0.160751	-2.6371	1.56128e-17	5.08793e-16	Peritumor < Tumor	3527	32557	59841	39291	27111	5630	63501	33777	41777	23483	10567	6563	26291	5250	15154	49681	18074	37365	4695	2328	8951	8369	6261	9905	6492	44289	7237	18751	3550	11686	2795	34539	5268	10129	7957	13832	14917
TWNK	-0.817226	103.329	43.6712	1	1	764	290.63	0.380406	-1.39439	1.58676e-17	5.15399e-16	Peritumor < Tumor	397	879	500	315	524	1168	592	441	1760	859	618	1122	1157	567	678	468	759	1885	234	335	555	579	826	429	1018	631	435	592	2138	627	283	1004	583	756	784	576	513
FBXO31	-0.817226	103.329	43.6712	1	1	2327.21	1067.89	0.458872	-1.12383	1.58789e-17	5.15399e-16	Peritumor < Tumor	1521	2274	3396	2040	2321	2716	3593	1501	4809	2474	1805	1999	1996	1079	2066	2165	2046	3053	1081	1589	1600	1555	2386	1767	653	2723	899	2403	2329	1752	948	2600	2097	2061	3427	1834	1743
THBS3	-0.817226	103.329	43.6712	1	1	1805.08	674.959	0.373921	-1.41919	1.588e-17	5.15399e-16	Peritumor < Tumor	920	1164	2518	1872	1778	1080	3909	1250	5209	2330	2492	1789	2187	611	1481	1508	1667	2009	398	586	1030	840	948	983	1437	2666	433	1652	1384	1461	745	1972	1000	1154	1039	1088	1289
PES1	-0.817226	103.329	43.6712	1	1	4037.15	2098.99	0.519918	-0.943645	1.588e-17	5.15399e-16	Peritumor < Tumor	2764	4593	3727	2416	3313	4618	3811	3062	10382	3911	7036	4255	2856	3345	4310	3314	3562	5031	1957	2083	3214	3794	5319	3657	2446	3979	3309	3845	7494	3424	2273	6658	4163	3523	4205	4992	3625
PCDHB9	-0.817039	103.322	43.6781	1	1	188.74	35.2466	0.186747	-2.42084	1.60536e-17	5.20503e-16	Peritumor < Tumor	42	59	322	182	166	297	196	190	1469	256	827	292	147	30	163	62	265	119	54	26	140	61	34	57	18	150	58	162	245	96	30	114	40	69	124	74	79
HOXB3	-0.817039	103.322	43.6781	1	1	4321.4	1180.52	0.27318	-1.87207	1.61472e-17	5.22553e-16	Peritumor < Tumor	1276	2525	5893	4458	4562	2030	5781	2964	3557	4643	9852	5498	19373	1531	3513	1564	2574	4912	1274	1748	2347	2290	3318	606	372	5897	6361	4273	3165	2154	847	5685	2441	3298	2912	2735	4672
FAM50A	-0.817039	103.322	43.6781	1	1	4728.97	2316.59	0.489872	-1.02952	1.61495e-17	5.22553e-16	Peritumor < Tumor	2915	4812	4044	2628	4435	2701	4725	3691	9396	5227	4651	4532	5598	2311	5549	3685	7633	6842	1783	2335	3852	5619	9527	4915	3006	4144	4271	3286	8662	3626	2636	6121	4809	3433	5243	4862	3794
PELO	-0.816851	103.315	43.6849	1	1	1009.34	478.315	0.473888	-1.07738	1.64141e-17	5.30579e-16	Peritumor < Tumor	555	1245	1281	664	1036	556	1616	684	2529	649	1062	1846	930	741	1153	1026	678	1600	374	368	671	1087	746	1015	770	1266	866	1223	620	796	609	1169	1099	873	1239	1019	687
IL1RAP	-0.816664	103.308	43.6918	1	1	1244.41	426.274	0.342551	-1.54561	1.66949e-17	5.38871e-16	Peritumor < Tumor	620	1927	862	433	1070	446	1246	1358	1756	1216	2161	1114	2375	270	669	1097	1092	1059	353	149	770	3012	772	1033	1762	1194	593	1044	1268	993	456	3854	1622	804	1019	1118	894
PTDSS1	-0.816664	103.308	43.6918	1	1	4495.52	2070.73	0.46062	-1.11835	1.67043e-17	5.38871e-16	Peritumor < Tumor	4284	4526	3742	2267	4279	5234	3974	2512	7594	3454	3736	6327	6425	4077	3905	4551	2783	6530	2002	2097	3806	4065	2994	4433	2375	4979	8247	3438	7528	3010	2217	4484	4973	4530	7961	3948	2813
PRDM16-DT	0.816476	43.6986	103.301	1	1	795.877	4866.11	6.11415	2.61215	1.69852e-17	5.46943e-16	Tumor < Peritumor	1008	1030	1694	1058	238	247	664	373	257	140	97	3432	656	716	1221	452	795	1926	542	563	666	702	241	1390	103	1047	733	132	459	4701	6788	351	1302	3251	1829	4109	3637
KPNA2	-0.816476	103.301	43.6986	1	1	7164.47	1909.08	0.266465	-1.90798	1.69888e-17	5.46943e-16	Peritumor < Tumor	3087	6712	1749	2210	5471	9109	2922	3757	12887	5564	8875	12058	12470	4456	7825	4873	3143	12854	1580	2183	3106	6066	9343	2207	6546	4642	12254	8974	89083	3849	3050	7469	5992	3172	3889	3534	5761
SLC6A1	-0.816288	103.295	43.7055	1	1	305.863	55.3973	0.181118	-2.465	1.72231e-17	5.51258e-16	Peritumor < Tumor	32	266	442	423	481	39	575	330	541	238	865	35	62	149	153	146	196	241	37	22	68	190	261	65	59	627	204	183	87	124	67	419	168	163	59	172	218
PLA2G15	-0.816288	103.295	43.7055	1	1	708.521	316.288	0.446406	-1.16357	1.72633e-17	5.51258e-16	Peritumor < Tumor	485	693	567	449	868	634	913	435	1473	858	1092	554	545	320	527	725	643	896	399	171	672	752	621	687	333	850	427	656	521	561	370	1133	936	693	805	759	382
ENTPD1	-0.816288	103.295	43.7055	1	1	6397.4	2118.49	0.331149	-1.59445	1.72719e-17	5.51258e-16	Peritumor < Tumor	4142	5197	8016	7155	12527	1677	14313	7978	11520	8383	4914	3911	3061	2613	4427	8940	3340	7269	2424	728	3640	9312	3148	2551	1751	13763	2185	8312	3660	4477	1684	8955	3889	4145	7656	2959	4552
CEP164	-0.816288	103.295	43.7055	1	1	2614.22	1278.07	0.488891	-1.03241	1.72731e-17	5.51258e-16	Peritumor < Tumor	1833	2354	3262	2393	3413	3042	3552	1784	6563	3118	2750	2505	3266	796	2872	2356	2297	3153	1213	1289	1568	2333	4088	1467	2133	4338	1982	2007	3663	2463	1214	2838	2740	2109	4502	2365	2162
SLC25A25	-0.816288	103.295	43.7055	1	1	1498.25	660.959	0.441155	-1.18064	1.72743e-17	5.51258e-16	Peritumor < Tumor	888	3134	1916	919	1043	1070	1840	1124	2485	946	1436	1818	1235	477	1492	1635	2281	2030	566	414	1244	1621	2055	1368	1006	1937	1503	1147	1423	1084	735	1471	1435	1282	2568	1412	744
KDSR	-0.816288	103.295	43.7055	1	1	3018.23	1302.25	0.43146	-1.2127	1.72756e-17	5.51258e-16	Peritumor < Tumor	1685	3033	3417	2103	2588	2937	4222	2478	8118	3410	4407	8368	7570	1322	2252	3121	1430	5019	981	939	2043	2674	5027	3311	1482	3700	1661	2128	1635	2078	1473	2489	2560	2278	3401	2886	1843
CDC123	-0.816288	103.295	43.7055	1	1	5128.23	2508.49	0.489154	-1.03164	1.72768e-17	5.51258e-16	Peritumor < Tumor	4227	5929	4261	2708	5147	6121	4540	3213	10564	4792	8571	8421	4865	2916	5890	4734	4673	7652	2131	2722	4136	5923	4070	5283	4178	5389	3580	4766	9338	5036	3209	6707	5890	4449	4711	4603	4482
HSD17B10	-0.816288	103.295	43.7055	1	1	1750.77	808.137	0.46159	-1.11532	1.72768e-17	5.51258e-16	Peritumor < Tumor	1222	1678	1480	818	1322	2446	1808	988	3346	1349	1911	2611	1757	1511	1727	1497	1054	3241	689	1191	1483	1681	3279	2393	1142	1248	1927	1996	2885	1142	946	2211	2027	1224	1814	1461	1010
LIMS1	-0.816288	103.295	43.7055	1	1	4987.44	2247.84	0.450699	-1.14976	1.7278e-17	5.51258e-16	Peritumor < Tumor	2473	5725	4793	4259	8376	3358	6644	5141	9403	4543	5591	5251	3936	1740	4730	6209	3147	5976	1634	965	3413	6740	3782	2864	2240	6599	2490	6708	3787	3447	2491	7032	3730	4205	4250	3802	3530
BATF3	-0.816101	103.288	43.7123	1	1	263.027	72.0822	0.274048	-1.8675	1.75323e-17	5.58451e-16	Peritumor < Tumor	95	220	281	184	707	82	505	191	776	310	216	381	299	47	352	424	200	289	93	44	128	249	216	125	9	341	110	270	183	125	22	395	110	162	291	98	314
OSR2	-0.816101	103.288	43.7123	0.986301	0.986301	583.452	69.1233	0.118473	-3.07737	1.75423e-17	5.58451e-16	Peritumor < Tumor	52	125	1307	2325	720	273	3053	243	607	2671	522	865	183	180	388	1297	206	1356	75	206	132	172	196	22	328	842	52	170	579	189	0	565	148	101	21	32	207
SMG9	-0.816101	103.288	43.7123	1	1	2755.41	1299.77	0.471714	-1.08401	1.75696e-17	5.58451e-16	Peritumor < Tumor	2381	2735	2019	1794	3243	2714	2156	1537	5530	2669	2902	3819	2254	1244	4100	2125	2282	3728	1168	949	2004	3198	2391	2528	1257	2981	2824	3664	2725	1916	1203	3211	3363	2029	4496	3484	1852
CCT6A	-0.816101	103.288	43.7123	1	1	15335.2	6688.41	0.436148	-1.19711	1.75733e-17	5.58451e-16	Peritumor < Tumor	9743	16837	8850	6409	10949	21189	9417	8549	37197	8870	16432	58580	17687	7475	43865	9088	13110	41833	5317	6275	10180	21079	21319	9528	13877	12218	14180	11896	31227	11479	7732	17814	14445	10533	11170	12736	11118
CYP27B1	-0.815913	103.281	43.7192	1	1	166.123	38.1233	0.229488	-2.12351	1.77602e-17	5.6383e-16	Peritumor < Tumor	80	108	5	28	204	136	106	32	283	207	376	42	164	104	134	154	207	236	53	116	53	131	440	122	77	149	113	167	248	109	73	320	157	97	54	79	193
MIR1915HG	-0.815725	103.274	43.726	1	0.986301	100.726	27.3014	0.271046	-1.88339	1.80152e-17	5.71359e-16	Peritumor < Tumor	38	83	126	89	189	42	212	104	76	219	246	44	77	54	75	167	51	102	37	6	58	94	57	84	33	124	32	156	49	71	36	110	107	82	7	99	83
PTGIR	-0.815725	103.274	43.726	1	1	436	106.384	0.243999	-2.03505	1.81443e-17	5.74882e-16	Peritumor < Tumor	107	193	292	446	1124	90	720	608	762	436	371	208	344	335	207	284	225	822	121	40	150	457	211	86	88	579	218	661	211	132	66	499	150	286	243	249	287
PHTF2	-0.815725	103.274	43.726	1	1	2114.78	841.493	0.39791	-1.32948	1.817e-17	5.75125e-16	Peritumor < Tumor	1813	2197	1922	1864	4494	1075	2050	2067	2727	2367	2128	2409	2564	661	1960	2463	1562	1530	785	754	1287	2787	1529	861	1284	4380	1448	1707	2127	1483	799	2629	1617	1521	1882	1322	1962
CYP26B1	-0.815538	103.267	43.7329	1	1	294.822	58	0.196729	-2.34572	1.84087e-17	5.82104e-16	Peritumor < Tumor	64	230	57	118	421	57	378	443	1049	527	87	154	69	139	79	434	256	328	42	36	170	87	159	243	53	210	526	420	198	161	27	317	133	386	181	130	186
E2F1	-0.815538	103.267	43.7329	1	1	866.685	222.753	0.257018	-1.96006	1.84543e-17	5.82765e-16	Peritumor < Tumor	351	658	140	208	567	2152	331	304	1322	561	1340	1974	1255	380	929	396	792	1199	133	534	326	805	1183	323	977	561	1972	1068	1710	297	125	1177	718	687	504	633	724
UBALD1	-0.815538	103.267	43.7329	1	1	1599.79	848.247	0.530222	-0.915331	1.84738e-17	5.82765e-16	Peritumor < Tumor	929	1653	1693	932	1594	2410	2024	945	3338	1026	1358	2010	1994	892	1802	1324	2361	2225	822	1332	1340	1659	1496	1569	998	1504	1251	1340	1669	1598	822	3176	1470	1313	1557	2140	1219
MCM7	-0.815538	103.267	43.7329	1	1	7691.25	2646.15	0.344047	-1.53932	1.84843e-17	5.82765e-16	Peritumor < Tumor	4409	8042	3799	2690	5409	20458	4184	3522	13399	4639	4991	13223	13320	3944	6195	4866	4499	6679	1869	6364	3751	43847	7723	3537	2508	5520	12642	4869	16578	3837	2228	6261	6724	5739	7872	5716	5189
POMK	-0.81535	103.26	43.7397	1	1	2671.38	1150.75	0.430771	-1.21501	1.87946e-17	5.89767e-16	Peritumor < Tumor	2425	3355	2225	1413	2836	1807	2108	1583	5717	2428	4113	3101	6710	1459	3203	2456	1696	3709	1042	742	2477	2546	1519	2433	2521	2802	2207	2687	4418	2226	1414	2937	3344	3078	2455	2557	2374
NKIRAS2	-0.81535	103.26	43.7397	1	1	2955.33	1558.45	0.527336	-0.923205	1.87959e-17	5.89767e-16	Peritumor < Tumor	1725	3561	3742	2117	3266	2004	3780	2354	5928	2741	3255	3690	5402	1483	3074	2997	3453	3490	1579	657	2699	2817	3543	3698	2362	2777	4196	3070	3687	2362	1706	3206	3664	2238	3869	3168	2391
MTA2	-0.81535	103.26	43.7397	1	1	6883.77	3372.92	0.489981	-1.0292	1.87973e-17	5.89767e-16	Peritumor < Tumor	4513	7406	6666	3497	8083	7065	7160	3981	18954	5682	5490	8116	9615	4107	6956	7266	7264	11041	3347	3464	5462	7118	6144	6531	6109	7521	7066	6836	12504	5206	3394	7104	8625	6524	11961	6955	5303
RRAS	-0.81535	103.26	43.7397	1	1	4467.58	1959.36	0.438573	-1.18911	1.87973e-17	5.89767e-16	Peritumor < Tumor	3050	4793	7313	3315	4725	3588	7101	2545	9563	3929	3183	2970	3564	2571	5266	4101	3073	5704	2360	1979	3559	4610	2797	5727	1158	4489	2382	4485	2640	4028	1592	5652	5891	3130	4831	3925	2616
UTP20	-0.81535	103.26	43.7397	1	1	2348.33	1079.48	0.45968	-1.1213	1.87986e-17	5.89767e-16	Peritumor < Tumor	1686	2680	2040	1258	2603	1422	2011	1480	2608	2355	4539	4397	4353	955	3265	2034	2409	3332	878	806	1477	2801	1528	1429	1696	3188	1770	3100	2809	1499	1053	2924	2143	2082	2830	2127	2092
USP13	-0.815162	103.253	43.7466	1	1	686.781	251.164	0.365713	-1.45122	1.90966e-17	5.96283e-16	Peritumor < Tumor	549	693	1028	546	820	117	1354	643	476	702	1302	955	890	301	435	737	253	970	277	406	272	437	304	368	146	841	1606	610	1196	383	178	1312	391	503	997	465	591
KMT5C	-0.815162	103.253	43.7466	1	1	888.699	369.082	0.415306	-1.26775	1.9098e-17	5.96283e-16	Peritumor < Tumor	608	637	777	473	695	725	692	513	1840	993	664	1229	2275	289	1334	640	730	1325	332	527	833	842	965	753	831	871	525	523	920	872	440	905	937	759	1075	761	683
AMIGO2	-0.815162	103.253	43.7466	1	1	1177.93	201.479	0.171045	-2.54755	1.91074e-17	5.96283e-16	Peritumor < Tumor	410	1219	1076	1183	717	1384	2391	450	3133	1405	1088	4040	1447	197	520	998	160	708	122	272	397	576	1281	201	76	1716	1525	874	216	295	126	1081	247	313	1209	414	758
TTI1	-0.815162	103.253	43.7466	1	1	2286.01	1140.26	0.498799	-1.00347	1.91128e-17	5.96283e-16	Peritumor < Tumor	1509	2425	1922	1052	2168	4823	1824	1176	2948	2793	3687	4178	2091	1132	2931	1861	2537	2860	654	1586	1379	2755	2853	1527	1605	2025	2331	2247	3388	1643	1208	3586	2231	1997	2603	2210	2412
GASK1B	-0.815162	103.253	43.7466	1	1	5153.37	1430.99	0.27768	-1.84851	1.91182e-17	5.96283e-16	Peritumor < Tumor	2578	5902	9521	7117	7805	1311	10131	9547	5014	6885	7717	2885	2425	1462	3058	9130	1366	4833	1315	387	2796	6295	1379	1967	639	10589	2170	6630	1795	3176	1688	8061	3351	3801	1699	2807	2752
ZMIZ2	-0.815162	103.253	43.7466	1	1	8967.19	4479.63	0.499558	-1.00128	1.91182e-17	5.96283e-16	Peritumor < Tumor	6740	7214	6926	5610	12413	10259	8768	7008	19423	8349	7873	9425	13508	3369	11665	5964	10365	14217	4034	6071	6059	9315	9205	5386	6174	11247	7816	7108	14671	6738	3411	9100	7656	6671	13955	7682	6276
RFC4	-0.814975	103.247	43.7534	1	1	1453.12	561.699	0.386546	-1.37129	1.9439e-17	6.04648e-16	Peritumor < Tumor	1101	1571	644	554	1357	1504	702	698	2348	1260	2627	3682	2792	908	2027	959	1370	1676	327	1055	726	2116	982	807	1175	1219	2135	1267	1927	867	584	2729	1383	1059	1226	1035	1521
FTSJ3	-0.814975	103.247	43.7534	1	1	3256.48	1685	0.51743	-0.950565	1.94404e-17	6.04648e-16	Peritumor < Tumor	2624	4384	4039	2299	4084	3259	3263	2462	8246	2544	3619	3750	4749	1770	3757	2326	2334	4960	1486	1248	2862	3641	3478	2325	2083	3729	2407	2732	3786	2749	1725	3918	3615	2640	4509	3628	2700
BMS1	-0.814975	103.247	43.7534	1	1	4915.29	2505.21	0.509676	-0.972347	1.94432e-17	6.04648e-16	Peritumor < Tumor	3897	6344	4415	2581	4669	7330	3910	3503	12253	4622	6892	7638	5455	2305	5316	3965	6037	7767	2140	2272	3713	5929	4893	3387	4312	5636	3239	6279	11263	4303	3215	5468	4651	4430	4996	5085	4004
HSP90AB3P	-0.814787	103.24	43.7603	1	1	517.808	215.781	0.41672	-1.26285	1.97457e-17	6.1346e-16	Peritumor < Tumor	403	517	560	186	253	553	374	299	928	313	406	419	885	302	437	351	636	774	194	205	457	457	2033	353	393	397	434	648	603	275	167	573	581	485	429	400	552
KIAA1755	-0.814599	103.233	43.7671	1	1	988.041	243.904	0.246856	-2.01826	2.01053e-17	6.24024e-16	Peritumor < Tumor	507	346	1005	1216	1137	388	1825	1135	5129	2240	1035	695	460	287	492	637	440	1096	296	86	776	502	525	233	103	1620	274	2100	394	718	160	1121	347	1351	589	561	814
SPOCD1	-0.814412	103.226	43.774	1	0.986301	376.877	74.3151	0.197187	-2.34237	2.03892e-17	6.31603e-16	Peritumor < Tumor	138	207	215	388	306	74	538	211	659	497	1080	348	882	358	389	213	264	888	170	68	167	97	324	84	103	933	123	335	203	237	75	735	83	140	103	359	247
DDX55	-0.814412	103.226	43.774	1	1	2623.95	1311.92	0.499979	-1.00006	2.04439e-17	6.31603e-16	Peritumor < Tumor	2145	2289	2047	1591	2810	2919	2332	1899	7044	2482	5087	5469	3302	1182	3205	1703	2452	3127	1049	1716	1739	3860	2500	1274	1592	2745	2212	3438	3570	2528	1166	3177	2349	2332	4311	2247	2854
EGFL7	-0.814412	103.226	43.774	1	1	1725.79	592.685	0.343427	-1.54192	2.04468e-17	6.31603e-16	Peritumor < Tumor	617	1279	3406	2094	2625	558	5285	1873	1898	2853	2004	639	1593	1380	1306	1879	540	2348	678	674	437	1011	1364	1027	668	3573	524	1991	950	1018	539	1228	856	1223	885	1055	1260
WDR5	-0.814412	103.226	43.774	1	1	2033.95	990.575	0.487022	-1.03794	2.04468e-17	6.31603e-16	Peritumor < Tumor	1456	2105	1917	1107	1816	2585	1970	1642	3812	1746	2132	4552	2293	1331	2103	1778	1007	3808	863	874	1496	1695	2720	1714	1152	1965	2427	1542	3525	1324	1158	1545	2429	1943	2432	1776	1543
WIZ	-0.814412	103.226	43.774	1	1	2994.23	1480.77	0.49454	-1.01584	2.04482e-17	6.31603e-16	Peritumor < Tumor	1656	3134	3757	2355	3274	3039	4358	1706	5792	2830	2796	6783	3126	1600	2823	2973	3264	3881	1400	844	2179	2409	5556	2560	1457	3757	2804	2623	2317	2254	1742	2781	2943	2607	3225	3086	1564
LOXL3	-0.814224	103.219	43.7808	1	1	628.247	222.685	0.354455	-1.49633	2.07779e-17	6.39285e-16	Peritumor < Tumor	261	509	1025	681	867	380	1227	568	1210	678	738	399	569	262	431	716	212	836	213	74	441	611	375	234	180	1070	338	643	497	555	206	931	399	443	520	310	424
CDC7	-0.814224	103.219	43.7808	1	1	1514.48	499.274	0.329667	-1.60092	2.0794e-17	6.39285e-16	Peritumor < Tumor	779	1399	1115	692	2564	1728	743	1416	3573	1443	2898	4847	3474	548	1674	1183	716	2284	340	413	681	845	780	287	1211	1754	1491	1410	2714	814	345	1693	1359	867	1083	773	1478
SEH1L	-0.814224	103.219	43.7808	1	1	2517.07	1116.25	0.443471	-1.17309	2.07955e-17	6.39285e-16	Peritumor < Tumor	1785	3231	1987	912	2273	3306	2248	1156	4400	1630	4666	4087	3222	1447	2332	1975	1779	3454	852	927	2019	3783	1863	1874	3548	2986	4089	1424	6922	1854	1080	3260	2345	2079	2101	2252	1952
NSMF	-0.814224	103.219	43.7808	1	1	3450.07	1458.84	0.422843	-1.24181	2.07955e-17	6.39285e-16	Peritumor < Tumor	2340	2897	3102	1881	2065	2917	3603	6795	6079	2221	3407	4822	2974	1911	2786	2413	5699	7442	1741	1757	2333	1900	4857	2901	3672	2897	1709	2080	3887	2823	1389	2855	2834	2151	4790	2953	2113
DDX21	-0.814224	103.219	43.7808	1	1	9552.59	4104.44	0.429668	-1.21871	2.07969e-17	6.39285e-16	Peritumor < Tumor	6847	15267	5546	3844	9642	12492	5781	7635	16550	7985	14970	16468	10275	3844	10668	8081	14364	12751	3237	2021	7671	13985	11913	5018	12113	10156	5370	14505	17673	9356	5030	11587	8340	10257	5704	10288	8011
LINC01503	-0.814036	103.212	43.7877	1	1	152.548	40.5479	0.265805	-1.91156	2.10446e-17	6.46277e-16	Peritumor < Tumor	41	130	85	167	218	21	346	109	695	168	148	164	124	99	90	75	118	228	40	18	58	121	133	83	332	207	88	126	80	41	34	449	80	74	66	42	144
INPP5F	-0.814036	103.212	43.7877	1	1	2158.53	964.192	0.446688	-1.16266	2.115e-17	6.48892e-16	Peritumor < Tumor	2131	1954	3152	1541	3542	1270	2778	1489	3769	1923	1474	2814	2247	728	2195	2168	1736	2648	872	624	1523	2277	959	1921	1312	3457	1554	1953	1222	2324	1125	2402	2451	2354	1923	1958	2217
KIF26B	-0.813286	103.185	43.8151	0.986301	0.835616	58.1507	8.69863	0.149588	-2.74094	2.14311e-17	6.56847e-16	Peritumor < Tumor	39	51	11	89	55	31	93	52	307	119	148	23	55	19	72	68	19	108	9	33	27	9	43	80	24	22	75	21	31	45	14	37	45	26	6	34	3
ANKLE2	-0.813849	103.205	43.7945	1	1	6117.38	2733.7	0.446874	-1.16206	2.15105e-17	6.56847e-16	Peritumor < Tumor	4574	6756	4579	3109	7533	5688	6123	4932	14934	6352	10388	11900	9014	2426	5782	5550	4822	7758	2339	2405	3910	6322	2933	3613	3344	6541	4378	7087	5656	4168	2190	7908	5887	4641	10830	4686	5582
POMP	-0.813849	103.205	43.7945	1	1	5891.84	2735.99	0.464369	-1.10666	2.15105e-17	6.56847e-16	Peritumor < Tumor	4056	6176	4826	2130	5212	6802	4794	3939	14331	3983	7025	9980	4037	3830	5723	4976	8786	8072	2322	3218	5192	8506	11540	6265	3658	3811	4265	8277	5492	3738	3019	11557	6585	4707	4494	4105	7953
SLC39A6	-0.813849	103.205	43.7945	1	1	6071.58	2826.3	0.465497	-1.10316	2.15105e-17	6.56847e-16	Peritumor < Tumor	4007	7812	5626	5092	7742	3181	8287	5495	12695	8352	13735	6426	9183	3308	4055	6838	3599	10616	2067	1123	3782	5470	5381	6127	5960	8494	7315	4087	4880	5465	3456	7400	5327	3672	4670	6208	3604
GAPDH	-0.813849	103.205	43.7945	1	1	71657.3	32059.9	0.447406	-1.16034	2.15121e-17	6.56847e-16	Peritumor < Tumor	53633	78795	59841	34668	62730	92024	67688	41202	129673	40449	54191	133372	70244	54457	60705	66626	45769	115370	31363	40461	51784	72964	81273	59308	45538	59133	96911	39932	83518	39235	35397	93291	65570	45358	77545	58375	64125
PDRG1	-0.813661	103.199	43.8014	1	1	657.027	280.178	0.426433	-1.22961	2.18525e-17	6.65405e-16	Peritumor < Tumor	371	611	605	271	532	1335	530	414	951	411	804	1020	628	360	789	382	414	1169	179	403	445	686	707	800	453	455	570	721	1195	445	347	833	651	499	939	661	411
FKBP1C	-0.813661	103.199	43.8014	1	1	603.726	279.068	0.462244	-1.11327	2.18525e-17	6.65405e-16	Peritumor < Tumor	189	676	500	477	583	666	676	357	849	683	630	525	235	665	490	585	396	855	230	337	576	332	548	850	373	540	805	911	673	339	229	792	684	910	586	666	932
KATNAL1	-0.813661	103.199	43.8014	1	1	1053.23	396.452	0.376414	-1.40961	2.18602e-17	6.65405e-16	Peritumor < Tumor	863	880	1666	1370	1780	522	1530	1288	1052	1362	1731	835	707	284	600	1106	1094	1231	324	135	392	813	843	672	620	1781	640	1167	706	905	392	1244	910	791	1077	687	1134
NIBAN2	-0.813661	103.199	43.8014	1	1	10207	5103.1	0.49996	-1.00012	2.18756e-17	6.65405e-16	Peritumor < Tumor	7201	13803	10986	5864	7314	7183	11455	7149	17831	6791	9770	15834	9470	6822	8771	9713	7056	17724	5169	3749	9449	8382	10241	13149	5353	7299	11520	8868	9216	7064	6158	8770	12581	9884	7041	11682	8420
TNFSF11	-0.813473	103.192	43.8082	1	0.917808	324.466	38.9863	0.120155	-3.05703	2.21111e-17	6.71929e-16	Peritumor < Tumor	72	280	70	123	413	265	285	538	838	344	123	106	72	93	104	716	114	471	30	25	89	271	208	69	66	167	49	430	169	22	11	167	78	61	490	63	103
C5AR1	-0.813473	103.192	43.8082	1	1	2049.15	316.753	0.154578	-2.69359	2.22405e-17	6.72265e-16	Peritumor < Tumor	176	4799	724	1258	1795	141	2885	2091	6954	974	1091	600	1498	374	759	2710	609	893	286	79	862	4088	1264	394	3375	1532	802	1007	945	1352	110	5605	1126	568	904	889	1341
EDNRA	-0.813473	103.192	43.8082	1	1	2468.67	537.658	0.217792	-2.19898	2.2242e-17	6.72265e-16	Peritumor < Tumor	340	1738	5747	2847	4783	302	5430	4556	4403	3108	3007	689	1497	1496	958	2772	1331	2976	1393	167	832	1831	1129	810	233	3643	933	2879	811	734	618	2027	699	1520	533	1345	1025
PLD2	-0.813473	103.192	43.8082	1	1	1908.67	890.055	0.466322	-1.1006	2.22436e-17	6.72265e-16	Peritumor < Tumor	1554	1986	1940	1544	2133	1486	2744	1467	4930	1684	1713	1754	3560	833	1660	1760	1349	2627	900	862	1239	1540	1701	1308	2786	2392	1124	1501	2254	1490	671	1728	1624	1318	2472	1852	1343
UBE2I	-0.813473	103.192	43.8082	1	1	6506.81	3282.59	0.504485	-0.987116	2.22483e-17	6.72265e-16	Peritumor < Tumor	4750	7531	6804	3756	7187	9649	6989	5489	14022	5216	5624	8271	5765	3994	6669	5985	8562	10253	2959	2083	5572	7639	5965	5862	4556	8144	4764	5678	6336	4787	2862	7483	6627	6537	12108	6012	5043
CTNNB1	-0.813473	103.192	43.8082	1	1	20904.7	9858.27	0.471582	-1.08442	2.22483e-17	6.72265e-16	Peritumor < Tumor	14675	23919	21576	11409	18556	16137	25043	15250	51130	19011	21603	28615	25166	11530	19212	19339	14186	30732	9879	6105	18185	23188	31151	18183	10720	20541	19697	18278	16978	14772	8904	23851	22440	18869	19754	16475	12905
TLN1	-0.813473	103.192	43.8082	1	1	23307	9640.9	0.413649	-1.27352	2.22483e-17	6.72265e-16	Peritumor < Tumor	13401	19833	46435	22297	33475	10636	43449	13624	41674	18294	17200	13946	23949	8813	12063	25409	14424	50901	12804	3925	16351	17894	38912	15597	7925	33775	14530	41922	16483	14350	8288	24794	20439	20037	40376	18931	10990
PRC1	-0.813286	103.185	43.8151	1	1	288.74	79.7534	0.276212	-1.85615	2.25781e-17	6.80309e-16	Peritumor < Tumor	187	288	97	87	224	366	81	201	456	395	551	714	469	133	285	178	206	403	52	122	190	261	406	42	273	186	596	375	610	155	167	269	227	106	191	162	228
PALD1	-0.813286	103.185	43.8151	1	1	1050.84	245.575	0.233695	-2.0973	2.26082e-17	6.80309e-16	Peritumor < Tumor	509	781	1281	740	1684	1597	1490	869	1484	633	2930	951	393	308	323	989	452	864	357	214	397	757	1129	284	118	1430	361	997	356	561	182	1957	470	620	493	379	524
GTF2F2	-0.813286	103.185	43.8151	1	1	2172.92	988.356	0.454852	-1.13653	2.26146e-17	6.80309e-16	Peritumor < Tumor	1377	3517	1598	1046	2276	5097	1460	2028	3158	2226	3486	4093	1920	1181	2616	1441	3033	2799	660	1474	1531	2779	2602	1253	1282	1736	1050	1735	3301	1422	1153	2672	1744	1341	1340	1759	3268
SNRPF	-0.813286	103.185	43.8151	1	1	2986.92	1376.96	0.460997	-1.11717	2.26177e-17	6.80309e-16	Peritumor < Tumor	2211	3248	1741	1398	2376	2703	1736	1519	6294	2086	4240	6730	3400	2031	2597	2111	2827	4024	1170	3900	2340	4580	3044	2826	1769	2497	2549	3254	4149	2500	1584	4333	2771	1943	2137	2731	4199
CDYL	-0.813286	103.185	43.8151	1	1	2317.38	1144.3	0.49379	-1.01803	2.26209e-17	6.80309e-16	Peritumor < Tumor	1784	2896	2719	1512	2667	3633	2634	2136	4207	1343	1696	2467	2870	954	2003	2621	2647	3674	1014	531	2187	2423	1956	1654	1826	2942	1582	2333	2551	1799	1001	2610	2632	2171	3194	1949	1755
BCL3	-0.813098	103.178	43.8219	1	1	3334.15	1474.41	0.442215	-1.17718	2.30078e-17	6.91293e-16	Peritumor < Tumor	1080	5113	3062	1296	3236	3902	3168	1624	7655	4104	3759	4426	7939	1845	4845	2953	4629	4114	1462	2161	2870	3574	4521	3356	3453	3003	2867	4004	3221	1177	1198	2786	2851	2021	2960	3919	2696
TOMM34	-0.81291	103.171	43.8288	1	1	3001.74	1210.67	0.403323	-1.30999	2.33913e-17	7.02157e-16	Peritumor < Tumor	1625	3511	1692	1313	1927	9410	1760	1902	4519	3174	5088	5972	1637	1884	3166	1917	5008	4572	1004	2240	1833	3198	7245	2412	2376	2362	2269	2447	5574	1844	1217	3454	2799	2131	2592	2584	1712
KIF22	-0.812723	103.164	43.8356	1	1	2809.95	1042.9	0.371147	-1.42994	2.37878e-17	7.12154e-16	Peritumor < Tumor	1639	2563	1208	893	2674	5178	1740	1799	6218	2685	3123	5735	3551	1712	4064	2144	2279	4906	705	2685	1413	2836	2303	1529	1882	2208	2753	2890	4409	1738	1138	4034	2606	1738	7234	1916	2840
ACVR1	-0.812723	103.164	43.8356	1	1	2610.44	1177.04	0.450898	-1.14913	2.37895e-17	7.12154e-16	Peritumor < Tumor	1907	3764	3762	1697	2662	868	3663	2441	5733	2379	3171	2430	2676	1347	2207	3161	1724	3628	1215	393	2955	2990	2394	3715	1304	3195	1784	2020	1526	2127	1070	4122	3814	2880	1892	4013	1540
DIPK2B	-0.812723	103.164	43.8356	1	1	2071.64	563.041	0.271785	-1.87946	2.37912e-17	7.12154e-16	Peritumor < Tumor	777	2186	4406	2320	3538	466	5633	2056	1934	4268	2019	1165	1146	1101	936	2885	680	2697	560	94	694	2050	940	1020	266	6160	653	2086	873	948	453	2036	1234	1303	607	1606	1259
ALDH1B1	-0.812535	103.158	43.8425	1	1	4304.03	1275.27	0.296298	-1.75488	2.41944e-17	7.2292e-16	Peritumor < Tumor	1624	2315	7396	5052	5633	1815	9812	2612	6677	2776	2787	1833	2474	3104	1801	2850	1571	4578	1794	1539	2254	1198	16277	2778	776	5174	1903	2154	5657	2014	1122	4751	2626	2307	1846	2664	1199
PVT1	-0.812535	103.158	43.8425	1	1	1777.86	455.342	0.256118	-1.96512	2.41961e-17	7.2292e-16	Peritumor < Tumor	1001	1175	527	452	1871	1304	848	511	4601	1530	2760	2598	2561	920	1459	1126	769	4026	454	1065	861	2154	1443	411	985	1577	422	1339	2215	755	162	1300	1237	1671	2385	730	1816
ENTPD1-AS1	-0.812348	103.151	43.8493	1	1	395.014	155.795	0.394403	-1.34226	2.45526e-17	7.31852e-16	Peritumor < Tumor	365	405	364	402	612	250	499	471	708	514	337	405	331	126	339	375	221	505	139	74	165	534	277	190	208	817	136	475	448	282	167	530	264	334	513	207	412
ZNF281	-0.812348	103.151	43.8493	1	1	1876.89	829.288	0.441841	-1.1784	2.46009e-17	7.31852e-16	Peritumor < Tumor	1303	2247	1438	1476	3399	978	2788	1928	4305	1736	2278	2172	2023	453	1702	2895	1080	2215	752	446	1195	2241	1931	1099	1357	2529	803	2077	1864	1468	1066	2962	1504	1278	2348	1310	1381
SSH1	-0.812348	103.151	43.8493	1	1	4534.22	1926.19	0.424812	-1.2351	2.46078e-17	7.31852e-16	Peritumor < Tumor	2385	4479	5505	3810	6280	2164	6584	3362	11847	3383	5092	3820	9407	1201	3204	5932	3093	5072	1764	897	3056	4835	2787	3188	2320	6367	4260	4378	2604	3241	1846	4815	4262	3950	6555	3816	2884
CCT2	-0.812348	103.151	43.8493	1	1	9756.03	4526.18	0.463937	-1.108	2.46078e-17	7.31852e-16	Peritumor < Tumor	6118	11416	6443	3564	8544	12783	8388	5691	25424	6609	10957	18184	6626	6508	9310	7734	6337	16644	3066	3697	6795	12757	20703	7067	7582	8054	9432	9575	14479	8408	6047	8985	8582	6657	7918	7988	8642
PSMB2	-0.812348	103.151	43.8493	1	1	6349.15	3040.44	0.478873	-1.06228	2.46095e-17	7.31852e-16	Peritumor < Tumor	4005	7503	5239	2482	5767	7624	5654	3330	20941	7798	6620	9078	9813	4449	5992	6816	5550	9105	3205	4345	5485	6061	5270	7965	5899	4922	9155	8095	7027	4011	2837	6950	8282	6238	8813	6147	5153
AHNAK2	-0.81216	103.144	43.8562	1	1	3971.19	442.274	0.111371	-3.16656	2.49983e-17	7.41334e-16	Peritumor < Tumor	633	3640	11123	3775	4257	1274	9880	1966	6569	4783	26205	3322	6658	523	1399	2209	7669	3126	1150	282	517	825	772	248	2547	4689	345	2498	398	2187	412	3073	547	527	305	980	1855
RNF25	-0.81216	103.144	43.8562	1	1	1275.26	693.233	0.543601	-0.87938	2.50158e-17	7.41334e-16	Peritumor < Tumor	920	1520	1518	790	1484	1026	1867	828	2615	1232	1809	1592	1348	634	1550	1092	1057	1589	744	794	998	1258	1332	1456	1162	1497	956	1014	1952	1247	714	1662	1615	1059	2298	1233	966
RIN3	-0.81216	103.144	43.8562	1	1	1863.86	680.753	0.365238	-1.45309	2.50176e-17	7.41334e-16	Peritumor < Tumor	1464	1579	2427	1465	2662	1484	3747	1001	3986	1942	2824	1818	2038	909	1230	2501	763	2138	861	454	1421	2044	1391	1120	1187	3455	616	1465	709	1332	378	2840	1537	1467	3326	1489	1039
KSR1	-0.81216	103.144	43.8562	1	1	2870	1263.53	0.440256	-1.18359	2.50211e-17	7.41334e-16	Peritumor < Tumor	1978	3390	4034	3198	5102	1250	4232	2040	3836	3991	2064	4748	1564	934	2304	3239	3637	4183	1523	626	2174	2508	2508	1984	3474	4906	1845	2236	2466	2251	1058	2448	3070	2316	9487	2083	2631
MAZ	-0.811972	103.137	43.863	1	1	2078.03	944.589	0.45456	-1.13746	2.54377e-17	7.52981e-16	Peritumor < Tumor	1710	2126	1777	1063	1829	2433	2337	1661	3782	1626	1637	2520	2765	1099	1619	2312	2981	3395	937	1101	1783	1686	2066	2038	1104	2234	2209	1678	2675	1294	1143	2704	2079	1915	3590	1855	1169
ABCC8	0.811785	43.8699	103.13	0.945205	1	73.589	272.137	3.69806	1.88677	2.57492e-17	7.61495e-16	Tumor < Peritumor	120	78	131	59	1	18	9	2	4	63	16	70	122	150	98	32	21	128	179	46	43	8	67	238	23	17	1062	23	108	426	309	51	112	94	65	186	126
NMB	-0.811785	103.13	43.8699	1	1	221.192	81.2466	0.367313	-1.44492	2.57889e-17	7.61964e-16	Peritumor < Tumor	176	215	178	130	153	252	256	100	304	148	603	265	113	156	136	294	131	242	55	222	191	65	191	144	1085	183	217	152	197	131	179	301	188	129	175	185	101
CDH6	-0.811785	103.13	43.8699	1	1	1046.82	299.753	0.286346	-1.80417	2.58666e-17	7.63118e-16	Peritumor < Tumor	288	1824	2305	1562	958	338	1557	1152	423	1272	946	784	428	478	805	1258	1363	1372	405	153	469	1196	826	738	359	3124	391	1649	379	651	404	2518	312	1050	292	946	740
UBXN11	-0.811785	103.13	43.8699	1	1	1619.04	668.041	0.412615	-1.27713	2.58757e-17	7.63118e-16	Peritumor < Tumor	1151	1373	1259	1015	1988	1570	2092	812	4887	1294	1518	3045	2793	789	2440	866	1712	1986	601	1033	1068	1473	898	639	1445	2497	1110	1091	1923	1512	450	1481	1599	1372	2424	1012	1689
DUXAP8	-0.811409	103.116	43.8836	1	0.849315	224.973	17.7534	0.0789137	-3.66358	2.60276e-17	7.66892e-16	Peritumor < Tumor	16	143	91	103	245	24	170	232	22	459	1673	411	1092	12	181	28	47	118	12	77	57	225	420	23	423	172	218	405	719	36	15	483	62	36	39	17	289
ZDHHC8	-0.811597	103.123	43.8767	1	1	1590.79	751.781	0.472582	-1.08136	2.63045e-17	7.72582e-16	Peritumor < Tumor	1177	1310	2238	1157	1878	429	2431	1513	4278	2178	2385	1811	1581	812	2080	1325	1595	2260	665	355	1001	1359	1496	1451	1178	2148	985	1363	2087	1331	915	1479	1404	1537	2371	1846	1496
MYBBP1A	-0.811597	103.123	43.8767	1	1	3279.41	1479.74	0.451221	-1.14809	2.63137e-17	7.72582e-16	Peritumor < Tumor	2285	3135	2730	1907	3024	5564	3109	1632	8526	2687	4796	3758	3836	2274	2735	2488	1978	6769	1199	2181	1954	2406	7279	1979	3938	3803	3446	2875	7827	2397	1197	2687	2939	3073	4617	2751	2487
ICMT	-0.811597	103.123	43.8767	1	1	6623.15	3329.73	0.50274	-0.992114	2.63174e-17	7.72582e-16	Peritumor < Tumor	5224	8417	6181	4080	5428	5755	8106	5230	17182	4687	8170	6331	8770	4603	6386	6932	5009	11352	3786	2477	5683	6329	4601	7929	5671	7608	7320	8324	7118	5658	3942	7104	9241	6237	5807	6301	3740
BPNT2	-0.811597	103.123	43.8767	1	1	8562.41	4490.66	0.524462	-0.93109	2.63174e-17	7.72582e-16	Peritumor < Tumor	6687	11138	8006	5955	8960	6015	9457	7917	12517	8343	12546	9035	12014	5740	9157	8244	6919	13047	4339	2742	7670	8102	7031	9603	5571	10682	6726	8244	11342	7625	5700	9660	9784	10032	7532	9600	6104
GNL3L	-0.811409	103.116	43.8836	1	1	4332.04	2084.99	0.481294	-1.05501	2.67628e-17	7.84936e-16	Peritumor < Tumor	3969	6139	2808	2183	4841	3516	3924	3057	9253	4428	3410	6055	4315	1977	4130	3890	3399	7873	1917	1721	3908	5129	5372	3568	3630	5187	4386	5227	5741	3944	1552	5019	4863	4536	6093	4768	3000
ZNF48	-0.811222	103.11	43.8904	1	1	510.644	248.699	0.48703	-1.03792	2.71795e-17	7.94628e-16	Peritumor < Tumor	295	579	709	408	550	891	908	305	939	602	476	750	693	321	453	396	313	650	254	257	316	410	560	533	332	520	312	393	521	341	287	656	512	340	850	615	321
MEX3D	-0.811222	103.11	43.8904	1	1	870.699	338.712	0.389012	-1.36211	2.71871e-17	7.94628e-16	Peritumor < Tumor	353	979	693	368	494	1728	1083	484	2006	418	2096	448	1362	345	981	701	1269	1196	303	287	817	673	611	1257	395	654	438	892	1069	625	379	708	682	661	436	1005	367
VEZT	-0.811222	103.11	43.8904	1	1	5157.4	2576.18	0.499511	-1.00141	2.72157e-17	7.94628e-16	Peritumor < Tumor	5147	7995	5712	2848	5672	2520	4918	3616	8010	4753	6106	7247	6957	2077	5574	4363	3239	6265	2344	2107	3779	5672	3904	4313	3772	6858	2675	4299	4852	4647	2632	6378	5969	3993	4661	5032	4492
PLSCR1	-0.811222	103.11	43.8904	1	1	5999.64	2426.79	0.40449	-1.30582	2.72176e-17	7.94628e-16	Peritumor < Tumor	2984	8268	5577	2556	7346	3920	4085	3133	14437	4037	4210	13851	4880	1970	6068	5476	3986	5894	2073	1282	7018	11952	5828	6491	5160	4260	4753	7148	4812	4186	1624	7770	11122	5796	5257	7384	6947
HCFC1	-0.811222	103.11	43.8904	1	1	6948.89	3534.7	0.508671	-0.975195	2.72176e-17	7.94628e-16	Peritumor < Tumor	4911	6698	7019	4199	8826	6865	7568	3997	12243	8218	6401	7163	7814	2587	6383	7876	9339	11754	3907	2353	5770	5815	8681	5472	5897	8631	9901	7088	10395	4899	3257	7540	7673	7352	12723	6948	4011
GAPLINC	-0.810659	103.089	43.911	0.972603	0.876712	59.8082	10.9452	0.183005	-2.45004	2.73298e-17	7.97177e-16	Peritumor < Tumor	0	52	57	25	39	26	73	84	180	104	126	171	45	12	11	32	18	56	20	26	40	32	35	21	32	82	10	74	72	24	0	134	50	42	20	6	18
CCT4	-0.811034	103.103	43.8973	1	1	7173.95	3342.44	0.465914	-1.10187	2.76741e-17	8.06485e-16	Peritumor < Tumor	4841	12738	6068	2877	5872	14706	7152	4214	16581	5173	10550	15733	5480	5038	11816	5793	3351	12662	2622	2185	5367	7673	8508	6560	5414	6896	6032	7468	11437	5304	4583	6266	8230	6086	8095	5382	5776
EXT2	-0.810846	103.096	43.9041	1	1	3605.27	1778.84	0.493398	-1.01918	2.81402e-17	8.16518e-16	Peritumor < Tumor	2587	4077	4231	2467	2876	3771	5031	2267	6144	3031	2741	6185	6114	1979	2883	3438	3667	6033	1952	1244	2949	3113	3018	4756	3182	3844	2667	4828	3440	2449	2065	4147	4795	3031	3562	3273	2167
CNOT9	-0.810846	103.096	43.9041	1	1	4766.73	2406.32	0.504815	-0.986173	2.81441e-17	8.16518e-16	Peritumor < Tumor	3453	5615	3933	2429	5428	3905	4316	3250	9937	3884	7533	7149	6887	2451	5192	4760	3834	6346	2093	2189	3693	5803	4107	4432	3538	5060	4134	5098	6352	3433	2189	6715	5464	4265	7980	4877	4197
SAE1	-0.810846	103.096	43.9041	1	1	6390.34	2855.23	0.446804	-1.16228	2.81461e-17	8.16518e-16	Peritumor < Tumor	4739	7109	6218	3428	5678	8824	6255	3031	9509	3773	9650	15321	4888	3557	6796	5654	4589	10837	2425	2374	4832	8364	4752	6887	2548	5637	8039	9503	7632	3941	3155	7644	7609	4711	6667	4918	3852
SRGAP2	-0.810846	103.096	43.9041	1	1	2674.33	1128.92	0.422131	-1.24424	2.81461e-17	8.16518e-16	Peritumor < Tumor	1979	2635	2684	1929	4444	1054	3386	2045	5397	5089	4556	3694	2532	718	2400	2853	1206	3645	1037	643	1657	3032	1780	2053	1673	3907	2052	2832	2895	2477	1159	4080	2293	1772	3052	2421	1800
TXLNA	-0.810846	103.096	43.9041	1	1	6068.4	3101.75	0.511132	-0.968232	2.81461e-17	8.16518e-16	Peritumor < Tumor	4149	6818	7505	4250	7359	2918	7916	3427	13237	5256	10753	6447	13732	3096	5340	6207	5396	9095	3658	2215	5344	5368	4348	4992	4563	8116	10146	5417	8916	4829	3223	4892	7795	5565	7567	5158	3575
CDCA5	-0.810659	103.089	43.911	1	1	1185.25	271.753	0.22928	-2.12482	2.8604e-17	8.27264e-16	Peritumor < Tumor	418	1016	234	291	811	2529	306	602	2530	924	1322	3935	4041	710	1594	771	630	1850	210	521	408	1021	1453	715	1737	605	2359	1640	2992	483	414	1568	1124	470	829	546	838
NUP85	-0.810659	103.089	43.911	1	1	2161.67	988.082	0.457092	-1.12944	2.8608e-17	8.27264e-16	Peritumor < Tumor	1342	1866	1835	933	2161	2536	1873	1292	5472	2020	4891	3443	1464	1088	1917	1710	1801	2526	803	816	1539	2584	1988	1561	1705	2418	2672	2529	2340	1536	955	2621	2334	2205	3240	1966	2818
MXRA5	-0.810659	103.089	43.911	1	1	15292	3610.92	0.236131	-2.08234	2.862e-17	8.27264e-16	Peritumor < Tumor	3331	12160	19283	15802	19074	2743	24975	16309	33334	36614	9123	13977	49206	2179	6522	32270	3893	11885	4723	947	9480	8342	8361	4755	26065	13188	9093	27183	3617	7841	3442	11679	7747	10633	6407	10214	5670
HMGB1P5	-0.810659	103.089	43.911	1	1	4013.63	1790.44	0.44609	-1.16459	2.862e-17	8.27264e-16	Peritumor < Tumor	3511	4731	3788	1448	3339	7369	3372	2980	6461	2950	3978	6878	2557	3832	3129	3815	2949	4889	1161	1531	3067	4509	5503	2921	1474	3865	5395	6005	5352	2592	2414	5402	4672	4976	3803	2963	6422
CFAP157	-0.810471	103.082	43.9178	1	1	105.945	27.2055	0.256788	-1.96135	2.88128e-17	8.32084e-16	Peritumor < Tumor	45	77	93	51	42	109	129	72	558	34	85	91	184	45	192	29	63	130	41	59	66	50	146	46	31	74	47	40	272	82	26	41	91	48	45	72	93
EIF4A1P10	-0.810471	103.082	43.9178	1	1	497.534	198.26	0.398486	-1.3274	2.90835e-17	8.35958e-16	Peritumor < Tumor	398	532	446	239	422	735	489	189	941	250	343	564	401	717	282	620	217	876	202	131	487	460	1118	467	357	399	807	834	426	225	201	560	490	620	492	391	509
S100A13	-0.810471	103.082	43.9178	1	1	1347.96	536.041	0.397669	-1.33036	2.90917e-17	8.35958e-16	Peritumor < Tumor	1154	1454	1370	741	1470	956	1529	686	2721	1333	2105	1757	2181	725	1433	890	6348	1852	472	537	1036	1598	613	1579	822	1400	647	2759	944	763	576	1655	1350	784	852	1104	1081
HSPBP1	-0.810471	103.082	43.9178	1	1	1509.33	632.452	0.419029	-1.25488	2.90978e-17	8.35958e-16	Peritumor < Tumor	707	1297	1099	585	724	2375	1240	446	2816	1272	1329	2416	1814	1471	1638	1051	1214	2186	672	1368	1121	1788	1103	1467	1708	876	1031	1540	1756	863	793	2434	1217	1175	1383	1418	851
ACTR1A	-0.810471	103.082	43.9178	1	1	5377.66	2845.11	0.529061	-0.918494	2.90978e-17	8.35958e-16	Peritumor < Tumor	3830	5905	6609	3743	6068	4841	7393	3434	11476	4839	4118	5419	5848	3712	4488	5746	5872	7998	2789	2797	4676	4499	4391	6739	4913	5629	4258	4599	6789	4978	3163	6647	6644	4765	6547	6202	4097
ADAM15	-0.810471	103.082	43.9178	1	1	6254.44	2811.75	0.449561	-1.15341	2.90998e-17	8.35958e-16	Peritumor < Tumor	5092	8255	7361	3522	4375	4004	7885	3124	12514	5815	5751	7621	7864	4391	5583	5806	6684	11167	2639	3979	5254	5052	5697	8479	5497	6011	5073	9835	6262	4996	3266	6658	8514	6183	5564	6448	2821
MPV17	-0.810471	103.082	43.9178	1	1	3178.49	1647.93	0.518463	-0.947687	2.91038e-17	8.35958e-16	Peritumor < Tumor	2395	3483	3252	2720	4265	2929	4121	2463	5814	4439	6241	2651	2513	1901	3135	2742	1611	3530	1376	2165	2373	3573	5326	2963	2438	4167	1812	2249	4949	2736	1494	3333	2657	2074	4267	3279	3809
ERI3	-0.810283	103.075	43.9247	1	1	1374.67	717.233	0.521749	-0.938573	2.9571e-17	8.48207e-16	Peritumor < Tumor	964	1557	1476	840	1039	1147	1823	816	2370	1147	2239	1861	3518	1295	1303	1230	1211	2240	682	692	1014	1173	1289	1753	1318	1410	2635	1029	2033	1038	1089	1559	1532	1259	1507	1340	896
RARRES1	-0.810283	103.075	43.9247	1	1	2223.52	197.822	0.0889679	-3.49057	2.95834e-17	8.48207e-16	Peritumor < Tumor	327	320	486	256	1164	46	1152	847	2453	3619	2163	3893	15302	501	570	463	105	4060	212	645	738	2379	425	177	4619	923	58	532	403	457	73	1557	1875	244	420	193	1013
DNAAF5	-0.810096	103.068	43.9315	1	1	1996.58	871.808	0.436652	-1.19544	3.00853e-17	8.61827e-16	Peritumor < Tumor	1126	2065	1722	942	1358	2902	1810	1034	4371	2116	1968	2156	1745	1309	2261	1529	2677	4961	713	1163	1405	1902	3518	1752	1715	1789	1407	3242	2908	1302	1135	2279	2132	1933	2137	1929	1498
SEC61A2	-0.809908	103.062	43.9384	1	1	908.219	414	0.455837	-1.13341	3.05936e-17	8.75001e-16	Peritumor < Tumor	725	818	792	504	1594	602	1081	834	1951	942	1603	1452	1214	248	1214	691	977	885	391	495	577	1063	672	381	683	1207	520	1135	986	814	295	1192	799	583	1402	568	961
JMJD6	-0.809908	103.062	43.9384	1	1	1899.23	912	0.480194	-1.05831	3.06e-17	8.75001e-16	Peritumor < Tumor	1040	2286	2135	1082	2242	1470	2336	1254	4433	1028	1414	1973	1319	876	1866	1644	2345	2524	865	492	1483	2270	2114	1230	1693	2072	1174	2838	1385	1305	719	2377	1925	1465	3258	1742	1832
C10orf55	-0.80972	103.055	43.9452	1	1	149.932	20.5479	0.137049	-2.86724	3.0774e-17	8.79191e-16	Peritumor < Tumor	6	106	29	37	147	162	155	113	352	79	124	142	97	14	43	60	95	199	11	1	54	182	234	30	218	95	50	100	85	26	17	501	62	38	54	12	289
NOP16	-0.80972	103.055	43.9452	1	1	1181.93	527.356	0.446182	-1.1643	3.10995e-17	8.86793e-16	Peritumor < Tumor	645	1447	619	424	940	2219	719	634	2736	974	1102	1939	1604	1071	1632	901	1372	1727	487	992	871	1297	1708	581	618	1047	827	992	1685	1162	492	1408	1239	867	943	1039	1326
ACTR5	-0.80972	103.055	43.9452	1	1	668.973	285.918	0.427398	-1.22635	3.11082e-17	8.86793e-16	Peritumor < Tumor	458	530	570	236	608	1094	694	445	1290	485	1660	1022	529	317	668	502	1319	1146	264	290	411	691	731	453	467	613	527	775	859	385	402	942	602	657	1020	499	628
XPO1	-0.80972	103.055	43.9452	1	1	13508.5	6577.78	0.486935	-1.0382	3.11233e-17	8.86793e-16	Peritumor < Tumor	11786	21864	10585	6312	15676	13343	8785	11939	19210	10922	22299	24266	17962	4808	21499	11644	11336	17829	5259	5612	10294	18876	13236	9072	12993	17103	9984	14794	23752	11164	7243	15535	16223	11708	15962	10906	11413
VSIG10L	-0.809533	103.048	43.9521	1	1	267.534	82.274	0.307527	-1.70122	3.15675e-17	8.97972e-16	Peritumor < Tumor	201	111	300	133	176	64	215	139	399	235	95	199	490	56	275	105	305	183	98	123	179	282	119	128	207	402	114	279	96	395	82	346	240	134	75	241	156
AUNIP	-0.809533	103.048	43.9521	1	1	324.027	67.8904	0.209521	-2.25484	3.15718e-17	8.97972e-16	Peritumor < Tumor	128	374	45	59	99	492	76	165	694	305	354	587	2106	201	365	128	264	860	45	233	88	140	349	143	642	137	470	491	726	201	35	491	250	128	187	115	212
HEY1	-0.809345	103.041	43.9589	1	1	337.767	100.822	0.298495	-1.74422	3.21161e-17	9.11242e-16	Peritumor < Tumor	113	240	598	159	219	112	341	391	1473	409	590	228	448	180	264	243	110	412	37	71	184	250	189	328	63	250	1947	410	104	212	103	290	230	242	73	222	250
ATP13A2	-0.809345	103.041	43.9589	1	1	2552.86	1229.96	0.481796	-1.05351	3.2172e-17	9.11242e-16	Peritumor < Tumor	1560	2952	2050	1346	3206	2346	2262	1487	4892	1503	5599	2034	5081	1484	1769	2568	2110	3742	1405	1941	2053	2749	2333	2904	1800	2279	2698	2921	2366	1980	1582	2468	3323	2228	3752	2523	1260
RGS3	-0.809345	103.041	43.9589	1	1	3917.78	2000.6	0.510647	-0.969602	3.21742e-17	9.11242e-16	Peritumor < Tumor	2218	6904	5012	2750	4463	2068	5824	2738	10592	2845	4314	4218	4542	1852	4183	3670	1905	5040	1498	2087	2614	4455	3408	4035	2351	3940	4215	2873	3499	2526	2504	2899	4565	2938	3257	4034	3186
USP11	-0.809345	103.041	43.9589	1	1	2782.71	1250.92	0.449532	-1.1535	3.21787e-17	9.11242e-16	Peritumor < Tumor	1767	2061	5493	2191	3227	1543	5139	1762	3787	3684	2390	2839	1603	1231	1789	3048	1414	3655	1504	1015	1830	2327	4003	3235	1697	4187	3887	2873	3489	1619	1158	2408	2278	2708	7677	2430	1885
NONO	-0.809345	103.041	43.9589	1	1	21454.1	11305	0.526936	-0.924299	3.21809e-17	9.11242e-16	Peritumor < Tumor	17592	23915	19159	12339	21667	23052	20693	15972	45447	19564	20707	37435	27094	11680	18440	18690	23259	31862	9450	10581	17628	23633	24568	19175	16785	21808	30153	24149	44170	16058	11864	27121	20668	18838	32769	22186	14846
ZNF668	-0.809157	103.034	43.9658	1	1	209.767	92.8904	0.442826	-1.17519	3.26604e-17	9.24001e-16	Peritumor < Tumor	125	216	195	169	212	267	397	126	388	231	76	238	305	143	114	192	204	385	124	49	154	195	282	232	193	151	91	174	131	166	63	312	204	145	458	185	130
RRS1	-0.809157	103.034	43.9658	1	1	1604.01	691.685	0.431221	-1.2135	3.27173e-17	9.24038e-16	Peritumor < Tumor	920	1807	1141	676	1158	2857	1263	621	2707	1636	1537	3153	1619	1505	1534	987	1155	2537	605	1059	1362	1393	1108	841	1283	1575	1307	2887	4461	1360	675	1990	1355	1301	1606	1210	1159
PRPS1	-0.809157	103.034	43.9658	1	1	2021.99	946.849	0.468277	-1.09457	3.27195e-17	9.24038e-16	Peritumor < Tumor	2142	2712	1907	1144	2383	1975	2292	1123	3926	2283	2434	2454	1944	1126	2361	2250	1374	3112	660	530	1240	2817	2536	2011	1184	2583	2887	1785	2870	1629	970	2576	1897	1951	4327	1731	1268
CPXM1	-0.80897	103.027	43.9726	1	1	1711.47	175.438	0.102508	-3.2862	3.32578e-17	9.37147e-16	Peritumor < Tumor	106	1626	2909	4251	3059	395	9646	1892	3311	7614	2377	247	1111	333	497	7136	217	1690	202	102	314	131	714	316	62	2931	243	1025	335	452	32	810	311	402	563	295	971
PHF13	-0.80897	103.027	43.9726	1	1	799.973	362.192	0.452755	-1.1432	3.32601e-17	9.37147e-16	Peritumor < Tumor	522	703	1250	421	837	531	1221	562	1996	610	1290	756	2105	290	708	694	768	1309	298	309	623	757	410	779	765	894	881	750	534	523	279	684	749	622	1037	588	597
PNMA1	-0.80897	103.027	43.9726	1	1	2803.37	1105.21	0.394242	-1.34285	3.32717e-17	9.37147e-16	Peritumor < Tumor	2106	2482	4984	1944	3084	804	4876	1493	3664	2646	4008	3225	2527	1046	3674	2695	3212	5371	1604	394	1879	2717	3373	2656	1104	3913	2282	3223	3710	1354	914	1789	2649	2145	5532	2420	1166
PCDH12	-0.808782	103.021	43.9795	1	1	1206.07	385.384	0.319537	-1.64594	3.38259e-17	9.50445e-16	Peritumor < Tumor	361	1026	1585	1229	1655	306	2447	1134	1785	1425	1394	822	887	617	733	1186	432	1719	341	103	546	1479	685	598	211	1937	588	1319	568	490	515	1176	796	813	628	1145	724
USB1	-0.808782	103.021	43.9795	1	1	2301.55	1153.51	0.501187	-0.996578	3.38306e-17	9.50445e-16	Peritumor < Tumor	1554	3029	1882	1190	2594	2286	2403	1158	5364	1906	5874	2850	3225	1174	2757	2121	2589	2780	1229	935	1821	2454	1334	2362	4219	2373	1783	1584	1553	1688	1376	2523	2714	1786	3370	2003	2401
NOC3L	-0.808782	103.021	43.9795	1	1	1806.36	836.658	0.463174	-1.11037	3.3833e-17	9.50445e-16	Peritumor < Tumor	1825	2606	1424	1076	2433	1661	1475	1497	2862	1764	2309	3871	1703	625	1733	1513	2566	2461	671	867	1093	2591	1421	739	1900	2812	810	1383	4026	1596	876	2622	1271	1529	1433	1289	1745
SNAPC2	-0.808594	103.014	43.9863	1	1	517.671	243.315	0.470019	-1.08921	3.4363e-17	9.61981e-16	Peritumor < Tumor	420	548	766	416	679	542	978	394	1018	595	628	441	412	457	362	542	518	811	286	169	482	462	493	631	460	620	360	457	419	330	275	529	440	348	1051	552	222
BCORL1	-0.808594	103.014	43.9863	1	1	1003.53	446.315	0.444743	-1.16896	3.43773e-17	9.61981e-16	Peritumor < Tumor	442	1057	1209	701	994	565	1285	527	684	1894	1740	771	1326	364	817	764	863	1791	414	351	641	739	2650	661	1444	1468	652	962	2023	622	490	916	700	636	1350	1280	694
UTP15	-0.808594	103.014	43.9863	1	1	1158.45	638.507	0.551172	-0.859424	3.43845e-17	9.61981e-16	Peritumor < Tumor	861	1399	1130	554	1571	1122	924	1050	2295	1292	1503	1615	1231	612	1314	1024	966	1657	549	654	1068	1292	760	923	1022	1757	801	1077	1313	1173	866	1364	1100	1038	1007	1032	1209
SEPTIN4	-0.808594	103.014	43.9863	1	1	1206.52	399.151	0.330828	-1.59585	3.43869e-17	9.61981e-16	Peritumor < Tumor	453	1370	1777	1717	2658	359	2493	2025	1682	1166	2180	609	907	674	793	1372	584	1253	379	282	411	1019	499	753	270	2207	614	1607	492	644	354	1516	699	826	865	596	741
CHTF18	-0.808594	103.014	43.9863	1	1	941.123	309.507	0.32887	-1.60441	3.43941e-17	9.61981e-16	Peritumor < Tumor	412	529	360	400	695	1857	545	724	2162	421	901	2676	971	418	1396	443	1174	1671	165	370	296	1324	783	323	853	655	822	1097	1303	559	340	1252	676	620	799	652	913
PTF1A	0.797148	44.4041	102.596	0.438356	0.958904	8.82192	82.7808	9.38354	3.23013	3.4979e-17	9.76833e-16	Tumor < Peritumor	16	1	72	4	0	0	28	3	0	0	0	24	8	0	0	0	0	6	3	0	4	4	6	66	6	0	17	12	4	46	116	0	4	52	32	69	19
PLCG1	-0.808407	103.007	43.9932	1	1	7405.07	2893.05	0.390686	-1.35592	3.49862e-17	9.76833e-16	Peritumor < Tumor	5608	5405	7921	6478	10776	12132	10515	5780	13042	7247	11344	9601	4822	1843	5727	6905	5445	8950	2745	2163	3671	5643	6183	2717	2093	10493	3535	6338	8520	4540	2380	6828	4629	5518	20940	4557	5531
ITPRIPL2	-0.808219	103	44	1	1	4210.78	2027.96	0.481611	-1.05406	3.55711e-17	9.90843e-16	Peritumor < Tumor	2560	5566	4596	3180	4769	2139	5757	3202	10057	4413	3568	4785	3842	1531	3408	4484	5776	8323	2018	825	4881	4597	3386	4423	3667	5944	2650	4173	3787	3893	2291	7015	5786	4760	2838	4122	3076
MSR1	-0.808219	103	44	1	1	3741.42	566.027	0.151287	-2.72464	3.5576e-17	9.90843e-16	Peritumor < Tumor	566	4429	1365	2367	7634	448	4413	6176	11876	2210	3443	1023	2721	208	1642	3202	310	2337	628	94	2610	13406	2867	795	1402	4647	760	4633	1664	3151	172	6806	2884	1981	841	1504	1509
TGFB1	-0.808219	103	44	1	1	4960.15	1782.36	0.359335	-1.4766	3.5581e-17	9.90843e-16	Peritumor < Tumor	3073	4988	4424	4650	9104	1290	9439	3943	13448	5498	5586	2547	3845	1928	4010	8251	2504	5385	2415	663	4068	5290	5603	3434	2495	8761	2093	6024	4080	2628	1167	5875	3976	4711	11617	3462	2814
FANCG	-0.808032	102.993	44.0068	1	1	1073.55	410.356	0.382243	-1.38744	3.61581e-17	1.00523e-15	Peritumor < Tumor	672	844	592	500	1021	1463	869	425	2393	719	1911	1860	3027	602	889	720	549	2664	328	390	520	1032	3003	642	587	915	1046	2422	1860	513	470	1431	959	771	1397	605	855
TRIP13	-0.808032	102.993	44.0068	1	1	1208.05	250.247	0.207148	-2.27126	3.61606e-17	1.00523e-15	Peritumor < Tumor	405	721	127	272	621	4042	312	723	2751	598	3173	6147	2649	623	1348	649	715	1770	198	677	466	801	2139	356	1711	676	1466	779	1426	419	272	1813	880	562	448	523	948
IL15RA	-0.807844	102.986	44.0137	1	1	1892.47	839.671	0.443692	-1.17237	3.67776e-17	1.02089e-15	Peritumor < Tumor	924	2517	2137	1412	2722	1723	2242	920	6783	1916	1273	2440	1830	719	2179	2246	1102	2102	691	696	1770	1501	1906	2172	2012	1935	1067	1835	1676	1386	695	1641	2311	1592	2672	2003	2128
NAA25	-0.807844	102.986	44.0137	1	1	3473.63	1648.45	0.474562	-1.07533	3.67878e-17	1.02089e-15	Peritumor < Tumor	2729	3777	3089	1752	3813	3745	2512	2629	7511	3102	10505	7777	4100	1291	4828	2437	3939	4817	1143	1264	2195	4498	2426	2071	3017	3863	2604	4169	3782	2698	1531	4438	2533	3167	3338	2736	4039
SH3PXD2A-AS1	-0.807281	102.966	44.0342	1	0.808219	152.973	15.9041	0.103967	-3.2658	3.71413e-17	1.02981e-15	Peritumor < Tumor	33	175	15	17	21	496	46	103	34	31	104	413	202	30	153	90	233	165	23	41	94	90	324	31	260	122	31	408	136	310	8	123	47	379	33	18	302
TASP1	-0.807656	102.979	44.0205	1	1	814.603	393.945	0.483604	-1.0481	3.73791e-17	1.03551e-15	Peritumor < Tumor	727	749	802	409	560	1259	776	572	1228	1338	906	1381	725	429	674	519	814	1387	296	243	737	953	830	835	649	1043	396	703	1010	513	495	782	752	708	780	1062	693
EMC1	-0.807469	102.973	44.0274	1	1	2682.93	1365.92	0.509114	-0.97394	3.80298e-17	1.05018e-15	Peritumor < Tumor	2306	3138	2663	1625	2501	2430	3051	1690	6151	2096	3223	2357	3570	1272	2512	2379	2608	4631	1159	968	2254	2320	2067	3111	1338	3253	3410	3157	2663	1995	1446	3467	2775	2601	3660	2492	1889
STX6	-0.807469	102.973	44.0274	1	1	2790.04	1347.08	0.482818	-1.05045	3.80324e-17	1.05018e-15	Peritumor < Tumor	2536	4173	2501	1579	3315	1803	2550	1898	6224	2253	2687	3499	2491	1253	2792	2764	1788	4216	1284	769	2566	3443	2801	3036	1898	2906	1765	2249	3567	2460	1227	4373	3798	2503	3452	3225	2372
ZFAS1	-0.807469	102.973	44.0274	1	1	3667.03	1647.33	0.449227	-1.15448	3.80377e-17	1.05018e-15	Peritumor < Tumor	3587	3087	3546	1454	3441	3699	2559	3338	8976	2974	6025	10684	3844	1656	3001	2170	4611	5189	1210	2557	3452	3898	2895	3288	3406	3229	2111	2372	5227	3748	2213	4768	2743	2856	5122	3030	3443
COPS6	-0.807469	102.973	44.0274	1	1	5962.01	3007.18	0.50439	-0.987389	3.80403e-17	1.05018e-15	Peritumor < Tumor	3739	8207	6229	3911	5374	7041	6323	4601	8896	4616	4567	8951	4956	3639	6120	4782	6591	5835	2408	5508	4355	24862	8111	5858	1949	6037	6435	4231	8924	3502	3360	6627	6321	4773	6965	5439	4698
EME1	-0.807281	102.966	44.0342	1	1	374.164	90.863	0.242842	-2.04191	3.85686e-17	1.06298e-15	Peritumor < Tumor	189	275	102	133	297	605	125	277	665	281	987	1429	1236	115	714	174	157	445	66	181	57	355	313	97	441	223	348	338	693	116	102	769	266	115	205	183	513
MED27	-0.807281	102.966	44.0342	1	1	781.836	398.699	0.509952	-0.971567	3.86381e-17	1.06298e-15	Peritumor < Tumor	459	1081	872	467	794	930	984	533	1285	665	647	1291	710	532	721	884	497	1186	440	253	648	722	868	777	368	858	1088	630	734	707	455	752	1075	661	966	798	480
NOS3	-0.807281	102.966	44.0342	1	1	1078.78	354.795	0.328885	-1.60435	3.86488e-17	1.06298e-15	Peritumor < Tumor	522	699	2232	939	1504	332	2009	823	1922	2131	1013	773	828	604	547	798	554	1769	241	149	455	708	664	526	386	2060	289	1658	742	1164	480	997	382	993	561	847	510
PPP1R13L	-0.807281	102.966	44.0342	1	1	2055.58	684.192	0.332847	-1.58707	3.86568e-17	1.06298e-15	Peritumor < Tumor	899	1468	1324	923	772	3142	1378	685	7868	1376	2703	2416	2944	896	5574	699	3396	2321	562	2742	1726	1220	1373	1825	1772	1077	736	2777	1635	1532	636	1287	1584	1002	818	2102	1476
ZNF121	-0.807281	102.966	44.0342	1	1	3188.3	1357.53	0.425786	-1.2318	3.86702e-17	1.06298e-15	Peritumor < Tumor	2637	3735	2582	1357	2441	2789	2120	1739	10955	4126	2701	18778	5530	1158	4868	1865	5996	4950	1020	854	2300	4363	2202	2130	2691	3636	1852	4282	3040	2779	1463	2894	2501	2342	2320	2872	3645
CCNF	-0.807093	102.959	44.0411	1	1	920.726	278.247	0.302203	-1.72641	3.93049e-17	1.07655e-15	Peritumor < Tumor	431	774	246	254	884	1967	431	674	2208	549	1227	1663	1277	450	1075	704	883	1881	145	482	429	648	1374	522	754	625	1766	1427	1753	452	386	1028	687	527	775	413	696
CHIA	0.799212	44.3288	102.671	0.506849	0.958904	178.123	10791.8	60.5861	5.92091	3.93088e-17	1.07655e-15	Tumor < Peritumor	11	0	546	1	0	0	11	1	10	33	11	461	0	0	8	8	0	1	0	1	10	106	0	0	0	4	13	0	2	2104	8803	1	0	22	290	299	193
NPRL3	-0.807093	102.959	44.0411	1	1	1829.32	943.164	0.515583	-0.955722	3.93185e-17	1.07655e-15	Peritumor < Tumor	1255	1704	1751	1072	1352	2608	2166	1257	5119	1462	2299	1933	3190	1328	2152	1702	2201	2761	791	920	1198	1518	1535	2174	1211	2517	1529	1055	1284	1598	1023	2173	1665	1853	3206	2222	1612
PRCP	-0.807093	102.959	44.0411	1	1	7763.42	3224.48	0.415342	-1.26763	3.93267e-17	1.07655e-15	Peritumor < Tumor	5751	8821	8922	8821	15348	3608	22402	7920	11463	11976	7320	6121	10356	5348	5569	14841	3005	8421	2957	1351	4571	4374	7625	7133	3595	12161	5681	9003	6649	4470	3692	8114	6312	4047	6811	4788	4888
PLK2	-0.807093	102.959	44.0411	1	1	4631.7	1524.63	0.329173	-1.60308	3.93321e-17	1.07655e-15	Peritumor < Tumor	1281	7872	5767	2896	4901	610	5966	3849	27941	5412	4328	4212	4699	2177	3535	5302	2963	5730	1244	438	3118	4518	2757	3627	5447	7895	1759	2352	1964	3364	1452	4025	4773	1852	1840	3493	3512
MIER2	-0.806906	102.952	44.0479	1	1	859.288	387.26	0.450676	-1.14984	3.99361e-17	1.09215e-15	Peritumor < Tumor	496	1008	740	727	1005	776	1305	474	1710	587	558	884	2542	446	1063	878	988	1576	303	265	706	470	771	1019	381	837	684	1115	771	860	402	794	849	878	1320	927	504
THOP1	-0.806906	102.952	44.0479	1	1	1670.79	717.521	0.429449	-1.21944	3.99776e-17	1.09235e-15	Peritumor < Tumor	1180	1548	1124	793	1223	3179	1597	665	5101	948	1450	1974	2075	1177	1600	1616	1343	2999	803	566	1092	1647	2235	1194	670	1502	1976	1495	2540	1294	728	1563	1586	1414	2492	1277	1364
CTXN1	-0.80653	102.938	44.0616	1	0.890411	69.2603	9.23288	0.133307	-2.90718	4.0087e-17	1.0944e-15	Peritumor < Tumor	15	51	67	73	50	100	134	60	167	95	110	11	342	61	20	45	34	33	29	33	22	11	44	48	107	36	8	11	81	29	16	32	31	15	12	11	1
PHKG1	-0.806718	102.945	44.0548	1	0.986301	113.603	40.8767	0.359822	-1.47465	4.03535e-17	1.10073e-15	Peritumor < Tumor	71	70	104	96	172	48	145	61	192	130	106	120	210	93	266	67	115	230	66	22	77	99	48	30	40	216	102	127	110	49	38	176	74	62	127	51	76
MALSU1	-0.806718	102.945	44.0548	1	1	918.11	450.151	0.490302	-1.02826	4.06138e-17	1.10646e-15	Peritumor < Tumor	606	907	969	455	793	1222	926	570	2011	624	1053	1343	868	458	915	760	791	1865	275	458	599	1015	1176	860	581	867	477	1255	1032	730	636	1193	1177	807	1193	808	826
LTV1	-0.806718	102.945	44.0548	1	1	2674.75	1322.71	0.494517	-1.01591	4.0656e-17	1.10646e-15	Peritumor < Tumor	1750	3357	2163	1469	2862	2734	2052	1697	4423	2228	5191	5323	2910	1381	3416	2035	3789	5136	1088	1689	1856	3075	2871	1411	2125	3130	1428	2327	7484	2097	1495	3833	2014	1883	1667	1920	2354
EIF2B2	-0.806718	102.945	44.0548	1	1	2037.08	1045.63	0.513298	-0.962132	4.06672e-17	1.10646e-15	Peritumor < Tumor	1341	2576	1591	1298	1872	2140	2094	1314	5198	1768	2120	3066	1808	1489	2586	2067	1364	3600	1055	850	1474	2497	3291	2315	2060	1858	1609	2097	2595	1671	1381	1802	2093	1315	2499	2382	1505
PRAF2	-0.80653	102.938	44.0616	1	1	746.11	279.918	0.37517	-1.41438	4.12857e-17	1.12233e-15	Peritumor < Tumor	388	787	1091	956	736	277	1395	755	1639	888	729	466	3186	526	522	843	616	986	276	225	375	296	528	645	228	902	868	671	1303	539	310	823	582	498	1021	580	375
MSTO1	-0.806343	102.932	44.0685	1	1	658.247	289.753	0.44019	-1.1838	4.19831e-17	1.14032e-15	Peritumor < Tumor	401	483	577	332	489	603	722	378	1584	528	763	646	2207	376	570	494	869	961	236	512	380	546	860	406	389	609	525	1012	792	439	226	836	637	627	1260	409	588
NAGA	-0.806343	102.932	44.0685	1	1	2223.21	1072.6	0.482458	-1.05153	4.20412e-17	1.14093e-15	Peritumor < Tumor	1393	2071	2083	1369	3305	1274	2868	1548	4576	2315	3424	1501	2082	1448	1740	3290	1115	2642	1177	589	2420	2564	2131	2945	1719	2489	1842	3405	1504	1705	1179	2792	2802	1815	3542	2527	1295
NABP2	-0.806155	102.925	44.0753	1	1	1862.14	951.849	0.51116	-0.968154	4.27423e-17	1.15823e-15	Peritumor < Tumor	1487	2476	1671	852	1816	3352	1969	1345	3937	1512	1673	2183	1125	1509	1806	1675	1693	2740	915	1649	1288	2420	3742	1951	1356	1744	2840	1482	2044	1673	1168	2387	1931	1451	1911	1957	1430
SZRD1	-0.806155	102.925	44.0753	1	1	7931.59	4357.26	0.549355	-0.864189	4.27511e-17	1.15823e-15	Peritumor < Tumor	5778	9629	9881	6666	9496	7214	12165	5842	16604	7115	14171	6543	7285	5057	5754	10245	6583	12616	4544	3487	6626	8387	7223	8456	7345	9951	8610	7084	8313	6212	4655	7837	9868	6812	12548	6183	4695
DUXAP9	-0.803528	102.829	44.1712	0.986301	0.671233	75.4932	4.65753	0.0616948	-4.01871	4.32884e-17	1.17179e-15	Peritumor < Tumor	19	35	24	22	76	18	74	49	12	59	474	399	149	0	66	13	6	32	7	50	35	30	228	1	215	47	218	201	208	6	8	76	6	15	16	11	99
ISY1	-0.805967	102.918	44.0822	1	1	1022	533.89	0.522398	-0.93678	4.34369e-17	1.17447e-15	Peritumor < Tumor	830	1023	1117	507	1209	1005	1171	678	2001	622	1695	1465	1376	782	1136	946	633	1273	401	710	881	1277	599	1426	712	1005	964	902	1273	848	669	1338	1333	745	1349	1223	1257
SLC1A5	-0.805967	102.918	44.0822	1	1	4033.38	1477.41	0.366296	-1.44892	4.34609e-17	1.17447e-15	Peritumor < Tumor	1817	4873	1737	1399	2427	7697	2910	1903	6247	3398	3633	6519	2048	3420	4293	2653	6645	6127	1362	1853	2088	4498	4132	4207	1768	2705	9637	11884	3451	2267	1786	6432	3682	2731	3580	3130	2192
HTR1E	0.790392	44.6507	102.349	0.383562	0.945205	8.63014	95.5342	11.0698	3.46856	4.39403e-17	1.18642e-15	Tumor < Peritumor	8	0	24	35	0	0	23	7	0	0	0	0	13	13	0	1	0	9	20	4	1	11	0	34	0	0	10	0	0	32	194	0	0	20	14	53	44
CDKN2D	-0.80578	102.911	44.089	1	1	293.74	114.918	0.391223	-1.35394	4.40575e-17	1.18859e-15	Peritumor < Tumor	255	259	343	188	399	238	311	151	512	208	366	1100	174	107	300	341	192	523	89	93	167	311	133	260	256	453	875	461	157	216	136	325	278	231	875	217	277
C8orf76	-0.80578	102.911	44.089	1	1	266.096	118.548	0.445508	-1.16648	4.41092e-17	1.18898e-15	Peritumor < Tumor	149	223	180	136	224	287	156	169	571	169	237	491	321	88	339	172	145	368	131	170	232	226	204	252	203	172	149	233	374	194	150	265	314	236	297	295	262
IGHMBP2	-0.80578	102.911	44.089	1	1	1554.99	696.397	0.447848	-1.15892	4.41823e-17	1.18935e-15	Peritumor < Tumor	990	2441	2350	962	3564	1981	2170	1258	2791	1326	939	2206	1554	483	1874	1026	1692	2793	548	585	1410	1251	1145	1330	1462	1710	843	1750	1851	1249	908	1718	1154	917	2473	1401	1356
AXL	-0.80578	102.911	44.089	1	1	2816.08	979.699	0.347894	-1.52328	4.41975e-17	1.18935e-15	Peritumor < Tumor	826	2971	4460	3238	2562	751	5934	2539	8346	2621	1765	1573	1241	1129	1553	2820	1776	3591	1406	266	2773	2274	1556	1871	1197	3890	1155	3369	1557	2130	506	5090	1872	3350	1797	1773	1609
NACC2	-0.805592	102.904	44.0959	1	1	2250.01	962.055	0.427577	-1.22574	4.49279e-17	1.20444e-15	Peritumor < Tumor	1116	2277	4656	2235	2873	1147	4934	1556	4084	1702	1699	1838	1971	1129	1527	2131	1151	3334	1262	574	1548	1650	1934	1300	1339	3328	1443	1541	1062	1344	1161	1970	1979	1458	1705	1527	1100
CDK5RAP1	-0.805592	102.904	44.0959	1	1	2224	1049.32	0.471814	-1.08371	4.4931e-17	1.20444e-15	Peritumor < Tumor	1589	1927	1737	1225	2364	4876	1836	1322	3647	2737	2784	4232	1347	903	2711	1630	2508	3753	873	1351	1438	3121	2869	1339	1514	2299	1283	2475	2874	1418	989	3276	2140	1695	3551	2095	2431
WDR74	-0.805592	102.904	44.0959	1	1	1546.9	728.685	0.47106	-1.08602	4.4931e-17	1.20444e-15	Peritumor < Tumor	1045	1294	1400	753	1291	2369	1390	618	3793	1199	1365	2610	3336	1017	1938	1089	1537	2418	557	1687	906	1556	1129	1488	1229	1585	1069	1883	2743	1155	721	1816	1389	1412	2730	1145	1743
ARHGAP1	-0.805592	102.904	44.0959	1	1	5998.9	2975.97	0.496086	-1.01134	4.49434e-17	1.20444e-15	Peritumor < Tumor	4810	5527	7615	6279	5872	2994	9428	3945	13181	6313	3768	5430	5703	3340	4004	6837	5971	7966	3347	2439	5342	4500	3354	8319	3647	7202	4654	6237	4046	4403	3687	6641	8038	5835	7268	7280	3493
MSN	-0.805592	102.904	44.0959	1	1	28422.1	10084.1	0.354797	-1.49493	4.49465e-17	1.20444e-15	Peritumor < Tumor	17518	27545	36938	27561	56195	7323	49541	24920	73490	33002	32372	32433	29287	10471	16937	40930	26088	29015	12265	3616	17167	32770	21349	16590	16243	45320	18915	33483	11986	14883	6367	39803	19480	22414	52946	19586	17508
FOSL1	-0.805404	102.897	44.1027	1	1	1032.36	157.671	0.152729	-2.71095	4.56544e-17	1.22143e-15	Peritumor < Tumor	17	3766	282	389	194	500	750	353	2640	431	390	3196	1118	323	2202	679	5692	1381	205	441	791	647	1132	188	9091	663	402	1446	541	892	59	821	514	282	224	442	661
ATP6V1C1	-0.805404	102.897	44.1027	1	1	4683.05	2461.07	0.525526	-0.928165	4.5689e-17	1.22143e-15	Peritumor < Tumor	3925	5196	3964	2812	5967	3214	3799	3670	6421	4232	6670	6199	4880	2245	4346	4479	3322	5501	1853	1709	4103	7317	4133	4096	4905	5383	2497	4313	7983	4325	2717	5392	4729	4032	3661	3969	4338
KHDRBS1	-0.805404	102.897	44.1027	1	1	9503.14	4866.37	0.51208	-0.965558	4.56953e-17	1.22143e-15	Peritumor < Tumor	8374	10497	10237	4606	9647	10058	10024	6505	20846	7261	13051	14660	13795	5183	9418	8759	7585	15062	4262	3237	7780	9016	7600	10127	6460	10373	10016	9789	14467	6535	5121	10660	9751	8613	15218	9763	7636
LOX	-0.805217	102.89	44.1096	1	1	2343.33	569.753	0.243138	-2.04015	4.64565e-17	1.23901e-15	Peritumor < Tumor	610	2662	2909	3703	3306	606	4878	3326	5525	2114	3311	1524	3258	276	1271	2302	1051	1697	737	94	1714	1324	961	1120	319	2447	608	1630	955	1345	531	2662	1492	1888	747	1789	2081
RANBP1	-0.805217	102.89	44.1096	1	1	6905.75	3153.37	0.456629	-1.1309	4.64661e-17	1.23901e-15	Peritumor < Tumor	4590	8000	4201	3034	5739	8554	4785	6373	15611	4545	11355	12045	6722	4774	7785	4620	6713	7075	2263	3214	4631	7691	7650	5864	5695	5910	7502	5809	13763	4390	3508	10384	6408	5013	6248	6077	7970
FUS	-0.805217	102.89	44.1096	1	1	20269.5	9470.52	0.46723	-1.0978	4.64693e-17	1.23901e-15	Peritumor < Tumor	15363	16454	18104	12415	26812	28180	22667	13139	39696	19019	15043	28334	35621	8302	18264	16314	18342	29082	9049	11576	12187	22532	15904	12055	9926	27618	14507	18276	20281	12015	6672	26651	16653	19533	44203	14412	18284
FLJ22447	-0.805029	102.884	44.1164	1	0.986301	143.712	19.5342	0.135926	-2.87911	4.6674e-17	1.24343e-15	Peritumor < Tumor	14	143	79	46	246	5	141	85	109	203	420	2388	97	17	87	109	34	103	22	115	12	109	156	32	26	329	15	38	120	57	16	156	55	45	159	32	137
SOX17	-0.805029	102.884	44.1164	1	1	214.082	49.2192	0.229908	-2.12087	4.69804e-17	1.25055e-15	Peritumor < Tumor	107	133	482	136	360	82	504	266	204	365	381	97	150	92	191	210	41	337	30	19	27	98	72	188	23	382	85	221	104	174	65	236	56	88	103	108	157
HAGHL	-0.805029	102.884	44.1164	1	1	299.027	75.0411	0.250951	-1.99452	4.71425e-17	1.25382e-15	Peritumor < Tumor	202	161	94	146	205	242	261	523	914	159	62	286	535	201	234	206	949	450	62	100	138	218	620	53	321	298	114	113	270	264	60	175	169	246	596	95	245
NENF	-0.805029	102.884	44.1164	1	1	1753.82	822	0.468691	-1.09329	4.72302e-17	1.25511e-15	Peritumor < Tumor	1066	1478	2972	1499	1211	1749	3352	1152	2547	1890	2539	2394	1492	1757	1575	1631	721	2717	615	1316	1305	1197	2133	2414	1108	1902	1270	2713	2634	1214	1026	2281	1587	1373	1922	1340	1025
FMO6P	0.804654	44.1301	102.87	0.835616	1	77.3562	372.137	4.8107	2.26625	4.77754e-17	1.26855e-15	Tumor < Peritumor	720	379	82	48	74	0	30	26	0	2	18	62	72	423	167	112	55	163	57	37	69	68	30	389	9	72	130	13	78	284	371	10	260	78	38	198	83
LRRC42	-0.804841	102.877	44.1233	1	1	1195.3	575.315	0.481314	-1.05495	4.80133e-17	1.2724e-15	Peritumor < Tumor	852	1575	1076	414	895	1263	1153	655	2225	701	2982	2198	2376	671	1214	1019	898	1788	535	591	978	1113	1011	1331	1257	952	978	936	1369	922	626	1462	1321	842	1089	1144	986
JCAD	-0.804841	102.877	44.1233	1	1	2908.41	721.178	0.247963	-2.0118	4.80331e-17	1.2724e-15	Peritumor < Tumor	658	3932	4512	4043	4286	503	7141	3732	5863	3548	3092	1850	2091	755	1120	5034	800	3089	673	149	964	2986	1041	1276	391	4935	1533	2817	1449	1156	448	3063	1420	1515	1317	1856	1512
SPG21	-0.804841	102.877	44.1233	1	1	3783.26	2088.14	0.551941	-0.857414	4.80397e-17	1.2724e-15	Peritumor < Tumor	3256	4009	3895	2180	3580	3235	4684	2655	8159	2891	11129	4460	3964	2403	3615	3515	2553	5410	1613	2422	3036	4273	3290	5211	2621	3271	3190	3195	3186	2703	2238	4890	3946	3512	4785	3589	3354
HIKESHI	-0.804654	102.87	44.1301	1	1	1326.93	590.192	0.444779	-1.16884	4.88226e-17	1.29206e-15	Peritumor < Tumor	1004	1428	1307	743	1722	2808	1683	957	2664	1213	1278	2264	2144	610	1737	1067	2558	1491	371	624	821	1475	1777	1255	943	1474	1114	1238	1931	899	781	1677	1166	1012	1664	899	1439
TNFSF4	-0.804466	102.863	44.137	1	1	328.479	51.5753	0.157012	-2.67105	4.93798e-17	1.30573e-15	Peritumor < Tumor	169	135	548	203	328	157	358	294	1415	227	161	210	266	61	177	218	43	198	70	28	57	210	158	123	60	215	45	199	92	64	32	361	116	162	202	89	279
TAF1B	-0.804466	102.863	44.137	1	1	733.274	361.356	0.492798	-1.02093	4.96215e-17	1.3068e-15	Peritumor < Tumor	688	1010	645	359	1087	870	794	640	738	599	1210	1432	770	345	606	772	419	1045	299	280	636	878	1123	583	1145	814	629	1009	1360	590	342	795	720	817	878	548	694
ARL8A	-0.804466	102.863	44.137	1	1	2708.59	1486.95	0.548974	-0.86519	4.96556e-17	1.3068e-15	Peritumor < Tumor	1829	3371	3323	1643	2937	2224	3130	1637	5478	2525	4119	2616	4345	1362	2271	2520	2202	3276	1394	1483	2290	2875	3224	2669	2689	3089	1511	2891	2840	2409	1667	3738	2694	2307	3932	3865	1532
TBC1D16	-0.804466	102.863	44.137	1	1	3058.45	1217.38	0.398039	-1.32902	4.9659e-17	1.3068e-15	Peritumor < Tumor	1554	3390	3259	2379	2213	3051	4443	2124	7620	4197	4742	2277	2012	1363	1365	4020	2719	3437	1312	786	2061	2125	1889	1247	1131	3758	4939	3067	4036	2275	1081	4564	2366	2172	1342	1424	1473
WDR43	-0.804466	102.863	44.137	1	1	4619.37	2183.04	0.472584	-1.08136	4.96624e-17	1.3068e-15	Peritumor < Tumor	3619	6318	3131	2104	4362	7482	3278	2585	8305	4712	6676	7918	5453	1943	4992	3422	7787	6806	1669	1640	3540	5887	9114	2831	5623	5040	2816	4341	9530	3949	2359	4989	3862	3899	3431	4355	4103
SH3KBP1	-0.804466	102.863	44.137	1	1	7272.58	3121.05	0.429154	-1.22043	4.96658e-17	1.3068e-15	Peritumor < Tumor	5918	8071	5550	4206	11199	3505	7157	3983	17484	7984	5318	9993	5530	3358	6352	9744	4243	8751	3819	2448	6655	12756	7676	6220	5210	10424	5211	7749	6558	5406	2372	8921	8838	6601	21445	5607	4811
XRN2	-0.804466	102.863	44.137	1	1	7960.97	3863.04	0.485247	-1.04321	4.96658e-17	1.3068e-15	Peritumor < Tumor	5842	9248	7973	4520	8898	15236	7499	5175	13227	7594	8966	14964	9754	3396	5105	8447	5452	14775	3280	2482	6199	8121	10180	6076	6591	9050	6336	9902	12535	5091	3950	8478	8030	6909	8528	8383	5431
MINDY4	-0.804278	102.856	44.1438	1	1	94.1096	24.6575	0.262009	-1.93231	4.9933e-17	1.31275e-15	Peritumor < Tumor	116	75	75	78	114	92	179	118	261	147	100	104	95	38	28	69	79	176	21	29	31	52	38	59	161	71	49	67	51	49	1	111	61	56	41	56	67
EPHX4	-0.804091	102.849	44.1507	0.986301	0.972603	118.507	15.4932	0.130736	-2.93527	5.02637e-17	1.32036e-15	Peritumor < Tumor	46	96	36	46	128	354	126	41	46	178	809	143	439	19	34	37	10	197	53	0	55	78	23	25	438	97	54	402	126	89	17	24	18	17	2	31	71
PADI2	-0.804278	102.856	44.1438	1	1	1187.77	174.781	0.147151	-2.76463	5.04471e-17	1.32392e-15	Peritumor < Tumor	433	410	256	270	379	149	374	283	2748	280	517	439	15135	906	254	996	174	3290	317	1047	1817	678	406	874	3657	765	519	307	1146	344	73	1391	798	1517	300	208	1143
PDE3B	-0.804278	102.856	44.1438	1	1	1283.22	438.247	0.341521	-1.54995	5.04818e-17	1.32392e-15	Peritumor < Tumor	1092	1949	1695	1136	4057	408	1930	503	1565	1681	649	645	441	478	1037	2160	815	2020	788	533	694	1586	1281	499	833	4188	616	896	1939	1812	340	1208	1120	1326	2353	562	792
ARHGAP23	-0.804091	102.849	44.1507	1	1	235.041	60	0.255275	-1.96988	5.11983e-17	1.34053e-15	Peritumor < Tumor	74	235	347	394	452	70	570	381	287	494	346	222	222	85	93	339	180	420	127	10	63	103	24	82	462	267	78	324	66	66	46	298	101	155	130	139	100
FOXD2-AS1	-0.804091	102.849	44.1507	1	1	438.438	101.521	0.23155	-2.1106	5.1244e-17	1.34053e-15	Peritumor < Tumor	226	155	96	47	255	1323	147	277	1229	433	631	781	505	139	437	117	685	894	65	624	216	336	496	138	298	221	213	299	659	186	59	288	327	157	561	279	167
RAB23	-0.804091	102.849	44.1507	1	1	1524.53	413.178	0.271019	-1.88353	5.13216e-17	1.34053e-15	Peritumor < Tumor	592	1107	2333	1958	2396	178	3009	2297	2161	1585	1365	1104	829	404	906	1243	1068	1641	532	239	1038	719	847	816	545	2754	455	1233	771	944	467	1324	841	919	342	852	524
TMEM67	-0.804091	102.849	44.1507	1	1	788.219	353.726	0.448766	-1.15596	5.13251e-17	1.34053e-15	Peritumor < Tumor	551	887	695	608	684	595	769	547	645	656	1273	1748	1487	399	934	558	891	1100	261	362	526	651	505	478	1060	1111	388	717	1574	747	468	839	778	588	530	872	813
RRP1B	-0.804091	102.849	44.1507	1	1	2895.34	1398.58	0.483043	-1.04978	5.13251e-17	1.34053e-15	Peritumor < Tumor	2342	2723	2522	1752	3692	2920	2622	1414	7266	1846	9140	4899	5176	1439	2195	3238	1721	3373	1360	1194	2087	2211	2573	2150	2480	3658	2612	2883	4085	2216	1386	2873	3051	2518	6175	2726	1897
POTEE	-0.803716	102.836	44.1644	1	1	88.9178	19.9863	0.224773	-2.15346	5.20861e-17	1.3593e-15	Peritumor < Tumor	39	46	59	37	57	40	62	127	106	156	516	26	119	83	43	59	23	92	37	9	31	43	109	65	480	31	180	179	177	26	8	52	54	97	85	28	147
PAXX	-0.803903	102.842	44.1575	1	1	1025.44	481.904	0.469949	-1.08942	5.21751e-17	1.35996e-15	Peritumor < Tumor	974	878	847	606	957	1235	1125	644	2140	998	1448	2065	1315	700	1355	835	769	1320	366	717	705	1105	765	1101	719	1035	960	1023	819	737	482	1061	941	819	2275	1065	959
R3HDM1	-0.803903	102.842	44.1575	1	1	3807.75	2019.56	0.530381	-0.914898	5.21966e-17	1.35996e-15	Peritumor < Tumor	3420	5012	3143	2695	5239	4354	3444	2532	7265	3037	7435	5459	4117	1868	4103	4506	2213	5509	1641	1662	3086	4250	4224	2710	3566	5141	3466	3017	6516	3143	2139	3726	4285	3300	5320	4097	2520
NKRF	-0.803716	102.836	44.1644	1	1	912.63	422.479	0.462925	-1.11115	5.30317e-17	1.37753e-15	Peritumor < Tumor	560	1161	672	475	1044	1204	652	601	1581	1140	1258	1698	1024	313	1202	713	1384	1783	321	475	630	1214	1531	564	1067	989	566	664	1457	630	262	1136	841	649	1416	834	647
WRAP53	-0.803716	102.836	44.1644	1	1	504.726	226.973	0.449695	-1.15298	5.30499e-17	1.37753e-15	Peritumor < Tumor	398	468	361	324	516	772	390	237	1215	414	571	740	538	384	407	437	374	887	207	188	341	479	1455	418	509	504	812	601	1182	409	271	494	534	359	743	507	427
PPP2R5E	-0.803716	102.836	44.1644	1	1	4697.27	2566.82	0.546449	-0.871841	5.30754e-17	1.37753e-15	Peritumor < Tumor	4103	6259	5433	2819	5659	3670	5044	3632	7503	4194	8444	11001	4087	2507	4857	4493	3594	5914	2278	1933	3877	5558	4708	3783	3719	6001	4432	3866	5694	3580	3083	4392	5438	4320	6026	4468	3509
WDR75	-0.803716	102.836	44.1644	1	1	4847.85	2546.79	0.525345	-0.928662	5.30827e-17	1.37753e-15	Peritumor < Tumor	4086	6477	4776	3061	5471	4904	3721	3825	8399	4169	8259	9126	5953	2213	6166	3349	5121	5973	1798	3228	3334	6832	5449	2895	4561	6291	2152	4419	8489	4508	3431	5993	4364	3659	3683	4447	5982
ADAM17	-0.803716	102.836	44.1644	1	1	2310.1	1106.9	0.479159	-1.06142	5.30863e-17	1.37753e-15	Peritumor < Tumor	1858	2933	1958	1545	2908	2013	2883	2218	4951	1959	2045	2618	5126	774	2389	2630	922	2826	896	659	1737	3312	2102	1573	2704	3440	2065	2205	2448	1795	997	3098	2318	1796	3165	2094	1913
LOC100507156	-0.803528	102.829	44.1712	1	0.986301	67.9452	17.6986	0.260484	-1.94073	5.31419e-17	1.37785e-15	Peritumor < Tumor	25	91	116	74	113	5	70	117	124	32	58	45	115	21	56	50	56	100	6	18	82	82	78	30	25	64	24	64	64	40	4	68	14	55	58	28	80
PTCD1	-0.803528	102.829	44.1712	1	1	397.425	174.863	0.43999	-1.18446	5.39022e-17	1.39374e-15	Peritumor < Tumor	186	422	304	265	245	502	345	271	902	255	360	524	548	193	425	250	428	307	163	405	216	1807	379	203	90	366	377	279	638	367	116	366	345	271	526	254	432
MAD2L2	-0.803528	102.829	44.1712	1	1	870.644	367.288	0.421858	-1.24517	5.39392e-17	1.39374e-15	Peritumor < Tumor	475	676	982	432	993	1343	1107	630	1952	826	2556	795	1438	478	828	1014	525	1612	300	477	444	663	1023	567	449	963	1793	1010	419	351	396	818	591	510	1305	430	589
CIP2A	-0.803528	102.829	44.1712	1	1	1051.9	322.151	0.306255	-1.7072	5.39577e-17	1.39374e-15	Peritumor < Tumor	790	1622	233	444	1293	767	263	762	1769	983	2395	2719	2007	264	1745	628	620	846	101	460	498	1846	960	217	1434	1062	1365	1207	2562	681	611	1719	874	459	503	689	1496
FCGR2A	-0.803528	102.829	44.1712	1	1	8100.19	1594.88	0.196894	-2.34451	5.39725e-17	1.39374e-15	Peritumor < Tumor	1199	15758	3842	4065	15837	1460	11647	6838	25173	4310	3270	3249	6891	948	2717	9641	1180	5823	1413	213	5106	11656	6298	2477	5774	9286	3865	5659	5005	6113	900	18671	7046	3532	3869	2235	4551
RNF114	-0.803528	102.829	44.1712	1	1	5045.42	2333.19	0.462437	-1.11267	5.39725e-17	1.39374e-15	Peritumor < Tumor	3487	4283	4236	2165	5000	7114	4390	3635	9170	4602	7151	7183	3119	2547	6448	4668	6019	7893	2216	2603	4307	6439	6832	5067	2952	4028	3803	6569	5254	3185	2106	5312	6092	4512	8458	3695	4370
RAB11FIP5	-0.80334	102.822	44.1781	1	1	1563.19	747.589	0.478245	-1.06418	5.4847e-17	1.41481e-15	Peritumor < Tumor	796	2142	2475	1752	1543	914	2722	1025	3342	2055	1895	1205	2124	927	1348	1737	1179	2357	830	529	1104	1229	1389	1382	1345	2263	746	1503	1002	1114	1003	1884	1481	1221	978	1689	810
FAM102B	-0.80334	102.822	44.1781	1	1	3631.22	1571.18	0.432686	-1.20861	5.4877e-17	1.41481e-15	Peritumor < Tumor	3444	4179	4678	2678	3465	1373	4573	2527	5908	3278	2326	7022	2599	1393	4014	4700	2212	6019	1959	959	4310	4754	3337	3069	1739	6801	1677	3572	4474	2721	1652	4316	3873	3762	2730	2857	2091
SAMD4A	-0.803153	102.815	44.1849	1	1	2449.18	703.192	0.287113	-1.80031	5.57812e-17	1.43696e-15	Peritumor < Tumor	770	1765	4466	2594	4578	659	6937	2335	5917	2849	4163	1228	1431	548	1962	2988	2325	3433	778	298	1671	2114	1223	856	1081	4300	697	2550	716	1230	600	1413	1242	1744	1431	1646	1364
EIF3I	-0.802965	102.808	44.1918	1	1	7985.47	4123.32	0.516352	-0.953572	5.67312e-17	1.45908e-15	Peritumor < Tumor	5902	9652	7338	4366	6145	7363	7889	3986	16948	5443	14366	10258	12043	6459	7825	7107	8702	13993	3436	5349	6778	7664	8041	9408	6278	7671	9063	6796	14033	6763	5038	8095	9064	6784	8950	7692	6111
GARS1	-0.802965	102.808	44.1918	1	1	10849.3	5174.05	0.476903	-1.06823	5.67312e-17	1.45908e-15	Peritumor < Tumor	6545	15524	7372	5140	9244	22128	7993	5794	17604	8885	9977	12774	6774	6685	13046	8548	19197	21193	4524	7101	6701	12451	14621	7964	6804	7884	8991	15537	13531	8447	5736	13509	13254	8399	11436	11553	8981
RELL2	-0.802777	102.801	44.1986	1	1	199.986	50.8767	0.254401	-1.97482	5.73387e-17	1.47352e-15	Peritumor < Tumor	137	157	47	115	363	240	194	211	626	285	131	181	110	68	386	136	283	209	78	150	63	283	446	24	103	322	89	79	402	120	25	381	117	77	521	118	239
MAPK12	-0.802777	102.801	44.1986	1	1	469.781	159.74	0.34003	-1.55626	5.75629e-17	1.47403e-15	Peritumor < Tumor	95	421	288	435	696	127	989	917	914	618	475	737	739	178	502	424	181	452	90	102	207	263	432	255	279	780	459	507	234	225	141	441	234	275	367	216	323
UBE2C	-0.802777	102.801	44.1986	1	1	3134.7	529.342	0.168866	-2.56605	5.76576e-17	1.47403e-15	Peritumor < Tumor	854	2438	313	407	1036	30576	464	2101	3608	3589	9302	8460	5606	1314	3774	943	2166	5595	272	2072	741	2941	6603	1157	1672	978	4035	3884	6295	1130	1170	3744	2036	933	940	1017	2757
RRP36	-0.802777	102.801	44.1986	1	1	3128.51	1273.68	0.407122	-1.29647	5.76655e-17	1.47403e-15	Peritumor < Tumor	1896	3222	2047	1286	2611	2316	2353	1786	4643	2268	2656	3024	4631	1662	3657	2301	3800	4424	1152	907	1961	2964	17396	2343	1775	2518	1994	2390	3955	2025	1671	3527	2769	2151	3859	2222	2410
AP2A1	-0.802777	102.801	44.1986	1	1	4098.29	1941.86	0.473823	-1.07758	5.76734e-17	1.47403e-15	Peritumor < Tumor	2815	4771	4498	2744	4595	4060	5230	2079	7973	3599	3691	4743	3661	1805	4013	4200	2035	5407	2279	1112	3365	4082	3510	3226	1492	4306	3631	4530	4971	3179	2014	5496	4165	3326	5534	4411	2409
FBXL19	-0.802777	102.801	44.1986	1	1	1440.34	675.753	0.469162	-1.09184	5.76774e-17	1.47403e-15	Peritumor < Tumor	943	1738	1088	721	1164	1820	1220	931	3637	1025	1367	1754	3873	826	1619	1356	1618	2306	665	609	1131	1241	1426	1431	1411	1382	722	938	2414	1437	744	1993	1412	1164	1789	1573	1208
S100A4	-0.802777	102.801	44.1986	1	1	2851.67	875.219	0.306914	-1.70409	5.76813e-17	1.47403e-15	Peritumor < Tumor	1183	2558	4941	2649	4532	1028	5582	1162	7392	4107	2718	1582	1784	1527	2389	5301	3438	4306	786	673	2014	2317	2108	1816	680	4343	756	4914	1202	1440	556	4240	1890	1541	1909	922	2647
KDM1A	-0.802777	102.801	44.1986	1	1	5194.32	2651.56	0.510474	-0.970091	5.76813e-17	1.47403e-15	Peritumor < Tumor	3950	5996	5166	2903	4398	6978	4909	3199	9455	6037	5800	6102	12682	2882	4884	4194	3423	8467	2170	3154	4241	4400	3989	4695	3769	5426	7279	5322	5662	4237	2613	5018	4675	5001	5901	4867	4465
CHRNA5	-0.80259	102.795	44.2055	1	0.986301	217.836	53.3151	0.244749	-2.03062	5.83907e-17	1.49097e-15	Peritumor < Tumor	193	310	100	49	98	152	40	66	424	300	235	381	261	143	270	121	230	493	79	88	69	126	276	193	93	105	318	473	427	234	56	271	76	145	53	89	96
PGS1	-0.80259	102.795	44.2055	1	1	2135.74	1029.71	0.482134	-1.05249	5.86391e-17	1.49523e-15	Peritumor < Tumor	1703	2530	1994	1337	2995	1559	2716	1648	5162	1792	1988	4013	1602	616	2381	1885	2015	2916	796	524	1359	2867	1617	1573	1333	2975	2233	2090	1609	1786	926	2389	1745	1636	4453	2030	2508
SET	-0.80259	102.795	44.2055	1	1	19868.5	9983.18	0.502462	-0.992914	5.86511e-17	1.49523e-15	Peritumor < Tumor	16346	24206	16951	9942	20854	24493	17099	12689	41103	15517	23696	62512	19483	10411	20724	17138	12776	31932	7801	8213	15632	22511	21964	17666	11134	20973	19122	16234	37658	13801	11114	19426	19293	14949	23168	21122	14228
COL10A1	-0.802402	102.788	44.2123	0.986301	0.958904	3577.44	18.0822	0.00505451	-7.62821	5.89271e-17	1.50107e-15	Peritumor < Tumor	44	2122	86	2803	1824	217	681	9152	23845	1678	7371	646	5673	10	535	640	33	129	7	0	24	11	596	13	106	25	59	417	116	341	16	3726	151	25	25	171	2509
FAM131A	-0.802214	102.781	44.2192	1	1	1017.19	465.836	0.457962	-1.1267	6.05771e-17	1.54128e-15	Peritumor < Tumor	761	1222	2281	811	902	481	1693	926	2018	841	1450	915	1983	340	792	696	989	1168	422	293	951	1264	841	1041	792	1221	602	627	924	853	456	873	823	831	882	1054	574
MSRB2	-0.802214	102.781	44.2192	1	1	1455.84	663.178	0.455531	-1.13438	6.06019e-17	1.54128e-15	Peritumor < Tumor	1198	1454	2322	974	1281	1439	2708	855	2626	1177	2157	1549	1312	1023	1166	1052	1391	1955	603	1052	1202	901	1151	1734	418	1573	856	1476	1614	1144	455	1390	1735	909	1119	1077	566
SAC3D1	-0.802027	102.774	44.226	1	1	362.877	142.096	0.391582	-1.35261	6.14561e-17	1.56176e-15	Peritumor < Tumor	158	280	223	155	253	535	343	288	757	244	547	1222	866	229	527	247	252	596	125	338	181	275	374	375	410	380	486	454	788	256	202	513	282	177	203	244	206
PYCR2	-0.802027	102.774	44.226	1	1	3130.68	1568.95	0.501151	-0.996683	6.16328e-17	1.56387e-15	Peritumor < Tumor	2584	3816	2740	1477	3361	2881	2706	1548	5741	4469	7694	4117	4357	2057	3914	2129	2819	4387	1337	2007	2145	3695	2600	2878	2413	3286	2495	3102	3971	2345	1615	5238	3186	2443	5210	3284	2350
NAA15	-0.802027	102.774	44.226	1	1	4101.88	2090.85	0.50973	-0.972195	6.1637e-17	1.56387e-15	Peritumor < Tumor	3137	6641	2970	2142	4703	4919	2738	2788	7173	3291	4018	8986	6162	2381	4991	3322	7291	6476	1786	1053	3041	5626	5072	2549	3262	5131	2268	6027	6225	3593	2456	3859	4338	3536	2843	4476	3911
HECW2	-0.801839	102.767	44.2329	1	1	1388.56	341.329	0.245815	-2.02436	6.26296e-17	1.57772e-15	Peritumor < Tumor	381	1770	673	554	2346	311	1321	2438	1268	1559	1806	763	703	382	740	1380	910	1370	289	153	215	1814	1038	292	468	1527	366	2970	1071	1063	428	3072	418	944	517	453	993
DDX56	-0.801839	102.767	44.2329	1	1	3780.41	1917.84	0.507309	-0.979064	6.2651e-17	1.57772e-15	Peritumor < Tumor	2425	3810	3367	1999	3522	4613	3974	2232	9286	2634	3080	5153	2505	2905	4942	2928	4624	7657	1545	2367	2822	4630	5025	2685	2643	4095	3150	2980	5923	2921	1771	4878	3452	3368	6440	3300	3696
GPR180	-0.801839	102.767	44.2329	1	1	2181.21	1096.05	0.5025	-0.992806	6.26638e-17	1.57772e-15	Peritumor < Tumor	1832	2734	1529	1412	2386	1833	1586	2561	3187	2543	5367	3424	2113	1108	2780	2037	3423	3035	1042	731	1945	2028	1150	1696	1683	2718	1340	2177	2677	2265	1604	3852	3086	2016	1626	1924	2018
TGFBR1	-0.801839	102.767	44.2329	1	1	4005.64	1620.07	0.404446	-1.30598	6.26681e-17	1.57772e-15	Peritumor < Tumor	1986	4819	3968	3120	4705	951	5306	4871	5224	4470	3740	7442	4036	1232	2925	4736	2159	4110	1574	662	3102	3852	2538	3138	1812	5916	2132	4242	3217	2334	1984	4591	4971	2907	3666	3536	2472
FAM91A1	-0.801839	102.767	44.2329	1	1	4930.9	2327.33	0.471988	-1.08318	6.26724e-17	1.57772e-15	Peritumor < Tumor	3714	5893	3461	2460	5726	3069	2619	3373	8367	4262	6094	9063	5137	1517	5538	4807	4125	7277	1821	1254	4106	9264	6381	3221	4937	6153	3633	6194	6885	4424	2743	5067	5622	4961	3627	5288	4470
STOM	-0.801839	102.767	44.2329	1	1	11845.3	4582.47	0.386858	-1.37012	6.26767e-17	1.57772e-15	Peritumor < Tumor	5351	13406	23660	10499	17953	4508	23143	12573	22262	16316	8746	8645	6631	5817	8867	18284	5573	17399	4592	1861	7530	11545	17679	9868	1873	19432	7056	13064	6327	9758	3443	16225	14237	10658	13597	9549	7796
CTTNBP2NL	-0.801839	102.767	44.2329	1	1	3424.52	1669.26	0.487443	-1.03669	6.26767e-17	1.57772e-15	Peritumor < Tumor	2960	5088	4251	2031	3746	3184	4247	3023	5772	4153	3659	4510	3015	1050	2905	3231	2187	5226	1651	910	3741	4587	4094	3825	3414	4026	2194	3837	3214	2763	1243	5208	3888	2765	2253	4250	2064
TPCN1	-0.801839	102.767	44.2329	1	1	4582	2186.79	0.477258	-1.06716	6.26767e-17	1.57772e-15	Peritumor < Tumor	4019	3626	5184	3657	4584	3540	7012	2683	11582	4175	3970	4272	4059	1945	5571	4394	3663	5774	2582	2457	4374	4732	3872	2902	1963	7375	2774	4151	4540	3746	1756	6563	5167	4300	6217	3169	3747
RPL28	-0.801839	102.767	44.2329	1	1	52596.9	26048	0.495239	-1.0138	6.26767e-17	1.57772e-15	Peritumor < Tumor	49501	60546	39196	32732	54362	46966	49630	23634	69139	46588	46156	97438	88494	47715	63004	49688	51477	66089	24330	40001	47544	67243	52069	63450	38602	52105	36761	31957	76638	45598	32473	57946	55046	44833	116114	53555	37850
GNB2	-0.801839	102.767	44.2329	1	1	5803.26	2934.64	0.505689	-0.983678	6.26767e-17	1.57772e-15	Peritumor < Tumor	4029	7850	7041	2766	4544	7862	6064	3668	10693	3909	4235	6667	4242	4092	5502	5831	6290	6447	2851	4026	5631	18760	5566	8766	2974	4486	5548	4537	6717	3962	3523	5305	7690	5407	8450	5995	3834
ZNF462	-0.801651	102.76	44.2397	1	1	1486.21	479.151	0.322399	-1.63308	6.37031e-17	1.6023e-15	Peritumor < Tumor	1179	1819	2092	998	1761	1653	1566	1108	661	2187	2434	2109	488	386	1534	1244	1159	2835	570	636	865	1051	2019	791	388	1595	683	2011	3593	1217	470	1306	1461	739	470	1095	1529
SLC39A1	-0.801464	102.753	44.2466	1	1	135.26	58.0137	0.428904	-1.22127	6.42618e-17	1.61508e-15	Peritumor < Tumor	65	160	144	85	116	92	189	84	337	157	198	92	102	99	92	101	225	312	56	41	128	101	202	112	177	138	86	175	206	138	67	216	128	102	121	168	83
PCDHB10	-0.801464	102.753	44.2466	1	1	164.411	41.8493	0.254541	-1.97403	6.4442e-17	1.61834e-15	Peritumor < Tumor	65	95	345	236	161	75	390	212	380	298	333	196	81	33	107	74	142	101	55	12	81	57	57	132	35	181	40	211	142	97	59	216	90	80	79	59	46
PDCL3	-0.801464	102.753	44.2466	1	1	1780.44	888.082	0.4988	-1.00347	6.47727e-17	1.62188e-15	Peritumor < Tumor	1696	2132	1648	933	2070	1738	1764	1288	3025	1109	3237	2280	2149	894	1646	1398	2017	2186	755	605	1564	2444	2210	1809	1741	2108	1196	1112	3555	1607	1258	2537	1562	1172	1095	1774	1237
CKAP5	-0.801464	102.753	44.2466	1	1	10439.5	4779.85	0.45786	-1.12702	6.47816e-17	1.62188e-15	Peritumor < Tumor	7489	11273	7630	4836	8870	13143	6648	6784	12229	8971	9481	27874	18938	3563	9017	7809	15532	16907	3539	4071	6648	9331	8442	7508	9763	9452	11027	16202	18128	7390	6714	12232	11589	8194	8874	8639	6666
ROBO1	-0.801464	102.753	44.2466	1	1	4188.37	1256.85	0.300081	-1.73658	6.4786e-17	1.62188e-15	Peritumor < Tumor	2138	3720	4840	4926	10099	3049	7958	5897	4922	8395	2169	1207	5552	921	2369	8589	1239	3933	1747	395	2551	3166	2416	2223	634	6925	11090	5628	4915	2280	1047	3574	2282	3126	2617	2509	2228
NOP58	-0.801464	102.753	44.2466	1	1	6890.97	3305.44	0.479677	-1.05987	6.4786e-17	1.62188e-15	Peritumor < Tumor	4895	8320	5005	2994	7625	8211	4816	4196	12588	5478	8840	14696	8383	3458	9026	4407	8057	8700	2260	5753	4446	9780	10081	2379	6739	7219	3067	7354	13589	5775	4172	8029	6180	4888	6186	6173	8397
MEIS3	-0.801276	102.747	44.2534	1	1	691.562	166.425	0.240651	-2.05499	6.57657e-17	1.64512e-15	Peritumor < Tumor	175	500	1175	960	940	102	1636	1083	1119	1253	811	190	741	435	210	592	1300	989	239	75	305	232	585	370	72	1578	281	607	266	346	80	800	259	282	222	352	342
SNHG6	-0.801276	102.747	44.2534	1	1	3489.99	1495.16	0.428416	-1.22292	6.58645e-17	1.6463e-15	Peritumor < Tumor	2979	2918	3554	1881	3769	4303	3171	1985	5022	2701	5153	10136	3965	2681	2829	2145	3084	4961	1268	2397	2242	3476	1448	2098	2415	3376	4239	3314	7972	2916	2041	3616	2151	2680	7096	2526	4328
VAMP5	-0.801088	102.74	44.2603	1	1	1079.56	385.041	0.356664	-1.48736	6.69242e-17	1.66623e-15	Peritumor < Tumor	516	835	1539	939	3046	710	2467	732	3853	1484	873	769	720	438	1244	2260	217	1024	443	234	509	1224	994	882	292	1179	456	987	662	469	251	915	858	658	2132	667	1351
RIC8A	-0.801088	102.74	44.2603	1	1	4534.52	2366.7	0.521929	-0.938074	6.69562e-17	1.66623e-15	Peritumor < Tumor	3595	4732	4896	2552	4689	6620	5962	2743	10398	4273	6525	3679	6598	2599	3588	4963	3810	7317	2452	2585	3724	4133	3887	4842	3868	5342	3017	3638	5298	3243	2788	5316	5477	4415	6671	4570	3128
ATAD2	-0.801088	102.74	44.2603	1	1	4409.19	1465.6	0.332397	-1.58902	6.69607e-17	1.66623e-15	Peritumor < Tumor	2975	4674	1592	1337	4331	5072	1317	2934	4170	3118	5613	14579	8466	1491	5489	2544	1658	4769	812	1665	1973	5282	5585	1451	4635	3711	5116	5573	11169	2626	1649	5002	4108	2892	2560	2824	3511
SPTSSA	-0.801088	102.74	44.2603	1	1	2175.62	907.548	0.417145	-1.26138	6.69653e-17	1.66623e-15	Peritumor < Tumor	959	3452	2780	1670	2701	1851	3286	1693	2660	1958	6140	3280	2256	1178	2935	2364	3908	3417	826	968	959	3214	3405	1841	1235	2995	1462	1374	2992	1412	1289	2373	1899	1365	818	1171	1571
CDK17	-0.801088	102.74	44.2603	1	1	3228.59	1551.73	0.48062	-1.05703	6.69653e-17	1.66623e-15	Peritumor < Tumor	2269	4366	4209	2697	5249	1145	5214	2970	5847	3715	3453	4076	3086	1153	3068	3992	3062	3676	1541	797	2453	4534	1971	2711	1934	5143	1765	3599	1752	2290	1557	3198	3406	3071	5206	2908	3577
CXCL16	-0.801088	102.74	44.2603	1	1	8110.08	2983.05	0.367821	-1.44293	6.69744e-17	1.66623e-15	Peritumor < Tumor	3725	10768	4239	3503	4006	8268	4989	4736	30563	7902	3821	6563	11964	3940	6483	7277	10881	18487	3472	2771	7388	13101	13478	9512	21756	6031	3255	10666	6017	5278	2016	11159	9986	5990	6802	8271	2984
GUCY1A1	-0.800901	102.733	44.2671	1	1	6175.74	1042.48	0.168802	-2.56659	6.8061e-17	1.69098e-15	Peritumor < Tumor	1595	3111	16267	11701	17664	816	18133	16592	10688	9954	3549	1505	2633	1155	2688	9180	1054	6523	1685	471	1328	1452	1320	811	314	16219	789	7899	2059	3514	1258	5537	1892	2060	1331	1142	2667
FTSJ1	-0.800901	102.733	44.2671	1	1	2592.48	1189.48	0.458819	-1.124	6.8075e-17	1.69098e-15	Peritumor < Tumor	1965	2782	1749	1240	2390	2477	2369	1576	7579	2512	3179	3515	4957	1568	2003	2471	2061	3817	1136	990	1592	2842	4534	2456	2050	2409	1820	3026	3774	1901	1364	3464	3068	2353	3920	2539	1747
LYPD1	-0.800525	102.719	44.2808	1	0.972603	141.466	24.5616	0.173623	-2.52597	6.98334e-17	1.73331e-15	Peritumor < Tumor	25	155	23	72	140	150	106	122	585	425	305	839	423	69	135	47	70	123	10	30	18	133	121	31	6	59	116	45	66	60	30	111	52	64	43	112	122
RIN1	-0.800525	102.719	44.2808	1	1	952.89	413.041	0.433461	-1.20602	7.03442e-17	1.74153e-15	Peritumor < Tumor	648	917	528	492	512	915	998	598	3808	853	1003	1965	589	530	1421	544	1580	1273	365	717	703	868	572	891	1116	706	567	1266	1133	839	444	815	1122	1011	767	1150	701
PRMT5	-0.800525	102.719	44.2808	1	1	3321.14	1563.93	0.470902	-1.0865	7.03729e-17	1.74153e-15	Peritumor < Tumor	2370	3888	2990	1392	2503	3876	2620	1721	9247	2214	3825	6291	3028	2327	3237	2473	2519	6058	1304	1693	2201	2959	8434	2663	2358	2714	3409	3784	6219	2364	1847	2823	3231	3073	3178	3183	1923
CNTROB	-0.800525	102.719	44.2808	1	1	2410.96	1247.34	0.517364	-0.950749	7.03729e-17	1.74153e-15	Peritumor < Tumor	1773	2378	2773	1699	2571	2323	2576	1408	5946	1894	2289	2939	2527	1380	2115	2087	2010	4787	1068	820	1885	2051	3125	2244	2084	2516	3418	2250	3049	2010	1343	2189	2277	1568	3198	2601	2059
ITGA1	-0.800525	102.719	44.2808	1	1	11875.9	3762.55	0.316822	-1.65825	7.03825e-17	1.74153e-15	Peritumor < Tumor	5470	8676	14064	11128	19798	2213	12065	16910	16025	9070	12339	16082	3814	3588	8961	8581	6914	10015	4545	2329	8059	15130	8491	4681	2046	16261	4136	17927	5869	7152	4523	19000	7097	9676	4236	8325	7933
ALPP	-0.731282	100.192	46.8082	0.780822	0.123288	168.397	0.30137	0.00178964	-9.12612	7.07875e-17	1.7502e-15	Peritumor < Tumor	10	1	0	0	0	16	1	285	3	1761	24	66	2271	0	6	0	27	56	10	9	7	4	12	106	4778	1	7	189	2	9	0	164	2	15	1	0	38
STMN3	-0.800338	102.712	44.2877	1	1	1747.73	464.041	0.265511	-1.91315	7.15042e-17	1.76119e-15	Peritumor < Tumor	838	907	2628	1332	1719	419	3346	1626	3459	2208	1985	7402	4455	531	3719	1575	607	1377	404	1176	639	618	2695	736	1027	2604	3410	918	432	734	310	1287	811	763	6083	631	3432
DENND5A	-0.800338	102.712	44.2877	1	1	4693.89	1609.4	0.342871	-1.54426	7.1548e-17	1.76119e-15	Peritumor < Tumor	2176	4273	7743	4724	8456	1054	10836	4848	8126	4849	4333	1932	4541	1581	2677	6597	1896	5281	1640	789	2093	4046	2429	2336	3619	7872	2444	4703	4859	2360	1682	6168	2914	3030	5484	2878	4067
RLIM	-0.800338	102.712	44.2877	1	1	5392.18	2846.68	0.527929	-0.921585	7.1548e-17	1.76119e-15	Peritumor < Tumor	4982	7606	5319	2999	6104	4009	4226	4252	8541	4283	6946	9426	8033	1835	5550	4662	6469	8294	2504	1603	4887	8678	4921	4908	5673	6909	3113	7563	6959	4341	3191	6239	6646	5173	5473	5953	4404
R3HDM4	-0.800338	102.712	44.2877	1	1	3832.05	1873	0.488772	-1.03277	7.15529e-17	1.76119e-15	Peritumor < Tumor	3171	5725	3686	1934	3653	4801	4761	2164	11912	3323	1835	4655	3242	2881	5107	5175	6099	5892	2068	1426	3616	4455	5364	5385	3277	3952	3567	3289	3896	3232	1730	3569	4835	3039	6886	4615	3453
TIMP2	-0.800338	102.712	44.2877	1	1	26828.1	7485.82	0.279029	-1.84151	7.15577e-17	1.76119e-15	Peritumor < Tumor	8287	20971	53684	47418	35743	6892	89589	38878	50387	45631	22142	7768	17979	10066	8036	37543	13489	34165	10300	1694	14340	14620	10602	13738	9544	54492	7377	26637	11033	16692	5073	31446	15011	15152	11197	14163	10817
DOCK6	-0.800338	102.712	44.2877	1	1	4456.12	2051.53	0.460385	-1.11909	7.15626e-17	1.76119e-15	Peritumor < Tumor	2818	4290	4807	2670	3144	5037	4984	3659	7366	4373	5449	9628	3378	1709	5140	3810	3679	8340	1524	1267	4110	4107	5385	3484	1764	4812	2912	4371	5189	4247	2344	4206	4676	5436	2503	5476	2970
CALD1	-0.80015	102.705	44.2945	1	1	45036.8	8767.74	0.19468	-2.36083	7.27473e-17	1.78772e-15	Peritumor < Tumor	11338	29454	89252	69292	89770	5572	85728	59506	49356	40851	28348	15871	19093	8380	15698	26966	21987	32255	14770	3522	16661	22309	16638	11320	4690	74300	8662	35105	16059	24813	8969	48455	12934	21323	6510	19816	15819
BCL9L	-0.80015	102.705	44.2945	1	1	4368.04	2102.12	0.481251	-1.05514	7.27523e-17	1.78772e-15	Peritumor < Tumor	2623	5945	4578	3898	5488	3030	6394	3480	8015	4582	4033	5934	3658	958	5624	4333	3590	6810	2763	1016	4151	4248	12139	2785	8086	6161	2190	4057	3713	3531	1695	4398	4466	4266	10270	4778	3004
BIRC7	-0.776694	101.849	45.1507	0.917808	0.315068	35.9863	1.54795	0.0430148	-4.53902	7.30347e-17	1.79328e-15	Peritumor < Tumor	8	100	17	0	22	17	7	5	484	18	32	38	0	0	30	14	1	15	0	6	25	55	17	1	2	1	1	21	5	7	4	245	10	12	5	9	12
PRELID3A	-0.799962	102.699	44.3014	1	1	148.671	43.8219	0.294757	-1.7624	7.36202e-17	1.80627e-15	Peritumor < Tumor	68	106	117	119	139	262	240	83	362	137	207	261	313	31	90	97	64	116	33	20	41	95	128	60	41	167	261	164	318	33	61	106	81	101	42	75	67
STRA6	-0.719647	99.7671	47.2329	0.753425	0.0958904	30.1507	0.164384	0.00545207	-7.51898	7.39004e-17	1.81072e-15	Peritumor < Tumor	1	4	0	2	6	2	23	12	69	164	314	16	28	0	0	54	0	10	0	7	0	0	15	0	2	12	9	17	0	0	0	8	0	0	1	0	6
KCNJ8	-0.799962	102.699	44.3014	1	1	1083.15	236.411	0.218262	-2.19587	7.39313e-17	1.81072e-15	Peritumor < Tumor	244	842	3297	1474	1851	184	3369	1393	1960	1368	1036	395	825	949	462	1455	499	1308	264	136	354	468	359	360	124	1719	428	824	289	687	198	1325	354	541	344	479	419
TAF1D	-0.799962	102.699	44.3014	1	1	10273	4487.93	0.436865	-1.19474	7.39716e-17	1.81072e-15	Peritumor < Tumor	9379	10503	6952	4351	10572	11656	5330	9258	20547	7324	19130	25564	15111	3710	14493	5052	21105	12214	3154	5548	5865	12219	11336	4391	14337	10047	4229	8562	29594	10268	5554	12006	9165	9184	8668	9058	13865
TRIM47	-0.799775	102.692	44.3082	1	1	2375.74	1036.53	0.4363	-1.19661	7.51701e-17	1.83865e-15	Peritumor < Tumor	1423	4080	1714	1382	2245	1062	2599	1245	7197	2555	2275	2145	12264	1338	2473	2272	3728	2939	1208	954	1757	2170	3348	2194	1415	2484	1822	1729	1731	1825	726	1776	2178	1724	1659	3086	2038
GNB4	-0.799587	102.685	44.3151	1	1	2720.04	816.89	0.300323	-1.73541	7.64501e-17	1.86723e-15	Peritumor < Tumor	1179	2617	5337	3153	6160	411	5433	3506	6251	3406	4048	1373	2362	673	1620	4065	895	2787	683	211	1706	4137	1690	1244	464	5931	2766	3175	1437	1838	706	4001	1932	2214	1691	1566	1907
SEPTIN7	-0.799587	102.685	44.3151	1	1	10112.2	4942.89	0.488804	-1.03267	7.64553e-17	1.86723e-15	Peritumor < Tumor	9373	12482	14891	10430	16093	6484	10575	11520	10186	13160	10467	12761	6400	3612	10898	9025	11420	11235	4513	3310	7211	14527	8892	5432	7669	17279	4027	12896	9368	8028	5975	13001	9347	7766	8895	8117	8594
COX6B2	-0.799024	102.664	44.3356	0.986301	0.876712	226.658	10.6438	0.04696	-4.41242	7.76301e-17	1.8939e-15	Peritumor < Tumor	14	78	15	28	34	5	19	37	1322	554	150	395	1376	29	204	15	12	91	13	209	23	85	96	1	856	49	21	73	787	94	11	235	33	37	10	10	141
EML3	-0.7994	102.678	44.3219	1	1	2230.47	1050.27	0.470877	-1.08658	7.77198e-17	1.8939e-15	Peritumor < Tumor	1671	1980	2209	1963	3222	978	3283	1932	6580	2165	1654	1969	2409	1128	2782	2406	2347	3550	826	854	1349	1822	1902	1721	1350	3318	1667	1931	1760	1643	1180	2518	1806	1814	5159	2081	2175
NECTIN1	-0.7994	102.678	44.3219	1	1	2559.18	882.37	0.344786	-1.53623	7.77251e-17	1.8939e-15	Peritumor < Tumor	1098	2255	1110	978	1560	8016	1659	1364	4924	2871	2140	3046	2507	2025	1834	1482	1140	3949	1474	1870	1525	1273	6314	1608	1318	2185	4408	1352	3539	1382	730	4570	1665	2052	999	2688	1288
EFEMP2	-0.799212	102.671	44.3288	1	1	2589.81	753.575	0.290977	-1.78102	7.90051e-17	1.91963e-15	Peritumor < Tumor	837	1873	6329	4528	3939	747	7351	3196	5437	3223	2891	1417	1942	1003	1322	3595	1056	3037	1008	279	1584	1162	1290	1695	412	3820	819	2543	993	1110	679	2659	900	1987	1292	1402	1181
C8orf33	-0.799212	102.671	44.3288	1	1	2497.1	1136.04	0.454945	-1.13624	7.90051e-17	1.91963e-15	Peritumor < Tumor	1604	2527	2326	1178	1794	1265	2251	1722	6820	2339	1917	4643	2986	2148	2901	2094	1823	4927	923	1215	1940	2490	3337	2383	1719	2116	1525	2769	5712	1543	1302	3090	2381	2469	2518	2222	1264
SESTD1	-0.799212	102.671	44.3288	1	1	4457.21	1901.44	0.426599	-1.22905	7.90212e-17	1.91963e-15	Peritumor < Tumor	2529	4197	6571	3338	4699	2851	4254	6325	5288	6478	4006	6276	4310	1119	3565	3497	4391	3767	1776	757	3057	6671	4432	2073	4922	6228	1579	5084	2553	3183	1627	6785	3032	3221	1876	3513	4366
OSTM1	-0.799212	102.671	44.3288	1	1	2091.62	973.63	0.465492	-1.10317	7.90212e-17	1.91963e-15	Peritumor < Tumor	1261	2039	2138	1587	3505	901	3033	2095	3731	2314	3279	1846	1791	731	2242	2488	3470	2646	836	360	1685	3861	1836	1570	1107	3307	1045	2145	2288	1642	1232	3081	2188	1584	2575	1731	1534
CPT1C	-0.799024	102.664	44.3356	1	1	324.808	55.5479	0.171018	-2.54778	8.0023e-17	1.94249e-15	Peritumor < Tumor	148	176	567	381	461	42	882	437	448	1129	570	143	257	90	165	355	63	296	68	47	83	97	82	102	27	327	297	277	387	64	31	306	49	44	79	81	208
LZTR1	-0.799024	102.664	44.3356	1	1	1133.74	539.507	0.475865	-1.07138	8.02622e-17	1.9429e-15	Peritumor < Tumor	770	1047	1252	871	1358	569	1771	912	2786	958	1721	1170	552	620	1424	901	1164	1399	543	416	818	836	784	1081	520	1227	588	1092	1286	944	645	1179	1095	909	2072	1142	1345
NUP155	-0.799024	102.664	44.3356	1	1	3381.38	1369.53	0.405022	-1.30393	8.03276e-17	1.9429e-15	Peritumor < Tumor	2595	2894	2316	1344	2918	6941	2188	2285	5594	4100	7290	9193	3727	1300	3312	2504	2165	5724	1093	1088	2051	3314	4454	2601	2560	3303	4393	2958	2803	2083	1338	3808	3436	2845	3705	3037	2264
CDK16	-0.799024	102.664	44.3356	1	1	6374.78	3236.77	0.507746	-0.977822	8.03331e-17	1.9429e-15	Peritumor < Tumor	3805	6206	4682	2882	4380	7815	5306	3835	10337	7624	6081	8159	11006	3211	5227	4441	4014	8827	2958	4329	4707	7028	12300	6250	5532	4804	5934	6273	11077	4597	3633	7183	6357	4742	5952	6208	3602
CCDC3	-0.799024	102.664	44.3356	1	1	2375.08	753.082	0.317076	-1.6571	8.03385e-17	1.9429e-15	Peritumor < Tumor	633	3022	5044	3224	3142	1366	5470	3574	1952	3000	2040	1416	1205	1302	1716	2816	1832	4420	1032	378	1558	2361	2569	1436	440	5579	1547	4276	1099	1493	568	3136	1724	2163	689	1750	1052
DUSP6	-0.799024	102.664	44.3356	1	1	4623.3	2041.16	0.441495	-1.17953	8.0344e-17	1.9429e-15	Peritumor < Tumor	2428	8799	6829	4194	6545	2960	7570	3192	8467	3936	3772	5363	6283	2401	3851	6658	6199	5881	2129	1573	3734	5433	6058	3371	2713	8605	2687	5170	3010	3955	2049	8272	4584	3957	2665	2556	4082
LINC00922	-0.729968	100.144	46.8562	0.794521	0.109589	12.8356	0.438356	0.0341515	-4.87191	8.13807e-17	1.96649e-15	Peritumor < Tumor	0	1	10	4	6	2	1	35	52	49	63	18	5	0	11	2	12	7	1	0	0	11	0	0	0	4	4	7	21	1	0	27	14	13	10	4	6
LOC101929240	-0.798837	102.658	44.3425	1	1	408.699	147.041	0.359779	-1.47482	8.15834e-17	1.96946e-15	Peritumor < Tumor	288	414	345	204	437	247	434	145	1316	348	727	493	435	165	633	179	224	390	126	182	313	364	353	193	358	505	155	237	269	314	82	425	355	219	310	306	325
MCM10	-0.798837	102.658	44.3425	1	1	853.342	202.397	0.237182	-2.07594	8.16553e-17	1.96946e-15	Peritumor < Tumor	260	712	78	266	682	1206	182	491	2052	521	1679	2227	2083	410	1130	553	886	1215	205	332	237	792	510	148	1486	507	1068	1169	2596	540	172	1151	862	580	462	529	837
PLEC	-0.798837	102.658	44.3425	1	1	34155.2	13867.3	0.406007	-1.30042	8.16886e-17	1.96946e-15	Peritumor < Tumor	18178	40755	35444	25073	29599	10818	46289	19807	79157	29942	17140	27799	32767	10076	41922	29177	42346	88866	22529	9831	28509	38583	34243	14578	34765	40942	19964	53078	25999	22732	11973	26790	30883	37797	31324	20613	21490
EHD3	-0.798649	102.651	44.3493	1	1	1092.07	344.164	0.315149	-1.66589	8.30047e-17	1.99899e-15	Peritumor < Tumor	1120	1405	1038	1525	2576	396	2470	1067	1204	1857	1195	318	1117	696	707	2761	477	1437	415	148	683	774	898	645	241	2033	545	1586	583	701	206	1429	822	684	1593	526	634
UTP11	-0.798649	102.651	44.3493	1	1	2155.85	1187.08	0.550633	-0.860837	8.30385e-17	1.99899e-15	Peritumor < Tumor	1497	2864	2217	1077	2298	1752	2457	1448	2840	2835	2944	3516	3005	1324	2158	1754	2478	3027	941	1168	1689	2426	2091	1839	2189	2725	2677	2293	4247	1896	1392	2721	2117	1633	1191	2126	1749
JMJD8	-0.798461	102.644	44.3562	1	1	2479.15	1388.3	0.559991	-0.836525	8.44104e-17	2.02646e-15	Peritumor < Tumor	1788	2774	3126	2017	2099	2632	3612	1531	5164	2170	1941	2447	1806	2311	2246	2187	3202	3238	1195	1212	1980	1870	1803	3378	1623	2748	2010	1897	3385	2306	1762	2774	2484	2562	3276	3052	1683
SENP5	-0.798461	102.644	44.3562	1	1	2736.93	1373.9	0.501987	-0.994278	8.44219e-17	2.02646e-15	Peritumor < Tumor	2279	3527	2736	1591	3061	2063	2946	2183	5683	2587	5551	3921	2511	905	3555	2182	3352	3687	1181	1005	2127	3839	1995	2193	2605	3539	2389	2822	2664	2215	1383	2956	3128	2595	4254	2545	2640
POFUT1	-0.798461	102.644	44.3562	1	1	5252.78	2228.92	0.424331	-1.23674	8.44219e-17	2.02646e-15	Peritumor < Tumor	3606	4357	4849	2982	3640	11717	5221	2765	5914	3877	7575	6923	6178	1877	3641	3758	2413	9651	1854	3000	4044	4540	6905	5675	2291	4331	3865	4160	11815	2685	2380	8255	4707	4909	4972	4087	2803
ACLY	-0.798461	102.644	44.3562	1	1	8738.92	3678.38	0.42092	-1.24838	8.44333e-17	2.02646e-15	Peritumor < Tumor	6768	9220	6286	4864	6933	7062	8184	4925	15691	5499	14171	10342	9190	4604	8621	7889	5725	14027	4501	1662	5097	7129	6728	9887	5821	8207	7971	7017	7334	5184	4239	9260	8794	6459	10828	8186	6710
MED30	-0.798274	102.637	44.363	1	1	429.521	184.288	0.429054	-1.22077	8.57002e-17	2.05475e-15	Peritumor < Tumor	445	430	465	185	315	681	345	177	597	295	546	1030	640	244	415	410	195	627	137	190	313	437	374	529	125	485	443	391	597	453	194	415	542	480	798	481	372
TICRR	-0.798274	102.637	44.363	1	1	1078.25	244.822	0.227056	-2.13888	8.57931e-17	2.05475e-15	Peritumor < Tumor	453	669	232	228	627	1293	352	669	1829	1632	2187	2976	3172	346	1127	410	367	1475	128	524	252	464	1132	322	835	613	1192	1129	2414	545	232	751	597	500	657	354	757
CHEK2	-0.798274	102.637	44.363	1	1	970.726	377.767	0.389159	-1.36157	8.58047e-17	2.05475e-15	Peritumor < Tumor	583	820	426	424	940	1446	768	528	2884	1191	2391	1268	1278	354	1241	699	478	1179	281	495	658	1119	884	560	574	954	1210	792	2515	615	252	1660	864	705	672	722	1044
SMIM3	-0.798086	102.63	44.3699	1	1	1037.01	364.137	0.35114	-1.50988	8.72158e-17	2.08357e-15	Peritumor < Tumor	788	871	875	954	911	1392	1273	809	1624	859	1183	749	1731	639	511	831	378	1382	485	658	910	601	951	531	324	817	405	447	969	1297	267	2139	472	558	657	649	349
PCID2	-0.798086	102.63	44.3699	1	1	2995.05	1423.21	0.475185	-1.07344	8.7263e-17	2.08357e-15	Peritumor < Tumor	2247	2750	3372	1442	3065	3851	3200	1923	5207	2860	3983	8482	2421	1446	3624	2225	4663	4226	844	1676	1874	2751	2087	2361	1794	3449	2073	2347	4238	2240	1626	5143	2823	2657	5082	2035	3430
MCM3	-0.798086	102.63	44.3699	1	1	6563.68	2603.34	0.396628	-1.33414	8.72689e-17	2.08357e-15	Peritumor < Tumor	4672	5640	4289	2750	5209	8513	4143	3927	16601	5598	5809	10704	10150	3740	8205	5339	5484	10646	1816	2976	3844	5592	5208	4392	4691	5951	9373	6120	17603	2942	2356	10008	6693	5955	7358	5077	6220
KPNB1	-0.798086	102.63	44.3699	1	1	19612.5	10255.1	0.522885	-0.935435	8.72689e-17	2.08357e-15	Peritumor < Tumor	15171	23669	16308	11682	25247	17033	18025	15446	42459	14396	24457	36168	30088	10372	21939	15946	13558	34131	8263	6641	14915	23451	23936	15082	19163	21588	22854	20146	25601	13978	10674	21886	20475	14708	25566	19306	22679
DUSP7	-0.797898	102.623	44.3767	1	1	1634.81	784.644	0.479961	-1.05901	8.86737e-17	2.11166e-15	Peritumor < Tumor	953	2302	1854	1145	1887	758	2266	1148	3924	1378	1395	2014	2527	1059	1766	1667	1853	2798	662	415	1246	1512	2070	1490	3286	2476	936	1784	1663	1359	859	2158	1634	1497	3049	1294	1271
PEDS1	-0.797898	102.623	44.3767	1	1	2432.92	1179.84	0.484947	-1.0441	8.86977e-17	2.11166e-15	Peritumor < Tumor	1394	2771	2760	1399	2294	1752	2775	2757	4226	1911	4919	2708	2806	1066	2980	1727	6544	3015	1108	904	1833	2056	3207	2192	1754	1813	2358	2929	2301	1435	1209	2655	2527	1849	2084	2675	1610
TIMM50	-0.797898	102.623	44.3767	1	1	2855	1496.47	0.524156	-0.931931	8.87037e-17	2.11166e-15	Peritumor < Tumor	1926	3339	2271	1582	2114	4228	2739	1396	5959	2057	2233	3882	2083	1998	3021	2275	2958	4808	1196	2181	1721	3683	3139	2643	1407	2477	2788	3394	3924	2084	1785	3660	2696	2108	3316	2784	2078
RAN	-0.797898	102.623	44.3767	1	1	12571.5	5832.56	0.463952	-1.10795	8.87097e-17	2.11166e-15	Peritumor < Tumor	9412	15610	8492	4660	11368	20240	10020	6467	31879	9552	18404	28629	18420	8912	11366	11716	10753	19359	4181	6377	9465	14796	12993	11908	8091	11216	14305	11359	16453	9998	7452	14398	14796	10043	13012	11859	11108
NUP107	-0.797711	102.616	44.3836	1	1	3536.3	1618.03	0.457548	-1.12801	9.01679e-17	2.13755e-15	Peritumor < Tumor	3030	3652	2900	1630	3884	4950	2389	2206	6610	3525	5287	7019	2267	1496	3433	2584	1668	4471	1258	1687	2361	4699	4162	2153	2476	4215	2586	3727	3481	2461	1707	4092	3693	2684	2697	2704	3752
LMF2	-0.797711	102.616	44.3836	1	1	2888.85	1323.53	0.458153	-1.1261	9.01862e-17	2.13755e-15	Peritumor < Tumor	1990	2186	2687	2189	3539	1631	4120	2252	7344	3755	5053	1771	5272	1823	2757	3205	1978	3104	1538	1040	1786	2333	2497	2352	924	3734	2820	3018	3243	1923	1014	3870	2679	1754	6202	2103	2711
EBNA1BP2	-0.797711	102.616	44.3836	1	1	4664.96	2245.4	0.481333	-1.05489	9.01862e-17	2.13755e-15	Peritumor < Tumor	2775	6412	3354	2120	3265	5436	3360	2535	10137	3208	7956	8989	7140	3339	5647	3192	5594	7929	1836	3115	3283	5681	6518	3453	4569	3913	3883	4204	13468	3871	2608	5337	5201	3911	3688	4460	3828
PROSER3	-0.797711	102.616	44.3836	1	1	1083.66	512.808	0.47322	-1.07942	9.01923e-17	2.13755e-15	Peritumor < Tumor	720	1143	925	629	1358	832	1308	494	2695	690	906	1596	1237	399	1321	950	961	1216	575	627	693	964	920	739	566	1389	1894	884	1158	1015	463	830	888	866	2116	1271	885
CDC37	-0.797711	102.616	44.3836	1	1	13746.6	7205.49	0.524165	-0.931907	9.01923e-17	2.13755e-15	Peritumor < Tumor	9791	16159	13918	8903	13807	15378	14129	7700	32517	10195	19230	40833	11667	8534	15087	11126	14425	21618	6020	5929	12304	13685	15289	13443	13815	15599	10936	11228	15316	11538	7486	13052	15146	12775	17984	13944	10423
BAZ1B	-0.797711	102.616	44.3836	1	1	9932.03	5038.37	0.507285	-0.979131	9.01984e-17	2.13755e-15	Peritumor < Tumor	7239	11531	10191	5859	12240	11060	9838	6593	19802	8103	13853	15077	17063	3449	10629	9895	10673	11578	4685	4245	7877	11668	8837	6793	7004	13858	14214	8327	18683	7483	5266	10668	10724	8430	14383	9457	5975
TIMELESS	-0.797523	102.61	44.3904	1	1	2526.81	976.274	0.386366	-1.37196	9.16683e-17	2.17077e-15	Peritumor < Tumor	1657	2443	1079	909	2347	3888	1429	1327	6477	2185	3540	4692	3917	1181	2147	1989	1205	3510	656	1037	1443	3375	3573	1661	1645	2445	4954	2737	3560	1809	883	3274	2556	1893	2114	2510	2168
HENMT1	-0.797335	102.603	44.3973	1	1	884.397	285.603	0.322935	-1.63068	9.31304e-17	2.20376e-15	Peritumor < Tumor	1003	763	428	336	915	1355	598	414	943	1148	2489	1376	785	481	625	776	711	1614	405	884	578	907	1272	588	415	574	810	730	1482	912	276	1970	690	779	4009	564	585
DGUOK	-0.797335	102.603	44.3973	1	1	2324.64	1219.89	0.524764	-0.930258	9.32059e-17	2.20392e-15	Peritumor < Tumor	2054	3176	2515	1125	1864	3357	1954	1163	4592	2198	3120	3023	2123	1627	3121	2101	1633	3146	1085	1821	2038	3278	2851	3276	1438	2349	1809	1670	2895	1709	1396	2901	2747	1934	3850	2330	2266
ARL9	-0.797148	102.596	44.4041	0.986301	0.917808	94.8767	19.9315	0.210078	-2.251	9.36806e-17	2.21351e-15	Peritumor < Tumor	53	18	90	61	127	53	192	72	106	225	47	168	34	57	70	133	29	142	33	51	37	41	7	22	0	85	26	109	406	99	29	45	103	44	15	78	36
CCDC150	-0.797148	102.596	44.4041	1	1	455.877	101.014	0.221581	-2.17409	9.46091e-17	2.23098e-15	Peritumor < Tumor	292	340	76	127	376	531	106	230	536	403	1184	1114	1691	90	577	112	507	560	43	461	109	650	301	68	592	278	210	634	1136	188	137	953	227	115	105	222	458
HIVEP3	-0.797148	102.596	44.4041	1	1	1099.99	425.507	0.386829	-1.37023	9.47306e-17	2.23098e-15	Peritumor < Tumor	698	1065	1023	722	3413	173	1571	719	1904	1356	924	1507	3842	211	1102	2163	469	1292	572	161	926	1187	929	942	714	1707	627	957	630	741	384	773	1092	596	2659	768	683
MORC4	-0.797148	102.596	44.4041	1	1	2570.88	1056.12	0.410803	-1.28348	9.47498e-17	2.23098e-15	Peritumor < Tumor	1542	3473	1983	1330	1209	2540	2135	1284	6017	3297	3565	5429	2372	1102	2445	1570	2127	3796	836	630	960	1840	4712	1339	1121	2457	1588	2111	3126	1841	1260	2706	3469	1508	1748	1903	924
MXRA8	-0.797148	102.596	44.4041	1	1	4934.92	1178.15	0.238738	-2.0665	9.47562e-17	2.23098e-15	Peritumor < Tumor	962	3527	6866	12835	5703	1268	16613	7306	16326	9270	6383	1387	3247	1462	1774	5399	2193	5328	1516	507	1932	1299	1350	1974	676	6285	947	4803	2208	2502	905	4548	1767	2163	1592	2277	2879
DIO2	-0.797148	102.596	44.4041	1	1	4574.18	1035.16	0.226306	-2.14365	9.4769e-17	2.23098e-15	Peritumor < Tumor	1055	4907	3513	1676	2166	1789	2136	11057	16798	8894	1053	2623	344	2331	2289	3370	4910	6708	2104	438	3784	5241	3641	2243	2227	2010	1234	7871	3437	5402	750	5760	2176	7139	695	4872	2645
MAPK11	-0.79696	102.589	44.411	1	1	536.904	201.575	0.37544	-1.41335	9.61824e-17	2.2566e-15	Peritumor < Tumor	256	383	561	828	1018	115	1307	855	1130	654	392	350	485	348	467	701	257	525	160	103	264	443	305	305	420	944	420	469	245	303	271	750	251	262	577	206	447
NHS	-0.79696	102.589	44.411	1	1	2290.88	875.822	0.382309	-1.38719	9.63318e-17	2.2566e-15	Peritumor < Tumor	1295	2659	2540	1231	1968	1150	1239	1757	4470	2406	4351	4123	2316	431	1602	1939	1441	2132	595	781	1926	2248	1587	1377	725	2952	1373	2130	3918	2981	889	2799	1789	3769	729	2714	1861
ZNF532	-0.79696	102.589	44.411	1	1	5610.66	2018.22	0.359712	-1.47509	9.63448e-17	2.2566e-15	Peritumor < Tumor	2715	4789	8231	6124	7025	1909	9317	5479	17316	6766	12699	10256	10201	1237	2888	5396	2652	6859	1594	1585	2542	3928	2840	2184	2372	9646	3319	5160	3072	3096	1590	6245	2983	4456	11555	3096	3260
ATIC	-0.79696	102.589	44.411	1	1	4801.55	2115.9	0.440671	-1.18223	9.63448e-17	2.2566e-15	Peritumor < Tumor	4074	5473	4261	1952	3508	6833	3248	2130	10415	2325	7949	8909	4771	3368	5520	3686	3437	8190	1751	3560	3956	4582	5065	4405	3792	4123	4146	5903	5683	3262	1923	5689	5599	4337	5584	4485	4769
MTA1	-0.79696	102.589	44.411	1	1	4224.77	2089.23	0.49452	-1.0159	9.63448e-17	2.2566e-15	Peritumor < Tumor	2895	4154	4392	2741	4459	2916	5019	3322	8677	3488	13600	8896	6291	1983	5035	3374	3531	5512	1635	2724	2574	3451	3188	2516	2843	4800	2815	2987	6648	3537	2149	3700	3875	3340	7027	3438	3228
NCBP2	-0.79696	102.589	44.411	1	1	5603.89	2933.68	0.523509	-0.933715	9.63448e-17	2.2566e-15	Peritumor < Tumor	4407	6354	5215	2983	5406	4892	4893	4137	9189	5650	11386	8100	3895	3426	6011	4378	6219	8174	2359	2329	4620	7927	4902	4841	5434	6180	4283	4752	9537	4612	3176	8073	5755	5515	5390	5891	4759
PPM1G	-0.79696	102.589	44.411	1	1	7697	3764.6	0.4891	-1.0318	9.63513e-17	2.2566e-15	Peritumor < Tumor	5540	9107	5751	3937	7367	12017	6286	3378	16805	5429	17065	10417	10677	4679	6951	7003	6350	11179	3869	3705	6815	9409	11703	5980	6444	7547	7906	7159	10820	5335	4012	10187	7464	6559	9313	9263	6372
CPZ	-0.795834	102.548	44.4521	0.972603	0.794521	93.5205	7.19178	0.0769005	-3.70086	9.71423e-17	2.27346e-15	Peritumor < Tumor	7	35	177	263	166	30	183	127	279	243	49	34	52	0	22	106	1	22	11	0	26	31	37	1	10	78	6	97	29	14	6	50	21	14	30	2	64
MEST	-0.796772	102.582	44.4178	1	1	1934.56	438.836	0.22684	-2.14025	9.78805e-17	2.28695e-15	Peritumor < Tumor	948	2166	427	274	252	3416	801	441	1971	1663	4999	4107	1224	1076	1975	704	1938	2620	368	1401	1341	1494	2778	1807	1588	1402	3364	1700	7045	1359	510	2784	1639	1724	461	905	1728
PDP1	-0.796772	102.582	44.4178	1	1	3134.56	1190.95	0.37994	-1.39616	9.79135e-17	2.28695e-15	Peritumor < Tumor	1559	3126	2275	1134	2679	4503	2443	1474	6427	2831	6477	4867	13343	862	2995	2705	2623	3758	1102	727	2410	2952	5437	2575	2307	2842	1691	2709	4655	1924	1139	4961	4093	2914	2747	2092	2134
POLR2G	-0.796772	102.582	44.4178	1	1	2555.81	1376.37	0.538526	-0.892911	9.79333e-17	2.28695e-15	Peritumor < Tumor	2396	2616	2860	1505	2991	3036	3306	1780	4815	2047	2478	4557	2072	1697	2224	2460	1609	3573	982	1271	2199	2963	2127	3416	2312	3003	2847	2375	2946	2298	1762	3408	3199	2171	4541	1940	2459
TRMT1	-0.796585	102.575	44.4247	1	1	1479.93	678.986	0.458796	-1.12408	9.95543e-17	2.3231e-15	Peritumor < Tumor	1216	1331	1193	941	1493	2834	1470	767	4671	1341	1295	3831	1432	1040	2030	1249	1886	2445	543	1071	972	1387	930	993	619	1635	837	1631	1585	1035	649	1190	1214	1330	2373	1173	1755
CHGA	0.796022	44.4452	102.555	0.808219	1	136.192	670.233	4.92124	2.29902	1.00989e-16	2.35487e-15	Tumor < Peritumor	1467	79	315	34	28	1	21	6	0	2	0	71	24	150	191	353	2	74	207	60	39	14	58	1320	8	0	355	97	57	537	1880	15	162	222	98	203	224
GALNT2	-0.796397	102.568	44.4315	1	1	4561	2104.45	0.461401	-1.11591	1.01222e-16	2.35858e-15	Peritumor < Tumor	3001	6029	6329	3989	4762	2691	8635	2333	9495	4759	3580	3439	5682	2309	3055	5800	2580	5454	2468	1127	3908	3907	9629	4661	3091	5943	4832	3988	3271	2783	1639	6863	5362	3959	4194	3848	2783
KIF18B	-0.796209	102.562	44.4384	1	1	1420.47	315.068	0.221806	-2.17263	1.02869e-16	2.39521e-15	Peritumor < Tumor	541	1008	131	400	1378	2410	256	844	3269	1321	5429	3601	2182	421	2741	634	686	3198	289	673	395	950	2327	282	1446	817	3252	2147	2688	732	409	1384	950	471	619	642	1403
C1orf112	-0.796022	102.555	44.4452	1	1	626.932	247.644	0.395009	-1.34004	1.04536e-16	2.42362e-15	Peritumor < Tumor	516	653	330	193	671	880	338	351	1120	402	720	1503	715	247	626	482	455	1171	179	248	337	758	743	396	714	624	643	926	1047	405	234	1037	665	473	1992	507	587
PPP2R5B	-0.796022	102.555	44.4452	1	1	903.137	439.712	0.486872	-1.03838	1.04585e-16	2.42362e-15	Peritumor < Tumor	520	850	1137	809	916	830	1535	516	1941	752	736	848	1703	578	1348	1020	1108	1270	528	148	695	895	746	887	692	1170	493	882	730	790	500	1059	974	705	1042	800	598
FAM222B	-0.796022	102.555	44.4452	1	1	2147.85	1154.64	0.537581	-0.895445	1.04592e-16	2.42362e-15	Peritumor < Tumor	1522	2594	2112	1199	1972	2200	1891	1132	4725	1949	3293	2752	2503	1090	1867	1731	2451	3331	1450	775	1974	1933	2040	2485	2319	2022	1839	1998	2009	1708	1047	2514	2543	2071	2399	2638	1429
NUP153	-0.796022	102.555	44.4452	1	1	4962.77	2493.1	0.50236	-0.993206	1.04613e-16	2.42362e-15	Peritumor < Tumor	4611	6121	4542	2836	6616	5870	5417	3284	9599	2807	4934	6371	8862	1640	4374	5672	5501	7582	2403	1709	4043	6180	4074	3928	5634	6698	4972	4304	6297	3168	2191	4986	5956	5185	8524	4754	4298
OTULIN	-0.796022	102.555	44.4452	1	1	2620.18	1130.95	0.431629	-1.21214	1.0462e-16	2.42362e-15	Peritumor < Tumor	1848	2887	1419	1164	3833	2739	2161	2190	5076	4118	2771	5114	4488	715	3140	2925	2563	3562	975	566	1821	3308	3766	1797	1436	3366	1898	2440	1970	1891	1200	2767	2629	2503	7939	2237	2301
POGLUT3	-0.796022	102.555	44.4452	1	1	3612.03	1550	0.429122	-1.22054	1.0462e-16	2.42362e-15	Peritumor < Tumor	2158	4831	6529	4637	4326	2602	7543	3595	3424	4154	2706	3028	2407	1444	2473	4622	1691	5487	1396	1127	2763	2943	4127	2596	836	6461	2603	3451	3936	2175	2004	3658	3266	3073	3101	2858	2152
ILF3	-0.796022	102.555	44.4452	1	1	20725	10413.2	0.502445	-0.992964	1.0462e-16	2.42362e-15	Peritumor < Tumor	15760	17258	17102	12537	22718	23721	19795	13479	43989	19480	28195	72729	22145	9473	23206	16024	20156	33942	8579	7547	13917	20726	12495	13112	19608	26576	20140	18995	30519	13745	9464	19343	18046	18129	35751	17303	16991
LRP11	-0.795834	102.548	44.4521	1	1	227.219	102.493	0.451076	-1.14856	1.06136e-16	2.45695e-15	Peritumor < Tumor	203	233	186	169	169	194	189	174	275	139	294	359	228	127	300	124	534	636	66	135	158	167	294	181	150	252	312	214	202	134	145	272	218	138	133	209	160
TP53BP1	-0.795834	102.548	44.4521	1	1	4204.55	2154.55	0.512433	-0.964565	1.0635e-16	2.45869e-15	Peritumor < Tumor	3401	5858	5221	3074	5168	2177	4654	3198	7687	4507	4785	5951	6417	2037	4243	4283	4466	7061	1931	961	3243	4470	3336	3408	7405	6638	3152	4069	5018	3402	2384	3619	4562	4014	5880	4508	3261
TPP1	-0.795834	102.548	44.4521	1	1	13596.2	6656.22	0.489565	-1.03043	1.06365e-16	2.45869e-15	Peritumor < Tumor	9994	13240	11838	10193	19874	7129	15124	8787	31747	14102	12464	7438	17178	4986	10814	14675	13541	14152	7967	5240	13481	19681	13092	10797	6917	18027	7058	14060	15350	11090	4755	18112	15296	10655	18625	13466	9578
HROB	-0.795646	102.541	44.4589	1	1	293.123	81.5205	0.27811	-1.84627	1.07876e-16	2.49183e-15	Peritumor < Tumor	131	256	97	112	168	523	81	185	505	188	909	732	815	125	512	105	153	574	68	119	110	233	391	151	510	202	360	301	547	185	86	506	227	135	230	116	369
CFAP298	-0.795646	102.541	44.4589	1	1	1092.99	508.151	0.46492	-1.10495	1.08058e-16	2.49376e-15	Peritumor < Tumor	678	866	833	531	864	761	865	605	2917	763	1386	2484	1412	759	1973	691	8169	1364	376	668	815	1136	703	919	676	1308	616	1051	1040	863	598	1023	1109	789	1067	1037	863
CNP	-0.795646	102.541	44.4589	1	1	4577.73	2198.16	0.480187	-1.05833	1.08116e-16	2.49376e-15	Peritumor < Tumor	2972	4459	5199	3294	5786	3962	5805	3765	11238	3185	8439	6620	6106	2238	3963	5180	2087	5796	2094	1083	3891	4286	7609	6304	2563	5422	4229	4073	5068	3207	2312	5063	6357	3509	6335	4510	3658
MZT1	-0.795459	102.534	44.4658	1	1	642.918	247.685	0.385251	-1.37613	1.09822e-16	2.52786e-15	Peritumor < Tumor	408	599	309	211	571	1019	478	1006	1192	639	1562	2016	927	431	872	505	935	865	149	278	274	784	611	416	470	668	458	1767	903	413	572	1057	456	530	480	426	702
ATP10A	-0.795459	102.534	44.4658	1	1	1108.49	301.425	0.271923	-1.87873	1.09873e-16	2.52786e-15	Peritumor < Tumor	578	1372	1638	1006	1303	243	1696	686	3697	1429	630	510	901	325	666	1067	1450	815	277	119	742	1029	2145	516	104	1469	405	770	288	862	319	1833	825	742	428	749	935
SH3GL1	-0.795459	102.534	44.4658	1	1	3631.58	1868.68	0.514566	-0.958572	1.0991e-16	2.52786e-15	Peritumor < Tumor	2080	4528	4452	2830	3442	4735	5264	2503	8133	3044	2555	2867	3268	2277	3865	4087	4663	6201	2181	1436	2960	3253	4019	4012	1601	3590	3287	3131	4496	2444	1497	3360	3812	3139	4386	3809	2955
[truncated: 26,835 more rows]
[truncated: 109 more columns]

## Sheet: Table S2B. Tumor-Peritumor_GSVA
Table S2B. GSVA of gene expression profiles for tumoral and peritumoral samples in AGC patients.
[truncated: 10,403 more rows]

[truncated: 2 more sheets: Table S2C. Tumor-Peritu_GO_KEGG, Table S2D. Tumor-Peritumor_GSVA]
