# Supplementary material for: Integrated multi-omics profiling reveals phenotype- and tissue-specific host-microbiota interactions in paired tumor and peritumoral tissues of advanced gastric cancer patients from Northwest China
Source: Front Cell Infect Microbiol. 2026 Apr 20;16:1763765. doi: 10.3389/fcimb.2026.1763765 (PMC13136179; doi:10.3389/fcimb.2026.1763765)
Supplement: Supplementary file 4 [file DataSheet4.xlsx]

## Sheet: Table S3A. Hp-peritumor
Table S3A. Impact of Hp infection status on gastric gene expression in peritumoral mucosa by Wilcoxon rank-sum test.
Gene	log2FC	Pvalue	Labels	mean_abun_N	mean_abun_P	enrichment	mean_abun	mean_occ	FC	Qvalue
PAEP	-7.8772	5.16202e-05	PAEP	5.11111	0.0217391	Positive < Negative	1.90411	0.150685	0.00425331	0.550828
PRAC1	-7.36859	0.101658	NA	3.59259	0.0217391	Positive <= Negative	1.34247	0.0547945	0.0060511	0.567472
RPL34P7	-6.19494	0.0134738	RPL34P7	1.59259	0.0217391	Positive < Negative	0.60274	0.0821918	0.0136502	0.550828
OR10AA1P	-6.0906	0.00482377	OR10AA1P	1.48148	0.0217391	Positive < Negative	0.561644	0.0958904	0.0146739	0.550828
GBX2	-5.76867	0.0368084	GBX2	1.18519	0.0217391	Positive < Negative	0.452055	0.0684932	0.0183424	0.550828
WDR46	-5.74595	0.218587	NA	4.66667	0.0869565	Positive <= Negative	1.78082	0.0958904	0.0186335	0.591907
LOC105375750	-5.57603	0.00482502	LOC105375750	1.03704	0.0217391	Positive < Negative	0.39726	0.0958904	0.0209627	0.550828
SLURP1	-5.35364	0.0130192	SLURP1	0.888889	0.0217391	Positive < Negative	0.342466	0.0821918	0.0244565	0.550828
TPH2	-5.35364	0.000190983	TPH2	0.888889	0.0217391	Positive < Negative	0.342466	0.136986	0.0244565	0.550828
CTXND2	-5.26053	0.0385397	CTXND2	1.66667	0.0434783	Positive < Negative	0.643836	0.0958904	0.026087	0.550828
RNU6-1289P	-5.0906	0.00168711	RNU6-1289P	0.740741	0.0217391	Positive < Negative	0.287671	0.109589	0.0293478	0.550828
LOC100129620	-5.0166	0.0380252	LOC100129620	0.703704	0.0217391	Positive < Negative	0.273973	0.0684932	0.0308924	0.550828
LINC01381	-4.9386	0.272951	NA	0.666667	0.0217391	Positive <= Negative	0.260274	0.0410959	0.0326087	0.621946
LINC01858	-4.9386	0.0139227	NA	0.666667	0.0217391	Positive < Negative	0.260274	0.0821918	0.0326087	0.550828
RNA5SP160	-4.85614	0.104704	NA	0.62963	0.0217391	Positive <= Negative	0.246575	0.0547945	0.0345269	0.567472
IL9	-4.76867	0.701082	NA	0.592593	0.0217391	Positive <= Negative	0.232877	0.0273973	0.0366848	0.860784
GOT2P1	-4.76867	0.701082	NA	0.592593	0.0217391	Positive <= Negative	0.232877	0.0273973	0.0366848	0.860784
RPL31P54	-4.76867	0.27292	NA	0.592593	0.0217391	Positive <= Negative	0.232877	0.0410959	0.0366848	0.621946
RPL37P13	-4.76867	0.101641	NA	0.592593	0.0217391	Positive <= Negative	0.232877	0.0547945	0.0366848	0.567472
GAPDHP54	-4.72287	0.10535	NA	1.14815	0.0434783	Positive <= Negative	0.452055	0.0821918	0.0378682	0.567472
DUSP13	-4.67557	0.0380174	NA	0.555556	0.0217391	Positive < Negative	0.219178	0.0684932	0.0391304	0.550828
BMS1P16	-4.62666	0.256255	NA	1.07407	0.0434783	Positive <= Negative	0.424658	0.0684932	0.0404798	0.621946
RNU1-146P	-4.62666	0.0148948	NA	1.07407	0.0434783	Positive < Negative	0.424658	0.0821918	0.0404798	0.550828
LINC00601	-4.57603	0.272951	NA	0.518519	0.0217391	Positive <= Negative	0.205479	0.0410959	0.0419255	0.621946
VGLL2	-4.57603	0.701082	NA	0.518519	0.0217391	Positive <= Negative	0.205479	0.0273973	0.0419255	0.860784
FAM47C	-4.57603	0.280252	NA	0.518519	0.0217391	Positive <= Negative	0.205479	0.0410959	0.0419255	0.621946
FAF2P1	-4.57603	0.272951	NA	0.518519	0.0217391	Positive <= Negative	0.205479	0.0410959	0.0419255	0.621946
RN7SL655P	-4.57603	0.104704	NA	0.518519	0.0217391	Positive <= Negative	0.205479	0.0547945	0.0419255	0.567472
LINC02537	-4.46911	0.0404396	NA	0.481481	0.0217391	Positive < Negative	0.191781	0.0684932	0.0451505	0.550828
OR10G3	-4.35364	0.701082	NA	0.444444	0.0217391	Positive <= Negative	0.178082	0.0273973	0.048913	0.860784
OR2W2P	-4.35364	0.701082	NA	0.444444	0.0217391	Positive <= Negative	0.178082	0.0273973	0.048913	0.860784
LINC01456	-4.35364	0.701082	NA	0.444444	0.0217391	Positive <= Negative	0.178082	0.0273973	0.048913	0.860784
ZNF735	-4.35364	0.701082	NA	0.444444	0.0217391	Positive <= Negative	0.178082	0.0273973	0.048913	0.860784
RPL36AP14	-4.35364	0.27292	NA	0.444444	0.0217391	Positive <= Negative	0.178082	0.0410959	0.048913	0.621946
LINC00269	-4.35364	0.10159	NA	0.444444	0.0217391	Positive <= Negative	0.178082	0.0547945	0.048913	0.567472
MIR580	-4.35364	0.0392282	NA	0.444444	0.0217391	Positive < Negative	0.178082	0.0684932	0.048913	0.550828
RN7SL716P	-4.35364	0.0392282	NA	0.444444	0.0217391	Positive < Negative	0.178082	0.0684932	0.048913	0.550828
ASB18	-4.22811	0.280252	NA	0.407407	0.0217391	Positive <= Negative	0.164384	0.0410959	0.0533597	0.621946
MIR509-2	-4.22811	0.280252	NA	0.407407	0.0217391	Positive <= Negative	0.164384	0.0410959	0.0533597	0.621946
TRBV21-1	-4.22811	0.0392282	NA	0.407407	0.0217391	Positive < Negative	0.164384	0.0684932	0.0533597	0.550828
LINC00971	-4.22811	0.0404396	NA	0.407407	0.0217391	Positive < Negative	0.164384	0.0684932	0.0533597	0.550828
RNU6-542P	-4.22811	0.0380174	NA	0.407407	0.0217391	Positive < Negative	0.164384	0.0684932	0.0533597	0.550828
MIR4779	-4.22811	0.0404396	NA	0.407407	0.0217391	Positive < Negative	0.164384	0.0684932	0.0533597	0.550828
ATP5F1BP1	-4.22811	0.014375	NA	0.407407	0.0217391	Positive < Negative	0.164384	0.0821918	0.0533597	0.550828
LOC646012	-4.16099	0.10535	NA	0.777778	0.0434783	Positive <= Negative	0.315068	0.0821918	0.0559006	0.567472
LINC01363	-4.0906	0.701082	NA	0.37037	0.0217391	Positive <= Negative	0.150685	0.0273973	0.0586957	0.860784
OR9A1P	-4.0906	0.701082	NA	0.37037	0.0217391	Positive <= Negative	0.150685	0.0273973	0.0586957	0.860784
LINC01221	-4.0906	0.701082	NA	0.37037	0.0217391	Positive <= Negative	0.150685	0.0273973	0.0586957	0.860784
PCED1CP	-4.0906	0.272951	NA	0.37037	0.0217391	Positive <= Negative	0.150685	0.0410959	0.0586957	0.621946
SULT6B1	-4.0906	0.104704	NA	0.37037	0.0217391	Positive <= Negative	0.150685	0.0547945	0.0586957	0.567472
EEF1DP8	-4.0906	0.701082	NA	0.37037	0.0217391	Positive <= Negative	0.150685	0.0273973	0.0586957	0.860784
KIAA1210	-4.0906	0.0404396	NA	0.37037	0.0217391	Positive < Negative	0.150685	0.0684932	0.0586957	0.550828
RNU6-177P	-4.0906	0.0139227	NA	0.37037	0.0217391	Positive < Negative	0.150685	0.0821918	0.0586957	0.550828
MIR153-2	-4.0166	0.107858	NA	0.703704	0.0434783	Positive <= Negative	0.287671	0.0547945	0.0617849	0.567472
LOC345471	-4.0166	0.0380252	NA	0.703704	0.0434783	Positive < Negative	0.287671	0.0684932	0.0617849	0.550828
MIR3117	-3.9386	0.10159	NA	0.333333	0.0217391	Positive <= Negative	0.136986	0.0547945	0.0652174	0.567472
TEX13B	-3.9386	0.280252	NA	0.333333	0.0217391	Positive <= Negative	0.136986	0.0410959	0.0652174	0.621946
TRIML1	-3.9386	0.280252	NA	0.333333	0.0217391	Positive <= Negative	0.136986	0.0410959	0.0652174	0.621946
ADH5P3	-3.9386	0.701082	NA	0.333333	0.0217391	Positive <= Negative	0.136986	0.0273973	0.0652174	0.860784
RN7SL307P	-3.9386	0.280252	NA	0.333333	0.0217391	Positive <= Negative	0.136986	0.0410959	0.0652174	0.621946
RNU6-378P	-3.9386	0.104687	NA	0.333333	0.0217391	Positive <= Negative	0.136986	0.0547945	0.0652174	0.567472
MTND4P29	-3.9386	0.280252	NA	0.333333	0.0217391	Positive <= Negative	0.136986	0.0410959	0.0652174	0.621946
LOC105372971	-3.85614	0.00194983	NA	1.25926	0.0869565	Positive < Negative	0.520548	0.109589	0.0690537	0.550828
RNA5SP429	-3.85614	0.0159009	NA	0.62963	0.0434783	Positive < Negative	0.260274	0.0821918	0.0690537	0.550828
OR10Y1P	-3.85614	0.000693545	NA	1.25926	0.0869565	Positive < Negative	0.520548	0.123288	0.0690537	0.550828
LINC00706	-3.76867	0.110537	NA	0.592593	0.0434783	Positive <= Negative	0.246575	0.0821918	0.0733696	0.567472
RNA5SP109	-3.76867	0.933806	NA	0.592593	0.0434783	Negative <= Positive	0.246575	0.0410959	0.0733696	0.968212
LINC02189	-3.76867	0.267234	NA	0.592593	0.0434783	Positive <= Negative	0.246575	0.0684932	0.0733696	0.621946
RNU6-789P	-3.76867	0.042893	NA	0.592593	0.0434783	Positive < Negative	0.246575	0.0958904	0.0733696	0.550828
H4C1	-3.76867	0.107788	NA	0.296296	0.0217391	Positive <= Negative	0.123288	0.0547945	0.0733696	0.567472
MIR3667	-3.76867	0.107788	NA	0.296296	0.0217391	Positive <= Negative	0.123288	0.0547945	0.0733696	0.567472
RNU6-625P	-3.76867	0.701082	NA	0.296296	0.0217391	Positive <= Negative	0.123288	0.0273973	0.0733696	0.860784
LINC02118	-3.76867	0.701082	NA	0.296296	0.0217391	Positive <= Negative	0.123288	0.0273973	0.0733696	0.860784
RNU6-1336P	-3.76867	0.701082	NA	0.296296	0.0217391	Positive <= Negative	0.123288	0.0273973	0.0733696	0.860784
RNU6-754P	-3.76867	0.701082	NA	0.296296	0.0217391	Positive <= Negative	0.123288	0.0273973	0.0733696	0.860784
OTOL1	-3.76867	0.701082	NA	0.296296	0.0217391	Positive <= Negative	0.123288	0.0273973	0.0733696	0.860784
RPL12P24	-3.76867	0.27292	NA	0.296296	0.0217391	Positive <= Negative	0.123288	0.0410959	0.0733696	0.621946
RN7SL404P	-3.76867	0.104704	NA	0.296296	0.0217391	Positive <= Negative	0.123288	0.0547945	0.0733696	0.567472
LINC02639	-3.76867	0.701082	NA	0.296296	0.0217391	Positive <= Negative	0.123288	0.0273973	0.0733696	0.860784
NOL4L-DT	-3.76867	0.27292	NA	0.296296	0.0217391	Positive <= Negative	0.123288	0.0410959	0.0733696	0.621946
HMGB1P7	-3.76867	0.0392282	NA	0.296296	0.0217391	Positive < Negative	0.123288	0.0684932	0.0733696	0.550828
RN7SL856P	-3.76867	0.272951	NA	0.296296	0.0217391	Positive <= Negative	0.123288	0.0410959	0.0733696	0.621946
OR6R1P	-3.76867	0.701082	NA	0.296296	0.0217391	Positive <= Negative	0.123288	0.0273973	0.0733696	0.860784
MTND5P11	-3.74751	0.668262	NA	4792	356.783	Negative <= Positive	1997.21	1	0.0744538	0.844258
LOC105372573	-3.67557	0.256255	NA	0.555556	0.0434783	Positive <= Negative	0.232877	0.0684932	0.0782609	0.621946
HAND1	-3.67557	0.256255	NA	0.555556	0.0434783	Positive <= Negative	0.232877	0.0684932	0.0782609	0.621946
OR2K2	-3.67557	0.170319	NA	1.11111	0.0869565	Positive <= Negative	0.465753	0.123288	0.0782609	0.578319
LINC02153	-3.67557	0.00626988	NA	0.555556	0.0434783	Positive < Negative	0.232877	0.123288	0.0782609	0.550828
MIR4439	-3.62666	0.0153749	NA	1.07407	0.0869565	Positive < Negative	0.452055	0.109589	0.0809595	0.550828
GAGE2A	-3.57603	0.701082	NA	0.259259	0.0217391	Positive <= Negative	0.109589	0.0273973	0.0838509	0.860784
GAGE2B	-3.57603	0.701082	NA	0.259259	0.0217391	Positive <= Negative	0.109589	0.0273973	0.0838509	0.860784
GAGE8	-3.57603	0.701082	NA	0.259259	0.0217391	Positive <= Negative	0.109589	0.0273973	0.0838509	0.860784
SPTLC1P4	-3.57603	0.280252	NA	0.259259	0.0217391	Positive <= Negative	0.109589	0.0410959	0.0838509	0.621946
ARHGAP11B	-3.57603	0.104704	NA	0.259259	0.0217391	Positive <= Negative	0.109589	0.0547945	0.0838509	0.567472
C1orf232	-3.57603	0.110525	NA	0.518519	0.0434783	Positive <= Negative	0.219178	0.0821918	0.0838509	0.567472
SNORD113-1	-3.57603	0.701082	NA	0.259259	0.0217391	Positive <= Negative	0.109589	0.0273973	0.0838509	0.860784
ACTL7B	-3.57603	0.280252	NA	0.259259	0.0217391	Positive <= Negative	0.109589	0.0410959	0.0838509	0.621946
RPL17P13	-3.57603	0.280252	NA	0.259259	0.0217391	Positive <= Negative	0.109589	0.0410959	0.0838509	0.621946
RNU6-937P	-3.57603	0.280252	NA	0.259259	0.0217391	Positive <= Negative	0.109589	0.0410959	0.0838509	0.621946
RNU6-1089P	-3.57603	0.104704	NA	0.259259	0.0217391	Positive <= Negative	0.109589	0.0547945	0.0838509	0.567472
LINC02684	-3.57603	0.280252	NA	0.259259	0.0217391	Positive <= Negative	0.109589	0.0410959	0.0838509	0.621946
BNIP3P14	-3.57603	0.933806	NA	0.518519	0.0434783	Negative <= Positive	0.219178	0.0410959	0.0838509	0.968212
RNU6-1290P	-3.57603	0.552554	NA	0.518519	0.0434783	Positive <= Negative	0.219178	0.0547945	0.0838509	0.777769
RNU6-258P	-3.57603	0.701082	NA	0.259259	0.0217391	Positive <= Negative	0.109589	0.0273973	0.0838509	0.860784
POTED	-3.57603	0.701082	NA	0.259259	0.0217391	Positive <= Negative	0.109589	0.0273973	0.0838509	0.860784
DEFB125	-3.57603	0.280252	NA	0.259259	0.0217391	Positive <= Negative	0.109589	0.0410959	0.0838509	0.621946
LINC02523	-3.57603	0.280252	NA	0.259259	0.0217391	Positive <= Negative	0.109589	0.0410959	0.0838509	0.621946
RNU4-49P	-3.57603	0.101641	NA	0.518519	0.0434783	Positive <= Negative	0.219178	0.0547945	0.0838509	0.567472
RN7SKP35	-3.57603	0.104704	NA	0.259259	0.0217391	Positive <= Negative	0.109589	0.0547945	0.0838509	0.567472
SERPINB13	-3.57603	0.0404396	NA	0.259259	0.0217391	Positive < Negative	0.109589	0.0684932	0.0838509	0.550828
RNU6-667P	-3.57603	0.0406757	NA	0.518519	0.0434783	Positive < Negative	0.219178	0.0958904	0.0838509	0.550828
LOC100131553	-3.57603	0.280252	NA	0.259259	0.0217391	Positive <= Negative	0.109589	0.0410959	0.0838509	0.621946
MIR5704	-3.57603	0.280252	NA	0.259259	0.0217391	Positive <= Negative	0.109589	0.0410959	0.0838509	0.621946
TRBV12-5	-3.50564	0.0979354	NA	0.740741	0.0652174	Positive <= Negative	0.315068	0.109589	0.0880435	0.566388
LOC100420658	-3.50564	0.0452823	NA	0.740741	0.0652174	Positive < Negative	0.315068	0.0958904	0.0880435	0.550828
RPL21P26	-3.49114	0.0395896	NA	1.22222	0.108696	Positive < Negative	0.520548	0.0958904	0.0889328	0.550828
RNU7-154P	-3.46911	0.107858	NA	0.481481	0.0434783	Positive <= Negative	0.205479	0.0547945	0.090301	0.567472
IAPP	-3.46911	0.0536385	NA	4.33333	0.391304	Positive <= Negative	1.84932	0.191781	0.090301	0.550828
MIR4491	-3.46911	0.256255	NA	0.481481	0.0434783	Positive <= Negative	0.205479	0.0684932	0.090301	0.621946
RNU6-1274P	-3.43164	0.116074	NA	0.703704	0.0652174	Positive <= Negative	0.30137	0.0821918	0.0926773	0.567472
LINC01987	-3.39317	0.0144948	NA	1.37037	0.130435	Positive < Negative	0.589041	0.164384	0.0951821	0.550828
LINC00305	-3.35364	0.701082	NA	0.222222	0.0217391	Positive <= Negative	0.0958904	0.0273973	0.0978261	0.860784
RNA5SP394	-3.35364	0.10799	NA	0.888889	0.0869565	Positive <= Negative	0.383562	0.0821918	0.0978261	0.567472
LOC101928446	-3.35364	0.107788	NA	0.222222	0.0217391	Positive <= Negative	0.0958904	0.0547945	0.0978261	0.567472
AZGP1P2	-3.35364	0.701082	NA	0.222222	0.0217391	Positive <= Negative	0.0958904	0.0273973	0.0978261	0.860784
PATE1	-3.35364	0.701082	NA	0.222222	0.0217391	Positive <= Negative	0.0958904	0.0273973	0.0978261	0.860784
RPL6P22	-3.35364	0.107788	NA	0.222222	0.0217391	Positive <= Negative	0.0958904	0.0547945	0.0978261	0.567472
ASNSP1	-3.35364	0.267234	NA	0.444444	0.0434783	Positive <= Negative	0.191781	0.0684932	0.0978261	0.621946
RPL17P23	-3.35364	0.245542	NA	0.444444	0.0434783	Positive <= Negative	0.191781	0.0684932	0.0978261	0.614109
C7orf33	-3.35364	0.701082	NA	0.222222	0.0217391	Positive <= Negative	0.0958904	0.0273973	0.0978261	0.860784
RPL9P4	-3.35364	0.552554	NA	0.444444	0.0434783	Positive <= Negative	0.191781	0.0547945	0.0978261	0.777769
LOC100419318	-3.35364	0.272951	NA	0.222222	0.0217391	Positive <= Negative	0.0958904	0.0410959	0.0978261	0.621946
HMGN1P16	-3.35364	0.701082	NA	0.222222	0.0217391	Positive <= Negative	0.0958904	0.0273973	0.0978261	0.860784
NDE1P2	-3.35364	0.701082	NA	0.222222	0.0217391	Positive <= Negative	0.0958904	0.0273973	0.0978261	0.860784
MIR582	-3.35364	0.272951	NA	0.222222	0.0217391	Positive <= Negative	0.0958904	0.0410959	0.0978261	0.621946
C1orf185	-3.35364	0.107788	NA	0.222222	0.0217391	Positive <= Negative	0.0958904	0.0547945	0.0978261	0.567472
LOC105377213	-3.35364	0.701082	NA	0.222222	0.0217391	Positive <= Negative	0.0958904	0.0273973	0.0978261	0.860784
OR1E2	-3.35364	0.701082	NA	0.222222	0.0217391	Positive <= Negative	0.0958904	0.0273973	0.0978261	0.860784
LOC100128610	-3.35364	0.701082	NA	0.222222	0.0217391	Positive <= Negative	0.0958904	0.0273973	0.0978261	0.860784
MIR299	-3.35364	0.701082	NA	0.222222	0.0217391	Positive <= Negative	0.0958904	0.0273973	0.0978261	0.860784
RN7SKP94	-3.35364	0.701082	NA	0.222222	0.0217391	Positive <= Negative	0.0958904	0.0273973	0.0978261	0.860784
RPL31P19	-3.35364	0.280252	NA	0.222222	0.0217391	Positive <= Negative	0.0958904	0.0410959	0.0978261	0.621946
OR7E59P	-3.35364	0.107788	NA	0.222222	0.0217391	Positive <= Negative	0.0958904	0.0547945	0.0978261	0.567472
RNA5SP342	-3.35364	0.107788	NA	0.222222	0.0217391	Positive <= Negative	0.0958904	0.0547945	0.0978261	0.567472
RPS10P31	-3.35364	0.27292	NA	0.444444	0.0434783	Positive <= Negative	0.191781	0.0410959	0.0978261	0.621946
MIR4259	-3.35364	0.272951	NA	0.222222	0.0217391	Positive <= Negative	0.0958904	0.0410959	0.0978261	0.621946
MIR301A	-3.35364	0.272951	NA	0.222222	0.0217391	Positive <= Negative	0.0958904	0.0410959	0.0978261	0.621946
PRSS3P3	-3.35364	0.701082	NA	0.222222	0.0217391	Positive <= Negative	0.0958904	0.0273973	0.0978261	0.860784
MTCYBP34	-3.35364	0.107788	NA	0.222222	0.0217391	Positive <= Negative	0.0958904	0.0547945	0.0978261	0.567472
IGLJ4	-3.35364	0.701082	NA	0.222222	0.0217391	Positive <= Negative	0.0958904	0.0273973	0.0978261	0.860784
ACTG1P12	-3.35364	0.701082	NA	0.222222	0.0217391	Positive <= Negative	0.0958904	0.0273973	0.0978261	0.860784
OR13I1P	-3.35364	0.107788	NA	0.222222	0.0217391	Positive <= Negative	0.0958904	0.0547945	0.0978261	0.567472
LINC01822	-3.35364	0.110537	NA	0.444444	0.0434783	Positive <= Negative	0.191781	0.0821918	0.0978261	0.567472
TRBJ1-1	-3.35364	0.0392203	NA	0.222222	0.0217391	Positive < Negative	0.0958904	0.0684932	0.0978261	0.550828
MIR7849	-3.35364	0.0405122	NA	0.444444	0.0434783	Positive < Negative	0.191781	0.0684932	0.0978261	0.550828
LOC101928398	-3.35364	0.0148301	NA	0.222222	0.0217391	Positive < Negative	0.0958904	0.0821918	0.0978261	0.550828
NEFHP1	-3.35364	0.701082	NA	0.222222	0.0217391	Positive <= Negative	0.0958904	0.0273973	0.0978261	0.860784
CYLC2	-3.35364	0.701082	NA	0.222222	0.0217391	Positive <= Negative	0.0958904	0.0273973	0.0978261	0.860784
LINC01782	-3.35364	0.280252	NA	0.222222	0.0217391	Positive <= Negative	0.0958904	0.0410959	0.0978261	0.621946
MIR4437	-3.35364	0.701082	NA	0.222222	0.0217391	Positive <= Negative	0.0958904	0.0273973	0.0978261	0.860784
MTND5P3	-3.35364	0.701082	NA	0.222222	0.0217391	Positive <= Negative	0.0958904	0.0273973	0.0978261	0.860784
PPIAP26	-3.35364	0.701082	NA	0.222222	0.0217391	Positive <= Negative	0.0958904	0.0273973	0.0978261	0.860784
RPL21P42	-3.35364	0.701082	NA	0.222222	0.0217391	Positive <= Negative	0.0958904	0.0273973	0.0978261	0.860784
LINC00636	-3.30473	0.00224601	NA	1.07407	0.108696	Positive < Negative	0.465753	0.164384	0.101199	0.550828
TLR12P	-3.27117	0.0421109	NA	0.62963	0.0652174	Positive < Negative	0.273973	0.123288	0.103581	0.550828
MIR3157	-3.27117	0.0364829	NA	0.62963	0.0652174	Positive < Negative	0.273973	0.123288	0.103581	0.550828
RNU6-1263P	-3.27117	0.47172	NA	1.25926	0.130435	Positive <= Negative	0.547945	0.0821918	0.103581	0.720952
MTATP8P1	-3.25573	0.0490588	NA	492.111	51.5217	Negative < Positive	214.479	1	0.104695	0.550828
UBE2Q2P6	-3.24672	0.000798808	NA	1.44444	0.152174	Positive < Negative	0.630137	0.205479	0.105351	0.550828
TMPRSS11F	-3.22811	0.28775	NA	0.407407	0.0434783	Positive <= Negative	0.178082	0.0410959	0.106719	0.621946
SMIM21	-3.22811	0.28775	NA	0.407407	0.0434783	Positive <= Negative	0.178082	0.0410959	0.106719	0.621946
RNU7-30P	-3.22811	0.182996	NA	0.814815	0.0869565	Positive <= Negative	0.356164	0.123288	0.106719	0.578319
RPL35AP	-3.22811	0.57204	NA	0.407407	0.0434783	Positive <= Negative	0.178082	0.0547945	0.106719	0.790761
DCAF8L2	-3.22811	0.57204	NA	0.407407	0.0434783	Positive <= Negative	0.178082	0.0547945	0.106719	0.790761
TRDJ4	-3.20925	0.0453808	NA	1.40741	0.152174	Positive < Negative	0.616438	0.123288	0.108124	0.550828
GAST	-3.18733	0.0394879	NA	10640.1	1168.07	Positive < Negative	4671.44	0.643836	0.109779	0.550828
LINC01613	-3.18371	0.562285	NA	0.592593	0.0652174	Positive <= Negative	0.260274	0.0547945	0.110054	0.785954
LOC101928093	-3.18371	0.0442984	NA	1.18519	0.130435	Positive < Negative	0.520548	0.123288	0.110054	0.550828
LOC391798	-3.17467	0.000875428	NA	1.96296	0.217391	Positive < Negative	0.863014	0.205479	0.110747	0.550828
LOC100506405	-3.16099	0.101658	NA	0.777778	0.0869565	Positive <= Negative	0.342466	0.0547945	0.111801	0.567472
SLC2A11	-3.13791	0.405113	NA	1.14815	0.130435	Positive <= Negative	0.506849	0.109589	0.113604	0.713309
H3P42	-3.13791	0.0158266	NA	1.14815	0.130435	Positive < Negative	0.506849	0.109589	0.113604	0.550828
OR7E28P	-3.0906	0.280252	NA	0.185185	0.0217391	Positive <= Negative	0.0821918	0.0410959	0.117391	0.621946
GRAMD4P8	-3.0906	0.280252	NA	0.185185	0.0217391	Positive <= Negative	0.0821918	0.0410959	0.117391	0.621946
LINC02112	-3.0906	0.933806	NA	0.37037	0.0434783	Negative <= Positive	0.164384	0.0410959	0.117391	0.968212
COL11A2	-3.0906	0.110728	NA	1.2963	0.152174	Positive <= Negative	0.575342	0.178082	0.117391	0.567472
MIR199B	-3.0906	0.107788	NA	0.185185	0.0217391	Positive <= Negative	0.0821918	0.0547945	0.117391	0.567472
C10orf62	-3.0906	0.280252	NA	0.185185	0.0217391	Positive <= Negative	0.0821918	0.0410959	0.117391	0.621946
LOC102467222	-3.0906	0.280252	NA	0.185185	0.0217391	Positive <= Negative	0.0821918	0.0410959	0.117391	0.621946
MIR4534	-3.0906	0.280252	NA	0.185185	0.0217391	Positive <= Negative	0.0821918	0.0410959	0.117391	0.621946
MIR5190	-3.0906	0.235065	NA	1.2963	0.152174	Positive <= Negative	0.575342	0.164384	0.117391	0.606176
LOC339166	-3.0906	0.261819	NA	0.555556	0.0652174	Positive <= Negative	0.246575	0.0684932	0.117391	0.621946
CDH12P3	-3.0906	0.104687	NA	0.185185	0.0217391	Positive <= Negative	0.0821918	0.0547945	0.117391	0.567472
MYL10	-3.0906	0.280252	NA	0.185185	0.0217391	Positive <= Negative	0.0821918	0.0410959	0.117391	0.621946
RN7SL551P	-3.0906	0.280252	NA	0.185185	0.0217391	Positive <= Negative	0.0821918	0.0410959	0.117391	0.621946
RNU4-26P	-3.0906	0.280252	NA	0.185185	0.0217391	Positive <= Negative	0.0821918	0.0410959	0.117391	0.621946
LINC00051	-3.0906	0.280252	NA	0.185185	0.0217391	Positive <= Negative	0.0821918	0.0410959	0.117391	0.621946
LINC00243	-3.0906	0.280252	NA	0.185185	0.0217391	Positive <= Negative	0.0821918	0.0410959	0.117391	0.621946
RAD21P1	-3.0906	0.107788	NA	0.185185	0.0217391	Positive <= Negative	0.0821918	0.0547945	0.117391	0.567472
RPL9P12	-3.0906	0.280252	NA	0.185185	0.0217391	Positive <= Negative	0.0821918	0.0410959	0.117391	0.621946
MIR8067	-3.0906	0.280252	NA	0.185185	0.0217391	Positive <= Negative	0.0821918	0.0410959	0.117391	0.621946
RNU6-1265P	-3.0906	0.280252	NA	0.185185	0.0217391	Positive <= Negative	0.0821918	0.0410959	0.117391	0.621946
LINC02720	-3.0906	0.280252	NA	0.185185	0.0217391	Positive <= Negative	0.0821918	0.0410959	0.117391	0.621946
RNU6-1034P	-3.0906	0.280252	NA	0.185185	0.0217391	Positive <= Negative	0.0821918	0.0410959	0.117391	0.621946
OR6M3P	-3.0906	0.280252	NA	0.185185	0.0217391	Positive <= Negative	0.0821918	0.0410959	0.117391	0.621946
RNY3P1	-3.0906	0.280252	NA	0.185185	0.0217391	Positive <= Negative	0.0821918	0.0410959	0.117391	0.621946
RPL23AP62	-3.0906	0.280252	NA	0.185185	0.0217391	Positive <= Negative	0.0821918	0.0410959	0.117391	0.621946
MIR4476	-3.0906	0.280252	NA	0.185185	0.0217391	Positive <= Negative	0.0821918	0.0410959	0.117391	0.621946
GRM8-AS1	-3.0906	0.280252	NA	0.185185	0.0217391	Positive <= Negative	0.0821918	0.0410959	0.117391	0.621946
LOC100421580	-3.0906	0.267234	NA	0.37037	0.0434783	Positive <= Negative	0.164384	0.0684932	0.117391	0.621946
STRA6	-3.0906	0.00612963	NA	0.37037	0.0434783	Positive < Negative	0.164384	0.0958904	0.117391	0.550828
RN7SL399P	-3.0906	0.0489673	NA	0.555556	0.0652174	Positive < Negative	0.246575	0.0958904	0.117391	0.550828
TCHHL1	-3.0906	0.0152773	NA	0.185185	0.0217391	Positive < Negative	0.0821918	0.0821918	0.117391	0.550828
LINC02430	-3.0906	0.280252	NA	0.185185	0.0217391	Positive <= Negative	0.0821918	0.0410959	0.117391	0.621946
RPL21P109	-3.0906	0.280252	NA	0.185185	0.0217391	Positive <= Negative	0.0821918	0.0410959	0.117391	0.621946
OR4N2	-3.0906	0.280252	NA	0.185185	0.0217391	Positive <= Negative	0.0821918	0.0410959	0.117391	0.621946
KPNA7	-3.03716	0.0141068	NA	1.96296	0.23913	Positive < Negative	0.876712	0.191781	0.121821	0.550828
OR7E83P	-3.0166	0.111462	NA	0.703704	0.0869565	Positive <= Negative	0.315068	0.109589	0.12357	0.567472
HOXC12	-3.00571	0.93381	NA	1.22222	0.152174	Negative <= Positive	0.547945	0.0410959	0.124506	0.968212
NDUFA8P1	-2.99107	0.834613	NA	0.518519	0.0652174	Positive <= Negative	0.232877	0.0684932	0.125776	0.926494
C5orf60	-2.99107	0.104393	NA	0.518519	0.0652174	Positive <= Negative	0.232877	0.109589	0.125776	0.567472
LINC01030	-2.9531	0.110646	NA	1.85185	0.23913	Positive <= Negative	0.835616	0.0821918	0.12913	0.567472
RNU2-24P	-2.9386	0.57204	NA	0.333333	0.0434783	Positive <= Negative	0.150685	0.0547945	0.130435	0.790761
LOC105375843	-2.9386	0.28775	NA	0.333333	0.0434783	Positive <= Negative	0.150685	0.0410959	0.130435	0.621946
RNA5SP393	-2.9386	0.256236	NA	0.333333	0.0434783	Positive <= Negative	0.150685	0.0684932	0.130435	0.621946
CTAGE16P	-2.9386	0.115876	NA	0.333333	0.0434783	Positive <= Negative	0.150685	0.0821918	0.130435	0.567472
RNU6-748P	-2.91552	0.00106093	NA	1.14815	0.152174	Positive < Negative	0.520548	0.178082	0.132539	0.550828
RNU6-429P	-2.90618	0.552574	NA	0.814815	0.108696	Positive <= Negative	0.369863	0.0547945	0.133399	0.777769
LOC100128317	-2.90618	0.0144795	NA	0.814815	0.108696	Positive < Negative	0.369863	0.191781	0.133399	0.550828
BRWD1P3	-2.89796	0.110646	NA	1.2963	0.173913	Positive <= Negative	0.589041	0.0821918	0.134161	0.567472
TRBJ2-4	-2.88415	0.261819	NA	0.481481	0.0652174	Positive <= Negative	0.219178	0.0684932	0.135452	0.621946
ZNF723	-2.88415	0.456937	NA	0.481481	0.0652174	Positive <= Negative	0.219178	0.0821918	0.135452	0.713309
RPL5P8	-2.88415	0.435546	NA	0.481481	0.0652174	Positive <= Negative	0.219178	0.0821918	0.135452	0.713309
MTND6P22	-2.88415	0.183245	NA	0.962963	0.130435	Positive <= Negative	0.438356	0.123288	0.135452	0.578319
RNU4-28P	-2.88415	0.048974	NA	0.481481	0.0652174	Positive < Negative	0.219178	0.0958904	0.135452	0.550828
IGLVI-63	-2.88415	0.0432526	NA	0.962963	0.130435	Positive < Negative	0.438356	0.123288	0.135452	0.550828
PPIAP10	-2.83906	0.107978	NA	0.777778	0.108696	Positive <= Negative	0.356164	0.0821918	0.139752	0.567472
LOC643542	-2.83906	0.116074	NA	0.777778	0.108696	Positive <= Negative	0.356164	0.0821918	0.139752	0.567472
RNU1-63P	-2.83906	0.0187808	NA	0.777778	0.108696	Positive < Negative	0.356164	0.109589	0.139752	0.550828
CFTR-AS1	-2.82757	0.244754	NA	0.925926	0.130435	Positive <= Negative	0.424658	0.0958904	0.14087	0.613758
TRAJ61	-2.8043	0.000832932	NA	1.51852	0.217391	Positive < Negative	0.69863	0.123288	0.14316	0.550828
HTR2C	-2.76867	0.701082	NA	0.592593	0.0869565	Positive <= Negative	0.273973	0.0273973	0.146739	0.860784
LOC101927253	-2.76867	0.701082	NA	0.592593	0.0869565	Positive <= Negative	0.273973	0.0273973	0.146739	0.860784
ERICH3-AS1	-2.76867	0.646479	NA	0.592593	0.0869565	Positive <= Negative	0.273973	0.0958904	0.146739	0.830545
RNU6-246P	-2.76867	0.280252	NA	0.592593	0.0869565	Positive <= Negative	0.273973	0.0410959	0.146739	0.621946
RNU6-669P	-2.76867	0.0417819	NA	0.592593	0.0869565	Positive < Negative	0.273973	0.0684932	0.146739	0.550828
FGF19	-2.76867	0.701082	NA	0.148148	0.0217391	Positive <= Negative	0.0684932	0.0273973	0.146739	0.860784
OR9A4	-2.76867	0.701082	NA	0.148148	0.0217391	Positive <= Negative	0.0684932	0.0273973	0.146739	0.860784
LOC100421787	-2.76867	0.701082	NA	0.148148	0.0217391	Positive <= Negative	0.0684932	0.0273973	0.146739	0.860784
RPS18P1	-2.76867	0.27292	NA	0.296296	0.0434783	Positive <= Negative	0.136986	0.0410959	0.146739	0.621946
DEFB126	-2.76867	0.701082	NA	0.148148	0.0217391	Positive <= Negative	0.0684932	0.0273973	0.146739	0.860784
LOC101927042	-2.76867	0.701082	NA	0.148148	0.0217391	Positive <= Negative	0.0684932	0.0273973	0.146739	0.860784
PRSS38	-2.76867	0.701082	NA	0.148148	0.0217391	Positive <= Negative	0.0684932	0.0273973	0.146739	0.860784
PRDM13	-2.76867	0.267234	NA	0.296296	0.0434783	Positive <= Negative	0.136986	0.0684932	0.146739	0.621946
TRAJ58	-2.76867	0.245523	NA	0.296296	0.0434783	Positive <= Negative	0.136986	0.0684932	0.146739	0.614109
MTDHP2	-2.76867	0.701082	NA	0.148148	0.0217391	Positive <= Negative	0.0684932	0.0273973	0.146739	0.860784
CSN1S1	-2.76867	0.701082	NA	0.148148	0.0217391	Positive <= Negative	0.0684932	0.0273973	0.146739	0.860784
CIBAR1P2	-2.76867	0.701082	NA	0.148148	0.0217391	Positive <= Negative	0.0684932	0.0273973	0.146739	0.860784
SEPTIN9-DT	-2.76867	0.701082	NA	0.148148	0.0217391	Positive <= Negative	0.0684932	0.0273973	0.146739	0.860784
SNORA79	-2.76867	0.933806	NA	0.296296	0.0434783	Negative <= Positive	0.136986	0.0410959	0.146739	0.968212
LINC02382	-2.76867	0.701082	NA	0.148148	0.0217391	Positive <= Negative	0.0684932	0.0273973	0.146739	0.860784
FAM230B	-2.76867	0.701082	NA	0.148148	0.0217391	Positive <= Negative	0.0684932	0.0273973	0.146739	0.860784
RPS15AP37	-2.76867	0.701082	NA	0.148148	0.0217391	Positive <= Negative	0.0684932	0.0273973	0.146739	0.860784
RN7SL443P	-2.76867	0.933806	NA	0.296296	0.0434783	Negative <= Positive	0.136986	0.0410959	0.146739	0.968212
RPS3AP22	-2.76867	0.701082	NA	0.148148	0.0217391	Positive <= Negative	0.0684932	0.0273973	0.146739	0.860784
SUMO2P13	-2.76867	0.701082	NA	0.148148	0.0217391	Positive <= Negative	0.0684932	0.0273973	0.146739	0.860784
MIR581	-2.76867	0.701082	NA	0.148148	0.0217391	Positive <= Negative	0.0684932	0.0273973	0.146739	0.860784
LINC02702	-2.76867	0.701082	NA	0.148148	0.0217391	Positive <= Negative	0.0684932	0.0273973	0.146739	0.860784
KCNG4	-2.76867	0.701082	NA	0.148148	0.0217391	Positive <= Negative	0.0684932	0.0273973	0.146739	0.860784
MIR6781	-2.76867	0.701082	NA	0.148148	0.0217391	Positive <= Negative	0.0684932	0.0273973	0.146739	0.860784
RNY3P14	-2.76867	0.701082	NA	0.148148	0.0217391	Positive <= Negative	0.0684932	0.0273973	0.146739	0.860784
OR1I1	-2.76867	0.701082	NA	0.148148	0.0217391	Positive <= Negative	0.0684932	0.0273973	0.146739	0.860784
LOC100287539	-2.76867	0.701082	NA	0.148148	0.0217391	Positive <= Negative	0.0684932	0.0273973	0.146739	0.860784
MUC21	-2.76867	0.701082	NA	0.148148	0.0217391	Positive <= Negative	0.0684932	0.0273973	0.146739	0.860784
RNU6-21P	-2.76867	0.701082	NA	0.148148	0.0217391	Positive <= Negative	0.0684932	0.0273973	0.146739	0.860784
RPL23AP22	-2.76867	0.701082	NA	0.148148	0.0217391	Positive <= Negative	0.0684932	0.0273973	0.146739	0.860784
CORO7-PAM16	-2.76867	0.107788	NA	0.148148	0.0217391	Positive <= Negative	0.0684932	0.0547945	0.146739	0.567472
RPS3AP31	-2.76867	0.933806	NA	0.296296	0.0434783	Negative <= Positive	0.136986	0.0410959	0.146739	0.968212
RPS26P23	-2.76867	0.701082	NA	0.148148	0.0217391	Positive <= Negative	0.0684932	0.0273973	0.146739	0.860784
GPX6	-2.76867	0.701082	NA	0.148148	0.0217391	Positive <= Negative	0.0684932	0.0273973	0.146739	0.860784
BORCS5	-2.76867	0.27292	NA	0.148148	0.0217391	Positive <= Negative	0.0684932	0.0410959	0.146739	0.621946
LOC105379127	-2.76867	0.933806	NA	0.296296	0.0434783	Negative <= Positive	0.136986	0.0410959	0.146739	0.968212
CYP3A137P	-2.76867	0.280252	NA	0.148148	0.0217391	Positive <= Negative	0.0684932	0.0410959	0.146739	0.621946
IGHV3-54	-2.76867	0.280252	NA	0.148148	0.0217391	Positive <= Negative	0.0684932	0.0410959	0.146739	0.621946
LIN28B-AS1	-2.76867	0.701082	NA	0.148148	0.0217391	Positive <= Negative	0.0684932	0.0273973	0.146739	0.860784
RPL34P35	-2.76867	0.701082	NA	0.148148	0.0217391	Positive <= Negative	0.0684932	0.0273973	0.146739	0.860784
OR7G2	-2.76867	0.701082	NA	0.148148	0.0217391	Positive <= Negative	0.0684932	0.0273973	0.146739	0.860784
LOC100996447	-2.76867	0.267234	NA	0.296296	0.0434783	Positive <= Negative	0.136986	0.0684932	0.146739	0.621946
CRISP1	-2.76867	0.256255	NA	0.296296	0.0434783	Positive <= Negative	0.136986	0.0684932	0.146739	0.621946
MIR3166	-2.76867	0.701082	NA	0.148148	0.0217391	Positive <= Negative	0.0684932	0.0273973	0.146739	0.860784
MIR5692C1	-2.76867	0.701082	NA	0.148148	0.0217391	Positive <= Negative	0.0684932	0.0273973	0.146739	0.860784
MTHFD2P3	-2.76867	0.701082	NA	0.148148	0.0217391	Positive <= Negative	0.0684932	0.0273973	0.146739	0.860784
TTTY6B	-2.76867	0.701082	NA	0.148148	0.0217391	Positive <= Negative	0.0684932	0.0273973	0.146739	0.860784
VPS26CP1	-2.76867	0.701082	NA	0.148148	0.0217391	Positive <= Negative	0.0684932	0.0273973	0.146739	0.860784
RN7SKP125	-2.76867	0.701082	NA	0.148148	0.0217391	Positive <= Negative	0.0684932	0.0273973	0.146739	0.860784
PRDX3P3	-2.76867	0.701082	NA	0.148148	0.0217391	Positive <= Negative	0.0684932	0.0273973	0.146739	0.860784
RNU6-1081P	-2.76867	0.27292	NA	0.148148	0.0217391	Positive <= Negative	0.0684932	0.0410959	0.146739	0.621946
MIR4288	-2.76867	0.933806	NA	0.296296	0.0434783	Negative <= Positive	0.136986	0.0410959	0.146739	0.968212
LOC101927131	-2.76867	0.0128707	NA	1.62963	0.23913	Positive < Negative	0.753425	0.191781	0.146739	0.550828
RPL7P37	-2.76867	0.0475386	NA	0.296296	0.0434783	Positive < Negative	0.136986	0.0958904	0.146739	0.550828
LINC01584	-2.76867	0.0416502	NA	0.148148	0.0217391	Positive < Negative	0.0684932	0.0684932	0.146739	0.550828
PHKBP1	-2.76867	0.0416502	NA	0.148148	0.0217391	Positive < Negative	0.0684932	0.0684932	0.146739	0.550828
MIR6856	-2.76867	0.0464858	NA	0.444444	0.0652174	Positive < Negative	0.205479	0.0958904	0.146739	0.550828
PPIAP50	-2.76867	0.0475386	NA	0.296296	0.0434783	Positive < Negative	0.136986	0.0958904	0.146739	0.550828
RPS27P27	-2.76867	0.0416502	NA	0.148148	0.0217391	Positive < Negative	0.0684932	0.0684932	0.146739	0.550828
RPS7P6	-2.76867	0.106856	NA	0.888889	0.130435	Positive <= Negative	0.410959	0.109589	0.146739	0.567472
B3GNTL1P2	-2.76867	0.280252	NA	0.148148	0.0217391	Positive <= Negative	0.0684932	0.0410959	0.146739	0.621946
LALBA	-2.76867	0.701082	NA	0.148148	0.0217391	Positive <= Negative	0.0684932	0.0273973	0.146739	0.860784
OR4D6	-2.76867	0.701082	NA	0.148148	0.0217391	Positive <= Negative	0.0684932	0.0273973	0.146739	0.860784
RNA5SP80	-2.76867	0.701082	NA	0.148148	0.0217391	Positive <= Negative	0.0684932	0.0273973	0.146739	0.860784
MIR500A	-2.76867	0.701082	NA	0.296296	0.0434783	Positive <= Negative	0.136986	0.0273973	0.146739	0.860784
RPS21P5	-2.76867	0.701082	NA	0.296296	0.0434783	Positive <= Negative	0.136986	0.0273973	0.146739	0.860784
RPS2P52	-2.76867	0.701082	NA	0.148148	0.0217391	Positive <= Negative	0.0684932	0.0273973	0.146739	0.860784
VN1R99P	-2.70727	0.227022	NA	0.851852	0.130435	Positive <= Negative	0.39726	0.0958904	0.153119	0.600054
GAB4	-2.67557	0.121749	NA	1.11111	0.173913	Positive <= Negative	0.520548	0.0821918	0.156522	0.567472
LOC392180	-2.67557	0.28775	NA	0.555556	0.0869565	Positive <= Negative	0.260274	0.0410959	0.156522	0.621946
MIR4320	-2.67557	0.28775	NA	0.555556	0.0869565	Positive <= Negative	0.260274	0.0410959	0.156522	0.621946
MYT1	-2.66679	0.017741	NA	1.51852	0.23913	Positive < Negative	0.712329	0.191781	0.157476	0.550828
PHEX-AS1	-2.66176	0.261819	NA	0.962963	0.152174	Positive <= Negative	0.452055	0.0684932	0.158027	0.621946
RN7SL630P	-2.66176	0.496256	NA	0.962963	0.152174	Positive <= Negative	0.452055	0.123288	0.158027	0.738626
KBTBD4	-2.66176	0.00357176	NA	0.962963	0.152174	Positive < Negative	0.452055	0.232877	0.158027	0.550828
MIR5579	-2.64314	0.581991	NA	0.407407	0.0652174	Positive <= Negative	0.191781	0.0547945	0.160079	0.797042
LINC01038	-2.64314	0.581991	NA	0.407407	0.0652174	Positive <= Negative	0.191781	0.0547945	0.160079	0.797042
SIGLECL1	-2.64314	0.0164279	NA	0.407407	0.0652174	Positive < Negative	0.191781	0.0821918	0.160079	0.550828
LOC644669	-2.64314	0.0483085	NA	0.407407	0.0652174	Positive < Negative	0.191781	0.123288	0.160079	0.550828
VDAC1P9	-2.64314	0.456937	NA	0.407407	0.0652174	Positive <= Negative	0.191781	0.0821918	0.160079	0.713309
MIR4512	-2.63117	0.00968349	NA	1.48148	0.23913	Positive < Negative	0.69863	0.260274	0.161413	0.550828
FXNP2	-2.61667	0.528203	NA	0.666667	0.108696	Positive <= Negative	0.315068	0.123288	0.163043	0.76198
RNU6-705P	-2.61667	0.267388	NA	0.666667	0.108696	Positive <= Negative	0.315068	0.0684932	0.163043	0.621946
RNU6-1050P	-2.61667	0.581991	NA	0.666667	0.108696	Positive <= Negative	0.315068	0.0547945	0.163043	0.797042
TRBV7-2	-2.61667	0.0200995	NA	0.666667	0.108696	Positive < Negative	0.315068	0.136986	0.163043	0.550828
GOLGA2P2Y	-2.61667	0.000149724	NA	0.666667	0.108696	Positive < Negative	0.315068	0.232877	0.163043	0.550828
GOLGA2P3Y	-2.61667	0.000149724	NA	0.666667	0.108696	Positive < Negative	0.315068	0.232877	0.163043	0.550828
TVP23CP1	-2.59875	0.171109	NA	1.18519	0.195652	Positive <= Negative	0.561644	0.150685	0.165082	0.578319
TRPC5OS	-2.57603	0.933806	NA	0.259259	0.0434783	Negative <= Positive	0.123288	0.0410959	0.167702	0.968212
PLA2G2E	-2.57603	0.114335	NA	0.518519	0.0869565	Positive <= Negative	0.246575	0.0547945	0.167702	0.567472
LIN28B	-2.57603	0.111462	NA	0.777778	0.130435	Positive <= Negative	0.369863	0.109589	0.167702	0.567472
SPRR2E	-2.57603	0.933806	NA	0.259259	0.0434783	Negative <= Positive	0.123288	0.0410959	0.167702	0.968212
MIR4500	-2.57603	0.272951	NA	0.518519	0.0869565	Positive <= Negative	0.246575	0.0410959	0.167702	0.621946
RN7SL784P	-2.57603	0.552554	NA	0.259259	0.0434783	Positive <= Negative	0.123288	0.0547945	0.167702	0.777769
MIR6806	-2.57603	0.11105	NA	0.259259	0.0434783	Positive <= Negative	0.123288	0.0547945	0.167702	0.567472
RNA5SP383	-2.57603	0.552554	NA	0.259259	0.0434783	Positive <= Negative	0.123288	0.0547945	0.167702	0.777769
TCF4-AS1	-2.57603	0.575024	NA	1.03704	0.173913	Positive <= Negative	0.493151	0.123288	0.167702	0.792366
RPS5P8	-2.57603	0.28775	NA	0.259259	0.0434783	Positive <= Negative	0.123288	0.0410959	0.167702	0.621946
RPS12P6	-2.57603	0.57204	NA	0.259259	0.0434783	Positive <= Negative	0.123288	0.0547945	0.167702	0.790761
FXYD6-FXYD2	-2.57603	0.57204	NA	0.259259	0.0434783	Positive <= Negative	0.123288	0.0547945	0.167702	0.790761
RN7SL123P	-2.57603	0.552554	NA	0.259259	0.0434783	Positive <= Negative	0.123288	0.0547945	0.167702	0.777769
OR6L1P	-2.57603	0.206299	NA	0.518519	0.0869565	Positive <= Negative	0.246575	0.0958904	0.167702	0.580651
LINC00905	-2.57603	0.28775	NA	0.259259	0.0434783	Positive <= Negative	0.123288	0.0410959	0.167702	0.621946
LINC01692	-2.57603	0.28775	NA	0.259259	0.0434783	Positive <= Negative	0.123288	0.0410959	0.167702	0.621946
RNU6-794P	-2.57603	0.57204	NA	0.259259	0.0434783	Positive <= Negative	0.123288	0.0547945	0.167702	0.790761
LINC01414	-2.57603	0.049723	NA	0.518519	0.0869565	Positive < Negative	0.246575	0.123288	0.167702	0.550828
RPL9P10	-2.57603	0.0431274	NA	0.518519	0.0869565	Positive < Negative	0.246575	0.0684932	0.167702	0.550828
SNRPGP12	-2.57603	0.00103786	NA	1.55556	0.26087	Positive < Negative	0.739726	0.205479	0.167702	0.550828
RPL36AP48	-2.55295	0.017736	NA	1.14815	0.195652	Positive < Negative	0.547945	0.136986	0.170407	0.550828
RN7SL520P	-2.54628	0.348317	NA	0.888889	0.152174	Positive <= Negative	0.424658	0.109589	0.171196	0.671982
RNU2-42P	-2.54628	0.214428	NA	0.888889	0.152174	Positive <= Negative	0.424658	0.123288	0.171196	0.588557
HCN3	-2.53421	0.528193	NA	0.62963	0.108696	Positive <= Negative	0.30137	0.123288	0.172634	0.76198
ACTL8	-2.50564	0.226857	NA	0.37037	0.0652174	Positive <= Negative	0.178082	0.0958904	0.176087	0.599692
GSC2	-2.50564	0.456937	NA	0.37037	0.0652174	Positive <= Negative	0.178082	0.0821918	0.176087	0.713309
RPL17P3	-2.50564	0.107858	NA	0.740741	0.130435	Positive <= Negative	0.356164	0.0547945	0.176087	0.567472
LINC01360	-2.50564	0.456937	NA	0.37037	0.0652174	Positive <= Negative	0.178082	0.0821918	0.176087	0.713309
PWRN2	-2.50564	0.653329	NA	0.37037	0.0652174	Negative <= Positive	0.178082	0.0547945	0.176087	0.834489
HTR3E-AS1	-2.50564	0.552574	NA	0.37037	0.0652174	Positive <= Negative	0.178082	0.0547945	0.176087	0.777769
LAP3P1	-2.46911	0.47166	NA	0.481481	0.0869565	Positive <= Negative	0.232877	0.0821918	0.180602	0.720952
RNA5SP363	-2.46911	0.11105	NA	0.481481	0.0869565	Positive <= Negative	0.232877	0.0547945	0.180602	0.567472
LINC00052	-2.46911	0.28775	NA	0.481481	0.0869565	Positive <= Negative	0.232877	0.0410959	0.180602	0.621946
MIR302B	-2.46911	0.0477425	NA	0.481481	0.0869565	Positive < Negative	0.232877	0.0958904	0.180602	0.550828
RNU6-335P	-2.46911	0.048974	NA	0.481481	0.0869565	Positive < Negative	0.232877	0.0958904	0.180602	0.550828
SDR42E1P5	-2.46911	0.0229112	NA	1.44444	0.26087	Positive < Negative	0.69863	0.205479	0.180602	0.550828
RNA5SP288	-2.46055	0.0287913	NA	1.55556	0.282609	Positive < Negative	0.753425	0.205479	0.181677	0.550828
MIR3941	-2.44675	0.93381	NA	0.592593	0.108696	Negative <= Positive	0.287671	0.0410959	0.183424	0.968212
CCDC190	-2.42975	0.110887	NA	61.2593	11.3696	Positive <= Negative	29.8219	0.726027	0.185597	0.567472
OR2W6P	-2.42579	0.0196812	NA	1.51852	0.282609	Positive < Negative	0.739726	0.232877	0.186108	0.550828
BPIFC	-2.42579	0.0254228	NA	1.51852	0.282609	Positive < Negative	0.739726	0.205479	0.186108	0.550828
RNU6-519P	-2.41253	0.0162351	NA	1.85185	0.347826	Positive < Negative	0.90411	0.191781	0.187826	0.550828
CBY2	-2.4061	0.0522158	NA	1.03704	0.195652	Positive <= Negative	0.506849	0.123288	0.188665	0.550828
PVALEF	-2.40094	0.0476096	NA	1.14815	0.217391	Positive < Negative	0.561644	0.178082	0.189341	0.550828
CPLX4	-2.39671	0.120778	NA	1.25926	0.23913	Positive <= Negative	0.616438	0.178082	0.189898	0.567472
RPL7AP46	-2.35364	0.933806	NA	0.222222	0.0434783	Negative <= Positive	0.109589	0.0410959	0.195652	0.968212
RPL22P18	-2.35364	0.933806	NA	0.222222	0.0434783	Negative <= Positive	0.109589	0.0410959	0.195652	0.968212
MCHR2	-2.35364	0.933806	NA	0.222222	0.0434783	Negative <= Positive	0.109589	0.0410959	0.195652	0.968212
ARHGEF9-IT1	-2.35364	0.135181	NA	1.55556	0.304348	Positive <= Negative	0.767123	0.219178	0.195652	0.578156
DIO2-AS1	-2.35364	0.57204	NA	0.222222	0.0434783	Positive <= Negative	0.109589	0.0547945	0.195652	0.790761
PPBPP2	-2.35364	0.0749101	NA	1.22222	0.23913	Positive <= Negative	0.60274	0.205479	0.195652	0.55539
CPVL-AS1	-2.35364	0.646567	NA	0.666667	0.130435	Positive <= Negative	0.328767	0.0958904	0.195652	0.830545
KRT18P20	-2.35364	0.104393	NA	0.333333	0.0652174	Positive <= Negative	0.164384	0.109589	0.195652	0.567472
RPS2P37	-2.35364	0.231394	NA	1	0.195652	Positive <= Negative	0.493151	0.0958904	0.195652	0.603618
OR1D2	-2.35364	0.280252	NA	0.111111	0.0217391	Positive <= Negative	0.0547945	0.0410959	0.195652	0.621946
LINC02529	-2.35364	0.701082	NA	0.111111	0.0217391	Positive <= Negative	0.0547945	0.0273973	0.195652	0.860784
TCERG1L-AS1	-2.35364	0.701082	NA	0.111111	0.0217391	Positive <= Negative	0.0547945	0.0273973	0.195652	0.860784
RNU4-31P	-2.35364	0.113304	NA	0.555556	0.108696	Positive <= Negative	0.273973	0.0821918	0.195652	0.567472
RPL37AP9	-2.35364	0.114335	NA	0.444444	0.0869565	Positive <= Negative	0.219178	0.0547945	0.195652	0.567472
YWHAEP7	-2.35364	0.0529937	NA	0.444444	0.0869565	Positive <= Negative	0.219178	0.0958904	0.195652	0.550828
LOC643307	-2.35364	0.653378	NA	0.444444	0.0869565	Negative <= Positive	0.219178	0.0547945	0.195652	0.834489
LINC01935	-2.35364	0.110891	NA	0.111111	0.0217391	Positive <= Negative	0.0547945	0.0547945	0.195652	0.567472
DMRTB1	-2.35364	0.110891	NA	0.111111	0.0217391	Positive <= Negative	0.0547945	0.0547945	0.195652	0.567472
OR2BH1P	-2.35364	0.933806	NA	0.222222	0.0434783	Negative <= Positive	0.109589	0.0410959	0.195652	0.968212
PPP2R2B-IT1	-2.35364	0.27292	NA	0.444444	0.0869565	Positive <= Negative	0.219178	0.0410959	0.195652	0.621946
MIR4505	-2.35364	0.552554	NA	0.222222	0.0434783	Positive <= Negative	0.109589	0.0547945	0.195652	0.777769
OR1G1	-2.35364	0.280252	NA	0.111111	0.0217391	Positive <= Negative	0.0547945	0.0410959	0.195652	0.621946
RNA5SP386	-2.35364	0.114335	NA	0.444444	0.0869565	Positive <= Negative	0.219178	0.0547945	0.195652	0.567472
RNU6-769P	-2.35364	0.235701	NA	0.666667	0.130435	Positive <= Negative	0.328767	0.0958904	0.195652	0.607555
RPS10P12	-2.35364	0.581991	NA	0.333333	0.0652174	Positive <= Negative	0.164384	0.0547945	0.195652	0.797042
MTCO3P40	-2.35364	0.280252	NA	0.111111	0.0217391	Positive <= Negative	0.0547945	0.0410959	0.195652	0.621946
NFKBIB	-2.35364	0.280252	NA	0.222222	0.0434783	Positive <= Negative	0.109589	0.0410959	0.195652	0.621946
TMPRSS11B	-2.35364	0.57204	NA	0.222222	0.0434783	Positive <= Negative	0.109589	0.0547945	0.195652	0.790761
NTRK3-AS1	-2.35364	0.280252	NA	0.111111	0.0217391	Positive <= Negative	0.0547945	0.0410959	0.195652	0.621946
LOC102723544	-2.35364	0.552554	NA	0.222222	0.0434783	Positive <= Negative	0.109589	0.0547945	0.195652	0.777769
MIR576	-2.35364	0.110891	NA	0.111111	0.0217391	Positive <= Negative	0.0547945	0.0547945	0.195652	0.567472
PSMB8-AS1	-2.35364	0.110891	NA	0.222222	0.0434783	Positive <= Negative	0.109589	0.0547945	0.195652	0.567472
MTCO1P55	-2.35364	0.0937797	NA	0.444444	0.0869565	Positive <= Negative	0.219178	0.136986	0.195652	0.563426
TECRL	-2.35364	0.110891	NA	0.111111	0.0217391	Positive <= Negative	0.0547945	0.0547945	0.195652	0.567472
RNU6-725P	-2.35364	0.701082	NA	0.111111	0.0217391	Positive <= Negative	0.0547945	0.0273973	0.195652	0.860784
ELOBP4	-2.35364	0.933806	NA	0.222222	0.0434783	Negative <= Positive	0.109589	0.0410959	0.195652	0.968212
RNU2-19P	-2.35364	0.267234	NA	0.222222	0.0434783	Positive <= Negative	0.109589	0.0684932	0.195652	0.621946
KRT8P28	-2.35364	0.267234	NA	0.222222	0.0434783	Positive <= Negative	0.109589	0.0684932	0.195652	0.621946
DPY19L2P5	-2.35364	0.701082	NA	0.111111	0.0217391	Positive <= Negative	0.0547945	0.0273973	0.195652	0.860784
CCL27	-2.35364	0.701082	NA	0.111111	0.0217391	Positive <= Negative	0.0547945	0.0273973	0.195652	0.860784
LINC02650	-2.35364	0.280252	NA	0.111111	0.0217391	Positive <= Negative	0.0547945	0.0410959	0.195652	0.621946
RNU6-902P	-2.35364	0.701082	NA	0.111111	0.0217391	Positive <= Negative	0.0547945	0.0273973	0.195652	0.860784
RNU6-869P	-2.35364	0.280252	NA	0.111111	0.0217391	Positive <= Negative	0.0547945	0.0410959	0.195652	0.621946
OR7E121P	-2.35364	0.11105	NA	0.555556	0.108696	Positive <= Negative	0.273973	0.0547945	0.195652	0.567472
LOC101929269	-2.35364	0.0615067	NA	0.555556	0.108696	Positive <= Negative	0.273973	0.164384	0.195652	0.550828
KRTAP12-1	-2.35364	0.933806	NA	0.222222	0.0434783	Negative <= Positive	0.109589	0.0410959	0.195652	0.968212
OR6C70	-2.35364	0.933806	NA	0.222222	0.0434783	Negative <= Positive	0.109589	0.0410959	0.195652	0.968212
OR5AS1	-2.35364	0.110891	NA	0.111111	0.0217391	Positive <= Negative	0.0547945	0.0547945	0.195652	0.567472
RN7SL267P	-2.35364	0.267234	NA	0.222222	0.0434783	Positive <= Negative	0.109589	0.0684932	0.195652	0.621946
MIR583	-2.35364	0.278769	NA	0.555556	0.108696	Positive <= Negative	0.273973	0.0684932	0.195652	0.621946
PSMC4	-2.35364	0.00741535	NA	0.555556	0.108696	Positive < Negative	0.273973	0.150685	0.195652	0.550828
CIDEB	-2.35364	0.0475386	NA	0.222222	0.0434783	Positive < Negative	0.109589	0.0958904	0.195652	0.550828
CICP28	-2.35364	0.00891898	NA	1.55556	0.304348	Positive < Negative	0.767123	0.328767	0.195652	0.550828
TRAJ59	-2.35364	0.0212333	NA	1.22222	0.23913	Positive < Negative	0.60274	0.136986	0.195652	0.550828
RNU6ATAC38P	-2.35364	0.0169739	NA	0.444444	0.0869565	Positive < Negative	0.219178	0.0821918	0.195652	0.550828
MIR4526	-2.35364	0.0431274	NA	0.444444	0.0869565	Positive < Negative	0.219178	0.0684932	0.195652	0.550828
RNA5SP280	-2.35364	0.654592	NA	0.555556	0.108696	Positive <= Negative	0.273973	0.0958904	0.195652	0.835343
RNU6-547P	-2.35364	0.179942	NA	0.555556	0.108696	Positive <= Negative	0.273973	0.123288	0.195652	0.578319
RNU6-524P	-2.35364	0.933806	NA	0.222222	0.0434783	Negative <= Positive	0.109589	0.0410959	0.195652	0.968212
MIR7850	-2.35364	0.280252	NA	0.111111	0.0217391	Positive <= Negative	0.0547945	0.0410959	0.195652	0.621946
FAM180B	-2.35364	0.701082	NA	0.222222	0.0434783	Positive <= Negative	0.109589	0.0273973	0.195652	0.860784
LOC729254	-2.35364	0.110891	NA	0.111111	0.0217391	Positive <= Negative	0.0547945	0.0547945	0.195652	0.567472
RNU5A-2P	-2.35364	0.280252	NA	0.111111	0.0217391	Positive <= Negative	0.0547945	0.0410959	0.195652	0.621946
LENG9	-2.35364	0.280252	NA	0.111111	0.0217391	Positive <= Negative	0.0547945	0.0410959	0.195652	0.621946
RN7SL66P	-2.35364	0.280252	NA	0.111111	0.0217391	Positive <= Negative	0.0547945	0.0410959	0.195652	0.621946
RNA5SP438	-2.35364	0.701082	NA	0.222222	0.0434783	Positive <= Negative	0.109589	0.0273973	0.195652	0.860784
A2ML1	-2.32471	0.184033	NA	43.8889	8.76087	Positive <= Negative	21.7534	0.90411	0.199615	0.578319
AHSG	-2.32326	0.0406389	NA	1.74074	0.347826	Positive < Negative	0.863014	0.150685	0.199815	0.550828
PNLIP	-2.32063	0.461257	NA	30.4074	6.08696	Positive <= Negative	15.0822	0.424658	0.20018	0.71347
LINC01470	-2.31299	0.381215	NA	1.2963	0.26087	Positive <= Negative	0.643836	0.178082	0.201242	0.699829
HNRNPA3P16	-2.30924	0.092369	NA	1.18519	0.23913	Positive <= Negative	0.589041	0.136986	0.201766	0.563426
RN7SL42P	-2.30473	0.189888	NA	1.07407	0.217391	Positive <= Negative	0.534247	0.123288	0.202399	0.578319
NYX	-2.29919	0.100226	NA	0.962963	0.195652	Positive <= Negative	0.479452	0.109589	0.203177	0.567472
EEF1GP7	-2.29224	0.650941	NA	0.851852	0.173913	Positive <= Negative	0.424658	0.164384	0.204159	0.833968
LSAMP-AS1	-2.28325	0.0387383	NA	0.740741	0.152174	Positive < Negative	0.369863	0.150685	0.205435	0.550828
LOC100420790	-2.28325	0.121749	NA	0.740741	0.152174	Positive <= Negative	0.369863	0.0821918	0.205435	0.567472
LOC646112	-2.27117	0.0430034	NA	1.25926	0.26087	Positive < Negative	0.630137	0.178082	0.207161	0.550828
RNU6-147P	-2.27117	0.111462	NA	0.62963	0.130435	Positive <= Negative	0.315068	0.109589	0.207161	0.567472
HELT	-2.26053	0.215144	NA	1.66667	0.347826	Positive <= Negative	0.835616	0.164384	0.208696	0.588585
NKX2-5	-2.2541	0.284659	NA	1.03704	0.217391	Positive <= Negative	0.520548	0.0684932	0.209627	0.621946
LOC105378044	-2.2541	0.435578	NA	0.518519	0.108696	Positive <= Negative	0.260274	0.0821918	0.209627	0.713309
LOC100506224	-2.2541	0.653378	NA	0.518519	0.108696	Negative <= Positive	0.260274	0.0547945	0.209627	0.834489
RNU6-210P	-2.2541	0.118922	NA	0.518519	0.108696	Positive <= Negative	0.260274	0.0821918	0.209627	0.567472
KCNMA1-AS2	-2.2541	0.278769	NA	0.518519	0.108696	Positive <= Negative	0.260274	0.0684932	0.209627	0.621946
MTRES1P1	-2.2541	0.552574	NA	0.518519	0.108696	Positive <= Negative	0.260274	0.0547945	0.209627	0.777769
DHRS4L1	-2.2541	0.0441525	NA	0.518519	0.108696	Positive < Negative	0.260274	0.150685	0.209627	0.550828
RN7SL329P	-2.2541	0.318004	NA	2.07407	0.434783	Positive <= Negative	1.0411	0.246575	0.209627	0.645783
NIFKP7	-2.23816	0.136931	NA	1.33333	0.282609	Positive <= Negative	0.671233	0.150685	0.211957	0.578319
AKR1C8P	-2.23816	0.0144446	NA	1.33333	0.282609	Positive < Negative	0.671233	0.191781	0.211957	0.550828
MAGEA6-DT	-2.22811	0.844833	NA	0.814815	0.173913	Positive <= Negative	0.410959	0.0684932	0.213439	0.932298
SERPINB12	-2.22811	0.875567	NA	0.407407	0.0869565	Positive <= Negative	0.205479	0.0684932	0.213439	0.948637
LOC100129291	-2.22811	0.834633	NA	0.407407	0.0869565	Positive <= Negative	0.205479	0.0684932	0.213439	0.926494
MTND5P6	-2.22811	0.28775	NA	0.407407	0.0869565	Positive <= Negative	0.205479	0.0410959	0.213439	0.621946
RNU6-766P	-2.22811	0.359105	NA	0.407407	0.0869565	Positive <= Negative	0.205479	0.109589	0.213439	0.682258
MIR4676	-2.22811	0.47166	NA	0.407407	0.0869565	Positive <= Negative	0.205479	0.0821918	0.213439	0.720952
H3P33	-2.22811	0.000861748	NA	0.814815	0.173913	Positive < Negative	0.410959	0.123288	0.213439	0.550828
LOC100420939	-2.22811	0.0137555	NA	2.03704	0.434783	Positive < Negative	1.0274	0.356164	0.213439	0.550828
MARK3P1	-2.21613	0.0206585	NA	1.11111	0.23913	Positive < Negative	0.561644	0.136986	0.215217	0.550828
SLC6A12-AS1	-2.20925	0.781375	NA	0.703704	0.152174	Negative <= Positive	0.356164	0.136986	0.216247	0.897256
LOC100505588	-2.20925	0.0960018	NA	0.703704	0.152174	Positive <= Negative	0.356164	0.136986	0.216247	0.56459
C17orf102	-2.20925	0.0231023	NA	2.11111	0.456522	Positive < Negative	1.06849	0.232877	0.216247	0.550828
TBPL2	-2.20163	0.345559	NA	1	0.217391	Positive <= Negative	0.506849	0.178082	0.217391	0.670137
RNU11-4P	-2.19752	0.0424669	NA	1.2963	0.282609	Positive < Negative	0.657534	0.150685	0.218012	0.550828
RPS3P1	-2.19494	0.110982	NA	1.59259	0.347826	Positive <= Negative	0.808219	0.178082	0.218402	0.567472
RPL6P24	-2.19317	0.00811115	NA	1.88889	0.413043	Positive < Negative	0.958904	0.315068	0.21867	0.550828
TRIM43B	-2.18371	0.109195	NA	1.18519	0.26087	Positive <= Negative	0.60274	0.109589	0.220109	0.567472
MYO3B-AS1	-2.18371	0.478855	NA	0.296296	0.0652174	Positive <= Negative	0.150685	0.0821918	0.220109	0.72617
LINC01714	-2.18371	0.218587	NA	0.888889	0.195652	Positive <= Negative	0.452055	0.0958904	0.220109	0.591907
MIR3122	-2.18371	0.552554	NA	0.296296	0.0652174	Positive <= Negative	0.150685	0.0547945	0.220109	0.777769
COBLP1	-2.18371	0.0527509	NA	1.48148	0.326087	Positive <= Negative	0.753425	0.260274	0.220109	0.550828
FMO7P	-2.18371	0.0870097	NA	0.888889	0.195652	Positive <= Negative	0.452055	0.136986	0.220109	0.559909
MIR548I3	-2.18371	0.28775	NA	0.296296	0.0652174	Positive <= Negative	0.150685	0.0410959	0.220109	0.621946
MIR33B	-2.18371	0.107858	NA	0.592593	0.130435	Positive <= Negative	0.30137	0.0547945	0.220109	0.567472
EI24P1	-2.18371	0.278769	NA	0.296296	0.0652174	Positive <= Negative	0.150685	0.0684932	0.220109	0.621946
LINC01343	-2.18371	0.701082	NA	0.296296	0.0652174	Positive <= Negative	0.150685	0.0273973	0.220109	0.860784
MIR4783	-2.18371	0.111123	NA	0.296296	0.0652174	Positive <= Negative	0.150685	0.109589	0.220109	0.567472
OR14A2	-2.18371	0.834633	NA	0.592593	0.130435	Positive <= Negative	0.30137	0.0684932	0.220109	0.926494
LINC01609	-2.18371	0.865261	NA	0.296296	0.0652174	Positive <= Negative	0.150685	0.0684932	0.220109	0.943192
RPL18AP5	-2.18371	0.0206612	NA	0.888889	0.195652	Positive < Negative	0.452055	0.136986	0.220109	0.550828
CAPZA1P3	-2.18371	0.261819	NA	0.296296	0.0652174	Positive <= Negative	0.150685	0.0684932	0.220109	0.621946
MIR4514	-2.18371	0.104393	NA	0.296296	0.0652174	Positive <= Negative	0.150685	0.109589	0.220109	0.567472
RPL7P56	-2.16722	0.442688	NA	1.07407	0.23913	Positive <= Negative	0.547945	0.0821918	0.222639	0.713309
LINC01258	-2.1557	0.0167611	NA	2.51852	0.565217	Positive < Negative	1.28767	0.328767	0.224425	0.550828
FAM71E2	-2.14719	0.114353	NA	0.481481	0.108696	Positive <= Negative	0.246575	0.0547945	0.225753	0.567472
FTLP8	-2.14719	0.422891	NA	0.481481	0.108696	Positive <= Negative	0.246575	0.109589	0.225753	0.713309
GXYLT1P4	-2.13124	0.0487081	NA	0.666667	0.152174	Positive < Negative	0.342466	0.123288	0.228261	0.550828
SHISAL2B	-2.12707	0.165549	NA	23.7407	5.43478	Positive <= Negative	12.2055	0.369863	0.228922	0.578319
NDUFS3	-2.12416	0.411691	NA	9.66667	2.21739	Positive <= Negative	4.9726	0.616438	0.229385	0.713309
RNA5SP210	-2.1166	0.102432	NA	1.03704	0.23913	Positive <= Negative	0.534247	0.109589	0.23059	0.567472
H2BC16P	-2.11263	0.332714	NA	1.22222	0.282609	Positive <= Negative	0.630137	0.178082	0.231225	0.658853
NDUFB4P7	-2.10748	0.0232311	NA	1.59259	0.369565	Positive < Negative	0.821918	0.260274	0.232053	0.550828
MUCL1	-2.0906	0.310596	NA	0.740741	0.173913	Positive <= Negative	0.383562	0.136986	0.234783	0.638701
CCL3	-2.0906	0.115876	NA	0.185185	0.0434783	Positive <= Negative	0.0958904	0.0821918	0.234783	0.567472
PANX3	-2.0906	0.28775	NA	0.185185	0.0434783	Positive <= Negative	0.0958904	0.0410959	0.234783	0.621946
PDZD9	-2.0906	0.933806	NA	0.185185	0.0434783	Negative <= Positive	0.0958904	0.0410959	0.234783	0.968212
LINC01707	-2.0906	0.240149	NA	0.37037	0.0869565	Positive <= Negative	0.191781	0.0958904	0.234783	0.610071
LINC01820	-2.0906	0.796988	NA	1.2963	0.304348	Positive <= Negative	0.671233	0.178082	0.234783	0.906588
OR1L6	-2.0906	0.267234	NA	0.185185	0.0434783	Positive <= Negative	0.0958904	0.0684932	0.234783	0.621946
CXADRP1	-2.0906	0.256236	NA	0.185185	0.0434783	Positive <= Negative	0.0958904	0.0684932	0.234783	0.621946
CNTNAP2-AS1	-2.0906	0.57204	NA	0.185185	0.0434783	Positive <= Negative	0.0958904	0.0547945	0.234783	0.790761
MTND3P13	-2.0906	0.57204	NA	0.185185	0.0434783	Positive <= Negative	0.0958904	0.0547945	0.234783	0.790761
LOC100129776	-2.0906	0.57204	NA	0.185185	0.0434783	Positive <= Negative	0.0958904	0.0547945	0.234783	0.790761
RPL37AP3	-2.0906	0.28775	NA	0.185185	0.0434783	Positive <= Negative	0.0958904	0.0410959	0.234783	0.621946
LOC107984704	-2.0906	0.28775	NA	0.185185	0.0434783	Positive <= Negative	0.0958904	0.0410959	0.234783	0.621946
RPS18P4	-2.0906	0.280252	NA	0.37037	0.0869565	Positive <= Negative	0.191781	0.0410959	0.234783	0.621946
ZIM3	-2.0906	0.933806	NA	0.185185	0.0434783	Negative <= Positive	0.0958904	0.0410959	0.234783	0.968212
OR10G7	-2.0906	0.57204	NA	0.185185	0.0434783	Positive <= Negative	0.0958904	0.0547945	0.234783	0.790761
RPL23AP75	-2.0906	0.0444663	NA	0.37037	0.0869565	Positive < Negative	0.191781	0.0684932	0.234783	0.550828
RN7SL260P	-2.0906	0.0497825	NA	0.740741	0.173913	Positive < Negative	0.383562	0.123288	0.234783	0.550828
LINC01946	-2.0906	0.114281	NA	0.185185	0.0434783	Positive <= Negative	0.0958904	0.0547945	0.234783	0.567472
BCL2L14	-2.0906	0.115876	NA	0.185185	0.0434783	Positive <= Negative	0.0958904	0.0821918	0.234783	0.567472
KRT18P58	-2.0906	0.57204	NA	0.185185	0.0434783	Positive <= Negative	0.0958904	0.0547945	0.234783	0.790761
LOC100505685	-2.0906	0.57204	NA	0.185185	0.0434783	Positive <= Negative	0.0958904	0.0547945	0.234783	0.790761
VN1R37P	-2.0906	0.280252	NA	0.37037	0.0869565	Positive <= Negative	0.191781	0.0410959	0.234783	0.621946
NPPB	-2.0906	0.46432	NA	0.555556	0.130435	Positive <= Negative	0.287671	0.0821918	0.234783	0.715592
RN7SKP244	-2.0906	0.581991	NA	0.555556	0.130435	Positive <= Negative	0.287671	0.0547945	0.234783	0.797042
LOC100422519	-2.0906	0.00332413	NA	0.555556	0.130435	Positive < Negative	0.287671	0.219178	0.234783	0.550828
POM121L2	-2.0768	0.0778091	NA	1.92593	0.456522	Positive <= Negative	1	0.273973	0.23704	0.55539
RPL19P3	-2.07353	0.0246802	NA	1.55556	0.369565	Positive < Negative	0.808219	0.232877	0.237578	0.550828
LOC100419506	-2.06413	0.0465775	NA	2	0.478261	Positive < Negative	1.0411	0.219178	0.23913	0.550828
MIR548T	-2.06413	0.0659683	NA	1	0.23913	Positive <= Negative	0.520548	0.191781	0.23913	0.550828
RNU6-915P	-2.05818	0.116425	NA	0.814815	0.195652	Positive <= Negative	0.424658	0.109589	0.240119	0.567472
RNU6-1196P	-2.05818	0.0116134	NA	1.62963	0.391304	Positive < Negative	0.849315	0.246575	0.240119	0.550828
EIF4BP8	-2.04878	0.0586065	NA	0.62963	0.152174	Positive <= Negative	0.328767	0.219178	0.241688	0.550828
RPL36AP41	-2.04878	0.0943946	NA	0.62963	0.152174	Positive <= Negative	0.328767	0.205479	0.241688	0.563966
FRG1-DT	-2.04878	0.193955	NA	1.25926	0.304348	Positive <= Negative	0.657534	0.191781	0.241688	0.578319
CCND3P1	-2.03171	0.393202	NA	0.444444	0.108696	Positive <= Negative	0.232877	0.109589	0.244565	0.709351
RNU1-108P	-2.03171	0.267388	NA	0.444444	0.108696	Positive <= Negative	0.232877	0.0684932	0.244565	0.621946
RNF17	-2.01725	0.141585	NA	10.2963	2.54348	Positive <= Negative	5.41096	0.424658	0.247028	0.578319
HMGB1P39	-2.0166	0.106939	NA	0.703704	0.173913	Positive <= Negative	0.369863	0.109589	0.24714	0.567472
MIR4706	-2.00571	0.00358942	NA	1.22222	0.304348	Positive < Negative	0.643836	0.191781	0.249012	0.550828
KIAA2012-AS1	-1.99816	0.00811421	NA	2.51852	0.630435	Positive < Negative	1.32877	0.287671	0.25032	0.550828
GNL1	-1.99107	0.278769	NA	0.777778	0.195652	Positive <= Negative	0.410959	0.0684932	0.251553	0.621946
MTND1P34	-1.99107	0.471705	NA	0.777778	0.195652	Positive <= Negative	0.410959	0.0821918	0.251553	0.720952
RPS10P23	-1.99107	0.162762	NA	0.777778	0.195652	Positive <= Negative	0.410959	0.150685	0.251553	0.578319
PTP4A1P3	-1.99107	0.31535	NA	0.777778	0.195652	Positive <= Negative	0.410959	0.136986	0.251553	0.642891
LOC107986400	-1.99107	0.865261	NA	0.259259	0.0652174	Positive <= Negative	0.136986	0.0684932	0.251553	0.943192
MIR6868	-1.99107	0.267388	NA	0.259259	0.0652174	Positive <= Negative	0.136986	0.0684932	0.251553	0.621946
CLEC2A	-1.99107	0.865261	NA	0.259259	0.0652174	Positive <= Negative	0.136986	0.0684932	0.251553	0.943192
IGHV3-62	-1.99107	0.426707	NA	1.81481	0.456522	Positive <= Negative	0.958904	0.232877	0.251553	0.713309
RNU6-674P	-1.99107	0.449787	NA	0.518519	0.130435	Positive <= Negative	0.273973	0.0821918	0.251553	0.713309
RPSAP64	-1.99107	0.581991	NA	0.259259	0.0652174	Positive <= Negative	0.136986	0.0547945	0.251553	0.797042
TAS2R10	-1.99107	0.115987	NA	0.259259	0.0652174	Positive <= Negative	0.136986	0.0821918	0.251553	0.567472
RNU6-1275P	-1.99107	0.581991	NA	0.259259	0.0652174	Positive <= Negative	0.136986	0.0547945	0.251553	0.797042
LST1	-1.99107	0.115987	NA	0.259259	0.0652174	Positive <= Negative	0.136986	0.0821918	0.251553	0.567472
LOC101929341	-1.99107	0.572117	NA	0.518519	0.130435	Positive <= Negative	0.273973	0.0547945	0.251553	0.790761
LINC01387	-1.99107	0.267388	NA	0.259259	0.0652174	Positive <= Negative	0.136986	0.0684932	0.251553	0.621946
IGHD2-2	-1.99107	0.267388	NA	0.259259	0.0652174	Positive <= Negative	0.136986	0.0684932	0.251553	0.621946
CHCHD4P5	-1.97513	0.106948	NA	1.11111	0.282609	Positive <= Negative	0.589041	0.109589	0.254348	0.567472
LOC101927023	-1.97031	0.0764447	NA	0.851852	0.217391	Positive <= Negative	0.452055	0.164384	0.255198	0.55539
MIR5692B	-1.97031	0.381836	NA	0.851852	0.217391	Positive <= Negative	0.452055	0.109589	0.255198	0.699829
SNORD113-2	-1.96132	0.399069	NA	0.592593	0.152174	Positive <= Negative	0.315068	0.109589	0.256793	0.713309
H3C5P	-1.96132	0.405125	NA	0.592593	0.152174	Positive <= Negative	0.315068	0.109589	0.256793	0.713309
GYS2	-1.96132	0.865309	NA	0.592593	0.152174	Positive <= Negative	0.315068	0.0684932	0.256793	0.943192
GPR179	-1.96132	0.104075	NA	0.592593	0.152174	Positive <= Negative	0.315068	0.136986	0.256793	0.567472
ARMC8P1	-1.96132	0.662695	NA	0.592593	0.152174	Positive <= Negative	0.315068	0.0958904	0.256793	0.84108
UMOD	-1.95538	0.017798	NA	6.40741	1.65217	Positive < Negative	3.41096	0.60274	0.257854	0.550828
CGA	-1.93982	0.575359	NA	207.259	54.0217	Negative <= Positive	110.699	0.726027	0.260648	0.792366
LINC01145	-1.9386	0.530098	NA	1.66667	0.434783	Negative <= Positive	0.890411	0.273973	0.26087	0.762523
RNU6-1226P	-1.9386	0.558652	NA	0.666667	0.173913	Positive <= Negative	0.356164	0.164384	0.26087	0.783207
LINC02142	-1.9386	0.855065	NA	0.666667	0.173913	Positive <= Negative	0.356164	0.0684932	0.26087	0.937601
SDR42E2	-1.9386	0.253721	NA	0.333333	0.0869565	Positive <= Negative	0.178082	0.0958904	0.26087	0.621697
MTHFD2P2	-1.9386	0.0530147	NA	0.666667	0.173913	Positive <= Negative	0.356164	0.0958904	0.26087	0.550828
GXYLT1P6	-1.9386	0.449834	NA	0.666667	0.173913	Positive <= Negative	0.356164	0.0821918	0.26087	0.713309
RNA5SP180	-1.9386	0.280252	NA	0.333333	0.0869565	Positive <= Negative	0.178082	0.0410959	0.26087	0.621946
RPL32P25	-1.9386	0.894963	NA	0.333333	0.0869565	Negative <= Positive	0.178082	0.0821918	0.26087	0.953724
RN7SKP134	-1.9386	0.678858	NA	0.333333	0.0869565	Positive <= Negative	0.178082	0.0958904	0.26087	0.852059
ADAM3A	-1.9386	0.93381	NA	0.333333	0.0869565	Negative <= Positive	0.178082	0.0410959	0.26087	0.968212
LOC100419293	-1.9386	0.114281	NA	0.333333	0.0869565	Positive <= Negative	0.178082	0.0547945	0.26087	0.567472
LOC105369496	-1.9386	0.114281	NA	0.333333	0.0869565	Positive <= Negative	0.178082	0.0547945	0.26087	0.567472
KCND3-AS1	-1.9386	0.0294137	NA	1.33333	0.347826	Positive < Negative	0.712329	0.205479	0.26087	0.550828
BMP2KL	-1.92395	0.0998754	NA	1.81481	0.478261	Positive <= Negative	0.972603	0.273973	0.263531	0.567041
RPL21P34	-1.92068	0.866122	NA	0.740741	0.195652	Positive <= Negative	0.39726	0.109589	0.26413	0.943941
PRSS1	-1.91644	0.340546	NA	70	18.5435	Negative <= Positive	37.5753	0.726027	0.264907	0.665591
MIR3657	-1.91552	0.0726272	NA	1.14815	0.304348	Positive <= Negative	0.616438	0.246575	0.265077	0.55539
TAC1	-1.90988	0.685873	NA	20.2593	5.3913	Positive <= Negative	10.8904	0.575342	0.266116	0.85611
BTG4	-1.90618	0.28775	NA	0.407407	0.108696	Positive <= Negative	0.219178	0.0410959	0.266798	0.621946
LOC107986888	-1.90618	0.267388	NA	0.407407	0.108696	Positive <= Negative	0.219178	0.0684932	0.266798	0.621946
KIF3AP1	-1.90618	0.180021	NA	1.22222	0.326087	Positive <= Negative	0.657534	0.150685	0.266798	0.578319
OR1F1	-1.90618	0.581991	NA	0.407407	0.108696	Positive <= Negative	0.219178	0.0547945	0.266798	0.797042
SBF1P1	-1.90618	0.0462802	NA	0.814815	0.217391	Positive < Negative	0.438356	0.150685	0.266798	0.550828
RNU6-1310P	-1.90618	0.0516358	NA	0.407407	0.108696	Positive <= Negative	0.219178	0.0958904	0.266798	0.550828
MIR30B	-1.90618	0.165419	NA	0.814815	0.217391	Positive <= Negative	0.438356	0.150685	0.266798	0.578319
KRT32	-1.89421	0.04352	NA	1.77778	0.478261	Positive < Negative	0.958904	0.246575	0.269022	0.550828
RPS12P9	-1.89066	0.396216	NA	1.37037	0.369565	Positive <= Negative	0.739726	0.178082	0.269683	0.712227
RBMX2P1	-1.89066	0.0565523	NA	2.74074	0.73913	Positive <= Negative	1.47945	0.342466	0.269683	0.550828
MIR548N	-1.88415	0.16525	NA	0.481481	0.130435	Positive <= Negative	0.260274	0.150685	0.270903	0.578319
RNU6-1082P	-1.88415	0.720368	NA	0.481481	0.130435	Negative <= Positive	0.260274	0.0958904	0.270903	0.864517
RNA5SP256	-1.88415	0.0473396	NA	0.481481	0.130435	Positive < Negative	0.260274	0.0684932	0.270903	0.550828
LOC100420114	-1.88057	0.0230286	NA	2.48148	0.673913	Positive < Negative	1.34247	0.383562	0.271577	0.550828
LNCDAT	-1.87559	0.541156	NA	1.03704	0.282609	Positive <= Negative	0.561644	0.164384	0.272516	0.769773
LOC102724334	-1.86821	0.14726	NA	0.555556	0.152174	Positive <= Negative	0.30137	0.191781	0.273913	0.578319
LINC01799	-1.86821	0.196771	NA	0.555556	0.152174	Positive <= Negative	0.30137	0.123288	0.273913	0.578319
ANKRD20A18P	-1.86821	0.381749	NA	0.555556	0.152174	Positive <= Negative	0.30137	0.109589	0.273913	0.699829
ZBTB20-AS3	-1.86821	0.105366	NA	1.66667	0.456522	Positive <= Negative	0.90411	0.205479	0.273913	0.567472
NTSR2	-1.85614	0.91605	NA	0.62963	0.173913	Positive <= Negative	0.342466	0.109589	0.276215	0.961825
SNORD13P3	-1.85614	0.126559	NA	0.62963	0.173913	Positive <= Negative	0.342466	0.109589	0.276215	0.572748
HSPA8P6	-1.85614	0.114353	NA	0.62963	0.173913	Positive <= Negative	0.342466	0.0547945	0.276215	0.567472
RPL17P29	-1.85614	0.541628	NA	0.62963	0.173913	Positive <= Negative	0.342466	0.123288	0.276215	0.770335
HSF1	-1.85614	0.0906514	NA	0.62963	0.173913	Positive <= Negative	0.342466	0.164384	0.276215	0.562473
PRSS45P	-1.85614	0.464381	NA	0.62963	0.173913	Positive <= Negative	0.342466	0.0821918	0.276215	0.715592
MANSC1	-1.85614	0.0443429	NA	0.62963	0.173913	Positive < Negative	0.342466	0.150685	0.276215	0.550828
IGHD3-9	-1.85614	0.41712	NA	0.62963	0.173913	Positive <= Negative	0.342466	0.109589	0.276215	0.713309
TCAM1P	-1.85114	0.292399	NA	1.33333	0.369565	Positive <= Negative	0.726027	0.205479	0.277174	0.626073
RPL35AP14	-1.84959	0.234603	NA	2.03704	0.565217	Positive <= Negative	1.10959	0.232877	0.27747	0.605309
RN7SKP235	-1.84668	0.253932	NA	1.40741	0.391304	Positive <= Negative	0.767123	0.0958904	0.278032	0.621946
RNU6-336P	-1.84668	0.176893	NA	0.703704	0.195652	Positive <= Negative	0.383562	0.150685	0.278032	0.578319
SNORA80C	-1.84268	0.154688	NA	1.48148	0.413043	Positive <= Negative	0.808219	0.150685	0.278804	0.578319
OPN5	-1.84268	0.0879171	NA	1.48148	0.413043	Positive <= Negative	0.808219	0.232877	0.278804	0.561303
RNU7-77P	-1.84268	0.212141	NA	1.48148	0.413043	Positive <= Negative	0.808219	0.191781	0.278804	0.585724
GNL2P1	-1.82757	0.47166	NA	0.925926	0.26087	Positive <= Negative	0.506849	0.0821918	0.281739	0.720952
FAM215A	-1.82757	0.00135304	NA	1.85185	0.521739	Positive < Negative	1.0137	0.287671	0.281739	0.550828
RNU2-37P	-1.82312	0.231436	NA	1	0.282609	Positive <= Negative	0.547945	0.0958904	0.282609	0.603618
LOC101929415	-1.82114	0.0401662	NA	2.07407	0.586957	Positive < Negative	1.13699	0.30137	0.282997	0.550828
KHSRPP1	-1.80489	0.0870543	NA	17.9259	5.13043	Positive <= Negative	9.86301	0.753425	0.286202	0.559909
FAM90A27P	-1.80262	0.158892	NA	1.59259	0.456522	Positive <= Negative	0.876712	0.246575	0.286653	0.578319
GCM1	-1.79905	0.0191154	NA	3.55556	1.02174	Positive < Negative	1.9589	0.369863	0.287364	0.550828
RPL23AP50	-1.79782	0.000318577	NA	3.7037	1.06522	Positive < Negative	2.0411	0.39726	0.287609	0.550828
LINC00837	-1.79724	0.0143902	NA	1.88889	0.543478	Positive < Negative	1.0411	0.219178	0.287724	0.550828
RNU6-933P	-1.79616	0.0198489	NA	1.96296	0.565217	Positive < Negative	1.08219	0.219178	0.287941	0.550828
G6PC	-1.7873	0.0859007	NA	222.333	64.413	Positive <= Negative	122.822	0.794521	0.289714	0.559909
LCN1	-1.76867	0.287624	NA	0.0740741	0.0217391	Positive <= Negative	0.0410959	0.0410959	0.293478	0.621946
LOC107985772	-1.76867	0.111556	NA	0.518519	0.152174	Positive <= Negative	0.287671	0.109589	0.293478	0.567472
CASP14	-1.76867	0.287624	NA	0.0740741	0.0217391	Positive <= Negative	0.0410959	0.0410959	0.293478	0.621946
KCNU1	-1.76867	0.287624	NA	0.0740741	0.0217391	Positive <= Negative	0.0410959	0.0410959	0.293478	0.621946
DPPA2	-1.76867	0.701082	NA	0.0740741	0.0217391	Positive <= Negative	0.0410959	0.0273973	0.293478	0.860784
ENPP7P12	-1.76867	0.701082	NA	0.0740741	0.0217391	Positive <= Negative	0.0410959	0.0273973	0.293478	0.860784
CROCCP4	-1.76867	0.0868069	NA	1.18519	0.347826	Positive <= Negative	0.657534	0.273973	0.293478	0.559909
RBMY2JP	-1.76867	0.701082	NA	0.0740741	0.0217391	Positive <= Negative	0.0410959	0.0273973	0.293478	0.860784
DDX53	-1.76867	0.728679	NA	0.518519	0.152174	Positive <= Negative	0.287671	0.0958904	0.293478	0.865875
KRT40	-1.76867	0.701082	NA	0.0740741	0.0217391	Positive <= Negative	0.0410959	0.0273973	0.293478	0.860784
RNU6-770P	-1.76867	0.287624	NA	0.0740741	0.0217391	Positive <= Negative	0.0410959	0.0410959	0.293478	0.621946
RNU6-468P	-1.76867	0.562285	NA	0.518519	0.152174	Positive <= Negative	0.287671	0.0547945	0.293478	0.785954
BLID	-1.76867	0.562285	NA	0.518519	0.152174	Positive <= Negative	0.287671	0.0547945	0.293478	0.785954
NUCKS1P1	-1.76867	0.287624	NA	0.0740741	0.0217391	Positive <= Negative	0.0410959	0.0410959	0.293478	0.621946
C3orf84	-1.76867	0.701082	NA	0.0740741	0.0217391	Positive <= Negative	0.0410959	0.0273973	0.293478	0.860784
MTCO2P1	-1.76867	0.287624	NA	0.0740741	0.0217391	Positive <= Negative	0.0410959	0.0410959	0.293478	0.621946
MS4A13	-1.76867	0.701082	NA	0.0740741	0.0217391	Positive <= Negative	0.0410959	0.0273973	0.293478	0.860784
ZNF385D-AS1	-1.76867	0.287624	NA	0.0740741	0.0217391	Positive <= Negative	0.0410959	0.0410959	0.293478	0.621946
HMGB4	-1.76867	0.287624	NA	0.0740741	0.0217391	Positive <= Negative	0.0410959	0.0410959	0.293478	0.621946
TRIM53CP	-1.76867	0.287624	NA	0.0740741	0.0217391	Positive <= Negative	0.0410959	0.0410959	0.293478	0.621946
OR4K6P	-1.76867	0.701082	NA	0.0740741	0.0217391	Positive <= Negative	0.0410959	0.0273973	0.293478	0.860784
SNX3P1Y	-1.76867	0.701082	NA	0.0740741	0.0217391	Positive <= Negative	0.0410959	0.0273973	0.293478	0.860784
MIR4664	-1.76867	0.287624	NA	0.0740741	0.0217391	Positive <= Negative	0.0410959	0.0410959	0.293478	0.621946
USP17L1	-1.76867	0.287624	NA	0.0740741	0.0217391	Positive <= Negative	0.0410959	0.0410959	0.293478	0.621946
USP17L2	-1.76867	0.287624	NA	0.0740741	0.0217391	Positive <= Negative	0.0410959	0.0410959	0.293478	0.621946
LOC100128523	-1.76867	0.287624	NA	0.0740741	0.0217391	Positive <= Negative	0.0410959	0.0410959	0.293478	0.621946
LINC02213	-1.76867	0.287624	NA	0.0740741	0.0217391	Positive <= Negative	0.0410959	0.0410959	0.293478	0.621946
HMGB1P30	-1.76867	0.287624	NA	0.0740741	0.0217391	Positive <= Negative	0.0410959	0.0410959	0.293478	0.621946
LINC00644	-1.76867	0.287624	NA	0.0740741	0.0217391	Positive <= Negative	0.0410959	0.0410959	0.293478	0.621946
LINC02402	-1.76867	0.287624	NA	0.0740741	0.0217391	Positive <= Negative	0.0410959	0.0410959	0.293478	0.621946
RNU6-361P	-1.76867	0.287624	NA	0.0740741	0.0217391	Positive <= Negative	0.0410959	0.0410959	0.293478	0.621946
TGM6	-1.76867	0.287624	NA	0.0740741	0.0217391	Positive <= Negative	0.0410959	0.0410959	0.293478	0.621946
LINC01541	-1.76867	0.287624	NA	0.0740741	0.0217391	Positive <= Negative	0.0410959	0.0410959	0.293478	0.621946
SLC35G4	-1.76867	0.701082	NA	0.0740741	0.0217391	Positive <= Negative	0.0410959	0.0273973	0.293478	0.860784
RNU6-1056P	-1.76867	0.287624	NA	0.0740741	0.0217391	Positive <= Negative	0.0410959	0.0410959	0.293478	0.621946
MIR6852	-1.76867	0.287624	NA	0.0740741	0.0217391	Positive <= Negative	0.0410959	0.0410959	0.293478	0.621946
LOC101928168	-1.76867	0.287624	NA	0.0740741	0.0217391	Positive <= Negative	0.0410959	0.0410959	0.293478	0.621946
RNU6-435P	-1.76867	0.121774	NA	0.518519	0.152174	Positive <= Negative	0.287671	0.0821918	0.293478	0.567472
MIR342	-1.76867	0.766715	NA	0.518519	0.152174	Positive <= Negative	0.287671	0.136986	0.293478	0.887959
RNU6-211P	-1.76867	0.701082	NA	0.0740741	0.0217391	Positive <= Negative	0.0410959	0.0273973	0.293478	0.860784
MIR7-3	-1.76867	0.701082	NA	0.0740741	0.0217391	Positive <= Negative	0.0410959	0.0273973	0.293478	0.860784
OR2A14	-1.76867	0.701082	NA	0.0740741	0.0217391	Positive <= Negative	0.0410959	0.0273973	0.293478	0.860784
VCY	-1.76867	0.701082	NA	0.0740741	0.0217391	Positive <= Negative	0.0410959	0.0273973	0.293478	0.860784
LINC02096	-1.76867	0.287624	NA	0.0740741	0.0217391	Positive <= Negative	0.0410959	0.0410959	0.293478	0.621946
LINC02379	-1.76867	0.287624	NA	0.0740741	0.0217391	Positive <= Negative	0.0410959	0.0410959	0.293478	0.621946
LINC02686	-1.76867	0.287624	NA	0.0740741	0.0217391	Positive <= Negative	0.0410959	0.0410959	0.293478	0.621946
LOC100131216	-1.76867	0.287624	NA	0.0740741	0.0217391	Positive <= Negative	0.0410959	0.0410959	0.293478	0.621946
RN7SL560P	-1.76867	0.287624	NA	0.0740741	0.0217391	Positive <= Negative	0.0410959	0.0410959	0.293478	0.621946
SNORD117	-1.76867	0.287624	NA	0.0740741	0.0217391	Positive <= Negative	0.0410959	0.0410959	0.293478	0.621946
TBILA	-1.76867	0.701082	NA	0.0740741	0.0217391	Positive <= Negative	0.0410959	0.0273973	0.293478	0.860784
RNU1-64P	-1.76867	0.701082	NA	0.0740741	0.0217391	Positive <= Negative	0.0410959	0.0273973	0.293478	0.860784
OR6C4	-1.76867	0.287624	NA	0.0740741	0.0217391	Positive <= Negative	0.0410959	0.0410959	0.293478	0.621946
RNU6-1036P	-1.76867	0.287624	NA	0.0740741	0.0217391	Positive <= Negative	0.0410959	0.0410959	0.293478	0.621946
RN7SL668P	-1.76867	0.287624	NA	0.0740741	0.0217391	Positive <= Negative	0.0410959	0.0410959	0.293478	0.621946
HNRNPA1P19	-1.76867	0.287624	NA	0.0740741	0.0217391	Positive <= Negative	0.0410959	0.0410959	0.293478	0.621946
GRM7-AS2	-1.76867	0.287624	NA	0.0740741	0.0217391	Positive <= Negative	0.0410959	0.0410959	0.293478	0.621946
KRTAP10-12	-1.76867	0.287624	NA	0.0740741	0.0217391	Positive <= Negative	0.0410959	0.0410959	0.293478	0.621946
LINC00458	-1.76867	0.287624	NA	0.0740741	0.0217391	Positive <= Negative	0.0410959	0.0410959	0.293478	0.621946
MIR5590	-1.76867	0.00983226	NA	0.518519	0.152174	Positive < Negative	0.287671	0.123288	0.293478	0.550828
RNU6-621P	-1.76867	0.441802	NA	1.03704	0.304348	Positive <= Negative	0.575342	0.109589	0.293478	0.713309
MIR550A3	-1.76867	0.240274	NA	0.666667	0.195652	Positive <= Negative	0.369863	0.0958904	0.293478	0.610071
RNU6-517P	-1.76867	0.287624	NA	0.0740741	0.0217391	Positive <= Negative	0.0410959	0.0410959	0.293478	0.621946
RN7SL242P	-1.76867	0.287624	NA	0.0740741	0.0217391	Positive <= Negative	0.0410959	0.0410959	0.293478	0.621946
RNU6-455P	-1.76867	0.287624	NA	0.0740741	0.0217391	Positive <= Negative	0.0410959	0.0410959	0.293478	0.621946
GABRG3-AS1	-1.76867	0.287624	NA	0.0740741	0.0217391	Positive <= Negative	0.0410959	0.0410959	0.293478	0.621946
MIR4650-1	-1.76867	0.287624	NA	0.0740741	0.0217391	Positive <= Negative	0.0410959	0.0410959	0.293478	0.621946
LINC02789	-1.76867	0.287624	NA	0.0740741	0.0217391	Positive <= Negative	0.0410959	0.0410959	0.293478	0.621946
LOC100419739	-1.76867	0.287624	NA	0.0740741	0.0217391	Positive <= Negative	0.0410959	0.0410959	0.293478	0.621946
OTOAP1	-1.76867	0.93381	NA	0.444444	0.130435	Negative <= Positive	0.246575	0.0410959	0.293478	0.968212
VAX1	-1.76867	0.933806	NA	0.148148	0.0434783	Negative <= Positive	0.0821918	0.0410959	0.293478	0.968212
LOC101928708	-1.76867	0.93381	NA	0.222222	0.0652174	Negative <= Positive	0.123288	0.0410959	0.293478	0.968212
MIR3065	-1.76867	0.0543955	NA	0.592593	0.173913	Positive <= Negative	0.328767	0.0958904	0.293478	0.550828
RNA5SP38	-1.76867	0.701082	NA	0.296296	0.0869565	Positive <= Negative	0.164384	0.0273973	0.293478	0.860784
PCDH9-AS4	-1.76867	0.240149	NA	0.444444	0.130435	Positive <= Negative	0.246575	0.0958904	0.293478	0.610071
RNY4P24	-1.76867	0.0534406	NA	0.962963	0.282609	Positive <= Negative	0.534247	0.123288	0.293478	0.550828
MAGEA9B	-1.76867	0.646577	NA	0.814815	0.23913	Positive <= Negative	0.452055	0.0958904	0.293478	0.830545
MBL3P	-1.76867	0.528427	NA	0.592593	0.173913	Positive <= Negative	0.328767	0.123288	0.293478	0.76198
SYT8	-1.76867	0.0572009	NA	0.37037	0.108696	Positive <= Negative	0.205479	0.123288	0.293478	0.550828
FAM66E	-1.76867	0.267234	NA	0.148148	0.0434783	Positive <= Negative	0.0821918	0.0684932	0.293478	0.621946
MIR3137	-1.76867	0.46432	NA	0.296296	0.0869565	Positive <= Negative	0.164384	0.0821918	0.293478	0.715592
IVL	-1.76867	0.57204	NA	0.148148	0.0434783	Positive <= Negative	0.0821918	0.0547945	0.293478	0.790761
LOC101928748	-1.76867	0.121749	NA	0.37037	0.108696	Positive <= Negative	0.205479	0.0821918	0.293478	0.567472
KRT18P60	-1.76867	0.834627	NA	0.444444	0.130435	Positive <= Negative	0.246575	0.0684932	0.293478	0.926494
MIR4516	-1.76867	0.933806	NA	0.148148	0.0434783	Negative <= Positive	0.0821918	0.0410959	0.293478	0.968212
KCNQ1-AS1	-1.76867	0.287624	NA	0.222222	0.0652174	Positive <= Negative	0.123288	0.0410959	0.293478	0.621946
LOC650024	-1.76867	0.653378	NA	0.444444	0.130435	Negative <= Positive	0.246575	0.0547945	0.293478	0.834489
RPS23P9	-1.76867	0.28775	NA	0.148148	0.0434783	Positive <= Negative	0.0821918	0.0410959	0.293478	0.621946
EGFL8	-1.76867	0.117678	NA	0.148148	0.0434783	Positive <= Negative	0.0821918	0.0547945	0.293478	0.567472
RNU6-155P	-1.76867	0.701082	NA	0.148148	0.0434783	Positive <= Negative	0.0821918	0.0273973	0.293478	0.860784
RNA5SP373	-1.76867	0.701082	NA	0.148148	0.0434783	Positive <= Negative	0.0821918	0.0273973	0.293478	0.860784
RPL9P26	-1.76867	0.701082	NA	0.148148	0.0434783	Positive <= Negative	0.0821918	0.0273973	0.293478	0.860784
OR6B2	-1.76867	0.701082	NA	0.296296	0.0869565	Positive <= Negative	0.164384	0.0273973	0.293478	0.860784
RNU6-694P	-1.76867	0.114335	NA	0.296296	0.0869565	Positive <= Negative	0.164384	0.0547945	0.293478	0.567472
TCP11X1	-1.76867	0.728679	NA	0.444444	0.130435	Positive <= Negative	0.246575	0.0958904	0.293478	0.865875
OR52P2P	-1.76867	0.287624	NA	0.296296	0.0869565	Positive <= Negative	0.164384	0.0410959	0.293478	0.621946
RN7SKP282	-1.76867	0.479094	NA	0.592593	0.173913	Positive <= Negative	0.328767	0.0821918	0.293478	0.726221
RN7SL63P	-1.76867	0.478855	NA	0.222222	0.0652174	Positive <= Negative	0.123288	0.0821918	0.293478	0.72617
MTCO3P17	-1.76867	0.933806	NA	0.148148	0.0434783	Negative <= Positive	0.0821918	0.0410959	0.293478	0.968212
TRAPPC13P1	-1.76867	0.24467	NA	0.592593	0.173913	Positive <= Negative	0.328767	0.0958904	0.293478	0.613677
RBMY2MP	-1.76867	0.933806	NA	0.148148	0.0434783	Negative <= Positive	0.0821918	0.0410959	0.293478	0.968212
FAM71C	-1.76867	0.478855	NA	0.222222	0.0652174	Positive <= Negative	0.123288	0.0821918	0.293478	0.72617
MIR3135A	-1.76867	0.45706	NA	0.444444	0.130435	Positive <= Negative	0.246575	0.0821918	0.293478	0.713309
RNU6-928P	-1.76867	0.25701	NA	1.11111	0.326087	Positive <= Negative	0.616438	0.164384	0.293478	0.621946
RNU6-935P	-1.76867	0.701082	NA	0.148148	0.0434783	Positive <= Negative	0.0821918	0.0273973	0.293478	0.860784
WFDC9	-1.76867	0.933806	NA	0.148148	0.0434783	Negative <= Positive	0.0821918	0.0410959	0.293478	0.968212
LOC105371458	-1.76867	0.552534	NA	0.148148	0.0434783	Positive <= Negative	0.0821918	0.0547945	0.293478	0.777769
MIR4677	-1.76867	0.552534	NA	0.148148	0.0434783	Positive <= Negative	0.0821918	0.0547945	0.293478	0.777769
NPM1P40	-1.76867	0.653329	NA	0.222222	0.0652174	Negative <= Positive	0.123288	0.0547945	0.293478	0.834489
MAGEB5	-1.76867	0.278769	NA	0.37037	0.108696	Positive <= Negative	0.205479	0.0684932	0.293478	0.621946
HCFC2P1	-1.76867	0.701082	NA	0.296296	0.0869565	Positive <= Negative	0.164384	0.0273973	0.293478	0.860784
SERPINB8P1	-1.76867	0.701082	NA	0.148148	0.0434783	Positive <= Negative	0.0821918	0.0273973	0.293478	0.860784
LINC02548	-1.76867	0.45706	NA	0.444444	0.130435	Positive <= Negative	0.246575	0.0821918	0.293478	0.713309
LINC02375	-1.76867	0.933806	NA	0.148148	0.0434783	Negative <= Positive	0.0821918	0.0410959	0.293478	0.968212
RGPD4-AS1	-1.76867	0.933806	NA	0.148148	0.0434783	Negative <= Positive	0.0821918	0.0410959	0.293478	0.968212
MIR3115	-1.76867	0.287624	NA	0.148148	0.0434783	Positive <= Negative	0.0821918	0.0410959	0.293478	0.621946
TAAR4P	-1.76867	0.701082	NA	0.148148	0.0434783	Positive <= Negative	0.0821918	0.0273973	0.293478	0.860784
SMR3A	-1.76867	0.933806	NA	0.148148	0.0434783	Negative <= Positive	0.0821918	0.0410959	0.293478	0.968212
AGBL4-IT1	-1.76867	0.933806	NA	0.148148	0.0434783	Negative <= Positive	0.0821918	0.0410959	0.293478	0.968212
RNY4	-1.76867	0.562285	NA	0.222222	0.0652174	Positive <= Negative	0.123288	0.0547945	0.293478	0.785954
CNBD1	-1.76867	0.0234568	NA	0.592593	0.173913	Positive < Negative	0.328767	0.109589	0.293478	0.550828
RPL23AP47	-1.76867	0.0238262	NA	0.296296	0.0869565	Positive < Negative	0.164384	0.136986	0.293478	0.550828
FAM230J	-1.76867	0.267234	NA	0.148148	0.0434783	Positive <= Negative	0.0821918	0.0684932	0.293478	0.621946
VTI1BP4	-1.76867	0.0444749	NA	0.37037	0.108696	Positive < Negative	0.205479	0.0684932	0.293478	0.550828
IGHD3-10	-1.76867	0.117678	NA	0.148148	0.0434783	Positive <= Negative	0.0821918	0.0547945	0.293478	0.567472
MIR4714	-1.76867	0.57204	NA	0.148148	0.0434783	Positive <= Negative	0.0821918	0.0547945	0.293478	0.790761
OR52A5	-1.76867	0.57204	NA	0.148148	0.0434783	Positive <= Negative	0.0821918	0.0547945	0.293478	0.790761
HBE1	-1.76867	0.834613	NA	0.222222	0.0652174	Positive <= Negative	0.123288	0.0684932	0.293478	0.926494
OR5P1P	-1.76867	0.24467	NA	0.444444	0.130435	Positive <= Negative	0.246575	0.0958904	0.293478	0.613677
ADIG	-1.76867	0.494033	NA	0.296296	0.0869565	Positive <= Negative	0.164384	0.0821918	0.293478	0.73716
RNY4P34	-1.76867	0.240149	NA	0.444444	0.130435	Positive <= Negative	0.246575	0.0958904	0.293478	0.610071
EIF1P5	-1.76867	0.121355	NA	0.148148	0.0434783	Positive <= Negative	0.0821918	0.0821918	0.293478	0.567472
RN7SL25P	-1.76867	0.933806	NA	0.148148	0.0434783	Negative <= Positive	0.0821918	0.0410959	0.293478	0.968212
RNU6-521P	-1.76867	0.701082	NA	0.148148	0.0434783	Positive <= Negative	0.0821918	0.0273973	0.293478	0.860784
RNU6-514P	-1.76867	0.231422	NA	0.592593	0.173913	Positive <= Negative	0.328767	0.0958904	0.293478	0.603618
MIR1272	-1.76867	0.701082	NA	0.148148	0.0434783	Positive <= Negative	0.0821918	0.0273973	0.293478	0.860784
LINC01392	-1.76867	0.653329	NA	0.222222	0.0652174	Negative <= Positive	0.123288	0.0547945	0.293478	0.834489
MIR4670	-1.76867	0.267388	NA	0.296296	0.0869565	Positive <= Negative	0.164384	0.0684932	0.293478	0.621946
RN7SL646P	-1.76867	0.28775	NA	0.148148	0.0434783	Positive <= Negative	0.0821918	0.0410959	0.293478	0.621946
TPRKBP2	-1.75053	0.00372222	NA	2.92593	0.869565	Positive < Negative	1.63014	0.383562	0.297193	0.550828
LOC101927188	-1.73697	0.0126607	NA	1.66667	0.5	Positive < Negative	0.931507	0.178082	0.3	0.550828
FABP7	-1.73168	0.0240123	NA	5.7037	1.71739	Positive < Negative	3.19178	0.356164	0.301101	0.550828
LINC01847	-1.72287	0.350112	NA	1.14815	0.347826	Positive <= Negative	0.643836	0.178082	0.302945	0.674076
THAP12P5	-1.72287	0.0394906	NA	4.59259	1.3913	Positive < Negative	2.57534	0.424658	0.302945	0.550828
ATP5PBP1	-1.71976	0.565397	NA	2.14815	0.652174	Negative <= Positive	1.20548	0.205479	0.303598	0.788288
RPL32P26	-1.70727	0.0999857	NA	0.851852	0.26087	Positive <= Negative	0.479452	0.136986	0.306238	0.567472
KIF26B-AS1	-1.70594	0.00553458	NA	3.33333	1.02174	Positive < Negative	1.87671	0.369863	0.306522	0.550828
LINC02471	-1.70454	0.025698	NA	1.62963	0.5	Positive < Negative	0.917808	0.232877	0.306818	0.550828
RPL34P13	-1.69467	0.324499	NA	0.703704	0.217391	Positive <= Negative	0.39726	0.136986	0.308924	0.652433
MIR3178	-1.69467	0.0520989	NA	0.703704	0.217391	Positive <= Negative	0.39726	0.123288	0.308924	0.550828
FAM135A-AS1	-1.69067	0.0502298	NA	2.66667	0.826087	Positive <= Negative	1.50685	0.328767	0.309783	0.550828
LINC02380	-1.69067	0.237426	NA	1.33333	0.413043	Positive <= Negative	0.753425	0.191781	0.309783	0.608432
CLDN6	-1.68621	0.916074	NA	0.62963	0.195652	Positive <= Negative	0.356164	0.109589	0.310742	0.961825
EPPIN	-1.68621	0.76672	NA	0.62963	0.195652	Positive <= Negative	0.356164	0.136986	0.310742	0.887959
MIR941-5	-1.68621	0.0168697	NA	0.62963	0.195652	Positive < Negative	0.356164	0.219178	0.310742	0.550828
TBATA	-1.68121	0.108861	NA	1.18519	0.369565	Positive <= Negative	0.671233	0.205479	0.311821	0.567472
SLC38A8	-1.68121	0.712087	NA	1.18519	0.369565	Positive <= Negative	0.671233	0.0958904	0.311821	0.86245
FANCD2P2	-1.68121	0.0924559	NA	1.18519	0.369565	Positive <= Negative	0.671233	0.164384	0.311821	0.563426
OR10Q1	-1.67557	0.83464	NA	0.555556	0.173913	Positive <= Negative	0.315068	0.0684932	0.313043	0.926494
PPP3R2	-1.67557	0.268186	NA	1.11111	0.347826	Positive <= Negative	0.630137	0.164384	0.313043	0.621946
RN7SL173P	-1.67557	0.303626	NA	1.11111	0.347826	Positive <= Negative	0.630137	0.205479	0.313043	0.631522
VSIG8	-1.67138	0.0111627	NA	1.59259	0.5	Positive < Negative	0.90411	0.273973	0.313953	0.550828
IFNA5	-1.66914	0.101282	NA	1.03704	0.326087	Positive <= Negative	0.589041	0.164384	0.314441	0.567472
GPRACR	-1.66176	0.381637	NA	0.481481	0.152174	Positive <= Negative	0.273973	0.109589	0.316054	0.699829
MIR7156	-1.66176	0.203706	NA	0.481481	0.152174	Positive <= Negative	0.273973	0.123288	0.316054	0.578742
LOC105375861	-1.66176	0.393214	NA	0.481481	0.152174	Positive <= Negative	0.273973	0.109589	0.316054	0.709351
LOC100144595	-1.66176	0.960089	NA	0.481481	0.152174	Negative <= Positive	0.273973	0.123288	0.316054	0.980392
RNU6-1322P	-1.66176	0.099883	NA	0.481481	0.152174	Positive <= Negative	0.273973	0.136986	0.316054	0.567041
KRT18P26	-1.66176	0.121351	NA	0.481481	0.152174	Positive <= Negative	0.273973	0.109589	0.316054	0.567472
RNU6-194P	-1.66176	0.0547237	NA	0.962963	0.304348	Positive <= Negative	0.547945	0.123288	0.316054	0.550828
LOC101928743	-1.66176	0.211112	NA	0.962963	0.304348	Positive <= Negative	0.547945	0.123288	0.316054	0.584847
RNU6-597P	-1.6532	0.882724	NA	0.888889	0.282609	Positive <= Negative	0.506849	0.109589	0.317935	0.95049
IZUMO1R	-1.6532	0.297393	NA	0.888889	0.282609	Positive <= Negative	0.506849	0.136986	0.317935	0.629201
ABCF2P1	-1.65003	0.00345324	NA	2.59259	0.826087	Positive < Negative	1.47945	0.465753	0.318634	0.550828
LOC100420642	-1.64737	0.0140698	NA	2.11111	0.673913	Positive < Negative	1.20548	0.246575	0.319222	0.550828
H2BC3	-1.64314	0.399267	NA	0.814815	0.26087	Positive <= Negative	0.465753	0.109589	0.320158	0.713309
LINC01804	-1.64314	0.914033	NA	0.814815	0.26087	Negative <= Positive	0.465753	0.0821918	0.320158	0.960274
HMGB1P17	-1.64314	0.253721	NA	0.407407	0.130435	Positive <= Negative	0.232877	0.0958904	0.320158	0.621697
LOC100996737	-1.64314	0.292754	NA	0.407407	0.130435	Positive <= Negative	0.232877	0.136986	0.320158	0.626073
PRSS30P	-1.64314	0.695451	NA	0.407407	0.130435	Positive <= Negative	0.232877	0.0958904	0.320158	0.860784
MIR8068	-1.64314	0.117696	NA	0.407407	0.130435	Positive <= Negative	0.232877	0.0547945	0.320158	0.567472
LRIT2	-1.64314	0.0528884	NA	0.407407	0.130435	Positive <= Negative	0.232877	0.0958904	0.320158	0.550828
ALOX15P2	-1.64314	0.235743	NA	0.407407	0.130435	Positive <= Negative	0.232877	0.0958904	0.320158	0.60761
ASPRV1	-1.64314	0.136408	NA	1.22222	0.391304	Positive <= Negative	0.69863	0.246575	0.320158	0.578156
LINC00276	-1.64314	0.252992	NA	1.22222	0.391304	Positive <= Negative	0.69863	0.232877	0.320158	0.620774
MTND1P14	-1.63541	0.118897	NA	1.14815	0.369565	Positive <= Negative	0.657534	0.109589	0.321879	0.567472
CST4	-1.63117	0.0534632	NA	0.740741	0.23913	Positive <= Negative	0.424658	0.123288	0.322826	0.550828
RS1	-1.63117	0.0515826	NA	0.740741	0.23913	Positive <= Negative	0.424658	0.150685	0.322826	0.550828
RPSAP57	-1.63117	0.0579715	NA	1.48148	0.478261	Positive <= Negative	0.849315	0.219178	0.322826	0.550828
NARS1P2	-1.63117	0.687238	NA	0.740741	0.23913	Positive <= Negative	0.424658	0.0958904	0.322826	0.857066
MIR6504	-1.63117	0.123963	NA	0.740741	0.23913	Positive <= Negative	0.424658	0.109589	0.322826	0.57061
MIR4424	-1.63117	0.45706	NA	0.740741	0.23913	Positive <= Negative	0.424658	0.0821918	0.322826	0.713309
RN7SKP38	-1.63117	0.200317	NA	0.740741	0.23913	Positive <= Negative	0.424658	0.123288	0.322826	0.578319
DDTL	-1.63117	0.663733	NA	3.7037	1.19565	Positive <= Negative	2.12329	0.39726	0.322826	0.841238
TRAJ17	-1.6285	0.0867732	NA	1.81481	0.586957	Positive <= Negative	1.0411	0.30137	0.323425	0.559909
DMBT1L1	-1.62428	0.0158841	NA	7.03704	2.28261	Positive < Negative	4.0411	0.369863	0.324371	0.550828
RPL7AP42	-1.62282	0.0466056	NA	1.74074	0.565217	Positive < Negative	1	0.246575	0.324699	0.550828
PLG	-1.62282	0.00879382	NA	3.48148	1.13043	Positive < Negative	2	0.520548	0.324699	0.550828
RNU6-319P	-1.61667	0.678993	NA	0.666667	0.217391	Positive <= Negative	0.383562	0.0958904	0.326087	0.852122
MIR5196	-1.61667	0.108226	NA	0.666667	0.217391	Positive <= Negative	0.383562	0.136986	0.326087	0.567472
AGKP2	-1.61667	0.0895743	NA	0.333333	0.108696	Positive <= Negative	0.191781	0.164384	0.326087	0.562473
RNA5SP28	-1.61667	0.613822	NA	1.33333	0.434783	Positive <= Negative	0.767123	0.164384	0.326087	0.811724
RNU6-999P	-1.61667	0.844827	NA	0.333333	0.108696	Positive <= Negative	0.191781	0.0684932	0.326087	0.932298
UBTFL3	-1.61667	0.226857	NA	0.333333	0.108696	Positive <= Negative	0.191781	0.0958904	0.326087	0.599692
LOC105378736	-1.61667	0.941126	NA	0.333333	0.108696	Positive <= Negative	0.191781	0.109589	0.326087	0.971121
PSG4	-1.61667	0.272999	NA	0.333333	0.108696	Positive <= Negative	0.191781	0.0684932	0.326087	0.621946
RN7SL164P	-1.61667	0.0444749	NA	0.333333	0.108696	Positive < Negative	0.191781	0.0684932	0.326087	0.550828
MIR548AX	-1.61667	0.0444749	NA	0.333333	0.108696	Positive < Negative	0.191781	0.0684932	0.326087	0.550828
EIF4E2P1	-1.61667	0.0598622	NA	1.33333	0.434783	Positive <= Negative	0.767123	0.219178	0.326087	0.550828
MIR378E	-1.60821	0.00808065	NA	1.25926	0.413043	Positive < Negative	0.726027	0.232877	0.328005	0.550828
CTXN3	-1.60821	0.19863	NA	1.25926	0.413043	Positive <= Negative	0.726027	0.150685	0.328005	0.578319
ENO1P3	-1.60518	0.427766	NA	2.77778	0.913043	Positive <= Negative	1.60274	0.273973	0.328696	0.713309
SPDYE7P	-1.60028	0.0775205	NA	3.88889	1.28261	Positive <= Negative	2.24658	0.452055	0.329814	0.55539
AKAP8P1	-1.59875	0.855065	NA	0.592593	0.195652	Positive <= Negative	0.342466	0.0684932	0.330163	0.937601
TRDD3	-1.59875	0.214689	NA	0.592593	0.195652	Positive <= Negative	0.342466	0.123288	0.330163	0.588557
MIR1287	-1.59875	0.10207	NA	0.592593	0.195652	Positive <= Negative	0.342466	0.136986	0.330163	0.567472
LOC100506790	-1.59875	0.0528884	NA	0.592593	0.195652	Positive <= Negative	0.342466	0.0958904	0.330163	0.550828
LINC01964	-1.59875	0.25389	NA	0.592593	0.195652	Positive <= Negative	0.342466	0.0958904	0.330163	0.621946
RN7SL441P	-1.59875	0.0374959	NA	1.77778	0.586957	Positive < Negative	1.0274	0.205479	0.330163	0.550828
RNA5SP52	-1.5918	0.106074	NA	0.851852	0.282609	Positive <= Negative	0.493151	0.136986	0.331758	0.567472
RNU6-633P	-1.5918	0.240274	NA	0.851852	0.282609	Positive <= Negative	0.493151	0.0958904	0.331758	0.610071
MTND1P32	-1.58281	0.0903031	NA	5.92593	1.97826	Positive <= Negative	3.43836	0.493151	0.333832	0.562473
LINC00705	-1.58124	0.000340981	NA	20.5556	6.86957	Positive < Negative	11.9315	0.835616	0.334195	0.550828
LINC02733	-1.57603	0.581991	NA	0.259259	0.0869565	Positive <= Negative	0.150685	0.0547945	0.335404	0.797042
MIR587	-1.57603	0.273076	NA	0.259259	0.0869565	Positive <= Negative	0.150685	0.0684932	0.335404	0.621946
RN7SL698P	-1.57603	0.21403	NA	1.2963	0.434783	Positive <= Negative	0.753425	0.260274	0.335404	0.588539
AADACL4	-1.57603	0.333763	NA	0.518519	0.173913	Positive <= Negative	0.30137	0.136986	0.335404	0.659414
LOC440346	-1.57603	0.116243	NA	0.259259	0.0869565	Positive <= Negative	0.150685	0.109589	0.335404	0.567472
LINC02513	-1.57603	0.116454	NA	0.777778	0.26087	Positive <= Negative	0.452055	0.109589	0.335404	0.567472
RNU6-838P	-1.57603	0.464365	NA	0.777778	0.26087	Positive <= Negative	0.452055	0.0821918	0.335404	0.715592
OR2AK2	-1.57603	0.28775	NA	0.259259	0.0869565	Positive <= Negative	0.150685	0.0410959	0.335404	0.621946
RN7SKP40	-1.57603	0.581991	NA	0.259259	0.0869565	Positive <= Negative	0.150685	0.0547945	0.335404	0.797042
CRIP1P3	-1.57603	0.701082	NA	0.259259	0.0869565	Positive <= Negative	0.150685	0.0273973	0.335404	0.860784
MIR602	-1.57603	0.834633	NA	0.259259	0.0869565	Positive <= Negative	0.150685	0.0684932	0.335404	0.926494
RPL9P17	-1.57603	0.894046	NA	0.518519	0.173913	Negative <= Positive	0.30137	0.164384	0.335404	0.953724
PRR20G	-1.57603	0.0458666	NA	0.259259	0.0869565	Positive < Negative	0.150685	0.0684932	0.335404	0.550828
LINC01567	-1.57603	0.0458928	NA	0.518519	0.173913	Positive < Negative	0.30137	0.0684932	0.335404	0.550828
PPIAP52	-1.57603	0.0445006	NA	0.518519	0.173913	Positive < Negative	0.30137	0.0684932	0.335404	0.550828
RERG-AS1	-1.57603	0.894963	NA	0.259259	0.0869565	Negative <= Positive	0.150685	0.0821918	0.335404	0.953724
BNIP3P33	-1.57603	0.562285	NA	0.259259	0.0869565	Positive <= Negative	0.150685	0.0547945	0.335404	0.785954
RNU4-87P	-1.57603	0.295317	NA	0.259259	0.0869565	Positive <= Negative	0.150685	0.0410959	0.335404	0.628344
RPTN	-1.57519	0.0158717	NA	111.481	37.413	Positive < Negative	64.8082	0.958904	0.335599	0.550828
CYP4Z2P	-1.56937	0.0424898	NA	2	0.673913	Positive < Negative	1.16438	0.369863	0.336957	0.550828
DYTN	-1.56704	0.174215	NA	1.48148	0.5	Positive <= Negative	0.863014	0.150685	0.3375	0.578319
RAET1L	-1.56222	0.601325	NA	0.962963	0.326087	Positive <= Negative	0.561644	0.164384	0.338629	0.806834
FAM223A	-1.56222	0.0565264	NA	0.962963	0.326087	Positive <= Negative	0.561644	0.30137	0.338629	0.550828
RPS23P2	-1.56222	0.0465529	NA	0.962963	0.326087	Positive < Negative	0.561644	0.178082	0.338629	0.550828
RNU6-653P	-1.56222	0.929417	NA	0.962963	0.326087	Negative <= Positive	0.561644	0.164384	0.338629	0.968212
OR10G4	-1.55717	0.587572	NA	1.40741	0.478261	Positive <= Negative	0.821918	0.205479	0.339817	0.800827
ACOD1	-1.55717	0.0439515	NA	3.51852	1.19565	Positive < Negative	2.05479	0.30137	0.339817	0.550828
SAGE1	-1.55717	0.663772	NA	0.703704	0.23913	Positive <= Negative	0.410959	0.164384	0.339817	0.841238
OR8A1	-1.55717	0.0516566	NA	0.703704	0.23913	Positive <= Negative	0.410959	0.0958904	0.339817	0.550828
RN7SL74P	-1.55717	0.121749	NA	0.703704	0.23913	Positive <= Negative	0.410959	0.0821918	0.339817	0.567472
IGKV1-9	-1.55652	0.0756106	NA	7.48148	2.54348	Positive <= Negative	4.36986	0.60274	0.33997	0.55539
RN7SL363P	-1.55568	0.0366042	NA	3.25926	1.1087	Positive < Negative	1.90411	0.369863	0.340168	0.550828
LCT	-1.55066	0.787252	NA	116.926	39.913	Positive <= Negative	68.3973	0.630137	0.341353	0.900996
TEX44	-1.54889	0.00635707	NA	2.92593	1	Positive < Negative	1.71233	0.0958904	0.341772	0.550828
BZW1-AS1	-1.54628	0.479124	NA	0.444444	0.152174	Positive <= Negative	0.260274	0.0821918	0.342391	0.726221
LINC02877	-1.54628	0.278769	NA	0.444444	0.152174	Positive <= Negative	0.260274	0.0684932	0.342391	0.621946
RPS8P4	-1.54628	0.572117	NA	0.444444	0.152174	Positive <= Negative	0.260274	0.0547945	0.342391	0.790761
LOC105376334	-1.54628	0.0529937	NA	0.444444	0.152174	Positive <= Negative	0.260274	0.0958904	0.342391	0.550828
C2orf83	-1.54628	0.923544	NA	0.444444	0.152174	Negative <= Positive	0.260274	0.0821918	0.342391	0.964756
LINC02179	-1.54628	0.57204	NA	0.444444	0.152174	Positive <= Negative	0.260274	0.0547945	0.342391	0.790761
RN7SL300P	-1.54628	0.844833	NA	0.444444	0.152174	Positive <= Negative	0.260274	0.0684932	0.342391	0.932298
RPL21P106	-1.54628	0.834633	NA	0.444444	0.152174	Positive <= Negative	0.260274	0.0684932	0.342391	0.926494
MIR200C	-1.54628	0.572117	NA	0.444444	0.152174	Positive <= Negative	0.260274	0.0547945	0.342391	0.790761
TRGJP1	-1.54628	0.0865123	NA	0.888889	0.304348	Positive <= Negative	0.520548	0.232877	0.342391	0.559909
LOC101927839	-1.54628	0.0685736	NA	0.888889	0.304348	Positive <= Negative	0.520548	0.219178	0.342391	0.552005
BAGE2	-1.54628	0.0946114	NA	1.33333	0.456522	Positive <= Negative	0.780822	0.342466	0.342391	0.56442
OR2AG1	-1.54126	0.0125673	NA	4.55556	1.56522	Positive < Negative	2.67123	0.383562	0.343584	0.550828
RNU105B	-1.53919	0.0405482	NA	1.07407	0.369565	Positive < Negative	0.630137	0.178082	0.344078	0.550828
SLC25A34-AS1	-1.53421	0.0589968	NA	1.25926	0.434783	Positive <= Negative	0.739726	0.191781	0.345269	0.550828
LINC02526	-1.53421	0.146347	NA	1.25926	0.434783	Positive <= Negative	0.739726	0.273973	0.345269	0.578319
RN7SL815P	-1.53421	0.591982	NA	0.62963	0.217391	Positive <= Negative	0.369863	0.0547945	0.345269	0.801739
SPTLC1P3	-1.53421	0.471705	NA	0.62963	0.217391	Positive <= Negative	0.369863	0.0821918	0.345269	0.720952
BMS1P3	-1.53421	0.712062	NA	0.62963	0.217391	Positive <= Negative	0.369863	0.0958904	0.345269	0.86245
RN7SL801P	-1.53421	0.0111393	NA	3.14815	1.08696	Positive < Negative	1.84932	0.39726	0.345269	0.550828
RPS17P13	-1.53421	0.176893	NA	0.62963	0.217391	Positive <= Negative	0.369863	0.150685	0.345269	0.578319
MIR604	-1.52767	0.570753	NA	0.814815	0.282609	Positive <= Negative	0.479452	0.164384	0.346838	0.790761
RN7SL20P	-1.52767	0.548256	NA	0.814815	0.282609	Positive <= Negative	0.479452	0.123288	0.346838	0.775044
BNIP3P19	-1.52767	0.278846	NA	0.814815	0.282609	Positive <= Negative	0.479452	0.0684932	0.346838	0.621946
C9orf92	-1.52767	0.217681	NA	0.814815	0.282609	Positive <= Negative	0.479452	0.191781	0.346838	0.590849
RN7SL664P	-1.52767	0.121787	NA	0.814815	0.282609	Positive <= Negative	0.479452	0.0821918	0.346838	0.567472
LOC100420803	-1.52582	0.00364357	NA	4.44444	1.54348	Positive < Negative	2.61644	0.465753	0.347283	0.550828
MIR3609	-1.52356	0.0996067	NA	1	0.347826	Positive <= Negative	0.589041	0.164384	0.347826	0.567041
MIR3134	-1.52203	0.11138	NA	2.18519	0.76087	Positive <= Negative	1.28767	0.356164	0.348195	0.567472
AMMECR1LP1	-1.52075	0.564951	NA	1.18519	0.413043	Positive <= Negative	0.69863	0.164384	0.348505	0.787703
MIR4766	-1.51714	0.0204133	NA	1.55556	0.543478	Positive < Negative	0.917808	0.287671	0.349379	0.550828
RNU6-876P	-1.51492	0.542053	NA	1.92593	0.673913	Positive <= Negative	1.13699	0.232877	0.349916	0.770794
RPS3AP39	-1.51284	0.00956154	NA	2.48148	0.869565	Positive < Negative	1.46575	0.342466	0.350422	0.550828
SFTPA1	-1.51258	0.612957	NA	5.14815	1.80435	Positive <= Negative	3.0411	0.438356	0.350485	0.811603
RN7SL656P	-1.50564	0.0401155	NA	0.555556	0.195652	Positive < Negative	0.328767	0.205479	0.352174	0.550828
LOC100422685	-1.50564	0.124692	NA	0.555556	0.195652	Positive <= Negative	0.328767	0.0821918	0.352174	0.57061
ETS1-AS1	-1.50564	0.24467	NA	0.37037	0.130435	Positive <= Negative	0.219178	0.0958904	0.352174	0.613677
LINC01681	-1.50564	0.581991	NA	0.185185	0.0652174	Positive <= Negative	0.109589	0.0547945	0.352174	0.797042
LOC643067	-1.50564	0.121116	NA	0.37037	0.130435	Positive <= Negative	0.219178	0.109589	0.352174	0.567472
HPYR1	-1.50564	0.844827	NA	0.37037	0.130435	Positive <= Negative	0.219178	0.0684932	0.352174	0.932298
RPL9P27	-1.50564	0.141432	NA	0.37037	0.130435	Positive <= Negative	0.219178	0.178082	0.352174	0.578319
DBX2	-1.50564	0.992934	NA	0.925926	0.326087	Negative <= Positive	0.547945	0.164384	0.352174	0.998548
AMYP1	-1.50564	0.127547	NA	0.185185	0.0652174	Positive <= Negative	0.109589	0.0821918	0.352174	0.572748
GAL3ST3	-1.50564	0.865261	NA	0.185185	0.0652174	Positive <= Negative	0.109589	0.0684932	0.352174	0.943192
RN7SL594P	-1.50564	0.217802	NA	0.925926	0.326087	Positive <= Negative	0.547945	0.191781	0.352174	0.591069
RNVU1-8	-1.50564	0.865261	NA	0.185185	0.0652174	Positive <= Negative	0.109589	0.0684932	0.352174	0.943192
RPS20P6	-1.50564	0.865261	NA	0.185185	0.0652174	Positive <= Negative	0.109589	0.0684932	0.352174	0.943192
CCDC103	-1.50564	0.182856	NA	0.740741	0.26087	Positive <= Negative	0.438356	0.150685	0.352174	0.578319
LOC112268176	-1.50564	0.28775	NA	0.185185	0.0652174	Positive <= Negative	0.109589	0.0410959	0.352174	0.621946
TAS2R40	-1.50564	0.745119	NA	1.11111	0.391304	Positive <= Negative	0.657534	0.136986	0.352174	0.874601
LINC01774	-1.50564	0.581991	NA	0.185185	0.0652174	Positive <= Negative	0.109589	0.0547945	0.352174	0.797042
LOC101928401	-1.50564	0.562285	NA	0.37037	0.130435	Positive <= Negative	0.219178	0.0547945	0.352174	0.785954
MKRN3	-1.50564	0.290574	NA	0.37037	0.130435	Positive <= Negative	0.219178	0.0684932	0.352174	0.623699
LOC100130801	-1.50564	0.653378	NA	0.37037	0.130435	Negative <= Positive	0.219178	0.0547945	0.352174	0.834489
LEFTY3	-1.50564	0.865261	NA	0.185185	0.0652174	Positive <= Negative	0.109589	0.0684932	0.352174	0.943192
MIR2117HG	-1.50564	0.203759	NA	0.37037	0.130435	Positive <= Negative	0.219178	0.123288	0.352174	0.578742
SMARCB1	-1.50564	0.456922	NA	0.185185	0.0652174	Positive <= Negative	0.109589	0.0821918	0.352174	0.713309
RPS15AP23	-1.50564	0.653378	NA	0.37037	0.130435	Negative <= Positive	0.219178	0.0547945	0.352174	0.834489
CLEC4G	-1.50564	0.0533164	NA	0.37037	0.130435	Positive <= Negative	0.219178	0.123288	0.352174	0.550828
FAM138A	-1.50564	0.478855	NA	0.185185	0.0652174	Positive <= Negative	0.109589	0.0821918	0.352174	0.72617
RN7SL517P	-1.50564	0.195272	NA	2.40741	0.847826	Positive <= Negative	1.42466	0.219178	0.352174	0.578319
TEX33	-1.50564	0.509397	NA	0.37037	0.130435	Positive <= Negative	0.219178	0.0821918	0.352174	0.748178
OR14A16	-1.50564	0.28775	NA	0.37037	0.130435	Positive <= Negative	0.219178	0.0410959	0.352174	0.621946
RNA5SP68	-1.50564	0.581991	NA	0.185185	0.0652174	Positive <= Negative	0.109589	0.0547945	0.352174	0.797042
RPL23AP83	-1.50564	0.47166	NA	0.37037	0.130435	Positive <= Negative	0.219178	0.0821918	0.352174	0.720952
RN7SL185P	-1.50564	0.28775	NA	0.37037	0.130435	Positive <= Negative	0.219178	0.0410959	0.352174	0.621946
RNU2-30P	-1.50564	0.653329	NA	0.185185	0.0652174	Negative <= Positive	0.109589	0.0547945	0.352174	0.834489
CYCSP5	-1.50564	0.494033	NA	0.37037	0.130435	Positive <= Negative	0.219178	0.0821918	0.352174	0.73716
CCL4	-1.50564	0.127547	NA	0.185185	0.0652174	Positive <= Negative	0.109589	0.0821918	0.352174	0.572748
OR7D4	-1.50564	0.865261	NA	0.185185	0.0652174	Positive <= Negative	0.109589	0.0684932	0.352174	0.943192
LOC728138	-1.50564	0.127547	NA	0.185185	0.0652174	Positive <= Negative	0.109589	0.0821918	0.352174	0.572748
RNU6-987P	-1.50564	0.674025	NA	1.11111	0.391304	Positive <= Negative	0.657534	0.136986	0.352174	0.848402
RPL13AP19	-1.50564	0.534906	NA	0.740741	0.26087	Positive <= Negative	0.438356	0.123288	0.352174	0.766468
LINC01233	-1.50564	0.127625	NA	0.37037	0.130435	Positive <= Negative	0.219178	0.0821918	0.352174	0.572748
DNAAF6	-1.50564	0.907693	NA	0.37037	0.130435	Positive <= Negative	0.219178	0.109589	0.352174	0.957109
RNA5SP212	-1.50564	0.112177	NA	2.96296	1.04348	Positive <= Negative	1.75342	0.342466	0.352174	0.567472
GJB6	-1.50129	0.622952	NA	8.18519	2.8913	Positive <= Negative	4.84932	0.60274	0.353236	0.816264
PGAM1P6	-1.49659	0.223017	NA	1.96296	0.695652	Negative <= Positive	1.16438	0.246575	0.354389	0.596068
FFAR1	-1.49615	0.0843934	NA	11.2222	3.97826	Positive <= Negative	6.65753	0.589041	0.354498	0.558333
LINC00940	-1.4945	0.861856	NA	1.59259	0.565217	Positive <= Negative	0.945205	0.315068	0.354904	0.94175
SCUBE1-AS2	-1.49114	0.337927	NA	1.22222	0.434783	Positive <= Negative	0.726027	0.232877	0.355731	0.662886
MIR1255A	-1.49114	0.221138	NA	1.22222	0.434783	Positive <= Negative	0.726027	0.191781	0.355731	0.593662
RPS12P13	-1.48857	0.20377	NA	1.03704	0.369565	Positive <= Negative	0.616438	0.123288	0.356366	0.578742
RNU6-83P	-1.48488	0.273076	NA	0.851852	0.304348	Positive <= Negative	0.506849	0.0684932	0.357278	0.621946
LINC02396	-1.48488	0.126559	NA	0.851852	0.304348	Positive <= Negative	0.506849	0.109589	0.357278	0.572748
RN7SKP185	-1.48488	0.020265	NA	0.851852	0.304348	Positive < Negative	0.506849	0.191781	0.357278	0.550828
MTNR1A	-1.48386	0.0878386	NA	18.6667	6.67391	Positive <= Negative	11.1096	0.630137	0.357531	0.560921
LOC105378933	-1.47917	0.18347	NA	2	0.717391	Positive <= Negative	1.19178	0.246575	0.358696	0.578319
MIR5699	-1.47917	0.207267	NA	0.666667	0.23913	Positive <= Negative	0.39726	0.123288	0.358696	0.581866
LHX9	-1.47917	0.0228298	NA	0.666667	0.23913	Positive < Negative	0.39726	0.109589	0.358696	0.550828
TUBB7P	-1.47917	0.479563	NA	0.666667	0.23913	Positive <= Negative	0.39726	0.150685	0.358696	0.726674
CES1	-1.47867	0.274897	NA	9.81481	3.52174	Positive <= Negative	5.84932	0.616438	0.358819	0.621946
KRT1	-1.47228	0.133068	NA	8.44444	3.04348	Positive <= Negative	5.0411	0.547945	0.360412	0.575876
LOC100996263	-1.46911	0.0196318	NA	2.40741	0.869565	Positive < Negative	1.43836	0.315068	0.361204	0.550828
TREML3P	-1.46911	0.0657575	NA	1.44444	0.521739	Positive <= Negative	0.863014	0.219178	0.361204	0.550828
RNU6-1292P	-1.46911	0.875567	NA	0.481481	0.173913	Positive <= Negative	0.287671	0.0684932	0.361204	0.948637
RNY4P28	-1.46911	0.479094	NA	0.481481	0.173913	Positive <= Negative	0.287671	0.0821918	0.361204	0.726221
OR51L1	-1.46911	0.897625	NA	0.481481	0.173913	Positive <= Negative	0.287671	0.150685	0.361204	0.954953
BRIX1P1	-1.46911	0.28775	NA	0.481481	0.173913	Positive <= Negative	0.287671	0.0410959	0.361204	0.621946
RNA5SP512	-1.46911	0.479124	NA	0.481481	0.173913	Positive <= Negative	0.287671	0.0821918	0.361204	0.726221
ANKRD49P2	-1.46911	0.609978	NA	1.44444	0.521739	Positive <= Negative	0.863014	0.205479	0.361204	0.810913
RPS8P5	-1.46911	0.494033	NA	0.481481	0.173913	Positive <= Negative	0.287671	0.0821918	0.361204	0.73716
IGHV3OR16-8	-1.46911	0.888528	NA	0.481481	0.173913	Negative <= Positive	0.287671	0.123288	0.361204	0.953358
LINC00845	-1.46257	0.0119986	NA	2.03704	0.73913	Positive < Negative	1.21918	0.273973	0.362846	0.550828
RPS2P35	-1.46055	0.314624	NA	1.55556	0.565217	Positive <= Negative	0.931507	0.273973	0.363354	0.641697
IGHJ3	-1.45317	0.0296077	NA	1.66667	0.608696	Positive < Negative	1	0.287671	0.365217	0.550828
TAF9	-1.4522	0.31058	NA	1.96296	0.717391	Positive <= Negative	1.17808	0.315068	0.365463	0.638701
RN7SL132P	-1.44675	0.273057	NA	0.296296	0.108696	Positive <= Negative	0.178082	0.0684932	0.366848	0.621946
OR4E2	-1.44675	0.456992	NA	0.296296	0.108696	Negative <= Positive	0.178082	0.0684932	0.366848	0.713309
LINC02107	-1.44675	0.468012	NA	0.592593	0.217391	Positive <= Negative	0.356164	0.150685	0.366848	0.718338
LINC02119	-1.44675	0.468012	NA	0.592593	0.217391	Positive <= Negative	0.356164	0.150685	0.366848	0.718338
RNU1-19P	-1.44675	0.93381	NA	0.296296	0.108696	Negative <= Positive	0.178082	0.0410959	0.366848	0.968212
MIR4265	-1.44675	0.701082	NA	0.296296	0.108696	Positive <= Negative	0.178082	0.0273973	0.366848	0.860784
RNU6-677P	-1.44675	0.701082	NA	0.296296	0.108696	Positive <= Negative	0.178082	0.0273973	0.366848	0.860784
RNU6-106P	-1.44675	0.923544	NA	0.296296	0.108696	Negative <= Positive	0.178082	0.0821918	0.366848	0.964756
RN7SL419P	-1.44675	0.57204	NA	0.296296	0.108696	Positive <= Negative	0.178082	0.0547945	0.366848	0.790761
SNRPCP16	-1.44675	0.486562	NA	0.296296	0.108696	Positive <= Negative	0.178082	0.0821918	0.366848	0.731766
PDCL2	-1.44675	0.00198742	NA	1.77778	0.652174	Positive < Negative	1.06849	0.205479	0.366848	0.550828
RNU6-957P	-1.44675	0.93381	NA	0.296296	0.108696	Negative <= Positive	0.178082	0.0410959	0.366848	0.968212
LOC100420572	-1.44675	0.57204	NA	0.296296	0.108696	Positive <= Negative	0.178082	0.0547945	0.366848	0.790761
RNU7-175P	-1.44675	0.728679	NA	0.296296	0.108696	Positive <= Negative	0.178082	0.0958904	0.366848	0.865875
XXYLT1-AS1	-1.4429	0.125477	NA	2.77778	1.02174	Positive <= Negative	1.67123	0.369863	0.367826	0.57061
RPL5P24	-1.44005	0.204604	NA	1.59259	0.586957	Positive <= Negative	0.958904	0.260274	0.368554	0.578742
GNGT1	-1.43937	0.0277008	NA	2.88889	1.06522	Positive < Negative	1.73973	0.438356	0.368729	0.550828
FAM170B-AS1	-1.43937	0.0648395	NA	2.88889	1.06522	Positive <= Negative	1.73973	0.315068	0.368729	0.550828
LOC400026	-1.43853	0.872689	NA	1.2963	0.478261	Positive <= Negative	0.780822	0.369863	0.368944	0.946868
ACCSL	-1.4361	0.588885	NA	1	0.369565	Positive <= Negative	0.60274	0.123288	0.369565	0.801739
TNFSF12-TNFSF13	-1.4361	0.61377	NA	1	0.369565	Positive <= Negative	0.60274	0.164384	0.369565	0.811724
RNU6ATAC39P	-1.43164	0.399267	NA	0.703704	0.26087	Positive <= Negative	0.424658	0.109589	0.370709	0.713309
RPL26P28	-1.43164	0.855059	NA	0.703704	0.26087	Positive <= Negative	0.424658	0.0684932	0.370709	0.937601
BNIP3P20	-1.43164	0.875567	NA	0.703704	0.26087	Positive <= Negative	0.424658	0.0684932	0.370709	0.948637
RPL7P50	-1.42959	0.0158959	NA	4.33333	1.6087	Positive < Negative	2.61644	0.534247	0.371237	0.550828
SCHLAP1	-1.42075	0.479124	NA	0.407407	0.152174	Positive <= Negative	0.246575	0.0821918	0.373518	0.726221
LINC02607	-1.42075	0.246184	NA	1.62963	0.608696	Positive <= Negative	0.986301	0.164384	0.373518	0.614194
ADAM3B	-1.42075	0.129989	NA	1.62963	0.608696	Positive <= Negative	0.986301	0.205479	0.373518	0.574399
LENG1	-1.42075	0.0258639	NA	0.407407	0.152174	Positive < Negative	0.246575	0.136986	0.373518	0.550828
TUBB8P11	-1.42075	0.0264657	NA	0.407407	0.152174	Positive < Negative	0.246575	0.136986	0.373518	0.550828
MTND4LP22	-1.42075	0.0611121	NA	0.814815	0.304348	Positive <= Negative	0.493151	0.191781	0.373518	0.550828
RNA5SP246	-1.42075	0.6954	NA	0.407407	0.152174	Positive <= Negative	0.246575	0.0958904	0.373518	0.860784
FAM24B-CUZD1	-1.41504	0.189971	NA	1.33333	0.5	Positive <= Negative	0.808219	0.219178	0.375	0.578319
IGKV6-21	-1.41504	0.298393	NA	1.33333	0.5	Positive <= Negative	0.808219	0.191781	0.375	0.629201
MIR4786	-1.41253	0.900689	NA	0.925926	0.347826	Positive <= Negative	0.561644	0.191781	0.375652	0.956539
GH1	-1.41253	0.0805962	NA	0.925926	0.347826	Positive <= Negative	0.561644	0.191781	0.375652	0.55539
LOC286059	-1.4061	0.0568783	NA	2.59259	0.978261	Positive <= Negative	1.57534	0.328767	0.377329	0.550828
KRT28	-1.4061	0.291765	NA	0.518519	0.195652	Positive <= Negative	0.315068	0.164384	0.377329	0.625704
ARL5C	-1.40255	0.0764676	NA	1.66667	0.630435	Positive <= Negative	1.0137	0.191781	0.378261	0.55539
LINC02050	-1.39872	0.0569785	NA	2.40741	0.913043	Positive <= Negative	1.46575	0.246575	0.379264	0.550828
RNU6-1161P	-1.39671	0.445802	NA	0.62963	0.23913	Positive <= Negative	0.383562	0.150685	0.379795	0.713309
STRA8	-1.39671	0.235798	NA	0.62963	0.23913	Positive <= Negative	0.383562	0.0958904	0.379795	0.607691
PATE2	-1.39671	0.595874	NA	0.62963	0.23913	Positive <= Negative	0.383562	0.123288	0.379795	0.804544
MAGEA10-MAGEA5	-1.39671	0.572117	NA	0.62963	0.23913	Positive <= Negative	0.383562	0.0547945	0.379795	0.790761
RNA5SP424	-1.39671	0.249348	NA	0.62963	0.23913	Positive <= Negative	0.383562	0.0958904	0.379795	0.617323
TRBV10-2	-1.39428	0.385417	NA	2	0.76087	Positive <= Negative	1.21918	0.315068	0.380435	0.702283
LINC02218	-1.39428	0.220901	NA	2	0.76087	Positive <= Negative	1.21918	0.219178	0.380435	0.593662
CYP7A1	-1.39016	0.304434	NA	23.7037	9.04348	Positive <= Negative	14.4658	0.547945	0.381522	0.632492
FOXE3	-1.39016	0.71632	NA	0.740741	0.282609	Positive <= Negative	0.452055	0.136986	0.381522	0.86266
SLC30A3	-1.39016	0.215141	NA	2.96296	1.13043	Positive <= Negative	1.80822	0.39726	0.381522	0.588585
RPS27AP8	-1.39016	0.417145	NA	0.740741	0.282609	Positive <= Negative	0.452055	0.109589	0.381522	0.713309
IL36A	-1.39016	0.602923	NA	1.48148	0.565217	Positive <= Negative	0.90411	0.123288	0.381522	0.806834
MTCYBP11	-1.39016	0.177014	NA	0.740741	0.282609	Positive <= Negative	0.452055	0.150685	0.381522	0.578319
RPL36A-HNRNPH2	-1.39016	0.0913843	NA	1.48148	0.565217	Positive <= Negative	0.90411	0.191781	0.381522	0.562473
TRAJ1	-1.38807	0.00405495	NA	3.92593	1.5	Positive < Negative	2.39726	0.506849	0.382075	0.550828
RN7SL370P	-1.38535	0.17547	NA	0.851852	0.326087	Positive <= Negative	0.520548	0.178082	0.382798	0.578319
LOC100420802	-1.38165	0.796258	NA	0.962963	0.369565	Positive <= Negative	0.589041	0.136986	0.383779	0.906588
NKX6-3	-1.38159	0.0364828	NA	427.481	164.065	Positive < Negative	261.493	0.945205	0.383795	0.550828
LOC101928386	-1.37636	0.0142492	NA	4.74074	1.82609	Positive < Negative	2.90411	0.561644	0.38519	0.550828
IGLV1-41	-1.37619	0.546555	NA	31.037	11.9565	Positive <= Negative	19.0137	0.643836	0.385234	0.774246
RNA5SP168	-1.3744	0.348852	NA	1.2963	0.5	Positive <= Negative	0.794521	0.136986	0.385714	0.671992
LINC02310	-1.3744	0.52727	NA	1.2963	0.5	Positive <= Negative	0.794521	0.191781	0.385714	0.760969
LOC102031319	-1.37275	0.782146	NA	1.40741	0.543478	Positive <= Negative	0.863014	0.219178	0.386156	0.897866
PLA2G2F	-1.37144	0.718373	NA	75.4815	29.1739	Positive <= Negative	46.3014	0.849315	0.386504	0.86326
IGHV3OR16-17	-1.37013	0.482239	NA	1.62963	0.630435	Positive <= Negative	1	0.219178	0.386858	0.728136
MRPS10P2	-1.36814	0.0645987	NA	1.85185	0.717391	Positive <= Negative	1.13699	0.219178	0.387391	0.550828
KRTDAP	-1.36658	0.574362	NA	6.22222	2.41304	Positive <= Negative	3.82192	0.534247	0.387811	0.792366
OR52B6	-1.36592	0.0375356	NA	4.37037	1.69565	Positive < Negative	2.68493	0.424658	0.387988	0.550828
GFAP	-1.36332	0.061163	NA	11.0741	4.30435	Positive <= Negative	6.80822	0.739726	0.388687	0.550828
FOLR3	-1.36176	0.685157	NA	6.59259	2.56522	Positive <= Negative	4.05479	0.493151	0.389106	0.855428
MIR6783	-1.35364	0.57204	NA	0.111111	0.0434783	Positive <= Negative	0.0684932	0.0547945	0.391304	0.790761
LINC02178	-1.35364	0.28775	NA	0.333333	0.130435	Positive <= Negative	0.205479	0.0410959	0.391304	0.621946
EN1	-1.35364	0.456884	NA	0.222222	0.0869565	Negative <= Positive	0.136986	0.0684932	0.391304	0.713309
GAGE10	-1.35364	0.278459	NA	0.111111	0.0434783	Positive <= Negative	0.0684932	0.0684932	0.391304	0.621946
LOC100506688	-1.35364	0.57204	NA	0.111111	0.0434783	Positive <= Negative	0.0684932	0.0547945	0.391304	0.790761
RPL18P13	-1.35364	0.210225	NA	0.222222	0.0869565	Positive <= Negative	0.136986	0.123288	0.391304	0.584404
LOC102724934	-1.35364	0.278459	NA	0.111111	0.0434783	Positive <= Negative	0.0684932	0.0684932	0.391304	0.621946
RNU6-854P	-1.35364	0.57204	NA	0.111111	0.0434783	Positive <= Negative	0.0684932	0.0547945	0.391304	0.790761
RPL35AP17	-1.35364	0.875567	NA	0.333333	0.130435	Positive <= Negative	0.205479	0.0684932	0.391304	0.948637
RPL32P30	-1.35364	1	NA	1	0.391304	Positive <=> Negative	0.616438	0.150685	0.391304	1
MICB-DT	-1.35364	0.844827	NA	0.222222	0.0869565	Positive <= Negative	0.136986	0.0684932	0.391304	0.932298
WFDC11	-1.35364	0.933806	NA	0.111111	0.0434783	Negative <= Positive	0.0684932	0.0410959	0.391304	0.968212
OR13C9	-1.35364	0.295317	NA	0.111111	0.0434783	Positive <= Negative	0.0684932	0.0410959	0.391304	0.628344
RN7SL435P	-1.35364	0.295317	NA	0.111111	0.0434783	Positive <= Negative	0.0684932	0.0410959	0.391304	0.628344
LOC100128906	-1.35364	0.93381	NA	0.222222	0.0869565	Negative <= Positive	0.136986	0.0410959	0.391304	0.968212
LINC02318	-1.35364	0.30308	NA	0.333333	0.130435	Positive <= Negative	0.205479	0.0410959	0.391304	0.631522
LOC283045	-1.35364	0.71181	NA	0.222222	0.0869565	Positive <= Negative	0.136986	0.0958904	0.391304	0.86245
LYPD4	-1.35364	0.875567	NA	0.222222	0.0869565	Positive <= Negative	0.136986	0.0684932	0.391304	0.948637
MIR5585	-1.35364	0.353781	NA	0.888889	0.347826	Positive <= Negative	0.547945	0.136986	0.391304	0.676281
RN7SL285P	-1.35364	0.130215	NA	1.44444	0.565217	Positive <= Negative	0.890411	0.232877	0.391304	0.574399
MIR345	-1.35364	0.295317	NA	0.222222	0.0869565	Positive <= Negative	0.136986	0.0410959	0.391304	0.628344
RN7SL635P	-1.35364	0.701082	NA	0.222222	0.0869565	Positive <= Negative	0.136986	0.0273973	0.391304	0.860784
LINC00851	-1.35364	0.712087	NA	1.11111	0.434783	Positive <= Negative	0.684932	0.0958904	0.391304	0.86245
RNU6-1284P	-1.35364	0.0791493	NA	1	0.391304	Positive <= Negative	0.616438	0.191781	0.391304	0.55539
MIR4481	-1.35364	0.358464	NA	0.777778	0.304348	Positive <= Negative	0.479452	0.136986	0.391304	0.681298
LOC100101127	-1.35364	0.295317	NA	0.111111	0.0434783	Positive <= Negative	0.0684932	0.0410959	0.391304	0.628344
LRP6	-1.35364	0.57204	NA	0.111111	0.0434783	Positive <= Negative	0.0684932	0.0547945	0.391304	0.790761
LOC102724710	-1.35364	0.295317	NA	0.111111	0.0434783	Positive <= Negative	0.0684932	0.0410959	0.391304	0.628344
RN7SKP285	-1.35364	0.249713	NA	1.22222	0.478261	Positive <= Negative	0.753425	0.30137	0.391304	0.617971
RPL23AP40	-1.35364	0.581991	NA	0.333333	0.130435	Positive <= Negative	0.205479	0.0547945	0.391304	0.797042
RPL22P16	-1.35364	0.307902	NA	0.444444	0.173913	Positive <= Negative	0.273973	0.164384	0.391304	0.636288
SPTLC1P5	-1.35364	0.278459	NA	0.111111	0.0434783	Positive <= Negative	0.0684932	0.0684932	0.391304	0.621946
RNA5SP343	-1.35364	0.278769	NA	0.222222	0.0869565	Positive <= Negative	0.136986	0.0684932	0.391304	0.621946
CYCSP2	-1.35364	0.103338	NA	1.55556	0.608696	Positive <= Negative	0.958904	0.232877	0.391304	0.567472
CECR3	-1.35364	0.119476	NA	2.55556	1	Positive <= Negative	1.57534	0.273973	0.391304	0.567472
KRT18P27	-1.35364	0.57204	NA	0.111111	0.0434783	Positive <= Negative	0.0684932	0.0547945	0.391304	0.790761
RPL21P96	-1.35364	0.28775	NA	0.222222	0.0869565	Positive <= Negative	0.136986	0.0410959	0.391304	0.621946
MIR6859-3	-1.35364	0.57204	NA	0.111111	0.0434783	Positive <= Negative	0.0684932	0.0547945	0.391304	0.790761
IGHD2-15	-1.35364	0.57204	NA	0.111111	0.0434783	Positive <= Negative	0.0684932	0.0547945	0.391304	0.790761
LOC100420800	-1.35364	0.91226	NA	0.333333	0.130435	Negative <= Positive	0.205479	0.123288	0.391304	0.960142
PCSK6-AS1	-1.35364	0.526333	NA	1	0.391304	Positive <= Negative	0.616438	0.150685	0.391304	0.759834
LINC01209	-1.35364	0.278459	NA	0.111111	0.0434783	Positive <= Negative	0.0684932	0.0684932	0.391304	0.621946
RNA5SP290	-1.35364	0.494033	NA	0.222222	0.0869565	Positive <= Negative	0.136986	0.0821918	0.391304	0.73716
RN7SKP17	-1.35364	0.701082	NA	0.222222	0.0869565	Positive <= Negative	0.136986	0.0273973	0.391304	0.860784
RPS15AP32	-1.35364	0.701082	NA	0.222222	0.0869565	Positive <= Negative	0.136986	0.0273973	0.391304	0.860784
H3C2	-1.35364	0.00527905	NA	1.11111	0.434783	Positive < Negative	0.684932	0.164384	0.391304	0.550828
LINC01701	-1.35364	0.0458666	NA	0.333333	0.130435	Positive < Negative	0.205479	0.0684932	0.391304	0.550828
RPL23AP26	-1.35364	0.0473396	NA	0.555556	0.217391	Positive < Negative	0.342466	0.0684932	0.391304	0.550828
CYTH1P1	-1.35364	0.343893	NA	0.888889	0.347826	Positive <= Negative	0.547945	0.136986	0.391304	0.668439
MKNK2P1	-1.35364	0.210225	NA	0.222222	0.0869565	Positive <= Negative	0.136986	0.123288	0.391304	0.584404
ATG16L1	-1.35364	0.701082	NA	0.111111	0.0434783	Positive <= Negative	0.0684932	0.0273973	0.391304	0.860784
FKBP4P7	-1.35364	0.57204	NA	0.111111	0.0434783	Positive <= Negative	0.0684932	0.0547945	0.391304	0.790761
OR11H12	-1.35364	0.295317	NA	0.111111	0.0434783	Positive <= Negative	0.0684932	0.0410959	0.391304	0.628344
RNU6-269P	-1.35364	0.57204	NA	0.111111	0.0434783	Positive <= Negative	0.0684932	0.0547945	0.391304	0.790761
RNU7-54P	-1.35364	0.479139	NA	0.666667	0.26087	Positive <= Negative	0.410959	0.0821918	0.391304	0.726221
MCCD1P1	-1.35364	0.121134	NA	0.333333	0.130435	Positive <= Negative	0.205479	0.0547945	0.391304	0.567472
OR1N2	-1.35364	0.894963	NA	0.222222	0.0869565	Negative <= Positive	0.136986	0.0821918	0.391304	0.953724
RN7SKP115	-1.35364	0.295317	NA	0.222222	0.0869565	Positive <= Negative	0.136986	0.0410959	0.391304	0.628344
PSG7	-1.35364	0.57204	NA	0.111111	0.0434783	Positive <= Negative	0.0684932	0.0547945	0.391304	0.790761
RPL21P17	-1.35364	0.278459	NA	0.111111	0.0434783	Positive <= Negative	0.0684932	0.0684932	0.391304	0.621946
LOC105370473	-1.35364	0.117678	NA	0.222222	0.0869565	Positive <= Negative	0.136986	0.0547945	0.391304	0.567472
LINC01810	-1.35364	0.933806	NA	0.111111	0.0434783	Negative <= Positive	0.0684932	0.0410959	0.391304	0.968212
MS4A18	-1.35253	0.347079	NA	48.1852	18.8696	Positive <= Negative	29.7123	0.712329	0.391605	0.671678
SNORD127	-1.34186	0.0257104	NA	2.25926	0.891304	Positive < Negative	1.39726	0.424658	0.394512	0.550828
ABCF1	-1.33983	0.0403974	NA	1.92593	0.76087	Positive < Negative	1.19178	0.342466	0.395067	0.550828
RAD21L1	-1.33869	0.663012	NA	5.33333	2.1087	Positive <= Negative	3.30137	0.493151	0.39538	0.841238
RNA5SP464	-1.33572	0.130586	NA	1.48148	0.586957	Positive <= Negative	0.917808	0.246575	0.396196	0.574399
ANKRD20A8P	-1.33526	0.105924	NA	4.33333	1.71739	Positive <= Negative	2.68493	0.260274	0.396321	0.567472
LINC00928	-1.33127	0.583456	NA	3.55556	1.41304	Positive <= Negative	2.20548	0.342466	0.397418	0.797338
MIR4499	-1.33055	0.0107057	NA	1.14815	0.456522	Positive < Negative	0.712329	0.150685	0.397616	0.550828
RN7SL146P	-1.3281	0.0184978	NA	3.11111	1.23913	Positive < Negative	1.93151	0.39726	0.398292	0.550828
KRT73-AS1	-1.32716	0.546108	NA	3	1.19565	Positive <= Negative	1.86301	0.273973	0.398551	0.773668
HS3ST5	-1.32592	0.151146	NA	25.7778	10.2826	Positive <= Negative	16.0137	0.808219	0.398894	0.578319
SMIM9	-1.32507	0.204929	NA	0.925926	0.369565	Positive <= Negative	0.575342	0.150685	0.39913	0.579089
CD200R1L	-1.32193	0.0187028	NA	5	2	Positive < Negative	3.10959	0.616438	0.4	0.550828
RPL37P20	-1.32122	0.614841	NA	1.62963	0.652174	Positive <= Negative	1.0137	0.273973	0.400198	0.811724
RPL13AP16	-1.32122	0.164327	NA	0.814815	0.326087	Positive <= Negative	0.506849	0.219178	0.400198	0.578319
GOLGA6L7	-1.32122	0.770711	NA	0.814815	0.326087	Positive <= Negative	0.506849	0.178082	0.400198	0.890478
LOC112268410	-1.32122	0.0509338	NA	0.814815	0.326087	Positive <= Negative	0.506849	0.246575	0.400198	0.550828
RPL31P6	-1.32122	0.638743	NA	0.814815	0.326087	Positive <= Negative	0.506849	0.164384	0.400198	0.826114
COP1P1	-1.32122	0.258617	NA	0.814815	0.326087	Positive <= Negative	0.506849	0.0958904	0.400198	0.621946
TRAJ36	-1.31801	0.0195512	NA	2.22222	0.891304	Positive < Negative	1.38356	0.328767	0.401087	0.550828
LINC00355	-1.31616	0.817938	NA	0.703704	0.282609	Negative <= Positive	0.438356	0.123288	0.401602	0.917739
MIR6069	-1.30924	0.575286	NA	0.592593	0.23913	Positive <= Negative	0.369863	0.123288	0.403533	0.792366
MTRNR2L5	-1.30924	0.548294	NA	0.592593	0.23913	Positive <= Negative	0.369863	0.123288	0.403533	0.775044
LOC100420186	-1.30924	0.0263352	NA	1.18519	0.478261	Positive < Negative	0.739726	0.191781	0.403533	0.550828
RPL31P11	-1.30924	0.0445934	NA	2.96296	1.19565	Positive < Negative	1.84932	0.410959	0.403533	0.550828
HAP1	-1.30595	0.138777	NA	133.889	54.1522	Positive <= Negative	83.6438	0.986301	0.404456	0.578319
TUBAP13	-1.30473	0.0623375	NA	1.07407	0.434783	Positive <= Negative	0.671233	0.150685	0.404798	0.550828
RN7SL683P	-1.30473	0.960104	NA	1.07407	0.434783	Negative <= Positive	0.671233	0.123288	0.404798	0.980392
MIR1273H	-1.30473	0.00491331	NA	1.07407	0.434783	Positive < Negative	0.671233	0.246575	0.404798	0.550828
SNORD53B	-1.30301	0.0940425	NA	1.55556	0.630435	Positive <= Negative	0.972603	0.287671	0.40528	0.563426
LOC729532	-1.29919	0.404729	NA	0.481481	0.195652	Positive <= Negative	0.30137	0.219178	0.406355	0.713309
C16orf90	-1.29919	0.334119	NA	0.481481	0.195652	Positive <= Negative	0.30137	0.136986	0.406355	0.659414
RN7SL36P	-1.29919	0.703693	NA	0.481481	0.195652	Negative <= Positive	0.30137	0.0958904	0.406355	0.86178
MTCYBP41	-1.29919	0.0485719	NA	0.962963	0.391304	Positive < Negative	0.60274	0.178082	0.406355	0.550828
LOC100421664	-1.29705	0.0766618	NA	2.77778	1.13043	Positive <= Negative	1.73973	0.410959	0.406957	0.55539
LOC100420057	-1.29592	0.718981	NA	1.81481	0.73913	Positive <= Negative	1.13699	0.178082	0.407276	0.863306
CASR	-1.29395	0.0176846	NA	91.6296	37.3696	Positive < Negative	57.4384	0.972603	0.407833	0.550828
LINC01667	-1.29377	0.25035	NA	2.18519	0.891304	Positive <= Negative	1.36986	0.273973	0.407885	0.618506
RNU6-97P	-1.29224	0.21015	NA	1.7037	0.695652	Positive <= Negative	1.06849	0.287671	0.408318	0.584404
CPA1	-1.28373	0.630342	NA	31.7037	13.0217	Negative <= Positive	19.9315	0.69863	0.410732	0.821544
MIR4261	-1.28325	0.258617	NA	0.37037	0.152174	Positive <= Negative	0.232877	0.0958904	0.41087	0.621946
ARHGAP36	-1.28325	0.752335	NA	0.740741	0.304348	Negative <= Positive	0.465753	0.136986	0.41087	0.879925
FDPSP4	-1.28325	0.124653	NA	0.37037	0.152174	Positive <= Negative	0.232877	0.0821918	0.41087	0.57061
PASD1	-1.28325	0.278769	NA	0.37037	0.152174	Positive <= Negative	0.232877	0.0684932	0.41087	0.621946
GUCY2F	-1.28325	0.289625	NA	1.11111	0.456522	Positive <= Negative	0.69863	0.246575	0.41087	0.623699
CCDC137P	-1.28325	0.404952	NA	0.37037	0.152174	Positive <= Negative	0.232877	0.109589	0.41087	0.713309
NOX3	-1.28325	0.203706	NA	0.740741	0.304348	Positive <= Negative	0.465753	0.123288	0.41087	0.578742
FEM1AP3	-1.28325	0.284659	NA	0.740741	0.304348	Positive <= Negative	0.465753	0.0684932	0.41087	0.621946
TRAJ50	-1.28325	0.225494	NA	0.37037	0.152174	Positive <= Negative	0.232877	0.123288	0.41087	0.597327
PSMC1P2	-1.27835	0.00549415	NA	3.11111	1.28261	Positive < Negative	1.9589	0.506849	0.412267	0.550828
ADAM5	-1.27769	0.914036	NA	1.37037	0.565217	Negative <= Positive	0.863014	0.0821918	0.412456	0.960274
RPL35AP26	-1.27563	0.142458	NA	1	0.413043	Positive <= Negative	0.630137	0.205479	0.413043	0.578319
RN7SKP158	-1.27391	0.492143	NA	1.62963	0.673913	Positive <= Negative	1.0274	0.219178	0.413538	0.736206
UPK1B	-1.27307	0.00420492	NA	2943.56	1217.98	Positive < Negative	1856.21	1	0.413778	0.550828
RNU6-936P	-1.27117	0.111892	NA	1.25926	0.521739	Positive <= Negative	0.794521	0.232877	0.414322	0.567472
SERPINA12	-1.2691	0.23944	NA	8.59259	3.56522	Positive <= Negative	5.42466	0.219178	0.414918	0.60884
HYOU1	-1.26617	0.0918673	NA	0.888889	0.369565	Positive <= Negative	0.561644	0.232877	0.415761	0.562473
RN7SKP130	-1.26617	0.0262528	NA	0.888889	0.369565	Positive < Negative	0.561644	0.164384	0.415761	0.550828
RPS26P27	-1.26171	0.912371	NA	1.40741	0.586957	Negative <= Positive	0.890411	0.123288	0.417048	0.960163
LOC100419774	-1.26171	0.84713	NA	1.40741	0.586957	Positive <= Negative	0.890411	0.150685	0.417048	0.933327
LOC101927888	-1.26107	0.0252931	NA	3.07407	1.28261	Positive < Negative	1.94521	0.452055	0.417234	0.550828
SHANK2-AS3	-1.26006	0.410405	NA	3.59259	1.5	Positive <= Negative	2.27397	0.383562	0.417526	0.713309
SUCNR1	-1.25887	0.0608717	NA	141.556	59.1522	Positive <= Negative	89.6301	0.972603	0.417873	0.550828
SLC5A12	-1.25857	0.23598	NA	169.926	71.0217	Positive <= Negative	107.603	0.767123	0.417957	0.607691
MTND1P23	-1.25679	0.535889	NA	11355	4751.78	Negative <= Positive	7194.08	1	0.418474	0.767218
SLC39A2	-1.2541	0.329459	NA	0.777778	0.326087	Positive <= Negative	0.493151	0.136986	0.419255	0.656603
C1QTNF8	-1.2541	0.210874	NA	0.518519	0.217391	Positive <= Negative	0.328767	0.123288	0.419255	0.584404
GPC6-AS1	-1.2541	0.117014	NA	1.55556	0.652174	Positive <= Negative	0.986301	0.164384	0.419255	0.567472
SPINT4	-1.2541	0.678724	NA	0.259259	0.108696	Negative <= Positive	0.164384	0.0958904	0.419255	0.851962
KCND3-IT1	-1.2541	0.393289	NA	0.518519	0.217391	Positive <= Negative	0.328767	0.109589	0.419255	0.709359
OR5BQ1P	-1.2541	0.581991	NA	0.259259	0.108696	Positive <= Negative	0.164384	0.0547945	0.419255	0.797042
LOC101927410	-1.2541	0.0656634	NA	1.55556	0.652174	Positive <= Negative	0.986301	0.123288	0.419255	0.550828
RNA5SP154	-1.2541	0.333983	NA	0.518519	0.217391	Positive <= Negative	0.328767	0.136986	0.419255	0.659414
MIR8089	-1.2541	0.588964	NA	0.518519	0.217391	Positive <= Negative	0.328767	0.123288	0.419255	0.801739
CPEB2-DT	-1.2541	0.0543384	NA	0.259259	0.108696	Positive <= Negative	0.164384	0.0958904	0.419255	0.550828
RBMXL3	-1.2541	0.581991	NA	0.259259	0.108696	Positive <= Negative	0.164384	0.0547945	0.419255	0.797042
LINC02355	-1.2541	0.127547	NA	0.259259	0.108696	Positive <= Negative	0.164384	0.0821918	0.419255	0.572748
OR2T11	-1.2541	0.127547	NA	0.259259	0.108696	Positive <= Negative	0.164384	0.0821918	0.419255	0.572748
ATP6V1G1P4	-1.2541	0.142282	NA	1.2963	0.543478	Positive <= Negative	0.821918	0.232877	0.419255	0.578319
CACFD1	-1.2541	0.249082	NA	0.259259	0.108696	Positive <= Negative	0.164384	0.0958904	0.419255	0.616817
RNA5SP351	-1.2541	0.844827	NA	0.259259	0.108696	Positive <= Negative	0.164384	0.0684932	0.419255	0.932298
OR56A1	-1.2541	0.181128	NA	1.03704	0.434783	Positive <= Negative	0.657534	0.178082	0.419255	0.578319
RN7SL771P	-1.2541	0.581991	NA	0.259259	0.108696	Positive <= Negative	0.164384	0.0547945	0.419255	0.797042
LRP1-AS	-1.2541	0.332594	NA	3.11111	1.30435	Positive <= Negative	1.9726	0.479452	0.419255	0.658657
CHGB	-1.25405	0.868404	NA	2300.37	964.478	Positive <= Negative	1458.58	1	0.419271	0.944408
NFE4	-1.25069	0.0069484	NA	6.25926	2.63043	Positive < Negative	3.9726	0.643836	0.420247	0.550828
MGC27382	-1.24956	0.0348419	NA	4.7037	1.97826	Positive < Negative	2.9863	0.452055	0.420575	0.550828
C11orf87	-1.24672	0.429631	NA	1.44444	0.608696	Positive <= Negative	0.917808	0.219178	0.421405	0.713309
WFDC10A	-1.24511	0.372846	NA	1.18519	0.5	Positive <= Negative	0.753425	0.178082	0.421875	0.692817
LOC105376975	-1.24261	0.490997	NA	0.925926	0.391304	Positive <= Negative	0.589041	0.150685	0.422609	0.735822
MCM8-AS1	-1.23998	0.11343	NA	2.25926	0.956522	Positive <= Negative	1.43836	0.383562	0.423378	0.567472
SPECC1L-ADORA2A	-1.23816	0.505323	NA	0.666667	0.282609	Positive <= Negative	0.424658	0.191781	0.423913	0.746059
SNORD71	-1.23816	0.0667595	NA	3.33333	1.41304	Positive <= Negative	2.12329	0.465753	0.423913	0.550828
OR7E46P	-1.23816	0.451885	NA	0.666667	0.282609	Positive <= Negative	0.424658	0.219178	0.423913	0.713309
KRTAP10-2	-1.23816	0.83101	NA	1.33333	0.565217	Positive <= Negative	0.849315	0.219178	0.423913	0.925232
RPL23AP57	-1.23816	0.820293	NA	0.666667	0.282609	Negative <= Positive	0.424658	0.205479	0.423913	0.918198
RPL23AP3	-1.2358	0.47252	NA	1.74074	0.73913	Positive <= Negative	1.10959	0.30137	0.424607	0.721845
RPL27P3	-1.23434	0.254164	NA	1.07407	0.456522	Positive <= Negative	0.684932	0.191781	0.425037	0.621946
VTRNA1-3	-1.23364	0.402154	NA	3.62963	1.54348	Positive <= Negative	2.31507	0.342466	0.425244	0.713309
GAPDHP16	-1.22811	0.91605	NA	0.407407	0.173913	Positive <= Negative	0.260274	0.109589	0.426877	0.961825
RNVU1-33	-1.22811	0.61648	NA	0.407407	0.173913	Positive <= Negative	0.260274	0.123288	0.426877	0.813382
CT45A1	-1.22811	0.64531	NA	0.814815	0.347826	Positive <= Negative	0.520548	0.123288	0.426877	0.830502
LINC01785	-1.22811	0.253721	NA	0.407407	0.173913	Positive <= Negative	0.260274	0.0958904	0.426877	0.621697
GOT1L1	-1.22811	0.728679	NA	0.407407	0.173913	Positive <= Negative	0.260274	0.0958904	0.426877	0.865875
MIR6810	-1.22811	0.712062	NA	0.407407	0.173913	Positive <= Negative	0.260274	0.0958904	0.426877	0.86245
RNU6ATAC42P	-1.22811	0.875567	NA	0.407407	0.173913	Positive <= Negative	0.260274	0.0684932	0.426877	0.948637
RN7SL541P	-1.22811	0.000962544	NA	5.2963	2.26087	Positive < Negative	3.38356	0.493151	0.426877	0.550828
DAPK1-IT1	-1.22811	0.0590955	NA	2.44444	1.04348	Positive <= Negative	1.56164	0.452055	0.426877	0.550828
DSG4	-1.22747	0.0108118	NA	63.2222	27	Positive < Negative	40.3973	0.972603	0.427065	0.550828
SNORA63C	-1.22485	0.0350805	NA	6.14815	2.63043	Positive < Negative	3.93151	0.589041	0.427842	0.550828
LINC01864	-1.22387	0.0903611	NA	3.14815	1.34783	Positive <= Negative	2.0137	0.383562	0.428133	0.562473
GOT2P7	-1.22119	0.657719	NA	0.962963	0.413043	Positive <= Negative	0.616438	0.164384	0.42893	0.837692
MIR2355	-1.22119	0.291917	NA	0.962963	0.413043	Positive <= Negative	0.616438	0.164384	0.42893	0.625985
RPL17P17	-1.22037	0.00629585	NA	3.44444	1.47826	Positive < Negative	2.20548	0.39726	0.429173	0.550828
C1orf158	-1.22005	0.170609	NA	2.48148	1.06522	Positive <= Negative	1.58904	0.328767	0.429267	0.578319
SMN1	-1.21691	0.0533392	NA	12.4815	5.36957	Positive <= Negative	8	0.643836	0.430203	0.550828
RPS27AP1	-1.21613	0.289225	NA	0.555556	0.23913	Positive <= Negative	0.356164	0.191781	0.430435	0.623699
RHOXF2B	-1.21613	0.587817	NA	0.555556	0.23913	Negative <= Positive	0.356164	0.150685	0.430435	0.80108
LOC100133091	-1.21613	0.690066	NA	0.555556	0.23913	Positive <= Negative	0.356164	0.164384	0.430435	0.857994
RPL5P14	-1.21613	0.24467	NA	0.555556	0.23913	Positive <= Negative	0.356164	0.0958904	0.430435	0.613677
TRBV28	-1.21228	0.0567961	NA	2.51852	1.08696	Positive <= Negative	1.61644	0.479452	0.431586	0.550828
GHRH	-1.2109	0.0596157	NA	4.62963	2	Positive <= Negative	2.9726	0.273973	0.432	0.550828
LOC401913	-1.20925	0.0404474	NA	1.40741	0.608696	Positive < Negative	0.90411	0.205479	0.432494	0.550828
IGHV3-69-1	-1.20925	0.0794076	NA	0.703704	0.304348	Positive <= Negative	0.452055	0.219178	0.432494	0.55539
LINC01264	-1.20925	0.919539	NA	0.703704	0.304348	Positive <= Negative	0.452055	0.150685	0.432494	0.962899
MIR331	-1.20925	0.0548759	NA	0.703704	0.304348	Positive <= Negative	0.452055	0.150685	0.432494	0.550828
LINC02671	-1.20925	0.184318	NA	2.81481	1.21739	Positive <= Negative	1.80822	0.369863	0.432494	0.578319
DPPA2P1	-1.20925	0.0548759	NA	0.703704	0.304348	Positive <= Negative	0.452055	0.150685	0.432494	0.550828
TUBB3P1	-1.20925	0.127638	NA	0.703704	0.304348	Positive <= Negative	0.452055	0.0821918	0.432494	0.572748
SPAG6	-1.20891	0.0980261	NA	11.4074	4.93478	Positive <= Negative	7.32877	0.739726	0.432595	0.566388
RN7SL57P	-1.2068	0.145525	NA	1.55556	0.673913	Positive <= Negative	1	0.273973	0.43323	0.578319
RIMBP3B	-1.20477	0.00223989	NA	4.25926	1.84783	Positive < Negative	2.73973	0.739726	0.433837	0.550828
CEACAM5	-1.20167	0.068168	NA	40876.8	17772.1	Positive <= Negative	26317.7	1	0.434772	0.550828
MIR6766	-1.20163	0.173304	NA	1	0.434783	Positive <= Negative	0.643836	0.246575	0.434783	0.578319
MIR1203	-1.20163	0.0234109	NA	1	0.434783	Positive < Negative	0.643836	0.219178	0.434783	0.550828
ACOT1	-1.20051	0.098501	NA	106.667	46.413	Positive <= Negative	68.6986	1	0.435122	0.566388
RNU6-379P	-1.19931	0.195259	NA	1.14815	0.5	Positive <= Negative	0.739726	0.219178	0.435484	0.578319
OR1J4	-1.19752	0.287907	NA	1.2963	0.565217	Positive <= Negative	0.835616	0.164384	0.436025	0.621946
AP1M2P1	-1.1961	0.187278	NA	1.44444	0.630435	Positive <= Negative	0.931507	0.219178	0.436455	0.578319
KRT18P32	-1.1961	0.810362	NA	1.44444	0.630435	Negative <= Positive	0.931507	0.178082	0.436455	0.913123
RPL21P122	-1.1961	0.049194	NA	1.44444	0.630435	Positive < Negative	0.931507	0.205479	0.436455	0.550828
KBTBD13	-1.19494	0.555343	NA	1.59259	0.695652	Positive <= Negative	1.0274	0.273973	0.436805	0.780783
SEL1L2	-1.19444	0.0337131	NA	3.33333	1.45652	Positive < Negative	2.15068	0.506849	0.436957	0.550828
LOC646801	-1.19398	0.0406279	NA	1.74074	0.76087	Positive < Negative	1.12329	0.356164	0.437095	0.550828
OLIG1	-1.19108	0.00153629	NA	12.1111	5.30435	Positive < Negative	7.82192	0.739726	0.437974	0.550828
LINC01502	-1.18839	0.0911758	NA	3.81481	1.67391	Positive <= Negative	2.46575	0.219178	0.438793	0.562473
GABRA3	-1.18371	0.538391	NA	1.03704	0.456522	Positive <= Negative	0.671233	0.150685	0.440217	0.768421
RNU6-583P	-1.18371	0.944522	NA	0.888889	0.391304	Positive <= Negative	0.575342	0.232877	0.440217	0.973263
LINC00242	-1.18371	0.284582	NA	0.148148	0.0652174	Positive <= Negative	0.0958904	0.0684932	0.440217	0.621946
KRT18P3	-1.18371	0.478855	NA	0.148148	0.0652174	Positive <= Negative	0.0958904	0.0821918	0.440217	0.72617
MAGEA9	-1.18371	0.653329	NA	0.148148	0.0652174	Negative <= Positive	0.0958904	0.0547945	0.440217	0.834489
KRT17P3	-1.18371	0.14026	NA	0.740741	0.326087	Positive <= Negative	0.479452	0.205479	0.440217	0.578319
MIR3202-1	-1.18371	0.467801	NA	0.740741	0.326087	Positive <= Negative	0.479452	0.232877	0.440217	0.718338
RNA5SP134	-1.18371	0.581991	NA	0.148148	0.0652174	Positive <= Negative	0.0958904	0.0547945	0.440217	0.797042
RNU6-59P	-1.18371	0.69546	NA	0.444444	0.195652	Positive <= Negative	0.287671	0.0958904	0.440217	0.860784
RN7SL16P	-1.18371	0.68723	NA	0.592593	0.26087	Positive <= Negative	0.383562	0.0958904	0.440217	0.857066
RN7SL693P	-1.18371	0.581991	NA	0.148148	0.0652174	Positive <= Negative	0.0958904	0.0547945	0.440217	0.797042
IGHV1-69-2	-1.18371	0.253215	NA	0.148148	0.0652174	Positive <= Negative	0.0958904	0.0958904	0.440217	0.620804
GS1-600G8.3	-1.18371	0.653329	NA	0.148148	0.0652174	Negative <= Positive	0.0958904	0.0547945	0.440217	0.834489
MIR513A2	-1.18371	0.581991	NA	0.148148	0.0652174	Positive <= Negative	0.0958904	0.0547945	0.440217	0.797042
OR3A3	-1.18371	0.226022	NA	0.592593	0.26087	Positive <= Negative	0.383562	0.123288	0.440217	0.597832
MTATP6P20	-1.18371	0.720431	NA	0.740741	0.326087	Positive <= Negative	0.479452	0.0958904	0.440217	0.864517
MIR148A	-1.18371	0.93381	NA	0.148148	0.0652174	Negative <= Positive	0.0958904	0.0410959	0.440217	0.968212
RN7SL18P	-1.18371	0.93381	NA	0.148148	0.0652174	Negative <= Positive	0.0958904	0.0410959	0.440217	0.968212
RNU7-38P	-1.18371	0.653329	NA	0.148148	0.0652174	Negative <= Positive	0.0958904	0.0547945	0.440217	0.834489
GOLGA8J	-1.18371	0.182977	NA	0.444444	0.195652	Positive <= Negative	0.287671	0.219178	0.440217	0.578319
PPP1R11P2	-1.18371	0.304423	NA	1.18519	0.521739	Positive <= Negative	0.767123	0.164384	0.440217	0.632492
RN7SL813P	-1.18371	0.93381	NA	0.148148	0.0652174	Negative <= Positive	0.0958904	0.0410959	0.440217	0.968212
RPS3AP48	-1.18371	0.701082	NA	0.148148	0.0652174	Positive <= Negative	0.0958904	0.0273973	0.440217	0.860784
RNU6ATAC29P	-1.18371	0.653329	NA	0.148148	0.0652174	Negative <= Positive	0.0958904	0.0547945	0.440217	0.834489
RN7SL786P	-1.18371	0.855041	NA	0.444444	0.195652	Positive <= Negative	0.287671	0.0684932	0.440217	0.937601
MIR340	-1.18371	0.278846	NA	0.444444	0.195652	Positive <= Negative	0.287671	0.0684932	0.440217	0.621946
CACNA1C-AS1	-1.18371	0.339485	NA	0.888889	0.391304	Positive <= Negative	0.575342	0.273973	0.440217	0.664697
HMGN1P5	-1.18371	0.701082	NA	0.148148	0.0652174	Positive <= Negative	0.0958904	0.0273973	0.440217	0.860784
LINC01859	-1.18371	0.478855	NA	0.148148	0.0652174	Positive <= Negative	0.0958904	0.0821918	0.440217	0.72617
RNU6-189P	-1.18371	0.701082	NA	0.148148	0.0652174	Positive <= Negative	0.0958904	0.0273973	0.440217	0.860784
LCN1P1	-1.18371	0.24474	NA	0.296296	0.130435	Positive <= Negative	0.191781	0.0958904	0.440217	0.613758
DEFA5	-1.18371	0.653329	NA	0.296296	0.130435	Negative <= Positive	0.191781	0.0547945	0.440217	0.834489
MIR548H1	-1.18371	0.456992	NA	0.296296	0.130435	Negative <= Positive	0.191781	0.0684932	0.440217	0.713309
SNORA49	-1.18371	0.855036	NA	0.296296	0.130435	Positive <= Negative	0.191781	0.0684932	0.440217	0.937601
LINC02186	-1.18371	0.581991	NA	0.296296	0.130435	Positive <= Negative	0.191781	0.0547945	0.440217	0.797042
HBG1	-1.18371	0.479124	NA	0.296296	0.130435	Positive <= Negative	0.191781	0.0821918	0.440217	0.726221
RNU6ATAC7P	-1.18371	0.278769	NA	0.296296	0.130435	Positive <= Negative	0.191781	0.0684932	0.440217	0.621946
RNU6-598P	-1.18371	0.0473396	NA	0.296296	0.130435	Positive < Negative	0.191781	0.0684932	0.440217	0.550828
MTA3P1	-1.18371	0.117678	NA	0.296296	0.130435	Positive <= Negative	0.191781	0.0547945	0.440217	0.567472
ADH5P5	-1.18371	0.701082	NA	0.296296	0.130435	Positive <= Negative	0.191781	0.0273973	0.440217	0.860784
RPS3AP11	-1.18371	0.278769	NA	0.296296	0.130435	Positive <= Negative	0.191781	0.0684932	0.440217	0.621946
OR4D5	-1.18371	0.284659	NA	0.296296	0.130435	Positive <= Negative	0.191781	0.0684932	0.440217	0.621946
SLIT1-AS1	-1.18371	0.653378	NA	0.296296	0.130435	Negative <= Positive	0.191781	0.0547945	0.440217	0.834489
ITPK1-AS1	-1.18371	0.678939	NA	0.296296	0.130435	Positive <= Negative	0.191781	0.0958904	0.440217	0.852122
MTCO2P23	-1.18371	0.93381	NA	0.296296	0.130435	Negative <= Positive	0.191781	0.0410959	0.440217	0.968212
LOC100422225	-1.17676	0.103528	NA	2.55556	1.13043	Positive <= Negative	1.65753	0.369863	0.442344	0.567472
SZT2-AS1	-1.17203	0.137007	NA	1.51852	0.673913	Positive <= Negative	0.986301	0.315068	0.443796	0.578319
MIR5692A1	-1.17077	0.0168266	NA	1.37037	0.608696	Positive < Negative	0.890411	0.315068	0.444183	0.550828
MIR670HG	-1.17004	0.261781	NA	2.59259	1.15217	Positive <= Negative	1.68493	0.356164	0.44441	0.621946
CCT8L1P	-1.16722	0.124485	NA	3.22222	1.43478	Positive <= Negative	2.09589	0.356164	0.445277	0.57061
LINC01592	-1.16722	0.993826	NA	1.07407	0.478261	Negative <= Positive	0.69863	0.232877	0.445277	0.999062
PGAM1P3	-1.16722	0.280046	NA	1.07407	0.478261	Positive <= Negative	0.69863	0.164384	0.445277	0.621946
CCDC70	-1.16722	0.184068	NA	1.07407	0.478261	Positive <= Negative	0.69863	0.219178	0.445277	0.578319
OPTC	-1.16601	0.181093	NA	2	0.891304	Positive <= Negative	1.30137	0.246575	0.445652	0.578319
RNU6-689P	-1.16331	0.0536114	NA	4.33333	1.93478	Positive <= Negative	2.82192	0.534247	0.446488	0.550828
MTHFD2P1	-1.16182	0.00570761	NA	4.03704	1.80435	Positive < Negative	2.63014	0.452055	0.446949	0.550828
OSTN	-1.16099	0.0805668	NA	3.88889	1.73913	Positive <= Negative	2.53425	0.424658	0.447205	0.55539
TRAJ38	-1.16099	0.319222	NA	0.777778	0.347826	Positive <= Negative	0.506849	0.205479	0.447205	0.646963
RN7SL715P	-1.1557	0.33901	NA	0.62963	0.282609	Positive <= Negative	0.410959	0.136986	0.448849	0.66462
KCNA4	-1.1537	0.0786278	NA	4.11111	1.84783	Positive <= Negative	2.68493	0.383562	0.449471	0.55539
RPS15AP36	-1.15334	0.00187325	NA	3.48148	1.56522	Positive < Negative	2.27397	0.410959	0.449584	0.550828
LOC100129573	-1.15334	0.0414429	NA	1.74074	0.782609	Positive < Negative	1.13699	0.369863	0.449584	0.550828
MAGEB17	-1.152	0.0881434	NA	1.11111	0.5	Positive <= Negative	0.726027	0.191781	0.45	0.562389
DEFB109B	-1.152	0.0792573	NA	1.11111	0.5	Positive <= Negative	0.726027	0.191781	0.45	0.55539
SPACA5	-1.152	0.161428	NA	1.11111	0.5	Positive <= Negative	0.726027	0.205479	0.45	0.578319
RPL24P5	-1.14719	0.28911	NA	1.44444	0.652174	Positive <= Negative	0.945205	0.383562	0.451505	0.623699
RNU4-48P	-1.14719	0.13591	NA	0.962963	0.434783	Positive <= Negative	0.630137	0.136986	0.451505	0.578156
RNA5SP312	-1.14719	0.490659	NA	0.481481	0.217391	Positive <= Negative	0.315068	0.150685	0.451505	0.73539
RPL37P14	-1.14719	0.389198	NA	0.962963	0.434783	Positive <= Negative	0.630137	0.219178	0.451505	0.706133
RNA5SP163	-1.14719	0.133799	NA	0.481481	0.217391	Positive <= Negative	0.315068	0.0821918	0.451505	0.575876
SLC47A1P1	-1.14719	0.0331498	NA	3.85185	1.73913	Positive < Negative	2.52055	0.493151	0.451505	0.550828
RN7SL685P	-1.14719	0.284659	NA	0.481481	0.217391	Positive <= Negative	0.315068	0.0684932	0.451505	0.621946
LOC101927690	-1.14719	0.40515	NA	0.481481	0.217391	Positive <= Negative	0.315068	0.109589	0.451505	0.713309
RNU6-905P	-1.14719	0.13069	NA	0.481481	0.217391	Positive <= Negative	0.315068	0.0821918	0.451505	0.574399
GPR87	-1.14454	0.466605	NA	8.07407	3.65217	Positive <= Negative	5.28767	0.479452	0.452333	0.718278
RNU6-446P	-1.14064	0.952131	NA	0.814815	0.369565	Negative <= Positive	0.534247	0.123288	0.453557	0.977325
MIR595	-1.14064	0.0126299	NA	0.814815	0.369565	Positive < Negative	0.534247	0.205479	0.453557	0.550828
RN7SL378P	-1.14064	0.496786	NA	0.814815	0.369565	Positive <= Negative	0.534247	0.150685	0.453557	0.738752
SFTPC	-1.13847	0.930844	NA	15.8889	7.21739	Negative <= Positive	10.4247	0.356164	0.454241	0.968212
CST5	-1.13641	0.439029	NA	1.48148	0.673913	Positive <= Negative	0.972603	0.219178	0.454891	0.713309
ACTR1AP1	-1.13641	0.180946	NA	1.48148	0.673913	Positive <= Negative	0.972603	0.246575	0.454891	0.578319
EXOC1L	-1.13641	0.0777819	NA	2.96296	1.34783	Positive <= Negative	1.94521	0.410959	0.454891	0.55539
MRPS9-AS2	-1.13641	0.612683	NA	1.48148	0.673913	Positive <= Negative	0.972603	0.246575	0.454891	0.811422
RNU6-647P	-1.13641	0.195864	NA	4.44444	2.02174	Positive <= Negative	2.91781	0.39726	0.454891	0.578319
MAGEA1	-1.13124	0.581991	NA	0.333333	0.152174	Positive <= Negative	0.219178	0.0547945	0.456522	0.797042
TEX19	-1.13124	0.583507	NA	1	0.456522	Positive <= Negative	0.657534	0.232877	0.456522	0.797338
RNA5SP324	-1.13124	0.258617	NA	0.333333	0.152174	Positive <= Negative	0.219178	0.0958904	0.456522	0.621946
TRBV12-3	-1.13124	0.258617	NA	0.333333	0.152174	Positive <= Negative	0.219178	0.0958904	0.456522	0.621946
RNU6-272P	-1.13124	0.924444	NA	0.666667	0.304348	Positive <= Negative	0.438356	0.109589	0.456522	0.965325
RNVU1-7	-1.13124	0.0543455	NA	0.333333	0.152174	Positive <= Negative	0.219178	0.0958904	0.456522	0.550828
INSL4	-1.13124	0.0460204	NA	14.3333	6.54348	Positive < Negative	9.42466	0.534247	0.456522	0.550828
LINC01416	-1.13124	0.424053	NA	2.33333	1.06522	Negative <= Positive	1.53425	0.342466	0.456522	0.713309
SERPINB11	-1.1307	0.585741	NA	41.8889	19.1304	Positive <= Negative	27.5479	0.808219	0.456695	0.79996
SLC17A3	-1.12942	0.269908	NA	4.18519	1.91304	Positive <= Negative	2.75342	0.438356	0.457099	0.621946
GSG1L	-1.12635	0.0285167	NA	14	6.41304	Positive < Negative	9.21918	0.794521	0.458075	0.550828
QRSL1P1	-1.12231	0.415073	NA	0.851852	0.391304	Positive <= Negative	0.561644	0.178082	0.459357	0.713309
RNU2-63P	-1.12015	0.0782961	NA	1.37037	0.630435	Positive <= Negative	0.90411	0.219178	0.460047	0.55539
RNY1P12	-1.11936	0.00462928	NA	7.03704	3.23913	Positive < Negative	4.64384	0.671233	0.460297	0.550828
PRH1-TAS2R14	-1.1166	0.554308	NA	1.03704	0.478261	Positive <= Negative	0.684932	0.315068	0.46118	0.779845
TAS2R14	-1.1166	0.554308	NA	1.03704	0.478261	Positive <= Negative	0.684932	0.315068	0.46118	0.779845
MIR4518	-1.1166	0.738549	NA	1.03704	0.478261	Positive <= Negative	0.684932	0.260274	0.46118	0.8708
MIR6762	-1.1166	0.229848	NA	0.518519	0.23913	Positive <= Negative	0.342466	0.123288	0.46118	0.601577
IL25	-1.1166	0.509397	NA	0.518519	0.23913	Positive <= Negative	0.342466	0.0821918	0.46118	0.748178
GPR6	-1.1166	0.509397	NA	0.518519	0.23913	Positive <= Negative	0.342466	0.0821918	0.46118	0.748178
RNU6-758P	-1.1166	0.290516	NA	0.518519	0.23913	Positive <= Negative	0.342466	0.0684932	0.46118	0.623699
GPR33	-1.11381	0.00931231	NA	1.74074	0.804348	Positive < Negative	1.15068	0.232877	0.462072	0.550828
RNU6-1152P	-1.11263	0.196118	NA	1.22222	0.565217	Positive <= Negative	0.808219	0.246575	0.462451	0.578319
RNU12-2P	-1.11263	0.0382611	NA	1.22222	0.565217	Positive < Negative	0.808219	0.30137	0.462451	0.550828
SLC30A2	-1.11198	0.140573	NA	9.44444	4.36957	Positive <= Negative	6.24658	0.616438	0.46266	0.578319
LINC01429	-1.10971	0.103911	NA	0.703704	0.326087	Positive <= Negative	0.465753	0.136986	0.463387	0.567472
RNPC3P1	-1.10971	0.237089	NA	2.11111	0.978261	Positive <= Negative	1.39726	0.493151	0.463387	0.607927
H3P13	-1.10971	0.0907316	NA	0.703704	0.326087	Positive <= Negative	0.465753	0.328767	0.463387	0.562473
RPL22P23	-1.10971	0.568454	NA	0.703704	0.326087	Positive <= Negative	0.465753	0.123288	0.463387	0.789876
OR5AK2	-1.10971	0.0978179	NA	1.40741	0.652174	Positive <= Negative	0.931507	0.191781	0.463387	0.566388
MTND2P5	-1.10748	0.0510906	NA	1.59259	0.73913	Positive <= Negative	1.05479	0.205479	0.464105	0.550828
LOC101928896	-1.10748	0.0445996	NA	3.18519	1.47826	Positive < Negative	2.10959	0.410959	0.464105	0.550828
RNVU1-1	-1.10684	0.384891	NA	2.48148	1.15217	Positive <= Negative	1.64384	0.246575	0.464309	0.701906
LINC01168	-1.1021	0.266563	NA	2.33333	1.08696	Positive <= Negative	1.54795	0.315068	0.465839	0.621946
MYLK-AS2	-1.1021	0.0157023	NA	2.33333	1.08696	Positive < Negative	1.54795	0.315068	0.465839	0.550828
RPS2P47	-1.10197	0.0901504	NA	8.25926	3.84783	Positive <= Negative	5.47945	0.69863	0.46588	0.562473
ARL14EPL	-1.10125	0.645215	NA	1.25926	0.586957	Positive <= Negative	0.835616	0.164384	0.466113	0.830502
PAX6	-1.09827	0.113424	NA	235.926	110.196	Positive <= Negative	156.699	1	0.467077	0.567472
RPL7L1P12	-1.0973	0.239491	NA	2	0.934783	Positive <= Negative	1.32877	0.30137	0.467391	0.608865
TEKT1	-1.09584	0.201276	NA	2.55556	1.19565	Positive <= Negative	1.69863	0.315068	0.467864	0.578319
DDX55P1	-1.09444	0.644198	NA	3.48148	1.63043	Positive <= Negative	2.31507	0.410959	0.468316	0.829512
LOC101928565	-1.09438	0.0295535	NA	10.6296	4.97826	Positive < Negative	7.06849	0.712329	0.468338	0.550828
TMC4	-1.09386	0.00542597	NA	45.1481	21.1522	Positive < Negative	30.0274	0.90411	0.468506	0.550828
GNAT3	-1.09364	0.13295	NA	4.40741	2.06522	Positive <= Negative	2.93151	0.383562	0.468579	0.575876
MYLKP1	-1.0906	0.239274	NA	0.925926	0.434783	Positive <= Negative	0.616438	0.356164	0.469565	0.608519
MIR3177	-1.0906	0.875567	NA	0.185185	0.0869565	Positive <= Negative	0.123288	0.0684932	0.469565	0.948637
SPDYE8	-1.0906	0.224789	NA	0.185185	0.0869565	Positive <= Negative	0.123288	0.123288	0.469565	0.597327
PDCD6IPP1	-1.0906	0.290399	NA	0.185185	0.0869565	Positive <= Negative	0.123288	0.0684932	0.469565	0.623699
FGF14-IT1	-1.0906	0.875567	NA	0.185185	0.0869565	Positive <= Negative	0.123288	0.0684932	0.469565	0.948637
MIR4450	-1.0906	0.479034	NA	0.185185	0.0869565	Positive <= Negative	0.123288	0.0821918	0.469565	0.726221
MIR6835	-1.0906	0.0562074	NA	1.66667	0.782609	Positive <= Negative	1.10959	0.383562	0.469565	0.550828
SLC22A10	-1.0906	0.510403	NA	1.85185	0.869565	Positive <= Negative	1.23288	0.287671	0.469565	0.748502
RN7SL753P	-1.0906	0.373074	NA	1.85185	0.869565	Positive <= Negative	1.23288	0.315068	0.469565	0.693198
MTATP6P29	-1.0906	0.172925	NA	0.555556	0.26087	Positive <= Negative	0.369863	0.178082	0.469565	0.578319
PRH2	-1.0906	0.131361	NA	0.185185	0.0869565	Positive <= Negative	0.123288	0.109589	0.469565	0.574399
LINC00290	-1.0906	0.295317	NA	0.185185	0.0869565	Positive <= Negative	0.123288	0.0410959	0.469565	0.628344
OR6C75	-1.0906	0.121134	NA	0.185185	0.0869565	Positive <= Negative	0.123288	0.0547945	0.469565	0.567472
KRT8P17	-1.0906	0.404557	NA	0.185185	0.0869565	Positive <= Negative	0.123288	0.109589	0.469565	0.713309
MTCO2P7	-1.0906	0.404557	NA	0.185185	0.0869565	Positive <= Negative	0.123288	0.109589	0.469565	0.713309
PPP1R10P1	-1.0906	0.121134	NA	0.185185	0.0869565	Positive <= Negative	0.123288	0.0547945	0.469565	0.567472
GTF3AP2	-1.0906	0.295317	NA	0.185185	0.0869565	Positive <= Negative	0.123288	0.0410959	0.469565	0.628344
RN7SKP225	-1.0906	0.894963	NA	0.185185	0.0869565	Negative <= Positive	0.123288	0.0821918	0.469565	0.953724
KIAA1143P2	-1.0906	0.295317	NA	0.185185	0.0869565	Positive <= Negative	0.123288	0.0410959	0.469565	0.628344
MS4A5	-1.0906	0.894963	NA	0.185185	0.0869565	Negative <= Positive	0.123288	0.0821918	0.469565	0.953724
AK4P5	-1.0906	0.295317	NA	0.185185	0.0869565	Positive <= Negative	0.123288	0.0410959	0.469565	0.628344
MIR3680-2	-1.0906	0.875567	NA	0.185185	0.0869565	Positive <= Negative	0.123288	0.0684932	0.469565	0.948637
OR1A1	-1.0906	0.894963	NA	0.185185	0.0869565	Negative <= Positive	0.123288	0.0821918	0.469565	0.953724
RPS16P4	-1.0906	0.202409	NA	1.66667	0.782609	Positive <= Negative	1.10959	0.260274	0.469565	0.578319
POU4F2	-1.0906	0.295317	NA	0.185185	0.0869565	Positive <= Negative	0.123288	0.0410959	0.469565	0.628344
RFPL4AP4	-1.0906	0.0277883	NA	1.85185	0.869565	Positive < Negative	1.23288	0.39726	0.469565	0.550828
RPL26P18	-1.0906	0.295317	NA	0.185185	0.0869565	Positive <= Negative	0.123288	0.0410959	0.469565	0.628344
RPL5P20	-1.0906	0.295317	NA	0.185185	0.0869565	Positive <= Negative	0.123288	0.0410959	0.469565	0.628344
RPL36P19	-1.0906	0.295317	NA	0.185185	0.0869565	Positive <= Negative	0.123288	0.0410959	0.469565	0.628344
LOC101928087	-1.0906	0.295317	NA	0.185185	0.0869565	Positive <= Negative	0.123288	0.0410959	0.469565	0.628344
RN7SKP202	-1.0906	0.295317	NA	0.185185	0.0869565	Positive <= Negative	0.123288	0.0410959	0.469565	0.628344
TMEM132D-AS2	-1.0906	0.581991	NA	0.185185	0.0869565	Positive <= Negative	0.123288	0.0547945	0.469565	0.797042
IGHD3-16	-1.0906	0.479034	NA	0.185185	0.0869565	Positive <= Negative	0.123288	0.0821918	0.469565	0.726221
BLOC1S5-TXNDC5	-1.0906	0.295317	NA	0.185185	0.0869565	Positive <= Negative	0.123288	0.0410959	0.469565	0.628344
KRT18P56	-1.0906	0.110358	NA	0.37037	0.173913	Positive <= Negative	0.246575	0.232877	0.469565	0.567472
NTF4	-1.0906	0.077735	NA	2.40741	1.13043	Positive <= Negative	1.60274	0.356164	0.469565	0.55539
WFDC8	-1.0906	0.865304	NA	0.37037	0.173913	Positive <= Negative	0.246575	0.0684932	0.469565	0.943192
VN1R80P	-1.0906	0.0590765	NA	2.96296	1.3913	Positive <= Negative	1.9726	0.315068	0.469565	0.550828
LUADT1	-1.0906	0.914025	NA	0.37037	0.173913	Negative <= Positive	0.246575	0.0821918	0.469565	0.960274
LOC100533631	-1.0906	0.0598382	NA	3.33333	1.56522	Positive <= Negative	2.21918	0.410959	0.469565	0.550828
RNA5SP227	-1.0906	0.591982	NA	0.37037	0.173913	Positive <= Negative	0.246575	0.0547945	0.469565	0.801739
RPL7AP44	-1.0906	0.701082	NA	0.37037	0.173913	Positive <= Negative	0.246575	0.0273973	0.469565	0.860784
RNU6-63P	-1.0906	0.263376	NA	0.37037	0.173913	Positive <= Negative	0.246575	0.0958904	0.469565	0.621946
RNU7-73P	-1.0906	0.0473306	NA	0.37037	0.173913	Positive < Negative	0.246575	0.0684932	0.469565	0.550828
PPP1R2C	-1.0906	0.57204	NA	0.37037	0.173913	Positive <= Negative	0.246575	0.0547945	0.469565	0.790761
SNORA70D	-1.0906	0.290593	NA	0.37037	0.173913	Positive <= Negative	0.246575	0.0684932	0.469565	0.623699
RPL31P14	-1.0906	0.875567	NA	0.37037	0.173913	Positive <= Negative	0.246575	0.0684932	0.469565	0.948637
UBR7	-1.08728	0.00784914	NA	44.1111	20.7609	Positive < Negative	29.3973	1	0.470649	0.550828
TAAR1	-1.08602	0.17559	NA	93.2222	43.913	Positive <= Negative	62.1507	0.986301	0.471058	0.578319
LOC101928436	-1.08515	0.15836	NA	2.44444	1.15217	Positive <= Negative	1.63014	0.315068	0.471344	0.578319
LOC100287792	-1.08436	0.0967302	NA	6.40741	3.02174	Positive <= Negative	4.27397	0.520548	0.471601	0.565181
DCHS2	-1.08278	0.00507034	NA	17.037	8.04348	Positive < Negative	11.3699	0.835616	0.472117	0.550828
NKX6-2	-1.08234	0.0282408	NA	1700.56	803.109	Positive < Negative	1135.04	0.986301	0.472263	0.550828
TRBJ2-3	-1.08062	0.149408	NA	5.33333	2.52174	Positive <= Negative	3.56164	0.534247	0.472826	0.578319
MIR3679	-1.08062	0.2502	NA	1.33333	0.630435	Positive <= Negative	0.890411	0.260274	0.472826	0.618506
LRRC38	-1.07901	0.667425	NA	2.2963	1.08696	Negative <= Positive	1.53425	0.273973	0.473352	0.844258
RPS5P4	-1.07901	0.175913	NA	2.2963	1.08696	Positive <= Negative	1.53425	0.383562	0.473352	0.578319
TRAJ44	-1.078	0.0812241	NA	2.11111	1	Positive <= Negative	1.41096	0.369863	0.473684	0.55539
SNORD9	-1.0768	0.031776	NA	4.81481	2.28261	Positive < Negative	3.21918	0.520548	0.47408	0.550828
SFTA3	-1.07534	0.0783019	NA	1.74074	0.826087	Positive <= Negative	1.16438	0.246575	0.474561	0.55539
CFAP97D2	-1.07353	0.863293	NA	0.777778	0.369565	Positive <= Negative	0.520548	0.136986	0.475155	0.942487
H2BP6	-1.07353	0.0586479	NA	0.777778	0.369565	Positive <= Negative	0.520548	0.123288	0.475155	0.550828
LINC02150	-1.07353	0.204766	NA	1.55556	0.73913	Positive <= Negative	1.0411	0.287671	0.475155	0.578844
RPL31P38	-1.07353	0.285863	NA	3.11111	1.47826	Positive <= Negative	2.08219	0.452055	0.475155	0.621946
HCRT	-1.07033	0.106594	NA	1.96296	0.934783	Positive <= Negative	1.31507	0.30137	0.47621	0.567472
RN7SL605P	-1.06823	0.393725	NA	1.18519	0.565217	Positive <= Negative	0.794521	0.260274	0.476902	0.709745
LOC441887	-1.06823	0.520048	NA	0.592593	0.282609	Positive <= Negative	0.39726	0.150685	0.476902	0.755807
RN7SL199P	-1.06823	0.0426308	NA	0.592593	0.282609	Positive < Negative	0.39726	0.232877	0.476902	0.550828
DCANP1	-1.06823	0.0250563	NA	0.592593	0.282609	Positive < Negative	0.39726	0.164384	0.476902	0.550828
MIR4521	-1.06823	0.834633	NA	0.592593	0.282609	Positive <= Negative	0.39726	0.0684932	0.476902	0.926494
RNU6-414P	-1.06823	0.559842	NA	1.77778	0.847826	Positive <= Negative	1.19178	0.342466	0.476902	0.783386
MIR4753	-1.06823	0.77068	NA	0.592593	0.282609	Positive <= Negative	0.39726	0.178082	0.476902	0.890478
LINC00880	-1.06744	0.0573684	NA	5.14815	2.45652	Positive <= Negative	3.45205	0.643836	0.477166	0.550828
RNU6-307P	-1.06566	0.146427	NA	3.18519	1.52174	Positive <= Negative	2.13699	0.452055	0.477755	0.578319
ELMO1-AS1	-1.06413	0.0931191	NA	1	0.478261	Positive <= Negative	0.671233	0.287671	0.478261	0.563426
CKAP2LP1	-1.06413	0.00611447	NA	1	0.478261	Positive < Negative	0.671233	0.219178	0.478261	0.550828
FLG2	-1.06306	0.21633	NA	52.3704	25.0652	Positive <= Negative	35.1644	0.890411	0.478614	0.589743
PPFIA2-AS1	-1.06172	0.0949209	NA	5.03704	2.41304	Positive <= Negative	3.38356	0.547945	0.47906	0.56442
RNU6-6P	-1.06146	0.59095	NA	3.62963	1.73913	Positive <= Negative	2.43836	0.616438	0.479148	0.801739
LINC01419	-1.05818	0.284659	NA	0.407407	0.195652	Positive <= Negative	0.273973	0.0684932	0.480237	0.621946
CARD18	-1.05818	0.123733	NA	0.814815	0.391304	Positive <= Negative	0.547945	0.136986	0.480237	0.57061
RNF151	-1.05818	0.29591	NA	0.814815	0.391304	Positive <= Negative	0.547945	0.164384	0.480237	0.62854
NR3C1P1	-1.05818	0.593125	NA	1.22222	0.586957	Positive <= Negative	0.821918	0.205479	0.480237	0.803034
PIWIL3	-1.05818	0.781472	NA	0.407407	0.195652	Positive <= Negative	0.273973	0.136986	0.480237	0.897298
CPS1-IT1	-1.05818	0.885871	NA	0.407407	0.195652	Positive <= Negative	0.273973	0.0684932	0.480237	0.951744
RPSAP31	-1.05818	0.0910719	NA	0.814815	0.391304	Positive <= Negative	0.547945	0.191781	0.480237	0.562473
LOC100286946	-1.05818	0.712005	NA	0.407407	0.195652	Positive <= Negative	0.273973	0.0958904	0.480237	0.86245
RNU6-1297P	-1.05818	0.896441	NA	0.407407	0.195652	Negative <= Positive	0.273973	0.123288	0.480237	0.953881
ORAI1	-1.05818	0.051044	NA	0.814815	0.391304	Positive <= Negative	0.547945	0.342466	0.480237	0.550828
RPSAP21	-1.05818	0.766877	NA	0.814815	0.391304	Positive <= Negative	0.547945	0.136986	0.480237	0.888038
LOC101927588	-1.05556	0.505904	NA	2.25926	1.08696	Positive <= Negative	1.52055	0.287671	0.481112	0.746223
AMY1A	-1.05498	0.134732	NA	1.85185	0.891304	Positive <= Negative	1.24658	0.465753	0.481304	0.576726
RNASE3	-1.05498	0.0477784	NA	1.85185	0.891304	Positive < Negative	1.24658	0.30137	0.481304	0.550828
LINC02652	-1.05408	0.423293	NA	1.44444	0.695652	Positive <= Negative	0.972603	0.109589	0.481605	0.713309
RNU7-151P	-1.05408	0.879879	NA	1.44444	0.695652	Negative <= Positive	0.972603	0.246575	0.481605	0.949819
CCNB2P1	-1.0534	0.299738	NA	2.48148	1.19565	Positive <= Negative	1.67123	0.287671	0.48183	0.631405
OR2AE1	-1.05107	0.195371	NA	1.66667	0.804348	Positive <= Negative	1.12329	0.219178	0.482609	0.578319
HNRNPCP8	-1.04878	0.513413	NA	1.25926	0.608696	Positive <= Negative	0.849315	0.260274	0.483376	0.751215
TRIM29	-1.04786	0.120157	NA	274.074	132.565	Positive <= Negative	184.904	0.986301	0.483684	0.567472
RHOG2P	-1.04698	0.288074	NA	2.11111	1.02174	Positive <= Negative	1.42466	0.315068	0.483982	0.622094
C6orf52	-1.04698	0.123349	NA	2.11111	1.02174	Positive <= Negative	1.42466	0.424658	0.483982	0.57061
PCDHA9	-1.04666	0.24989	NA	3.59259	1.73913	Positive <= Negative	2.42466	0.424658	0.484088	0.618307
SOX5-AS1	-1.04621	0.297602	NA	1.48148	0.717391	Positive <= Negative	1	0.232877	0.484239	0.629201
RSPH6A	-1.04431	0.287916	NA	0.851852	0.413043	Positive <= Negative	0.575342	0.164384	0.484877	0.621946
SCARNA11	-1.04431	0.153147	NA	0.851852	0.413043	Positive <= Negative	0.575342	0.273973	0.484877	0.578319
LINC02552	-1.04431	0.0767522	NA	2.55556	1.23913	Positive <= Negative	1.72603	0.493151	0.484877	0.55539
LINC01587	-1.04431	0.0367732	NA	4.25926	2.06522	Positive < Negative	2.87671	0.561644	0.484877	0.550828
HOATZ	-1.04378	0.172342	NA	5.33333	2.58696	Positive <= Negative	3.60274	0.589041	0.485054	0.578319
SRP14P3	-1.04353	0.138234	NA	3.62963	1.76087	Positive <= Negative	2.45205	0.424658	0.485138	0.578319
LINC01778	-1.04343	0.0275468	NA	6.40741	3.1087	Positive < Negative	4.32877	0.630137	0.485172	0.550828
LOC101928402	-1.03843	0.356659	NA	4.77778	2.32609	Positive <= Negative	3.23288	0.589041	0.486855	0.679757
C10orf67	-1.03567	0.297621	NA	8.11111	3.95652	Positive <= Negative	5.49315	0.726027	0.48779	0.629201
SEZ6L	-1.03542	0.171821	NA	57.7037	28.1522	Positive <= Negative	39.0822	0.986301	0.487875	0.578319
ACTG1P10	-1.03475	0.495359	NA	3.51852	1.71739	Positive <= Negative	2.38356	0.520548	0.488101	0.738626
MROH9	-1.03457	0.467702	NA	7.48148	3.65217	Positive <= Negative	5.06849	0.69863	0.488162	0.718338
NWD2	-1.03434	0.0605789	NA	28.4074	13.8696	Positive <= Negative	19.2466	0.917808	0.488238	0.550828
LOC101929470	-1.03171	0.172283	NA	0.666667	0.326087	Positive <= Negative	0.452055	0.178082	0.48913	0.578319
LILRB3	-1.03171	0.735485	NA	5.77778	2.82609	Positive <= Negative	3.91781	0.69863	0.48913	0.869153
LOC102725035	-1.03171	0.735485	NA	5.77778	2.82609	Positive <= Negative	3.91781	0.69863	0.48913	0.869153
LOC107987425	-1.03171	0.735485	NA	5.77778	2.82609	Positive <= Negative	3.91781	0.69863	0.48913	0.869153
LOC107987462	-1.03171	0.735485	NA	5.77778	2.82609	Positive <= Negative	3.91781	0.69863	0.48913	0.869153
RNU7-124P	-1.03171	0.591982	NA	0.666667	0.326087	Positive <= Negative	0.452055	0.0547945	0.48913	0.801739
MIR4635	-1.03171	0.103586	NA	0.888889	0.434783	Positive <= Negative	0.60274	0.219178	0.48913	0.567472
BNIP3P42	-1.03171	0.358721	NA	1.55556	0.76087	Positive <= Negative	1.05479	0.273973	0.48913	0.681699
LOC105371789	-1.03171	0.278011	NA	0.666667	0.326087	Positive <= Negative	0.452055	0.0958904	0.48913	0.621946
BPIFA1	-1.03171	0.93381	NA	0.222222	0.108696	Negative <= Positive	0.150685	0.0410959	0.48913	0.968212
LOC100421465	-1.03171	0.241428	NA	0.444444	0.217391	Positive <= Negative	0.30137	0.123288	0.48913	0.610071
KRT18P35	-1.03171	0.284582	NA	0.222222	0.108696	Positive <= Negative	0.150685	0.0684932	0.48913	0.621946
RNU7-176P	-1.03171	0.284582	NA	0.222222	0.108696	Positive <= Negative	0.150685	0.0684932	0.48913	0.621946
ZNF806	-1.03171	0.142755	NA	1.11111	0.543478	Positive <= Negative	0.753425	0.205479	0.48913	0.578319
RPL17P19	-1.03171	0.284659	NA	0.222222	0.108696	Positive <= Negative	0.150685	0.0684932	0.48913	0.621946
RNA5SP129	-1.03171	0.21108	NA	2.44444	1.19565	Positive <= Negative	1.65753	0.410959	0.48913	0.584813
RD3L	-1.03171	0.914022	NA	0.444444	0.217391	Negative <= Positive	0.30137	0.0821918	0.48913	0.960274
C16orf82	-1.03171	0.93381	NA	0.222222	0.108696	Negative <= Positive	0.150685	0.0410959	0.48913	0.968212
RNU2-50P	-1.03171	0.456992	NA	0.222222	0.108696	Negative <= Positive	0.150685	0.0684932	0.48913	0.713309
RNU4-14P	-1.03171	0.0636488	NA	0.666667	0.326087	Positive <= Negative	0.452055	0.150685	0.48913	0.550828
RPL7AP29	-1.03171	0.653378	NA	0.222222	0.108696	Negative <= Positive	0.150685	0.0547945	0.48913	0.834489
TRGJP2	-1.03171	0.147651	NA	1.33333	0.652174	Positive <= Negative	0.90411	0.342466	0.48913	0.578319
SDR9C7	-1.03171	0.162448	NA	1.33333	0.652174	Positive <= Negative	0.90411	0.178082	0.48913	0.578319
IGLV3-9	-1.02835	0.120134	NA	206.407	101.196	Positive <= Negative	140.11	0.958904	0.490271	0.567472
KRT4	-1.02741	0.589087	NA	2.48148	1.21739	Positive <= Negative	1.68493	0.232877	0.490591	0.801739
LOC100652967	-1.02699	0.0893106	NA	2.25926	1.1087	Positive <= Negative	1.53425	0.465753	0.490734	0.562473
RN7SKP219	-1.02647	0.641782	NA	2.03704	1	Positive <= Negative	1.38356	0.287671	0.490909	0.828719
NDST3	-1.0262	0.00558376	NA	121.889	59.8478	Positive < Negative	82.7945	0.972603	0.491003	0.550828
KRT18P61	-1.02583	0.212302	NA	1.81481	0.891304	Positive <= Negative	1.23288	0.219178	0.491127	0.585724
LINC00626	-1.02583	0.69379	NA	1.81481	0.891304	Positive <= Negative	1.23288	0.232877	0.491127	0.860504
LOC105371841	-1.02558	0.00514123	NA	10.4444	5.13043	Positive < Negative	7.09589	0.767123	0.491212	0.550828
MACROD2-IT1	-1.02243	0.0842041	NA	1.14815	0.565217	Positive <= Negative	0.780822	0.287671	0.492286	0.558333
GAPDHS	-1.02243	0.257818	NA	1.14815	0.565217	Positive <= Negative	0.780822	0.191781	0.492286	0.621946
RPL36AP29	-1.02243	0.069115	NA	2.2963	1.13043	Positive <= Negative	1.56164	0.315068	0.492286	0.553981
LOC101929227	-1.02021	0.420429	NA	0.925926	0.456522	Positive <= Negative	0.630137	0.178082	0.493043	0.713309
ADCY8	-1.01865	0.513637	NA	6.51852	3.21739	Positive <= Negative	4.43836	0.39726	0.493577	0.751215
CHRFAM7A	-1.01855	0.0482807	NA	13.7407	6.78261	Positive < Negative	9.35616	0.890411	0.493613	0.550828
LINC02301	-1.0166	0.192239	NA	0.703704	0.347826	Positive <= Negative	0.479452	0.150685	0.494279	0.578319
GOT2P6	-1.0166	0.348779	NA	0.703704	0.347826	Positive <= Negative	0.479452	0.136986	0.494279	0.671982
MIR1250	-1.0166	0.411158	NA	0.703704	0.347826	Positive <= Negative	0.479452	0.109589	0.494279	0.713309
RNU7-96P	-1.0166	0.430152	NA	0.703704	0.347826	Positive <= Negative	0.479452	0.178082	0.494279	0.713309
PRB2	-1.0166	0.53848	NA	0.703704	0.347826	Positive <= Negative	0.479452	0.150685	0.494279	0.768512
RALBP1P1	-1.01531	0.0547962	NA	2.59259	1.28261	Positive <= Negative	1.76712	0.479452	0.49472	0.550828
VN1R20P	-1.01379	0.164152	NA	3.55556	1.76087	Positive <= Negative	2.42466	0.39726	0.495245	0.578319
IGHV3-64	-1.01379	0.45409	NA	1.18519	0.586957	Positive <= Negative	0.808219	0.260274	0.495245	0.713309
LCE1E	-1.00968	0.720416	NA	0.481481	0.23913	Negative <= Positive	0.328767	0.0958904	0.496656	0.864517
RPL6P3	-1.00968	0.55623	NA	0.481481	0.23913	Negative <= Positive	0.328767	0.150685	0.496656	0.780783
RPS2P3	-1.00968	0.91607	NA	0.481481	0.23913	Positive <= Negative	0.328767	0.109589	0.496656	0.961825
LINC01574	-1.00968	0.966772	NA	0.962963	0.478261	Negative <= Positive	0.657534	0.191781	0.496656	0.984808
EIF2AP1	-1.00968	0.0549113	NA	1.44444	0.717391	Positive <= Negative	0.986301	0.178082	0.496656	0.550828
MIR4730	-1.00968	0.721179	NA	1.44444	0.717391	Positive <= Negative	0.986301	0.273973	0.496656	0.865081
TRBV19	-1.00863	0.0649477	NA	4.59259	2.28261	Positive <= Negative	3.13699	0.465753	0.49702	0.550828
KRT8P31	-1.00746	0.006887	NA	2.18519	1.08696	Positive < Negative	1.49315	0.589041	0.497421	0.550828
LOC105369187	-1.00474	0.389185	NA	1.96296	0.978261	Positive <= Negative	1.34247	0.246575	0.498359	0.706133
DAZ3	-1.00396	0.0520293	NA	77.037	38.413	Positive <= Negative	52.6986	0.739726	0.498631	0.550828
FGF5	-1.00314	0.307837	NA	1.48148	0.73913	Positive <= Negative	1.0137	0.273973	0.498913	0.636288
CTAGE11P	-1.00314	0.422044	NA	0.740741	0.369565	Positive <= Negative	0.506849	0.246575	0.498913	0.713309
HBG2	-1.00314	0.737872	NA	0.740741	0.369565	Positive <= Negative	0.506849	0.136986	0.498913	0.870344
MTCYBP32	-1.00314	0.046272	NA	2.22222	1.1087	Positive < Negative	1.52055	0.260274	0.498913	0.550828
ZSCAN5C	-1.00187	0.135143	NA	2.48148	1.23913	Positive <= Negative	1.69863	0.383562	0.499351	0.578156
RNU6-388P	-1.00134	0.0264732	NA	3.48148	1.73913	Positive < Negative	2.38356	0.465753	0.499537	0.550828
MSMB	-1.00056	0.0170417	NA	7626.33	3811.67	Positive < Negative	5222.58	1	0.499804	0.550828
RNU6-87P	-1	0.491074	NA	1	0.5	Positive <= Negative	0.684932	0.150685	0.5	0.735891
CYP3A7-CYP3A51P	-1	0.594374	NA	1	0.5	Positive <= Negative	0.684932	0.191781	0.5	0.803759
AQP8	-1	0.574446	NA	2	1	Positive <= Negative	1.36986	0.328767	0.5	0.792366
ACTG1P25	-0.999918	0.0422499	NA	28.2593	14.1304	Positive < Negative	19.3562	0.821918	0.500028	0.550828
RNY1P9	-0.999455	0.0301807	NA	4.25926	2.13043	Positive < Negative	2.91781	0.561644	0.500189	0.550828
LINC00443	-0.998339	0.25859	NA	222.222	111.239	Positive <= Negative	152.288	0.69863	0.500576	0.621946
NT5DC1P2	-0.998156	0.148322	NA	1.25926	0.630435	Positive <= Negative	0.863014	0.315068	0.500639	0.578319
IL19	-0.997933	0.245806	NA	123.519	61.8478	Positive <= Negative	84.6575	0.917808	0.500717	0.614109
MIR6784	-0.99648	0.0898426	NA	3.2963	1.65217	Positive <= Negative	2.26027	0.561644	0.501221	0.562473
RPS24P12	-0.996085	0.0588552	NA	1.77778	0.891304	Positive <= Negative	1.21918	0.410959	0.501359	0.550828
ITM2BP1	-0.993849	0.0122892	NA	6.40741	3.21739	Positive < Negative	4.39726	0.630137	0.502136	0.550828
ENPP7P7	-0.993741	0.0699533	NA	10	5.02174	Positive <= Negative	6.86301	0.753425	0.502174	0.554379
THRAP3P1	-0.991067	0.0905558	NA	0.777778	0.391304	Positive <= Negative	0.534247	0.356164	0.503106	0.562473
DUX4L37	-0.991067	0.179215	NA	0.777778	0.391304	Positive <= Negative	0.534247	0.287671	0.503106	0.578319
FAM90A11P	-0.991067	0.0382593	NA	0.777778	0.391304	Positive < Negative	0.534247	0.232877	0.503106	0.550828
WWC2-AS1	-0.991067	0.766877	NA	0.518519	0.26087	Positive <= Negative	0.356164	0.136986	0.503106	0.888038
SPINK8	-0.991067	0.695468	NA	0.518519	0.26087	Positive <= Negative	0.356164	0.0958904	0.503106	0.860784
LRRC37A13P	-0.991067	0.268081	NA	0.518519	0.26087	Positive <= Negative	0.356164	0.0958904	0.503106	0.621946
HOXC-AS1	-0.991067	0.486562	NA	0.259259	0.130435	Positive <= Negative	0.178082	0.0821918	0.503106	0.731766
RPS17P3	-0.991067	0.875567	NA	0.259259	0.130435	Positive <= Negative	0.178082	0.0684932	0.503106	0.948637
RNU6-880P	-0.991067	0.494033	NA	0.259259	0.130435	Positive <= Negative	0.178082	0.0821918	0.503106	0.73716
GAPDHP46	-0.991067	0.885516	NA	0.259259	0.130435	Negative <= Positive	0.178082	0.0821918	0.503106	0.951744
MIR4538	-0.991067	0.91605	NA	0.259259	0.130435	Positive <= Negative	0.178082	0.109589	0.503106	0.961825
RNU6-891P	-0.991067	0.295317	NA	0.259259	0.130435	Positive <= Negative	0.178082	0.0410959	0.503106	0.628344
RN7SKP57	-0.991067	0.295317	NA	0.259259	0.130435	Positive <= Negative	0.178082	0.0410959	0.503106	0.628344
UBTFL7	-0.991067	0.290574	NA	0.259259	0.130435	Positive <= Negative	0.178082	0.0684932	0.503106	0.623699
HMGB3P25	-0.991067	0.295317	NA	0.259259	0.130435	Positive <= Negative	0.178082	0.0410959	0.503106	0.628344
RN7SL864P	-0.991067	0.258392	NA	0.259259	0.130435	Positive <= Negative	0.178082	0.0958904	0.503106	0.621946
CLIC1	-0.987684	0.225312	NA	5.25926	2.65217	Positive <= Negative	3.61644	0.589041	0.504287	0.597327
LOC339059	-0.986855	0.320417	NA	4.22222	2.13043	Positive <= Negative	2.90411	0.589041	0.504577	0.647338
FGF12-AS2	-0.986266	0.537935	NA	3.7037	1.86957	Positive <= Negative	2.54795	0.410959	0.504783	0.768026
HTR3C	-0.986266	0.396563	NA	1.85185	0.934783	Positive <= Negative	1.27397	0.315068	0.504783	0.712227
MS4A6E	-0.985905	0.00387481	NA	3.44444	1.73913	Positive < Negative	2.36986	0.493151	0.504909	0.550828
NCAPD2P1	-0.985486	0.645282	NA	1.59259	0.804348	Positive <= Negative	1.09589	0.164384	0.505056	0.830502
EIF2AP3	-0.982799	0.036693	NA	2.14815	1.08696	Positive < Negative	1.47945	0.315068	0.505997	0.550828
LOC100133920	-0.982799	0.677172	NA	1.07407	0.543478	Positive <= Negative	0.739726	0.164384	0.505997	0.850617
ZFP42	-0.982799	0.479154	NA	1.07407	0.543478	Positive <= Negative	0.739726	0.0821918	0.505997	0.726221
GRPR	-0.981124	0.011554	NA	8.92593	4.52174	Positive < Negative	6.15068	0.712329	0.506585	0.550828
RNU6-549P	-0.980978	0.123205	NA	3.51852	1.78261	Positive <= Negative	2.42466	0.465753	0.506636	0.570176
KCNH7	-0.980208	0.73601	NA	93.963	47.6304	Positive <= Negative	64.7671	0.972603	0.506906	0.869153
SNORA77	-0.980179	0.347701	NA	1.62963	0.826087	Positive <= Negative	1.12329	0.328767	0.506917	0.671982
NFIA-AS1	-0.977261	0.266427	NA	1.92593	0.978261	Positive <= Negative	1.32877	0.260274	0.507943	0.621946
NPHP3-AS1	-0.975125	0.308333	NA	0.555556	0.282609	Positive <= Negative	0.383562	0.164384	0.508696	0.636288
LOC728158	-0.975125	0.249348	NA	0.555556	0.282609	Positive <= Negative	0.383562	0.0958904	0.508696	0.617323
MIRLET7I	-0.975125	0.720368	NA	0.555556	0.282609	Positive <= Negative	0.383562	0.0958904	0.508696	0.864517
OR2T33	-0.975125	0.134601	NA	0.555556	0.282609	Positive <= Negative	0.383562	0.109589	0.508696	0.57633
RNA5SP457	-0.975125	0.486562	NA	0.555556	0.282609	Positive <= Negative	0.383562	0.0821918	0.508696	0.731766
IGKV2-26	-0.975125	0.0880186	NA	0.555556	0.282609	Positive <= Negative	0.383562	0.191781	0.508696	0.561712
RPL21P86	-0.975125	0.759525	NA	0.555556	0.282609	Positive <= Negative	0.383562	0.136986	0.508696	0.884636
RPL21P117	-0.975125	0.694913	NA	0.555556	0.282609	Negative <= Positive	0.383562	0.136986	0.508696	0.860784
RPS8P9	-0.969882	0.0588667	NA	6.25926	3.19565	Positive <= Negative	4.32877	0.712329	0.510548	0.550828
LINC01954	-0.966901	0.45979	NA	5.48148	2.80435	Positive <= Negative	3.79452	0.30137	0.511604	0.713309
OR2A4	-0.964595	0.172328	NA	2.33333	1.19565	Positive <= Negative	1.61644	0.356164	0.512422	0.578319
LILRA2	-0.96132	0.37418	NA	1.18519	0.608696	Positive <= Negative	0.821918	0.287671	0.513587	0.694652
RN7SL69P	-0.96132	0.134437	NA	0.296296	0.152174	Positive <= Negative	0.205479	0.109589	0.513587	0.575876
RPS6P12	-0.96132	0.284582	NA	0.296296	0.152174	Positive <= Negative	0.205479	0.0684932	0.513587	0.621946
RNU6-550P	-0.96132	0.0556903	NA	0.296296	0.152174	Positive <= Negative	0.205479	0.0958904	0.513587	0.550828
CWC25	-0.96132	0.87517	NA	3.25926	1.67391	Positive <= Negative	2.26027	0.452055	0.513587	0.948637
HAO2-IT1	-0.96132	0.855041	NA	0.296296	0.152174	Positive <= Negative	0.205479	0.0684932	0.513587	0.937601
RNU6ATAC31P	-0.96132	0.93381	NA	0.296296	0.152174	Negative <= Positive	0.205479	0.0410959	0.513587	0.968212
CRX	-0.96132	0.462157	NA	0.296296	0.152174	Positive <= Negative	0.205479	0.150685	0.513587	0.714658
ENPP7P3	-0.96132	0.0543455	NA	0.296296	0.152174	Positive <= Negative	0.205479	0.0958904	0.513587	0.550828
YTHDF1P1	-0.96132	0.891058	NA	0.888889	0.456522	Positive <= Negative	0.616438	0.109589	0.513587	0.953724
NAP1L4P3	-0.96132	0.64179	NA	0.592593	0.304348	Negative <= Positive	0.410959	0.232877	0.513587	0.828719
SNORD7	-0.96132	0.974783	NA	0.592593	0.304348	Positive <= Negative	0.410959	0.109589	0.513587	0.989261
MIR126	-0.96132	0.872532	NA	1.48148	0.76087	Positive <= Negative	1.0274	0.356164	0.513587	0.946868
OR3D1P	-0.96132	0.479124	NA	0.592593	0.304348	Positive <= Negative	0.410959	0.0821918	0.513587	0.726221
C12orf40	-0.96132	0.21885	NA	2.37037	1.21739	Positive <= Negative	1.64384	0.383562	0.513587	0.591907
LOC107985206	-0.96132	0.0292319	NA	2.07407	1.06522	Positive < Negative	1.43836	0.356164	0.513587	0.550828
NR0B1	-0.959006	0.11027	NA	3.2963	1.69565	Positive <= Negative	2.28767	0.424658	0.514411	0.567472
SNORA14A	-0.95423	0.0986032	NA	2.14815	1.1087	Positive <= Negative	1.49315	0.328767	0.516117	0.566388
H3P31	-0.953889	0.0975336	NA	3.07407	1.58696	Positive <= Negative	2.13699	0.369863	0.516239	0.566388
VN1R67P	-0.953099	0.645191	NA	0.925926	0.478261	Positive <= Negative	0.643836	0.164384	0.516522	0.830502
TRBJ1-3	-0.953099	1	NA	0.925926	0.478261	Negative <=> Positive	0.643836	0.287671	0.516522	1
ANO3	-0.950245	0.858085	NA	17.8519	9.23913	Positive <= Negative	12.4247	0.753425	0.517545	0.939776
TRAJ55	-0.949247	0.198576	NA	0.62963	0.326087	Positive <= Negative	0.438356	0.150685	0.517903	0.578319
HMGB3P21	-0.949247	0.575286	NA	0.62963	0.326087	Positive <= Negative	0.438356	0.123288	0.517903	0.792366
BNIP3P22	-0.949247	0.281228	NA	1.88889	0.978261	Positive <= Negative	1.31507	0.30137	0.517903	0.621946
NEFL	-0.948941	0.272727	NA	11.6667	6.04348	Positive <= Negative	8.12329	0.506849	0.518012	0.621946
ABCA12	-0.948492	0.292899	NA	146.333	75.8261	Positive <= Negative	101.904	0.917808	0.518174	0.626073
MIR4324	-0.946462	0.0294707	NA	2.55556	1.32609	Positive < Negative	1.78082	0.438356	0.518904	0.550828
MIR4484	-0.945552	0.0924868	NA	0.962963	0.5	Positive <= Negative	0.671233	0.232877	0.519231	0.563426
OR7M1P	-0.945172	0.697289	NA	6.11111	3.17391	Positive <= Negative	4.26027	0.616438	0.519368	0.860784
RPSAP16	-0.944997	0.0118749	NA	4.18519	2.17391	Positive < Negative	2.91781	0.534247	0.519431	0.550828
SYT16	-0.944016	0.0209855	NA	500.333	260.065	Positive < Negative	348.932	0.986301	0.519784	0.550828
LOC101929574	-0.943353	0.0105245	NA	8.44444	4.3913	Positive < Negative	5.89041	0.657534	0.520023	0.550828
NPBWR1	-0.942006	0.244965	NA	1.96296	1.02174	Positive <= Negative	1.36986	0.30137	0.520509	0.614109
CDRT15	-0.940855	0.141595	NA	2.96296	1.54348	Positive <= Negative	2.06849	0.547945	0.520924	0.578319
NKX3-2	-0.939281	0.155799	NA	39.1852	20.4348	Positive <= Negative	27.3699	0.876712	0.521493	0.578319
C22orf42	-0.938599	0.275434	NA	7.66667	4	Positive <= Negative	5.35616	0.643836	0.521739	0.621946
RNU6ATAC18P	-0.938599	0.00189147	NA	9.33333	4.86957	Positive < Negative	6.52055	0.90411	0.521739	0.550828
REG3G	-0.938599	0.805905	NA	9.33333	4.86957	Positive <= Negative	6.52055	0.39726	0.521739	0.911119
KRT18P2	-0.938599	0.209052	NA	0.666667	0.347826	Positive <= Negative	0.465753	0.260274	0.521739	0.58247
KRT18P55	-0.938599	0.0307146	NA	1	0.521739	Positive < Negative	0.69863	0.164384	0.521739	0.550828
RNU7-70P	-0.938599	0.0493957	NA	0.666667	0.347826	Positive < Negative	0.465753	0.150685	0.521739	0.550828
LINC00572	-0.938599	0.295731	NA	0.666667	0.347826	Positive <= Negative	0.465753	0.164384	0.521739	0.628344
RN7SL273P	-0.938599	0.71207	NA	0.666667	0.347826	Positive <= Negative	0.465753	0.0958904	0.521739	0.86245
RNU6-1188P	-0.938599	0.126108	NA	0.666667	0.347826	Positive <= Negative	0.465753	0.136986	0.521739	0.572072
RPL7AP34	-0.938599	0.130586	NA	0.333333	0.173913	Positive <= Negative	0.232877	0.0821918	0.521739	0.574399
BCAR4	-0.938599	0.591964	NA	0.333333	0.173913	Positive <= Negative	0.232877	0.0547945	0.521739	0.801739
RPSAP10	-0.938599	0.670683	NA	0.333333	0.173913	Negative <= Positive	0.232877	0.0958904	0.521739	0.846428
RNA5SP104	-0.938599	0.133733	NA	0.333333	0.173913	Positive <= Negative	0.232877	0.0821918	0.521739	0.575876
IGHV5-78	-0.938599	0.378893	NA	0.333333	0.173913	Positive <= Negative	0.232877	0.136986	0.521739	0.697631
DUX4L34	-0.938599	0.653378	NA	0.333333	0.173913	Negative <= Positive	0.232877	0.0547945	0.521739	0.834489
LOC105376276	-0.938599	0.486562	NA	0.333333	0.173913	Positive <= Negative	0.232877	0.0821918	0.521739	0.731766
GOLGA8S	-0.938599	0.352307	NA	1.33333	0.695652	Negative <= Positive	0.931507	0.164384	0.521739	0.675446
C1DP5	-0.937462	0.0250261	NA	11.7407	6.13043	Positive < Negative	8.20548	0.808219	0.522151	0.550828
SLC28A2	-0.937237	0.00737235	NA	9883.7	5161.59	Positive < Negative	6908.12	1	0.522232	0.550828
IGKV1-17	-0.934352	0.0819065	NA	7.85185	4.1087	Positive <= Negative	5.49315	0.657534	0.523277	0.556434
C11orf72	-0.93265	0.158877	NA	4.48148	2.34783	Positive <= Negative	3.13699	0.60274	0.523895	0.578319
FEM1AP2	-0.932173	0.0703116	NA	1.03704	0.543478	Positive <= Negative	0.726027	0.219178	0.524068	0.55539
RN7SKP299	-0.930946	0.338129	NA	1.74074	0.913043	Positive <= Negative	1.21918	0.30137	0.524514	0.663196
USH1G	-0.929139	0.253333	NA	2.11111	1.1087	Positive <= Negative	1.47945	0.232877	0.525172	0.620947
LINC-ROR	-0.929139	0.491092	NA	0.703704	0.369565	Positive <= Negative	0.493151	0.150685	0.525172	0.735891
TRIM60P14	-0.929139	0.205884	NA	0.703704	0.369565	Positive <= Negative	0.493151	0.246575	0.525172	0.580651
RNU6-968P	-0.929139	0.485226	NA	0.703704	0.369565	Positive <= Negative	0.493151	0.150685	0.525172	0.730968
LOC101928855	-0.928331	0.031461	NA	3.88889	2.04348	Positive < Negative	2.72603	0.506849	0.525466	0.550828
TBC1D29P	-0.928153	0.0398694	NA	9.55556	5.02174	Positive < Negative	6.69863	0.767123	0.525531	0.550828
LINC02556	-0.927372	0.323331	NA	1.77778	0.934783	Positive <= Negative	1.24658	0.232877	0.525815	0.650557
ZNF415P1	-0.926216	0.0044154	NA	1.07407	0.565217	Positive < Negative	0.753425	0.191781	0.526237	0.550828
LINC00364	-0.926216	0.623991	NA	1.07407	0.565217	Positive <= Negative	0.753425	0.123288	0.526237	0.817109
KLK2	-0.9254	0.0945556	NA	2.51852	1.32609	Positive <= Negative	1.76712	0.39726	0.526535	0.56442
TRAV1-1	-0.924129	0.365682	NA	6.88889	3.63043	Positive <= Negative	4.83562	0.575342	0.526999	0.687101
TRDV3	-0.923953	0.0152808	NA	1.81481	0.956522	Positive < Negative	1.27397	0.356164	0.527063	0.550828
LOC101927571	-0.922298	0.00191512	NA	7.33333	3.86957	Positive < Negative	5.15068	0.794521	0.527668	0.550828
TDRD15	-0.921754	0.582421	NA	5.51852	2.91304	Positive <= Negative	3.87671	0.39726	0.527867	0.797288
TRBJ2-6	-0.920678	0.348644	NA	0.37037	0.195652	Positive <= Negative	0.260274	0.136986	0.528261	0.671982
ZNF32-AS3	-0.920678	0.855041	NA	0.37037	0.195652	Positive <= Negative	0.260274	0.0684932	0.528261	0.937601
H2AB2	-0.920678	0.0222326	NA	0.37037	0.195652	Positive < Negative	0.260274	0.136986	0.528261	0.550828
LOC100286958	-0.920678	0.781357	NA	0.37037	0.195652	Positive <= Negative	0.260274	0.136986	0.528261	0.897256
RNU6-1065P	-0.920678	0.00779661	NA	15.1852	8.02174	Positive < Negative	10.6712	0.917808	0.528261	0.550828
LOC340268	-0.920678	0.623345	NA	0.740741	0.391304	Positive <= Negative	0.520548	0.191781	0.528261	0.816441
MIR3162	-0.920678	0.443648	NA	1.11111	0.586957	Positive <= Negative	0.780822	0.287671	0.528261	0.713309
RPL21P27	-0.920678	0.173842	NA	1.48148	0.782609	Positive <= Negative	1.0411	0.205479	0.528261	0.578319
RPL35P6	-0.919009	0.370776	NA	7.11111	3.76087	Positive <= Negative	5	0.712329	0.528872	0.692094
IGLV5-45	-0.917361	0.275365	NA	19.6667	10.413	Positive <= Negative	13.8356	0.849315	0.529477	0.621946
GDF3	-0.916773	0.244434	NA	1.51852	0.804348	Positive <= Negative	1.06849	0.260274	0.529692	0.613289
LINC01430	-0.915516	0.654316	NA	1.14815	0.608696	Positive <= Negative	0.808219	0.232877	0.530154	0.835261
LINC01620	-0.915516	0.654316	NA	1.14815	0.608696	Positive <= Negative	0.808219	0.232877	0.530154	0.835261
C19orf84	-0.913872	0.0562193	NA	3.48148	1.84783	Positive <= Negative	2.45205	0.506849	0.530759	0.550828
HCAR3	-0.913791	0.493652	NA	15.4815	8.21739	Positive <= Negative	10.9041	0.69863	0.530788	0.736862
NPHP3-ACAD11	-0.913064	0.0325174	NA	1.55556	0.826087	Positive < Negative	1.09589	0.315068	0.531056	0.550828
ELOA2	-0.913064	0.0271716	NA	0.777778	0.413043	Positive < Negative	0.547945	0.164384	0.531056	0.550828
TPRG1LP1	-0.912815	0.0727306	NA	67.7778	36	Positive <= Negative	47.7534	0.958904	0.531148	0.55539
EIF3EP4	-0.911475	0.146723	NA	7.07407	3.76087	Positive <= Negative	4.9863	0.671233	0.531641	0.578319
PCDHA13	-0.91003	0.334998	NA	2.77778	1.47826	Positive <= Negative	1.9589	0.452055	0.532174	0.660503
RN7SL1	-0.910028	0.552383	NA	393.259	209.283	Positive <= Negative	277.329	1	0.532175	0.777769
CPN2	-0.908605	0.0163594	NA	4.40741	2.34783	Positive < Negative	3.10959	0.479452	0.5327	0.550828
RPL35AP29	-0.908399	0.334264	NA	2.40741	1.28261	Positive <= Negative	1.69863	0.287671	0.532776	0.659414
RPL7AP21	-0.908078	0.212855	NA	2.81481	1.5	Positive <= Negative	1.9863	0.465753	0.532895	0.585724
RPL9P32	-0.907837	0.342915	NA	3.22222	1.71739	Positive <= Negative	2.27397	0.561644	0.532984	0.666852
C2orf91	-0.90728	0.280181	NA	4.85185	2.58696	Positive <= Negative	3.42466	0.39726	0.53319	0.621946
LOC645853	-0.906178	0.429335	NA	0.407407	0.217391	Positive <= Negative	0.287671	0.109589	0.533597	0.713309
MTCYBP24	-0.906178	0.87607	NA	0.407407	0.217391	Negative <= Positive	0.287671	0.0821918	0.533597	0.948637
MIR4637	-0.906178	0.638137	NA	0.407407	0.217391	Positive <= Negative	0.287671	0.123288	0.533597	0.826114
RNU6-1215P	-0.906178	0.241428	NA	0.407407	0.217391	Positive <= Negative	0.287671	0.123288	0.533597	0.610071
SNORA1B	-0.906178	0.429311	NA	0.407407	0.217391	Positive <= Negative	0.287671	0.109589	0.533597	0.713309
LINC02514	-0.906178	0.061758	NA	0.407407	0.217391	Positive <= Negative	0.287671	0.0958904	0.533597	0.550828
SPOCK3	-0.905005	0.99544	NA	54.6296	29.1739	Negative <= Positive	38.589	0.945205	0.534031	0.999062
ARSH	-0.904189	0.0307129	NA	10.7407	5.73913	Positive < Negative	7.58904	0.794521	0.534333	0.550828
RBBP8P1	-0.903604	0.194049	NA	2.07407	1.1087	Positive <= Negative	1.46575	0.342466	0.53455	0.578319
RN7SKP50	-0.902976	0.273255	NA	1.66667	0.891304	Positive <= Negative	1.17808	0.232877	0.534783	0.621946
LINC00885	-0.90253	0.0316119	NA	2.92593	1.56522	Positive < Negative	2.06849	0.438356	0.534948	0.550828
IL1R2	-0.901112	0.00070407	NA	5424.37	2904.61	Positive < Negative	3836.58	1	0.535474	0.550828
SCGB3A1	-0.900709	0.963528	NA	116.037	62.1522	Positive <= Negative	82.0822	0.931507	0.535624	0.982269
SCG5	-0.90038	0.417327	NA	5.51852	2.95652	Positive <= Negative	3.90411	0.630137	0.535746	0.713309
RNU6-883P	-0.899919	0.0129985	NA	4.25926	2.28261	Positive < Negative	3.0137	0.506849	0.535917	0.550828
MYPN	-0.89836	0.0316832	NA	182.667	98	Positive < Negative	129.315	1	0.536496	0.550828
ZNF101P2	-0.897957	0.122022	NA	3.88889	2.08696	Positive <= Negative	2.75342	0.520548	0.536646	0.567472
RNA5SP450	-0.897408	0.38037	NA	3.03704	1.63043	Positive <= Negative	2.15068	0.424658	0.53685	0.699829
RPL7P11	-0.896999	0.684997	NA	1.74074	0.934783	Positive <= Negative	1.23288	0.342466	0.537003	0.855344
LOC101928414	-0.895407	0.0161452	NA	88.963	47.8261	Positive < Negative	63.0411	0.986301	0.537595	0.550828
STRIT1	-0.895207	0.686295	NA	4.85185	2.6087	Positive <= Negative	3.43836	0.328767	0.53767	0.856565
LINC01398	-0.894205	0.68716	NA	0.888889	0.478261	Negative <= Positive	0.630137	0.0958904	0.538043	0.857066
RNA5SP372	-0.894205	0.44842	NA	0.888889	0.478261	Positive <= Negative	0.630137	0.219178	0.538043	0.713309
RPS27AP20	-0.894205	0.0925748	NA	0.888889	0.478261	Positive <= Negative	0.630137	0.191781	0.538043	0.563426
NPAP1P6	-0.894205	0.261327	NA	0.888889	0.478261	Positive <= Negative	0.630137	0.191781	0.538043	0.621946
HSPB3	-0.894205	0.352862	NA	3.11111	1.67391	Positive <= Negative	2.20548	0.246575	0.538043	0.676281
PAGE2	-0.894205	0.136911	NA	0.444444	0.23913	Positive <= Negative	0.315068	0.0821918	0.538043	0.578319
RN7SL744P	-0.894205	0.941195	NA	0.444444	0.23913	Positive <= Negative	0.315068	0.109589	0.538043	0.971121
MIR3194	-0.894205	0.263376	NA	0.444444	0.23913	Positive <= Negative	0.315068	0.0958904	0.538043	0.621946
SNRPEP9	-0.894205	0.416998	NA	0.444444	0.23913	Positive <= Negative	0.315068	0.109589	0.538043	0.713309
RPL36AP1	-0.894205	0.875582	NA	0.444444	0.23913	Positive <= Negative	0.315068	0.0684932	0.538043	0.948637
KRTAP10-3	-0.894205	0.7204	NA	0.444444	0.23913	Negative <= Positive	0.315068	0.0958904	0.538043	0.864517
RN7SL575P	-0.894205	0.581991	NA	0.444444	0.23913	Positive <= Negative	0.315068	0.0547945	0.538043	0.797042
MIR4648	-0.894205	0.351589	NA	1.33333	0.717391	Positive <= Negative	0.945205	0.328767	0.538043	0.674784
DOCK11P1	-0.894205	0.0873861	NA	1.33333	0.717391	Positive <= Negative	0.945205	0.315068	0.538043	0.559909
SCEL	-0.89149	0.100369	NA	28.5926	15.413	Positive <= Negative	20.2877	0.876712	0.539057	0.567472
RPL34P28	-0.89101	0.250947	NA	4.55556	2.45652	Positive <= Negative	3.23288	0.479452	0.539236	0.618782
ARHGEF5	-0.890757	0.0764946	NA	102.704	55.3913	Positive <= Negative	72.8904	1	0.539331	0.55539
MTCO1P19	-0.890665	0.389234	NA	1.37037	0.73913	Positive <= Negative	0.972603	0.287671	0.539365	0.706156
ADGRF4	-0.889449	0.410012	NA	19.3704	10.4565	Positive <= Negative	13.7534	0.589041	0.53982	0.713309
KAAG1	-0.888969	0.136051	NA	0.925926	0.5	Positive <= Negative	0.657534	0.232877	0.54	0.578156
RNVU1-15	-0.888969	0.565899	NA	0.925926	0.5	Positive <= Negative	0.657534	0.191781	0.54	0.788716
OR8D4	-0.888969	0.286939	NA	0.925926	0.5	Positive <= Negative	0.657534	0.191781	0.54	0.621946
KRT8P11	-0.888969	0.0861485	NA	0.925926	0.5	Positive <= Negative	0.657534	0.246575	0.54	0.559909
RPS4Y2	-0.888969	0.757724	NA	0.925926	0.5	Positive <= Negative	0.657534	0.178082	0.54	0.88288
RNU4-39P	-0.887319	0.778246	NA	1.40741	0.76087	Positive <= Negative	1	0.260274	0.540618	0.895753
IGHV3-32	-0.887319	0.204788	NA	1.40741	0.76087	Positive <= Negative	1	0.178082	0.540618	0.578852
RNY4P37	-0.886511	0.569133	NA	1.88889	1.02174	Positive <= Negative	1.34247	0.315068	0.540921	0.790673
HJV	-0.885714	0.579322	NA	2.85185	1.54348	Positive <= Negative	2.0274	0.342466	0.54122	0.795009
SPAG17	-0.885631	0.0229428	NA	108.444	58.6957	Positive < Negative	77.0959	1	0.541251	0.550828
SNORD113-3	-0.884152	0.268208	NA	0.481481	0.26087	Positive <= Negative	0.342466	0.0958904	0.541806	0.621946
RN7SL681P	-0.884152	0.932827	NA	0.481481	0.26087	Positive <= Negative	0.342466	0.109589	0.541806	0.968212
MIR1288	-0.884152	0.423281	NA	0.481481	0.26087	Positive <= Negative	0.342466	0.109589	0.541806	0.713309
TMPRSS11A	-0.884152	0.226601	NA	0.962963	0.521739	Positive <= Negative	0.684932	0.219178	0.541806	0.599205
RN7SL733P	-0.884152	0.938404	NA	0.962963	0.521739	Negative <= Positive	0.684932	0.232877	0.541806	0.970077
LINC02441	-0.881885	0.703777	NA	1.96296	1.06522	Negative <= Positive	1.39726	0.0958904	0.542658	0.86178
RNU11-2P	-0.881885	0.225091	NA	1.96296	1.06522	Positive <= Negative	1.39726	0.328767	0.542658	0.597327
MIR106B	-0.881149	0.188583	NA	1.48148	0.804348	Positive <= Negative	1.05479	0.246575	0.542935	0.578319
KRT18P50	-0.879706	0.896329	NA	2	1.08696	Negative <= Positive	1.42466	0.328767	0.543478	0.953796
RNA5SP425	-0.879706	0.0605775	NA	1	0.543478	Positive <= Negative	0.712329	0.178082	0.543478	0.550828
LINC01999	-0.879706	0.423243	NA	3	1.63043	Positive <= Negative	2.13699	0.452055	0.543478	0.713309
HTR3E	-0.878552	0.423061	NA	5.55556	3.02174	Positive <= Negative	3.9589	0.589041	0.543913	0.713309
PAICSP4	-0.877199	0.0334801	NA	5.11111	2.78261	Positive < Negative	3.64384	0.726027	0.544423	0.550828
TSPYL6	-0.87659	0.139595	NA	8.22222	4.47826	Positive <= Negative	5.86301	0.684932	0.544653	0.578319
MYOCD-AS1	-0.87559	0.384343	NA	1.03704	0.565217	Positive <= Negative	0.739726	0.136986	0.545031	0.701906
WNT7A	-0.87559	0.992668	NA	0.518519	0.282609	Positive <= Negative	0.369863	0.150685	0.545031	0.998321
LINC00642	-0.87559	0.609744	NA	0.518519	0.282609	Positive <= Negative	0.369863	0.123288	0.545031	0.810913
LOC100507389	-0.87559	0.609744	NA	0.518519	0.282609	Positive <= Negative	0.369863	0.123288	0.545031	0.810913
VN2R10P	-0.87559	0.494121	NA	0.518519	0.282609	Positive <= Negative	0.369863	0.0821918	0.545031	0.73716
NIPA2P1	-0.87559	0.796181	NA	0.518519	0.282609	Positive <= Negative	0.369863	0.136986	0.545031	0.906588
TMPRSS11GP	-0.87559	0.703743	NA	0.518519	0.282609	Negative <= Positive	0.369863	0.0958904	0.545031	0.86178
LINC02264	-0.87559	0.875582	NA	0.518519	0.282609	Positive <= Negative	0.369863	0.0684932	0.545031	0.948637
TXNDC8	-0.87559	0.508297	NA	0.518519	0.282609	Positive <= Negative	0.369863	0.150685	0.545031	0.747146
LINC02834	-0.874469	0.0379931	NA	3.66667	2	Positive < Negative	2.61644	0.479452	0.545455	0.550828
GOLGA8K	-0.874285	0.00436864	NA	9.44444	5.15217	Positive < Negative	6.73973	0.917808	0.545524	0.550828
IL12B	-0.87422	0.327115	NA	21	11.4565	Positive <= Negative	14.9863	0.835616	0.545549	0.654368
RNU6-711P	-0.874027	0.109309	NA	2.62963	1.43478	Positive <= Negative	1.87671	0.39726	0.545622	0.567472
ETDA	-0.873644	0.113671	NA	2.11111	1.15217	Positive <= Negative	1.50685	0.369863	0.545767	0.567472
ASS1P3	-0.87251	0.103129	NA	2.66667	1.45652	Positive <= Negative	1.90411	0.547945	0.546196	0.567472
RNU1-129P	-0.87251	0.245917	NA	2.66667	1.45652	Positive <= Negative	1.90411	0.534247	0.546196	0.614109
MIR302A	-0.871768	0.290217	NA	1.07407	0.586957	Positive <= Negative	0.767123	0.232877	0.546477	0.623699
LINC00367	-0.871768	0.17983	NA	1.07407	0.586957	Positive <= Negative	0.767123	0.369863	0.546477	0.578319
RNU2-25P	-0.871768	0.381837	NA	1.07407	0.586957	Positive <= Negative	0.767123	0.273973	0.546477	0.699829
CPHXL	-0.871768	0.915388	NA	1.07407	0.586957	Negative <= Positive	0.767123	0.164384	0.546477	0.961516
RNU6-238P	-0.871768	0.106496	NA	1.07407	0.586957	Positive <= Negative	0.767123	0.232877	0.546477	0.567472
GRM7-AS3	-0.871768	0.127514	NA	1.07407	0.586957	Positive <= Negative	0.767123	0.273973	0.546477	0.572748
RPL36AP32	-0.870554	0.128926	NA	3.25926	1.78261	Positive <= Negative	2.32877	0.534247	0.546937	0.574399
LINC02392	-0.870554	0.405876	NA	1.62963	0.891304	Positive <= Negative	1.16438	0.178082	0.546937	0.713309
SPATA31C2	-0.870554	0.206512	NA	1.62963	0.891304	Positive <= Negative	1.16438	0.219178	0.546937	0.580651
LINC02000	-0.87012	0.0997886	NA	12	6.56522	Positive <= Negative	8.57534	0.739726	0.547101	0.567041
SCGB3A2	-0.868839	0.14703	NA	6.07407	3.32609	Positive <= Negative	4.34247	0.315068	0.547587	0.578319
CCT4P2	-0.86821	0.0102832	NA	2.77778	1.52174	Positive < Negative	1.9863	0.465753	0.547826	0.550828
RPL7AP32	-0.86821	0.376109	NA	0.555556	0.304348	Positive <= Negative	0.39726	0.205479	0.547826	0.695911
IGLV3-6	-0.86821	0.192248	NA	0.555556	0.304348	Positive <= Negative	0.39726	0.150685	0.547826	0.578319
NANOGP6	-0.86821	0.133746	NA	0.555556	0.304348	Positive <= Negative	0.39726	0.0821918	0.547826	0.575876
HLA-J	-0.86821	0.60288	NA	0.555556	0.304348	Positive <= Negative	0.39726	0.123288	0.547826	0.806834
LINC00251	-0.86821	0.670281	NA	1.11111	0.608696	Negative <= Positive	0.794521	0.315068	0.547826	0.846108
PGAM1P11	-0.86821	0.104535	NA	3.33333	1.82609	Positive <= Negative	2.38356	0.589041	0.547826	0.567472
KIAA0319	-0.867674	0.0127012	NA	56.963	31.2174	Positive < Negative	40.7397	1	0.54803	0.550828
TMPRSS15	-0.867301	0.244116	NA	8514.56	4667.43	Positive <= Negative	6090.34	0.69863	0.548171	0.612645
DUXAP1	-0.866855	0.530413	NA	2.81481	1.54348	Positive <= Negative	2.0137	0.383562	0.548341	0.762867
VWC2L	-0.866855	0.143625	NA	2.81481	1.54348	Positive <= Negative	2.0137	0.356164	0.548341	0.578319
KCNG3	-0.866522	0.0960021	NA	2.25926	1.23913	Positive <= Negative	1.61644	0.39726	0.548468	0.56459
MIR644A	-0.861784	0.308584	NA	1.18519	0.652174	Positive <= Negative	0.849315	0.164384	0.550272	0.636288
LOC100996792	-0.861784	0.0958812	NA	1.18519	0.652174	Positive <= Negative	0.849315	0.246575	0.550272	0.56459
MIR3140	-0.861784	0.322246	NA	1.18519	0.652174	Positive <= Negative	0.849315	0.273973	0.550272	0.64989
RNU6-110P	-0.861784	0.261537	NA	1.18519	0.652174	Positive <= Negative	0.849315	0.191781	0.550272	0.621946
CDCP2	-0.861784	0.501772	NA	0.592593	0.326087	Positive <= Negative	0.424658	0.0821918	0.550272	0.742676
RPS27AP3	-0.861784	0.934111	NA	0.592593	0.326087	Negative <= Positive	0.424658	0.150685	0.550272	0.968333
MIR3133	-0.861784	0.237763	NA	0.592593	0.326087	Positive <= Negative	0.424658	0.123288	0.550272	0.608432
RNU6-79P	-0.861784	0.885876	NA	0.592593	0.326087	Positive <= Negative	0.424658	0.0684932	0.550272	0.951744
LOC101928389	-0.861784	0.0854873	NA	2.96296	1.63043	Positive <= Negative	2.12329	0.534247	0.550272	0.558333
RPS24P5	-0.860305	0.155948	NA	2.40741	1.32609	Positive <= Negative	1.72603	0.383562	0.550836	0.578319
ONECUT1	-0.85805	0.0829046	NA	20.963	11.5652	Positive <= Negative	15.0411	0.753425	0.551698	0.556434
FAM47E-STBD1	-0.857484	0.212507	NA	2.48148	1.36957	Positive <= Negative	1.78082	0.493151	0.551914	0.585724
FAM245A	-0.857484	0.315785	NA	2.48148	1.36957	Positive <= Negative	1.78082	0.410959	0.551914	0.643604
RNA5SP139	-0.856622	0.250056	NA	6.88889	3.80435	Positive <= Negative	4.94521	0.630137	0.552244	0.618506
DENND6A-DT	-0.856137	0.190998	NA	1.25926	0.695652	Positive <= Negative	0.90411	0.246575	0.55243	0.578319
THSD4-AS1	-0.856137	0.829771	NA	4.40741	2.43478	Positive <= Negative	3.16438	0.575342	0.55243	0.924161
PRKACG	-0.856137	0.066741	NA	1.25926	0.695652	Positive <= Negative	0.90411	0.260274	0.55243	0.550828
HMGB1P11	-0.856137	0.237763	NA	0.62963	0.347826	Positive <= Negative	0.452055	0.123288	0.55243	0.608432
EIF2AP4	-0.856137	0.27303	NA	0.62963	0.347826	Positive <= Negative	0.452055	0.0958904	0.55243	0.621946
MIR4681	-0.856137	0.651522	NA	0.62963	0.347826	Positive <= Negative	0.452055	0.164384	0.55243	0.833968
LOC105379030	-0.856137	0.340459	NA	1.88889	1.04348	Positive <= Negative	1.35616	0.273973	0.55243	0.665465
LOC105371264	-0.855169	0.134222	NA	41.3704	22.8696	Positive <= Negative	29.7123	0.945205	0.552801	0.575876
LOC101929420	-0.854404	0.0624001	NA	5.77778	3.19565	Positive <= Negative	4.15068	0.616438	0.553094	0.550828
RN7SL182P	-0.854404	0.665081	NA	1.92593	1.06522	Positive <= Negative	1.38356	0.383562	0.553094	0.842329
RPS9P3	-0.854404	0.728439	NA	1.92593	1.06522	Positive <= Negative	1.38356	0.315068	0.553094	0.865875
NAIP	-0.854193	0.0413327	NA	10.2963	5.69565	Positive < Negative	7.39726	0.917808	0.553175	0.550828
LINC01559	-0.853855	0.0456635	NA	3068.48	1697.8	Positive < Negative	2204.77	1	0.553304	0.550828
LINC02388	-0.853563	0.893787	NA	1.2963	0.717391	Positive <= Negative	0.931507	0.260274	0.553416	0.953724
LINC02764	-0.853563	0.847184	NA	1.2963	0.717391	Positive <= Negative	0.931507	0.260274	0.553416	0.933353
RN7SL187P	-0.853563	0.319447	NA	1.2963	0.717391	Positive <= Negative	0.931507	0.205479	0.553416	0.646963
FSIP2-AS1	-0.852665	0.00618538	NA	14.4074	7.97826	Positive < Negative	10.3562	0.876712	0.553761	0.550828
CAB39P1	-0.851137	0.712662	NA	2	1.1087	Negative <= Positive	1.43836	0.315068	0.554348	0.86245
LOC105369438	-0.851137	0.244028	NA	0.666667	0.369565	Positive <= Negative	0.479452	0.191781	0.554348	0.612526
CHRM3-AS1	-0.851137	0.0636439	NA	6	3.32609	Positive <= Negative	4.31507	0.616438	0.554348	0.550828
ADGRF1	-0.850585	0.153185	NA	1036.07	574.565	Positive <= Negative	745.26	1	0.55456	0.578319
TAGLN3	-0.850332	0.133665	NA	19.5185	10.8261	Positive <= Negative	14.0411	0.958904	0.554657	0.575876
LOC105377177	-0.849663	0.931635	NA	14.9259	8.28261	Positive <= Negative	10.7397	0.493151	0.554914	0.968212
IGLV2-33	-0.849486	0.12603	NA	9.51852	5.28261	Positive <= Negative	6.84932	0.794521	0.554982	0.571806
PAGE2B	-0.848109	0.16724	NA	2.07407	1.15217	Positive <= Negative	1.49315	0.369863	0.555512	0.578319
PDE6H	-0.846677	0.300139	NA	0.703704	0.391304	Positive <= Negative	0.506849	0.164384	0.556064	0.631522
MIR3125	-0.845025	0.00715415	NA	7.18519	4	Positive < Negative	5.17808	0.726027	0.556701	0.550828
ZDBF2	-0.844874	0.00298424	NA	11.5185	6.41304	Positive < Negative	8.30137	0.972603	0.556759	0.550828
GPC5-AS1	-0.844623	0.599789	NA	1.44444	0.804348	Positive <= Negative	1.0411	0.232877	0.556856	0.806834
MIR4756	-0.843963	0.399975	NA	2.18519	1.21739	Positive <= Negative	1.57534	0.39726	0.557111	0.713309
LOC100419073	-0.843442	0.837765	NA	3.66667	2.04348	Negative <= Positive	2.64384	0.369863	0.557312	0.92822
RNA5SP61	-0.842675	0.502467	NA	0.740741	0.413043	Positive <= Negative	0.534247	0.150685	0.557609	0.743632
OTOP1	-0.842675	0.377224	NA	2.22222	1.23913	Positive <= Negative	1.60274	0.315068	0.557609	0.697631
CRB1	-0.841738	0.252483	NA	3	1.67391	Positive <= Negative	2.16438	0.438356	0.557971	0.620774
RNU6-126P	-0.840824	0.0419483	NA	3.03704	1.69565	Positive < Negative	2.19178	0.493151	0.558324	0.550828
PTGES3L-AARSD1	-0.840824	0.348594	NA	1.51852	0.847826	Positive <= Negative	1.09589	0.315068	0.558324	0.671982
CELF2-AS2	-0.840824	0.940654	NA	1.51852	0.847826	Positive <= Negative	1.09589	0.342466	0.558324	0.971098
RNU6-122P	-0.840824	0.143598	NA	1.51852	0.847826	Positive <= Negative	1.09589	0.273973	0.558324	0.578319
KCNK16	-0.840714	0.171725	NA	37.2593	20.8043	Positive <= Negative	26.8904	0.958904	0.558367	0.578319
LCA10	-0.839064	0.186894	NA	0.777778	0.434783	Positive <= Negative	0.561644	0.178082	0.559006	0.578319
LOC105371272	-0.839064	0.192955	NA	0.777778	0.434783	Positive <= Negative	0.561644	0.246575	0.559006	0.578319
NOTUM	-0.83629	0.164781	NA	127	71.1304	Positive <= Negative	91.7945	0.90411	0.560082	0.578319
DDX11L1	-0.835789	0.389619	NA	0.814815	0.456522	Positive <= Negative	0.589041	0.260274	0.560277	0.70661
DDX11L17	-0.835789	0.389619	NA	0.814815	0.456522	Positive <= Negative	0.589041	0.260274	0.560277	0.70661
DDX11L2	-0.835789	0.389619	NA	0.814815	0.456522	Positive <= Negative	0.589041	0.260274	0.560277	0.70661
DDX11L5	-0.835789	0.389619	NA	0.814815	0.456522	Positive <= Negative	0.589041	0.260274	0.560277	0.70661
LINC01395	-0.835789	0.836938	NA	0.814815	0.456522	Positive <= Negative	0.589041	0.178082	0.560277	0.927619
PPIAL4C	-0.835789	0.11604	NA	0.814815	0.456522	Positive <= Negative	0.589041	0.328767	0.560277	0.567472
RPL6P7	-0.835789	0.602096	NA	3.25926	1.82609	Positive <= Negative	2.35616	0.424658	0.560277	0.806834
ACSM2A	-0.835789	0.084441	NA	3.25926	1.82609	Positive <= Negative	2.35616	0.465753	0.560277	0.558333
PLCH1-AS2	-0.834263	0.422992	NA	1.66667	0.934783	Positive <= Negative	1.20548	0.287671	0.56087	0.713309
RIPOR3-AS1	-0.832805	0.282526	NA	3.40741	1.91304	Positive <= Negative	2.46575	0.479452	0.561437	0.621946
RN7SL141P	-0.832805	0.817006	NA	0.851852	0.478261	Positive <= Negative	0.616438	0.178082	0.561437	0.917422
KRT8P7	-0.832805	0.0556596	NA	0.851852	0.478261	Positive <= Negative	0.616438	0.383562	0.561437	0.550828
RNU1-77P	-0.832805	0.60288	NA	0.851852	0.478261	Positive <= Negative	0.616438	0.123288	0.561437	0.806834
IFI27L2	-0.831684	0.138173	NA	21.6667	12.1739	Positive <= Negative	15.6849	0.958904	0.561873	0.578319
UNC79	-0.83141	0.14385	NA	3.48148	1.95652	Positive <= Negative	2.52055	0.561644	0.56198	0.578319
PIRT	-0.83124	0.22111	NA	27.9259	15.6957	Positive <= Negative	20.2192	0.945205	0.562046	0.593662
RNU6-786P	-0.830959	0.28208	NA	2.62963	1.47826	Positive <= Negative	1.90411	0.356164	0.562156	0.621946
DAZ4	-0.830157	0.0742518	NA	56.8148	31.9565	Positive <= Negative	41.1507	0.863014	0.562468	0.55539
C2	-0.830075	0.199947	NA	0.888889	0.5	Positive <= Negative	0.643836	0.287671	0.5625	0.578319
RPS4XP10	-0.830075	0.450754	NA	0.888889	0.5	Positive <= Negative	0.643836	0.178082	0.5625	0.713309
RN7SL751P	-0.830075	0.508491	NA	0.888889	0.5	Positive <= Negative	0.643836	0.150685	0.5625	0.747359
ATP5IF1	-0.830075	0.16092	NA	0.888889	0.5	Positive <= Negative	0.643836	0.260274	0.5625	0.578319
FER1L6	-0.829889	0.00130813	NA	10950.7	6160.54	Positive < Negative	7932.23	1	0.562572	0.550828
FAM71F1	-0.827568	0.510803	NA	2.77778	1.56522	Positive <= Negative	2.0137	0.452055	0.563478	0.748502
LINC02042	-0.827568	0.127351	NA	1.85185	1.04348	Positive <= Negative	1.34247	0.383562	0.563478	0.572748
TRAJ39	-0.826777	0.0541265	NA	2.81481	1.58696	Positive <= Negative	2.0411	0.465753	0.563787	0.550828
MAGEC3	-0.826622	0.0258984	NA	4.7037	2.65217	Positive < Negative	3.41096	0.506849	0.563848	0.550828
PHBP5	-0.825258	0.140148	NA	1.92593	1.08696	Positive <= Negative	1.39726	0.369863	0.564381	0.578319
RN7SL246P	-0.825258	0.884122	NA	0.962963	0.543478	Negative <= Positive	0.69863	0.205479	0.564381	0.951742
LOC651644	-0.825258	0.364477	NA	0.962963	0.543478	Positive <= Negative	0.69863	0.205479	0.564381	0.686938
RNU6-1093P	-0.825258	1	NA	0.962963	0.543478	Negative <=> Positive	0.69863	0.191781	0.564381	1
LINC00958	-0.824896	0.00170424	NA	59.1111	33.3696	Positive < Negative	42.8904	1	0.564523	0.550828
CLPS	-0.824397	0.0453847	NA	32.2593	18.2174	Negative < Positive	23.411	0.643836	0.564718	0.550828
RPS2P21	-0.823122	0.0196151	NA	14	7.91304	Positive < Negative	10.1644	0.780822	0.565217	0.550828
GTF2A1L	-0.823122	0.113963	NA	1	0.565217	Positive <= Negative	0.726027	0.191781	0.565217	0.567472
LINC01450	-0.823122	0.935442	NA	1	0.565217	Negative <= Positive	0.726027	0.205479	0.565217	0.969135
OR52I1	-0.823122	0.138385	NA	1	0.565217	Positive <= Negative	0.726027	0.136986	0.565217	0.578319
RNA5SP507	-0.823122	0.622946	NA	1	0.565217	Positive <= Negative	0.726027	0.246575	0.565217	0.816264
RN7SL434P	-0.823122	0.538343	NA	2	1.13043	Positive <= Negative	1.45205	0.342466	0.565217	0.768421
LINC02828	-0.822446	0.100476	NA	3.03704	1.71739	Positive <= Negative	2.20548	0.356164	0.565483	0.567472
IGKV6D-41	-0.822114	0.518491	NA	2.03704	1.15217	Positive <= Negative	1.47945	0.315068	0.565613	0.753829
NEUROD6	-0.8199	0.154948	NA	9.55556	5.41304	Positive <= Negative	6.94521	0.410959	0.566481	0.578319
MLIP	-0.819455	0.330024	NA	24.6296	13.9565	Positive <= Negative	17.9041	0.60274	0.566656	0.656805
MANCR	-0.819422	0.0269617	NA	47.1481	26.7174	Positive < Negative	34.274	0.958904	0.566669	0.550828
MEIKIN	-0.819301	0.583238	NA	1.07407	0.608696	Positive <= Negative	0.780822	0.260274	0.566717	0.797288
RNU6-1138P	-0.819301	0.21167	NA	1.07407	0.608696	Positive <= Negative	0.780822	0.246575	0.566717	0.585724
EIF1AXP2	-0.819301	0.158334	NA	1.07407	0.608696	Positive <= Negative	0.780822	0.205479	0.566717	0.578319
IFITM9P	-0.818715	0.508041	NA	3.25926	1.84783	Positive <= Negative	2.36986	0.506849	0.566947	0.746806
IGHV4-59	-0.817284	0.0567333	NA	12.2963	6.97826	Positive <= Negative	8.94521	0.835616	0.567509	0.550828
C6	-0.81723	0.0397004	NA	478.963	271.826	Positive < Negative	348.438	1	0.56753	0.550828
MIR2052HG	-0.817037	0.404453	NA	3.37037	1.91304	Positive <= Negative	2.45205	0.410959	0.567606	0.713309
RNU1-124P	-0.816769	0.24424	NA	2.25926	1.28261	Positive <= Negative	1.64384	0.424658	0.567712	0.612904
RN7SL165P	-0.816769	0.569878	NA	2.25926	1.28261	Positive <= Negative	1.64384	0.356164	0.567712	0.790761
MIR5581	-0.816503	0.0183996	NA	3.40741	1.93478	Positive < Negative	2.47945	0.60274	0.567817	0.550828
ARL2-SNX15	-0.81598	0.683	NA	1.14815	0.652174	Positive <= Negative	0.835616	0.287671	0.568022	0.854902
LINC00678	-0.81598	0.0945728	NA	1.14815	0.652174	Positive <= Negative	0.835616	0.191781	0.568022	0.56442
TXNDC12-AS1	-0.814478	0.0327371	NA	4.74074	2.69565	Positive < Negative	3.45205	0.712329	0.568614	0.550828
RPLP1P13	-0.813069	0.517048	NA	1.22222	0.695652	Negative <= Positive	0.890411	0.205479	0.56917	0.753829
VN1R2	-0.813069	0.323011	NA	1.22222	0.695652	Positive <= Negative	0.890411	0.232877	0.56917	0.649957
KCNA10	-0.812264	0.985798	NA	6.22222	3.54348	Negative <= Positive	4.53425	0.589041	0.569488	0.994825
SNHG28	-0.812176	0.371089	NA	3.74074	2.13043	Positive <= Negative	2.72603	0.60274	0.569522	0.692507
DRC7	-0.811959	0.143531	NA	7.51852	4.28261	Positive <= Negative	5.47945	0.794521	0.569608	0.578319
IGSF6	-0.811703	0.158151	NA	80.6667	45.9565	Positive <= Negative	58.7945	1	0.569709	0.578319
RPL6P6	-0.81153	0.0638373	NA	7.59259	4.32609	Positive <= Negative	5.53425	0.712329	0.569777	0.550828
DUXB	-0.810094	0.0947076	NA	3.92593	2.23913	Positive <= Negative	2.86301	0.465753	0.570345	0.56442
SLC9A9-AS1	-0.809316	0.471676	NA	1.33333	0.76087	Positive <= Negative	0.972603	0.178082	0.570652	0.720952
FNDC8	-0.807149	0.0732995	NA	1.40741	0.804348	Positive <= Negative	1.0274	0.273973	0.57151	0.55539
LOC105374088	-0.807149	0.980094	NA	1.40741	0.804348	Positive <= Negative	1.0274	0.191781	0.57151	0.992847
RPL17P38	-0.807149	0.0246897	NA	4.22222	2.41304	Positive < Negative	3.08219	0.561644	0.57151	0.550828
PGLYRP3	-0.806768	0.866665	NA	11.3704	6.5	Positive <= Negative	8.30137	0.712329	0.571661	0.944122
LOC101928894	-0.806149	0.0669661	NA	1.44444	0.826087	Positive <= Negative	1.05479	0.356164	0.571906	0.550828
APOC1P1	-0.805355	0.152902	NA	8.85185	5.06522	Positive <= Negative	6.46575	0.780822	0.572221	0.578319
OCSTAMP	-0.8052	0.811056	NA	1.48148	0.847826	Negative <= Positive	1.08219	0.164384	0.572283	0.913608
CDH18	-0.804298	0.879488	NA	1.51852	0.869565	Positive <= Negative	1.10959	0.246575	0.572641	0.949819
TRAV1-2	-0.803516	0.0159171	NA	17.0741	9.78261	Positive < Negative	12.4795	0.90411	0.572951	0.550828
LINC00589	-0.803232	0.0281119	NA	31.2963	17.9348	Positive < Negative	22.8767	0.945205	0.573064	0.550828
CLEC6A	-0.802622	0.66428	NA	3.18519	1.82609	Positive <= Negative	2.32877	0.356164	0.573306	0.841386
OR52H1	-0.802622	0.362936	NA	1.59259	0.913043	Positive <= Negative	1.16438	0.356164	0.573306	0.685675
NPY5R	-0.802305	0.142529	NA	8.03704	4.6087	Positive <= Negative	5.87671	0.712329	0.573432	0.578319
LOC400174	-0.801841	0.146171	NA	1.62963	0.934783	Positive <= Negative	1.19178	0.561644	0.573617	0.578319
RPL35P3	-0.800855	0.0237426	NA	10.0741	5.78261	Positive < Negative	7.36986	0.849315	0.574009	0.550828
SBK2	-0.798422	0.264248	NA	1.81481	1.04348	Positive <= Negative	1.32877	0.328767	0.574978	0.621946
MUC5AC	-0.797871	0.00110174	NA	3900.78	2243.72	Positive < Negative	2856.6	1	0.575197	0.550828
MIR601	-0.797821	0.337772	NA	1.85185	1.06522	Positive <= Negative	1.35616	0.30137	0.575217	0.662669
MIR6867	-0.797244	0.305121	NA	1.88889	1.08696	Positive <= Negative	1.38356	0.273973	0.575448	0.633774
LOC100419562	-0.796689	0.130226	NA	3.85185	2.21739	Positive <= Negative	2.82192	0.506849	0.575669	0.574399
TMPRSS11D	-0.795147	0.725121	NA	2.03704	1.17391	Positive <= Negative	1.49315	0.342466	0.576285	0.865875
CPNE6	-0.795147	0.31614	NA	2.03704	1.17391	Positive <= Negative	1.49315	0.356164	0.576285	0.64424
ALOX15	-0.794794	0.00274948	NA	117.667	67.8261	Positive < Negative	86.2603	0.945205	0.576426	0.550828
CNGA3	-0.793835	0.0171362	NA	53.5556	30.8913	Positive < Negative	39.274	0.986301	0.576809	0.550828
TM4SF4	-0.79277	0.311891	NA	2153.37	1243	Positive <= Negative	1579.71	1	0.577235	0.639534
VSTM1	-0.792133	0.700046	NA	2.2963	1.32609	Positive <= Negative	1.68493	0.246575	0.577489	0.860784
MIR5707	-0.792133	0.0519762	NA	2.2963	1.32609	Positive <= Negative	1.68493	0.493151	0.577489	0.550828
RNU6-1280P	-0.791395	0.112929	NA	2.37037	1.36957	Positive <= Negative	1.73973	0.452055	0.577785	0.567472
GJA9	-0.791158	0.0985895	NA	7.18519	4.15217	Positive <= Negative	5.27397	0.684932	0.57788	0.566388
PRELID3BP4	-0.791042	0.447476	NA	2.40741	1.3913	Positive <= Negative	1.76712	0.328767	0.577926	0.713309
RNA5SP152	-0.790048	0.21884	NA	2.51852	1.45652	Positive <= Negative	1.84932	0.342466	0.578325	0.591907
BPIFA2	-0.789139	0.128145	NA	2.62963	1.52174	Positive <= Negative	1.93151	0.39726	0.57869	0.573321
RNU6-444P	-0.788994	0.118642	NA	5.2963	3.06522	Positive <= Negative	3.89041	0.684932	0.578747	0.567472
TMEM196	-0.78729	0.020497	NA	8.66667	5.02174	Positive < Negative	6.36986	0.657534	0.579431	0.550828
[truncated: 25,388 more rows]

## Sheet: Table S3B. Hp_GSVA_peritumor
Table S3B. GSVA of gastric gene expression in peritumoral mucosa.
ID	Effect_size	Pvalue	Qvalue	mean_occ_N	mean_occ_P	mean_abun_N	mean_abun_P	enrichment	mean_abun	mean_occ
GOBP_10_FORMYLTETRAHYDROFOLATE_METABOLIC_PROCESS	0.0837359	0.558607	0.855133	1	1	-0.299706	-0.224316	N <= P	-0.2522	1
GOBP_2_OXOGLUTARATE_METABOLIC_PROCESS	0.120773	0.397077	0.788092	1	1	0.0263613	0.107863	N <= P	0.0777183	1
GOBP_2FE_2S_CLUSTER_ASSEMBLY	0.172303	0.225254	0.708096	1	1	-0.332255	-0.22569	N <= P	-0.265104	1
GOBP_3_PHOSPHOADENOSINE_5_PHOSPHOSULFATE_BIOSYNTHETIC_PROCESS	-0.259259	0.0664303	0.679615	1	1	-0.0299949	-0.186088	P <= N	-0.128355	1
GOBP_3_PHOSPHOADENOSINE_5_PHOSPHOSULFATE_METABOLIC_PROCESS	-0.0273752	0.85145	0.955733	1	1	0.0830482	0.0711521	P <= N	0.075552	1
GOBP_3_UTR_MEDIATED_MRNA_DESTABILIZATION	-0.125604	0.378278	0.780569	1	1	-0.247672	-0.286071	P <= N	-0.271869	1
GOBP_3_UTR_MEDIATED_MRNA_STABILIZATION	-0.165862	0.243275	0.71809	1	1	-0.103888	-0.173534	P <= N	-0.147775	1
GOBP_5_PHOSPHORIBOSE_1_DIPHOSPHATE_METABOLIC_PROCESS	-0.0241546	0.869285	0.960415	1	1	-0.303988	-0.275662	P <= N	-0.286139	1
GOBP_POSITIVE_REGULATION_OF_OPSONIZATION	0.561997	3.83456e-05	0.398871	1	1	-0.2596	0.050329	N < P	-0.0643023	1
GOBP_ABSCISSION	-0.10306	0.470606	0.818603	1	1	-0.117042	-0.179292	P <= N	-0.156268	1
GOBP_ACETATE_ESTER_TRANSPORT	0.215781	0.127743	0.679615	1	1	-0.553398	-0.489148	N <= P	-0.512912	1
GOBP_ACETYL_COA_BIOSYNTHETIC_PROCESS	0.0257649	0.860359	0.957673	1	1	0.0987597	0.118778	N <= P	0.111374	1
GOBP_ACETYL_COA_BIOSYNTHETIC_PROCESS_FROM_PYRUVATE	0.0933977	0.513639	0.837178	1	1	0.0403051	0.106919	N <= P	0.0822809	1
GOBP_ACETYL_COA_METABOLIC_PROCESS	-0.0128824	0.932168	0.980724	1	1	0.0682343	0.0579999	P <= N	0.0617852	1
GOBP_NEGATIVE_REGULATION_OF_GONADOTROPIN_SECRETION	0.518519	0.00016142	0.679615	1	1	-0.454634	-0.137212	N < P	-0.254615	1
GOBP_REGULATION_OF_MESODERMAL_CELL_DIFFERENTIATION	0.449275	0.00120091	0.679615	1	1	-0.248531	0.0126105	N < P	-0.083976	1
GOBP_ACIDIC_AMINO_ACID_TRANSPORT	0.0901771	0.528419	0.843169	1	1	-0.146601	-0.130327	N <= P	-0.136346	1
GOBP_ACROSOMAL_VESICLE_EXOCYTOSIS	0.123994	0.384483	0.782508	1	1	-0.0601416	0.0234058	N <= P	-0.00749531	1
GOBP_ACROSOME_ASSEMBLY	0.078905	0.581777	0.864767	1	1	-0.0585912	-0.0300078	N <= P	-0.0405797	1
GOBP_ACROSOME_REACTION	0.0386473	0.789671	0.935233	1	1	-0.0529267	-0.0349894	N <= P	-0.0416237	1
GOBP_ACTIN_CROSSLINK_FORMATION	-0.0869565	0.54341	0.848987	1	1	-0.282617	-0.306432	P <= N	-0.297624	1
GOBP_ACTIN_CYTOSKELETON_REORGANIZATION	-0.10628	0.456711	0.814035	1	1	-0.201697	-0.227024	P <= N	-0.217657	1
GOBP_ACTIN_FILAMENT_BASED_MOVEMENT	-0.119163	0.403464	0.790216	1	1	-0.093442	-0.124505	P <= N	-0.113016	1
GOBP_ACTIN_FILAMENT_BASED_PROCESS	-0.140097	0.325205	0.754748	1	1	-0.193755	-0.217064	P <= N	-0.208443	1
GOBP_ACTIN_FILAMENT_BASED_TRANSPORT	-0.227053	0.108747	0.679615	1	1	-0.138701	-0.247952	P <= N	-0.207544	1
GOBP_ACTIN_FILAMENT_BUNDLE_ORGANIZATION	-0.161031	0.257431	0.724119	1	1	-0.223508	-0.260073	P <= N	-0.246549	1
GOBP_ACTIN_FILAMENT_DEPOLYMERIZATION	-0.214171	0.130653	0.679615	1	1	-0.146674	-0.21999	P <= N	-0.192873	1
GOBP_ACTIN_FILAMENT_NETWORK_FORMATION	-0.215781	0.127743	0.679615	1	1	-0.165727	-0.242203	P <= N	-0.213918	1
GOBP_ACTIN_FILAMENT_ORGANIZATION	-0.20934	0.139686	0.679615	1	1	-0.188954	-0.222745	P <= N	-0.210247	1
GOBP_DETERMINATION_OF_PANCREATIC_LEFT_RIGHT_ASYMMETRY	0.441224	0.00148533	0.679615	1	1	-0.330789	-0.0924661	N < P	-0.180613	1
GOBP_POSITIVE_REGULATION_OF_URINE_VOLUME	0.438003	0.00161528	0.679615	1	1	-0.233456	-0.0399082	N < P	-0.111495	1
GOBP_ACTIN_FILAMENT_SEVERING	-0.190016	0.1806	0.697068	1	1	-0.146581	-0.244071	P <= N	-0.208013	1
GOBP_ACTIN_MEDIATED_CELL_CONTRACTION	-0.041868	0.772239	0.929295	1	1	-0.0828987	-0.0911239	P <= N	-0.0880817	1
GOBP_ACTIN_MODIFICATION	-0.115942	0.41642	0.795227	1	1	-0.224718	-0.30989	P <= N	-0.278388	1
GOBP_ACTIN_MYOSIN_FILAMENT_SLIDING	0.227053	0.108747	0.679615	1	1	-0.0360797	0.040015	N <= P	0.0118704	1
GOBP_ACTIN_NUCLEATION	-0.173913	0.220899	0.707014	1	1	-0.178961	-0.24418	P <= N	-0.220058	1
GOBP_NEGATIVE_REGULATION_OF_CELL_FATE_SPECIFICATION	0.436393	0.00168404	0.679615	1	1	-0.163378	0.117089	N < P	0.0133548	1
GOBP_NEGATIVE_REGULATION_OF_FIBROBLAST_GROWTH_FACTOR_PRODUCTION	0.434783	0.00175544	0.679615	1	1	-0.443562	-0.0698382	N < P	-0.208065	1
GOBP_ACTION_POTENTIAL	0.00483092	0.977366	0.993507	1	1	0.0172964	0.0192588	N <= P	0.018533	1
GOBP_ACTIVATED_T_CELL_PROLIFERATION	-0.119163	0.403464	0.790216	1	1	-0.249884	-0.287591	P <= N	-0.273645	1
GOBP_ACTIVATION_INDUCED_CELL_DEATH_OF_T_CELLS	-0.111111	0.436301	0.804539	1	1	-0.307357	-0.334897	P <= N	-0.324711	1
GOBP_ACTIVATION_OF_ADENYLATE_CYCLASE_ACTIVITY	0.0837359	0.558607	0.855133	1	1	0.0505786	0.0776141	N <= P	0.0676147	1
GOBP_ACTIVATION_OF_CYSTEINE_TYPE_ENDOPEPTIDASE_ACTIVITY	-0.251208	0.0754908	0.679615	1	1	-0.0803979	-0.182253	P <= N	-0.144581	1
GOBP_ACTIVATION_OF_CYSTEINE_TYPE_ENDOPEPTIDASE_ACTIVITY_INVOLVED_IN_APOPTOTIC_PROCESS	-0.0966184	0.499074	0.831151	1	1	-0.176574	-0.202137	P <= N	-0.192682	1
GOBP_ACTIVATION_OF_CYSTEINE_TYPE_ENDOPEPTIDASE_ACTIVITY_INVOLVED_IN_APOPTOTIC_PROCESS_BY_CYTOCHROME_C	-0.117552	0.409912	0.790931	1	1	-0.30744	-0.325329	P <= N	-0.318713	1
GOBP_ACTIVATION_OF_GTPASE_ACTIVITY	-0.26087	0.0647287	0.679615	1	1	-0.184669	-0.237825	P <= N	-0.218165	1
GOBP_ACTIVATION_OF_IMMUNE_RESPONSE	-0.0950081	0.506329	0.834417	1	1	-0.303153	-0.32802	P <= N	-0.318822	1
GOBP_ACTIVATION_OF_INNATE_IMMUNE_RESPONSE	-0.128824	0.366052	0.772817	1	1	-0.270563	-0.321548	P <= N	-0.302691	1
GOBP_ACTIVATION_OF_JANUS_KINASE_ACTIVITY	-0.173913	0.220899	0.707014	1	1	0.0433221	-0.0340415	P <= N	-0.00542758	1
GOBP_ACTIVATION_OF_MEIOSIS	0.115942	0.41642	0.795227	1	1	-0.176507	-0.104129	N <= P	-0.130899	1
GOBP_ACTIVATION_OF_NF_KAPPAB_INDUCING_KINASE_ACTIVITY	-0.0644122	0.653808	0.885189	1	1	-0.251078	-0.294691	P <= N	-0.27856	1
GOBP_ACTIVATION_OF_PHOSPHOLIPASE_C_ACTIVITY	-0.0837359	0.558607	0.855133	1	1	-0.0353327	-0.0612423	P <= N	-0.0516593	1
GOBP_ACTIVATION_OF_PHOSPHOLIPASE_D_ACTIVITY	-0.0499195	0.72917	0.91571	1	1	-0.223241	-0.242687	P <= N	-0.235495	1
GOBP_ACTIVATION_OF_PROTEIN_KINASE_ACTIVITY	-0.0869565	0.54341	0.848987	1	1	-0.17969	-0.193597	P <= N	-0.188454	1
GOBP_ACTIVATION_OF_PROTEIN_KINASE_B_ACTIVITY	-0.0901771	0.528419	0.843169	1	1	-0.100132	-0.131311	P <= N	-0.119779	1
GOBP_ACTIVATION_OF_PROTEIN_KINASE_C_ACTIVITY	0.117552	0.409912	0.790931	1	1	-0.24484	-0.18909	N <= P	-0.20971	1
GOBP_RECOGNITION_OF_APOPTOTIC_CELL	0.425121	0.00224448	0.679615	1	1	-0.340497	-0.140143	N < P	-0.214247	1
GOBP_ACTIVATION_OF_TRANSMEMBRANE_RECEPTOR_PROTEIN_TYROSINE_KINASE_ACTIVITY	0.196457	0.166087	0.687208	1	1	-0.0979668	-0.0232833	N <= P	-0.050906	1
GOBP_ACTIVIN_RECEPTOR_SIGNALING_PATHWAY	0.0338164	0.816012	0.944493	1	1	-0.18466	-0.172858	N <= P	-0.177224	1
GOBP_ACTOMYOSIN_CONTRACTILE_RING_ORGANIZATION	-0.114332	0.422988	0.798678	1	1	-0.352844	-0.368478	P <= N	-0.362696	1
GOBP_ACTOMYOSIN_STRUCTURE_ORGANIZATION	-0.0547504	0.703718	0.905613	1	1	-0.20105	-0.217651	P <= N	-0.211511	1
GOBP_ACUTE_INFLAMMATORY_RESPONSE	0.0917874	0.521003	0.840879	1	1	-0.181363	-0.142855	N <= P	-0.157098	1
GOBP_ACUTE_INFLAMMATORY_RESPONSE_TO_ANTIGENIC_STIMULUS	-0.037037	0.798426	0.93802	1	1	-0.2709	-0.278358	P <= N	-0.2756	1
GOBP_ACUTE_PHASE_RESPONSE	0.244767	0.0834337	0.679615	1	1	-0.144539	-0.0508529	N <= P	-0.0855039	1
GOBP_ACYL_CARNITINE_TRANSMEMBRANE_TRANSPORT	0.00483092	0.977366	0.993507	1	1	0.0291411	0.0255867	N <= P	0.0269013	1
GOBP_ACYLGLYCEROL_HOMEOSTASIS	-0.122383	0.39075	0.78573	1	1	0.0363946	-0.0109791	P <= N	0.00654266	1
GOBP_ACYLGLYCEROL_TRANSPORT	-0.175523	0.216605	0.704761	1	1	0.247008	0.169738	P <= N	0.198317	1
GOBP_ADAPTATION_OF_SIGNALING_PATHWAY	0.0837359	0.558607	0.855133	1	1	-0.128587	-0.116542	N <= P	-0.120997	1
GOBP_ADAPTIVE_IMMUNE_RESPONSE	-0.120773	0.397077	0.788092	1	1	-0.334096	-0.362763	P <= N	-0.352161	1
GOBP_ADAPTIVE_IMMUNE_RESPONSE_BASED_ON_SOMATIC_RECOMBINATION_OF_IMMUNE_RECEPTORS_BUILT_FROM_IMMUNOGLOBULIN_SUPERFAMILY_DOMAINS	-0.0901771	0.528419	0.843169	1	1	-0.407016	-0.424041	P <= N	-0.417744	1
GOBP_ADAPTIVE_THERMOGENESIS	-0.0112721	0.941195	0.984446	1	1	-0.0900313	-0.0919367	P <= N	-0.091232	1
GOBP_ADENOHYPOPHYSIS_DEVELOPMENT	0.164251	0.247932	0.720792	1	1	0.111042	0.176446	N <= P	0.152256	1
GOBP_ADENOSINE_METABOLIC_PROCESS	-0.21095	0.136624	0.679615	1	1	0.16945	0.0736328	P <= N	0.109072	1
GOBP_ADENOSINE_TO_INOSINE_EDITING	0.0901771	0.528419	0.843169	1	1	-0.190882	-0.144141	N <= P	-0.161429	1
GOBP_ADENYLATE_CYCLASE_ACTIVATING_ADRENERGIC_RECEPTOR_SIGNALING_PATHWAY	0.00483092	0.977366	0.993507	1	1	-0.0389108	-0.0379037	N <= P	-0.0382762	1
GOBP_ADENYLATE_CYCLASE_ACTIVATING_ADRENERGIC_RECEPTOR_SIGNALING_PATHWAY_INVOLVED_IN_HEART_PROCESS	0.0917874	0.521003	0.840879	1	1	-0.278711	-0.237686	N <= P	-0.25286	1
GOBP_ADENYLATE_CYCLASE_ACTIVATING_DOPAMINE_RECEPTOR_SIGNALING_PATHWAY	0.0483092	0.737721	0.919456	1	1	-0.0673247	-0.0373645	N <= P	-0.0484457	1
GOBP_ADENYLATE_CYCLASE_ACTIVATING_G_PROTEIN_COUPLED_RECEPTOR_SIGNALING_PATHWAY	0.144928	0.308631	0.743144	1	1	0.0104303	0.0439667	N <= P	0.0315628	1
GOBP_ADENYLATE_CYCLASE_INHIBITING_DOPAMINE_RECEPTOR_SIGNALING_PATHWAY	0.101449	0.477639	0.821223	1	1	-0.267885	-0.217496	N <= P	-0.236133	1
GOBP_ADENYLATE_CYCLASE_INHIBITING_G_PROTEIN_COUPLED_ACETYLCHOLINE_RECEPTOR_SIGNALING_PATHWAY	0.0273752	0.85145	0.955733	1	1	0.249858	0.288922	N <= P	0.274473	1
GOBP_ADENYLATE_CYCLASE_INHIBITING_G_PROTEIN_COUPLED_GLUTAMATE_RECEPTOR_SIGNALING_PATHWAY	0.146538	0.303231	0.740948	1	1	0.0512276	0.150485	N <= P	0.113773	1
GOBP_SKELETAL_MUSCLE_THIN_FILAMENT_ASSEMBLY	0.425121	0.00224448	0.679615	1	1	-0.277543	-0.019858	N < P	-0.115166	1
GOBP_ADENYLATE_CYCLASE_INHIBITING_SEROTONIN_RECEPTOR_SIGNALING_PATHWAY	0.122383	0.39075	0.78573	1	1	0.340061	0.378175	N <= P	0.364078	1
GOBP_ADENYLATE_CYCLASE_MODULATING_G_PROTEIN_COUPLED_RECEPTOR_SIGNALING_PATHWAY	0.194847	0.169632	0.69034	1	1	0.00105544	0.044922	N <= P	0.0286974	1
GOBP_ADHERENS_JUNCTION_ASSEMBLY	0.0257649	0.860359	0.957673	1	1	-0.438654	-0.458745	N <= P	-0.451314	1
GOBP_ADHERENS_JUNCTION_MAINTENANCE	-0.128824	0.366052	0.772817	1	1	-0.109776	-0.180385	P <= N	-0.154269	1
GOBP_ADHERENS_JUNCTION_ORGANIZATION	-0.162641	0.252651	0.723589	1	1	-0.118418	-0.168409	P <= N	-0.149919	1
GOBP_ADHESION_OF_SYMBIONT_TO_HOST	-0.0161031	0.914142	0.974872	1	1	-0.124996	-0.133247	P <= N	-0.130195	1
GOBP_ADHESION_OF_SYMBIONT_TO_HOST_CELL	-0.0982287	0.491873	0.827238	1	1	-0.169502	-0.199205	P <= N	-0.188219	1
GOBP_ADIPONECTIN_ACTIVATED_SIGNALING_PATHWAY	0.256039	0.0699424	0.679615	1	1	-0.597089	-0.565126	N <= P	-0.576948	1
GOBP_ADIPOSE_TISSUE_DEVELOPMENT	-0.152979	0.282255	0.733271	1	1	-0.0550318	-0.108889	P <= N	-0.088969	1
GOBP_ADP_BIOSYNTHETIC_PROCESS	-0.0241546	0.869285	0.960415	1	1	0.0710109	0.0297985	P <= N	0.0450415	1
GOBP_ADP_METABOLIC_PROCESS	-0.0982287	0.491873	0.827238	1	1	-0.180463	-0.1974	P <= N	-0.191136	1
GOBP_ADP_TRANSPORT	0.0434783	0.763565	0.927765	1	1	0.145214	0.201383	N <= P	0.180608	1
GOBP_ADRENAL_GLAND_DEVELOPMENT	-0.198068	0.162598	0.684479	1	1	-0.0513193	-0.114572	P <= N	-0.0911769	1
GOBP_ADRENERGIC_RECEPTOR_SIGNALING_PATHWAY	0.0611916	0.670289	0.891604	1	1	-0.0702736	-0.0512485	N <= P	-0.0582852	1
GOBP_ADRENOMEDULLIN_RECEPTOR_SIGNALING_PATHWAY	0.112721	0.429615	0.802164	1	1	-0.367954	-0.285254	N <= P	-0.315842	1
GOBP_ADULT_BEHAVIOR	0.133655	0.348174	0.764879	1	1	-0.0575884	-0.0299337	N <= P	-0.0401621	1
GOBP_ADULT_FEEDING_BEHAVIOR	0.115942	0.41642	0.795227	1	1	0.245362	0.279276	N <= P	0.266733	1
GOBP_REGULATION_OF_URINE_VOLUME	0.4219	0.00243295	0.679615	1	1	-0.211872	-0.0745642	N < P	-0.125349	1
GOBP_ADULT_LOCOMOTORY_BEHAVIOR	0.0628019	0.662028	0.888455	1	1	-0.0888339	-0.0735781	N <= P	-0.0792206	1
GOBP_AEROBIC_RESPIRATION	0.109501	0.443046	0.806963	1	1	-0.191365	-0.124152	N <= P	-0.149012	1
GOBP_AGGREPHAGY	-0.0161031	0.914142	0.974872	1	1	-0.32849	-0.329159	P <= N	-0.328912	1
GOBP_AGGRESOME_ASSEMBLY	-0.0837359	0.558607	0.855133	1	1	-0.203276	-0.239978	P <= N	-0.226403	1
GOBP_AGGRESSIVE_BEHAVIOR	0.217391	0.124883	0.679615	1	1	0.152303	0.271583	N <= P	0.227465	1
GOBP_AGING	-0.0837359	0.558607	0.855133	1	1	-0.230448	-0.24295	P <= N	-0.238326	1
GOBP_ALANINE_CATABOLIC_PROCESS	0.1562	0.27214	0.728086	1	1	0.38916	0.459179	N <= P	0.433281	1
GOBP_ALANINE_TRANSPORT	-0.0853462	0.550983	0.851609	1	1	0.0718928	0.0368747	P <= N	0.0498266	1
GOBP_REGULATION_OF_OPSONIZATION	0.41868	0.00263557	0.679615	1	1	-0.221304	-0.000891539	N < P	-0.082414	1
GOBP_ALCOHOL_CATABOLIC_PROCESS	-0.144928	0.308631	0.743144	1	1	0.00818116	-0.0399298	P <= N	-0.0221353	1
GOBP_ALCOHOL_METABOLIC_PROCESS	-0.246377	0.081388	0.679615	1	1	9.72933e-05	-0.0653849	P <= N	-0.0411655	1
GOBP_ALDEHYDE_BIOSYNTHETIC_PROCESS	-0.26087	0.0647287	0.679615	1	1	-0.0305949	-0.15322	P <= N	-0.107866	1
GOBP_ALDEHYDE_CATABOLIC_PROCESS	-0.117552	0.409912	0.790931	1	1	-0.0302041	-0.0855941	P <= N	-0.0651074	1
GOBP_ALDITOL_BIOSYNTHETIC_PROCESS	0.125604	0.378278	0.780569	1	1	-0.139989	-0.087384	N <= P	-0.106841	1
GOBP_ALDITOL_CATABOLIC_PROCESS	-0.230274	0.103746	0.679615	1	1	-0.014847	-0.157609	P <= N	-0.104807	1
GOBP_ALDITOL_METABOLIC_PROCESS	-0.0772947	0.589597	0.866609	1	1	-0.0312348	-0.0510427	P <= N	-0.0437165	1
GOBP_ALDITOL_PHOSPHATE_METABOLIC_PROCESS	-0.21256	0.133613	0.679615	1	1	0.151111	0.0110045	P <= N	0.0628246	1
GOBP_ALKALOID_METABOLIC_PROCESS	0.0611916	0.670289	0.891604	1	1	-0.277902	-0.243735	N <= P	-0.256372	1
GOBP_ALKANESULFONATE_METABOLIC_PROCESS	0.165862	0.243275	0.71809	1	1	-0.26131	-0.166049	N <= P	-0.201282	1
GOBP_ALLANTOIN_METABOLIC_PROCESS	-0.181965	0.200019	0.703143	1	1	0.168989	0.0929844	P <= N	0.121096	1
GOBP_ALPHA_AMINO_ACID_CATABOLIC_PROCESS	0.233494	0.0989267	0.679615	1	1	-0.127129	-0.0601808	N <= P	-0.0849425	1
GOBP_ALPHA_AMINO_ACID_METABOLIC_PROCESS	0.154589	0.277166	0.729156	1	1	-0.13217	-0.100199	N <= P	-0.112024	1
GOBP_ALPHA_BETA_T_CELL_ACTIVATION	-0.148148	0.297894	0.738311	1	1	-0.263062	-0.319441	P <= N	-0.298589	1
GOBP_ALPHA_BETA_T_CELL_DIFFERENTIATION	-0.10467	0.46363	0.816296	1	1	-0.192988	-0.23939	P <= N	-0.222227	1
GOBP_ALPHA_BETA_T_CELL_PROLIFERATION	-0.238325	0.0920302	0.679615	1	1	-0.275937	-0.383498	P <= N	-0.343715	1
GOBP_ALPHA_KETOGLUTARATE_TRANSPORT	0.0402576	0.780941	0.932432	1	1	-0.0113989	0.037489	N <= P	0.0194072	1
GOBP_ALPHA_LINOLENIC_ACID_METABOLIC_PROCESS	-0.201288	0.155784	0.681727	1	1	-0.227114	-0.292103	P <= N	-0.268066	1
GOBP_ALTERNATIVE_MRNA_SPLICING_VIA_SPLICEOSOME	-0.175523	0.216605	0.704761	1	1	-0.275693	-0.302011	P <= N	-0.292277	1
GOBP_DETERMINATION_OF_LIVER_LEFT_RIGHT_ASYMMETRY	0.412238	0.00308698	0.679615	1	1	-0.332009	-0.135564	N < P	-0.208222	1
GOBP_AMEBOIDAL_TYPE_CELL_MIGRATION	-0.0595813	0.678589	0.89509	1	1	-0.224812	-0.230168	P <= N	-0.228187	1
GOBP_AMELOGENESIS	0.0628019	0.662028	0.888455	1	1	-0.0967002	-0.0885488	N <= P	-0.0915637	1
GOBP_AMIDE_BIOSYNTHETIC_PROCESS	-0.133655	0.348174	0.764879	1	1	-0.248514	-0.260403	P <= N	-0.256006	1
GOBP_AMIDE_TRANSPORT	0.0338164	0.816012	0.944493	1	1	-0.105838	-0.0997359	N <= P	-0.101993	1
GOBP_AMINE_BIOSYNTHETIC_PROCESS	0.10628	0.456711	0.814035	1	1	-0.14083	-0.106866	N <= P	-0.119428	1
GOBP_AMINE_CATABOLIC_PROCESS	-0.112721	0.429615	0.802164	1	1	-0.0718938	-0.11137	P <= N	-0.0967692	1
GOBP_AMINE_METABOLIC_PROCESS	0.0644122	0.653808	0.885189	1	1	-0.0675208	-0.0574483	N <= P	-0.0611737	1
GOBP_AMINE_TRANSPORT	0.172303	0.225254	0.708096	1	1	-0.0643429	-0.0202749	N <= P	-0.036574	1
GOBP_AMINO_ACID_ACTIVATION	-0.170692	0.229668	0.709326	1	1	-0.368984	-0.392637	P <= N	-0.383888	1
GOBP_AMINO_ACID_BETAINE_BIOSYNTHETIC_PROCESS	-0.0917874	0.521003	0.840879	1	1	0.112146	0.046137	P <= N	0.0705514	1
GOBP_AMINO_ACID_BETAINE_METABOLIC_PROCESS	0.0322061	0.824839	0.947018	1	1	0.0714289	0.102971	N <= P	0.0913045	1
GOBP_AMINO_ACID_BETAINE_TRANSPORT	-0.0563607	0.695304	0.901478	1	1	-0.0315614	-0.0665236	P <= N	-0.0535924	1
GOBP_AMINO_ACID_HOMEOSTASIS	-0.0740741	0.60538	0.870736	1	1	-0.221836	-0.238064	P <= N	-0.232062	1
GOBP_AMINO_ACID_IMPORT	-0.123994	0.384483	0.782508	1	1	-0.0626997	-0.0963704	P <= N	-0.0839168	1
GOBP_AMINO_ACID_IMPORT_ACROSS_PLASMA_MEMBRANE	-0.186795	0.188195	0.700646	1	1	-0.042104	-0.0886746	P <= N	-0.0714498	1
GOBP_AMINO_ACID_NEUROTRANSMITTER_REUPTAKE	0.0193237	0.896159	0.969006	1	1	-0.0354956	-0.0381302	N <= P	-0.0371557	1
GOBP_AMINO_ACID_SALVAGE	-0.00322061	0.986418	0.995413	1	1	-0.158867	-0.156603	P <= N	-0.157441	1
GOBP_AMINO_ACID_TRANSMEMBRANE_TRANSPORT	-0.0724638	0.613341	0.872654	1	1	-0.0442062	-0.0566122	P <= N	-0.0520237	1
GOBP_AMINO_ACID_TRANSPORT	-0.0322061	0.824839	0.947018	1	1	-0.0878213	-0.0949192	P <= N	-0.092294	1
GOBP_AMINO_SUGAR_BIOSYNTHETIC_PROCESS	-0.21095	0.136624	0.679615	1	1	-0.179011	-0.257644	P <= N	-0.22856	1
GOBP_AMINO_SUGAR_CATABOLIC_PROCESS	0.122383	0.39075	0.78573	1	1	-0.145533	-0.0876967	N <= P	-0.109088	1
GOBP_AMINO_SUGAR_METABOLIC_PROCESS	-0.0322061	0.824839	0.947018	1	1	-0.105129	-0.10695	P <= N	-0.106277	1
GOBP_AMINOACYL_TRNA_METABOLISM_INVOLVED_IN_TRANSLATIONAL_FIDELITY	-0.136876	0.336565	0.761076	1	1	-0.548297	-0.554583	P <= N	-0.552258	1
GOBP_AMINOGLYCAN_BIOSYNTHETIC_PROCESS	-0.228663	0.106224	0.679615	1	1	-0.141426	-0.194176	P <= N	-0.174666	1
GOBP_AMINOGLYCAN_CATABOLIC_PROCESS	-0.0483092	0.737721	0.919456	1	1	-0.0601793	-0.0618178	P <= N	-0.0612118	1
GOBP_AMINOGLYCAN_METABOLIC_PROCESS	-0.099839	0.484728	0.823611	1	1	-0.144822	-0.158902	P <= N	-0.153694	1
GOBP_AMINOGLYCOSIDE_ANTIBIOTIC_METABOLIC_PROCESS	-0.252818	0.0736032	0.679615	1	1	0.386061	0.259185	P <= N	0.306112	1
GOBP_FIBROBLAST_GROWTH_FACTOR_PRODUCTION	0.412238	0.00308698	0.679615	1	1	-0.604395	-0.510737	N < P	-0.545377	1
GOBP_AMINOPHOSPHOLIPID_TRANSPORT	-0.268921	0.0567449	0.679615	1	1	0.219141	0.0509857	P <= N	0.11318	1
GOBP_AMMONIUM_ION_METABOLIC_PROCESS	-0.143317	0.314093	0.746106	1	1	0.182838	0.157074	P <= N	0.166603	1
GOBP_AMMONIUM_TRANSMEMBRANE_TRANSPORT	-0.0611916	0.670289	0.891604	1	1	-0.101473	-0.124293	P <= N	-0.115852	1
GOBP_AMP_BIOSYNTHETIC_PROCESS	-0.0338164	0.816012	0.944493	1	1	-0.250995	-0.257135	P <= N	-0.254864	1
GOBP_AMP_CATABOLIC_PROCESS	-0.00966184	0.950229	0.987244	1	1	0.122633	0.13967	P <= N	0.133369	1
GOBP_AMP_METABOLIC_PROCESS	-0.128824	0.366052	0.772817	1	1	-0.0923134	-0.141097	P <= N	-0.123053	1
GOBP_AMP_SALVAGE	0.0128824	0.932168	0.980724	1	1	-0.108881	-0.105063	N <= P	-0.106475	1
GOBP_AMPA_GLUTAMATE_RECEPTOR_CLUSTERING	0.0950081	0.506329	0.834417	1	1	0.109802	0.109375	N <= P	0.109533	1
GOBP_AMYGDALA_DEVELOPMENT	-0.149758	0.292619	0.735222	1	1	0.165007	0.108015	P <= N	0.129094	1
GOBP_AMYLIN_RECEPTOR_SIGNALING_PATHWAY	0.130435	0.360031	0.770584	1	1	-0.144946	-0.0537043	N <= P	-0.0874512	1
GOBP_AMYLOID_BETA_CLEARANCE	-0.228663	0.106224	0.679615	1	1	-0.0612954	-0.160027	P <= N	-0.12351	1
GOBP_AMYLOID_BETA_CLEARANCE_BY_CELLULAR_CATABOLIC_PROCESS	-0.202899	0.152458	0.681509	1	1	-0.011902	-0.152998	P <= N	-0.100812	1
GOBP_AMYLOID_BETA_CLEARANCE_BY_TRANSCYTOSIS	-0.178744	0.208194	0.704761	1	1	-0.160357	-0.274074	P <= N	-0.232014	1
GOBP_AMYLOID_BETA_FORMATION	-0.172303	0.225254	0.708096	1	1	-0.220971	-0.270326	P <= N	-0.252072	1
GOBP_AMYLOID_BETA_METABOLIC_PROCESS	-0.173913	0.220899	0.707014	1	1	-0.169876	-0.230987	P <= N	-0.208384	1
GOBP_AMYLOID_FIBRIL_FORMATION	-0.0982287	0.491873	0.827238	1	1	-0.257076	-0.284389	P <= N	-0.274287	1
GOBP_AMYLOID_PRECURSOR_PROTEIN_BIOSYNTHETIC_PROCESS	0.0531401	0.712167	0.908952	1	1	-0.124256	-0.120776	N <= P	-0.122063	1
GOBP_AMYLOID_PRECURSOR_PROTEIN_CATABOLIC_PROCESS	-0.238325	0.0920302	0.679615	1	1	-0.294491	-0.336011	P <= N	-0.320654	1
GOBP_AMYLOID_PRECURSOR_PROTEIN_METABOLIC_PROCESS	-0.201288	0.155784	0.681727	1	1	-0.257537	-0.289881	P <= N	-0.277918	1
GOCC_JUNCTIONAL_SARCOPLASMIC_RETICULUM_MEMBRANE	0.407407	0.00346987	0.679615	1	1	-0.157084	0.0890623	N < P	-0.00197807	1
GOBP_ANAPHASE_PROMOTING_COMPLEX_DEPENDENT_CATABOLIC_PROCESS	-0.0241546	0.869285	0.960415	1	1	-0.340055	-0.30873	P <= N	-0.320316	1
GOBP_ANATOMICAL_STRUCTURE_ARRANGEMENT	0.0901771	0.528419	0.843169	1	1	-0.241184	-0.177521	N <= P	-0.201068	1
GOBP_ANATOMICAL_STRUCTURE_FORMATION_INVOLVED_IN_MORPHOGENESIS	-0.0708535	0.621347	0.87353	1	1	-0.233446	-0.239131	P <= N	-0.237029	1
GOBP_ANATOMICAL_STRUCTURE_HOMEOSTASIS	0.0144928	0.92315	0.978759	1	1	-0.155601	-0.151991	N <= P	-0.153327	1
GOBP_ANATOMICAL_STRUCTURE_MATURATION	-0.0161031	0.914142	0.974872	1	1	-0.120345	-0.123728	P <= N	-0.122477	1
GOBP_ANATOMICAL_STRUCTURE_REGRESSION	-0.0805153	0.574004	0.862458	1	1	-0.118886	-0.146868	P <= N	-0.136518	1
GOBP_ANDROGEN_BIOSYNTHETIC_PROCESS	-0.0740741	0.60538	0.870736	1	1	0.222499	0.207403	P <= N	0.212986	1
GOBP_ANDROGEN_CATABOLIC_PROCESS	-0.0756844	0.597465	0.869208	1	1	-0.172732	-0.22951	P <= N	-0.20851	1
GOBP_ANDROGEN_METABOLIC_PROCESS	-0.236715	0.0942854	0.679615	1	1	0.080933	-0.0106567	P <= N	0.023219	1
GOBP_ANDROGEN_RECEPTOR_SIGNALING_PATHWAY	-0.123994	0.384483	0.782508	1	1	-0.266008	-0.274625	P <= N	-0.271438	1
GOBP_ANGIOGENESIS_INVOLVED_IN_CORONARY_VASCULAR_MORPHOGENESIS	0.0289855	0.84256	0.952124	1	1	-0.325542	-0.331153	N <= P	-0.329078	1
GOBP_ANGIOGENESIS_INVOLVED_IN_WOUND_HEALING	0.10467	0.46363	0.816296	1	1	-0.334783	-0.30147	N <= P	-0.313791	1
GOBP_ANGIOTENSIN_ACTIVATED_SIGNALING_PATHWAY	0.0305958	0.833689	0.949423	1	1	-0.137346	-0.109061	N <= P	-0.119523	1
GOBP_ANIMAL_ORGAN_FORMATION	-0.0515298	0.720651	0.910619	1	1	-0.085814	-0.0846858	P <= N	-0.0851031	1
GOBP_ANIMAL_ORGAN_MATURATION	0.0434783	0.763565	0.927765	1	1	-0.157227	-0.149322	N <= P	-0.152246	1
GOBP_ANIMAL_ORGAN_MORPHOGENESIS	-0.0177134	0.905144	0.972656	1	1	-0.183827	-0.172325	P <= N	-0.176579	1
GOBP_ANIMAL_ORGAN_REGENERATION	-0.057971	0.686928	0.899021	1	1	-0.222571	-0.227815	P <= N	-0.225875	1
GOBP_ANION_HOMEOSTASIS	-0.0740741	0.60538	0.870736	1	1	-0.0432688	-0.0539265	P <= N	-0.0499846	1
GOBP_ANION_TRANSMEMBRANE_TRANSPORT	0.0193237	0.896159	0.969006	1	1	-0.0396012	-0.0366717	N <= P	-0.0377552	1
GOBP_ANION_TRANSPORT	-0.0563607	0.695304	0.901478	1	1	-0.0697163	-0.0724032	P <= N	-0.0714094	1
GOBP_ANOIKIS	-0.0338164	0.816012	0.944493	1	1	-0.311436	-0.31532	P <= N	-0.313884	1
GOBP_ANTERIOR_COMMISSURE_MORPHOGENESIS	-0.115942	0.41642	0.795227	1	1	-0.0840363	-0.135082	P <= N	-0.116202	1
GOBP_ANTERIOR_HEAD_DEVELOPMENT	0.0402576	0.780941	0.932432	1	1	0.123174	0.128756	N <= P	0.126691	1
GOBP_ANTERIOR_POSTERIOR_AXIS_SPECIFICATION	-0.188406	0.184369	0.699418	1	1	-0.0506177	-0.0948848	P <= N	-0.078512	1
GOBP_ANTERIOR_POSTERIOR_AXON_GUIDANCE	0.0563607	0.695304	0.901478	1	1	0.120704	0.148221	N <= P	0.138043	1
GOBP_ANTERIOR_POSTERIOR_PATTERN_SPECIFICATION	0.0515298	0.720651	0.910619	1	1	-0.163258	-0.151665	N <= P	-0.155953	1
GOBP_ANTEROGRADE_AXONAL_TRANSPORT	-0.198068	0.162598	0.684479	1	1	-0.146177	-0.242297	P <= N	-0.206746	1
GOBP_ANTEROGRADE_AXONAL_TRANSPORT_OF_MITOCHONDRION	-0.267311	0.0582736	0.679615	1	1	-0.0694928	-0.261781	P <= N	-0.19066	1
GOBP_ANTEROGRADE_DENDRITIC_TRANSPORT	-0.119163	0.403464	0.790216	1	1	-0.27431	-0.318596	P <= N	-0.302216	1
GOBP_ANTEROGRADE_DENDRITIC_TRANSPORT_OF_NEUROTRANSMITTER_RECEPTOR_COMPLEX	-0.0708535	0.621347	0.87353	1	1	-0.255814	-0.279943	P <= N	-0.271019	1
GOBP_ANTEROGRADE_NEURONAL_DENSE_CORE_VESICLE_TRANSPORT	-0.154589	0.277166	0.729156	1	1	-0.025735	-0.113041	P <= N	-0.0807496	1
GOBP_ANTIBACTERIAL_HUMORAL_RESPONSE	-0.0660225	0.645629	0.882732	1	1	-0.22194	-0.242991	P <= N	-0.235205	1
GOBP_ANTIBACTERIAL_PEPTIDE_PRODUCTION	-0.041868	0.772239	0.929295	1	1	0.0399122	0.0178482	P <= N	0.0260089	1
GOBP_ANTIBODY_DEPENDENT_CELLULAR_CYTOTOXICITY	0.0241546	0.869285	0.960415	1	1	-0.66	-0.641361	N <= P	-0.648255	1
GOBP_ANTIFUNGAL_HUMORAL_RESPONSE	0.041868	0.772239	0.929295	1	1	0.108418	0.140201	N <= P	0.128445	1
GOBP_ANTIFUNGAL_INNATE_IMMUNE_RESPONSE	-0.0756844	0.597465	0.869208	1	1	-0.0969788	-0.160606	P <= N	-0.137073	1
GOBP_ANTIGEN_PROCESSING_AND_PRESENTATION	-0.132045	0.354071	0.768743	1	1	-0.614753	-0.620825	P <= N	-0.61858	1
GOBP_ANTIGEN_PROCESSING_AND_PRESENTATION_ENDOGENOUS_LIPID_ANTIGEN_VIA_MHC_CLASS_IB	0.00161031	0.995473	0.998544	1	1	0.00896755	0.0263655	N <= P	0.0199306	1
GOBP_ANTIGEN_PROCESSING_AND_PRESENTATION_OF_ENDOGENOUS_ANTIGEN	-0.0305958	0.833689	0.949423	1	1	-0.743557	-0.747749	P <= N	-0.746198	1
GOBP_ANTIGEN_PROCESSING_AND_PRESENTATION_OF_ENDOGENOUS_PEPTIDE_ANTIGEN	0.0805153	0.574004	0.862458	1	1	-0.806621	-0.800176	N <= P	-0.80256	1
GOBP_ANTIGEN_PROCESSING_AND_PRESENTATION_OF_ENDOGENOUS_PEPTIDE_ANTIGEN_VIA_MHC_CLASS_I_VIA_ER_PATHWAY	-0.0225443	0.878228	0.963642	1	1	-0.83616	-0.836018	P <= N	-0.83607	1
GOBP_ANTIGEN_PROCESSING_AND_PRESENTATION_OF_EXOGENOUS_ANTIGEN	0.0112721	0.941195	0.984446	1	1	-0.724286	-0.723031	N <= P	-0.723495	1
GOBP_ANTIGEN_PROCESSING_AND_PRESENTATION_OF_EXOGENOUS_PEPTIDE_ANTIGEN	0.0354267	0.807207	0.941108	1	1	-0.767008	-0.762431	N <= P	-0.764124	1
GOBP_ANTIGEN_PROCESSING_AND_PRESENTATION_OF_EXOGENOUS_PEPTIDE_ANTIGEN_VIA_MHC_CLASS_I	-0.0933977	0.513639	0.837178	1	1	-0.678867	-0.701252	P <= N	-0.692973	1
GOBP_ANTIGEN_PROCESSING_AND_PRESENTATION_OF_EXOGENOUS_PEPTIDE_ANTIGEN_VIA_MHC_CLASS_II	0.172303	0.225254	0.708096	1	1	-0.75603	-0.744917	N <= P	-0.749027	1
GOBP_ANTIGEN_PROCESSING_AND_PRESENTATION_OF_LIPID_ANTIGEN_VIA_MHC_CLASS_IB	-0.0628019	0.662028	0.888455	1	1	-0.00256191	-0.0531156	P <= N	-0.0344177	1
GOBP_ANTIGEN_PROCESSING_AND_PRESENTATION_OF_PEPTIDE_ANTIGEN	-0.0676329	0.637492	0.879935	1	1	-0.711546	-0.711129	P <= N	-0.711283	1
GOBP_ANTIGEN_PROCESSING_AND_PRESENTATION_OF_PEPTIDE_ANTIGEN_VIA_MHC_CLASS_I	-0.178744	0.208194	0.704761	1	1	-0.682601	-0.69519	P <= N	-0.690534	1
GOBP_ANTIGEN_PROCESSING_AND_PRESENTATION_OF_PEPTIDE_ANTIGEN_VIA_MHC_CLASS_IB	-0.0595813	0.678589	0.89509	1	1	-0.79436	-0.798812	P <= N	-0.797165	1
GOBP_ANTIGEN_PROCESSING_AND_PRESENTATION_OF_PEPTIDE_OR_POLYSACCHARIDE_ANTIGEN_VIA_MHC_CLASS_II	0.190016	0.1806	0.697068	1	1	-0.725359	-0.712665	N <= P	-0.71736	1
GOBP_ANTIGEN_PROCESSING_AND_PRESENTATION_VIA_MHC_CLASS_IB	-0.135266	0.342338	0.762364	1	1	-0.639345	-0.669265	P <= N	-0.658199	1
GOBP_ANTIGEN_RECEPTOR_MEDIATED_SIGNALING_PATHWAY	-0.117552	0.409912	0.790931	1	1	-0.297642	-0.329147	P <= N	-0.317495	1
GOBP_ANTIMICROBIAL_HUMORAL_IMMUNE_RESPONSE_MEDIATED_BY_ANTIMICROBIAL_PEPTIDE	0.0193237	0.896159	0.969006	1	1	-0.0683526	-0.048933	N <= P	-0.0561156	1
GOBP_ANTIMICROBIAL_HUMORAL_RESPONSE	0.0128824	0.932168	0.980724	1	1	-0.159137	-0.154347	N <= P	-0.156119	1
GOBP_ANTIMICROBIAL_PEPTIDE_PRODUCTION	-0.00966184	0.950229	0.987244	1	1	0.0984827	0.109001	P <= N	0.10511	1
GOBP_ANTIVIRAL_INNATE_IMMUNE_RESPONSE	-0.175523	0.216605	0.704761	1	1	-0.207776	-0.273458	P <= N	-0.249165	1
GOBP_ANTRAL_OVARIAN_FOLLICLE_GROWTH	0.165862	0.243275	0.71809	1	1	-0.062436	0.0231391	N <= P	-0.008512	1
GOBP_AORTA_DEVELOPMENT	0.0177134	0.905144	0.972656	1	1	-0.298265	-0.284298	N <= P	-0.289464	1
GOBP_AORTA_MORPHOGENESIS	0.0933977	0.513639	0.837178	1	1	-0.318573	-0.283521	N <= P	-0.296486	1
GOBP_AORTA_SMOOTH_MUSCLE_TISSUE_MORPHOGENESIS	0.0225443	0.878228	0.963642	1	1	-0.203124	-0.202664	N <= P	-0.202834	1
GOBP_AORTIC_VALVE_MORPHOGENESIS	0.111111	0.436301	0.804539	1	1	-0.327008	-0.28863	N <= P	-0.302825	1
GOBP_APICAL_JUNCTION_ASSEMBLY	-0.00805153	0.95927	0.988638	1	1	-0.248941	-0.255529	P <= N	-0.253092	1
GOBP_APICAL_PROTEIN_LOCALIZATION	-0.143317	0.314093	0.746106	1	1	0.0191474	-0.039844	P <= N	-0.0180253	1
GOBP_APOLIPOPROTEIN_A_I_MEDIATED_SIGNALING_PATHWAY	-0.238325	0.0920302	0.679615	1	1	-0.303072	-0.39185	P <= N	-0.359015	1
GOBP_APOPTOTIC_CELL_CLEARANCE	-0.0901771	0.528419	0.843169	1	1	-0.336272	-0.349965	P <= N	-0.3449	1
GOBP_APOPTOTIC_CHROMOSOME_CONDENSATION	-0.101449	0.477639	0.821223	1	1	0.0167491	-0.00940332	P <= N	0.000269482	1
GOBP_APOPTOTIC_DNA_FRAGMENTATION	0.186795	0.188195	0.700646	1	1	-0.126417	-0.0664	N <= P	-0.088598	1
GOBP_APOPTOTIC_MITOCHONDRIAL_CHANGES	0.0644122	0.653808	0.885189	1	1	-0.274524	-0.254322	N <= P	-0.261794	1
GOBP_APOPTOTIC_PROCESS_IN_BONE_MARROW_CELL	-0.0177134	0.905144	0.972656	1	1	-0.0622054	-0.109858	P <= N	-0.0922332	1
GOBP_APOPTOTIC_PROCESS_INVOLVED_IN_BLOOD_VESSEL_MORPHOGENESIS	-0.0241546	0.869285	0.960415	1	1	-0.301692	-0.314066	P <= N	-0.309489	1
GOBP_APOPTOTIC_PROCESS_INVOLVED_IN_DEVELOPMENT	0.00161031	0.995473	0.998544	1	1	-0.218386	-0.209069	N <= P	-0.212515	1
GOBP_FIBRINOLYSIS	0.400966	0.00404644	0.679615	1	1	-0.111824	0.0416924	N < P	-0.0150876	1
GOBP_APOPTOTIC_PROCESS_INVOLVED_IN_MORPHOGENESIS	0.10306	0.470606	0.818603	1	1	-0.321469	-0.269716	N <= P	-0.288858	1
GOBP_APOPTOTIC_SIGNALING_PATHWAY	-0.15781	0.267175	0.727718	1	1	-0.262425	-0.278571	P <= N	-0.272599	1
GOBP_APPENDAGE_DEVELOPMENT	-0.144928	0.308631	0.743144	1	1	-0.212234	-0.221077	P <= N	-0.217806	1
GOBP_APPENDAGE_MORPHOGENESIS	-0.0982287	0.491873	0.827238	1	1	-0.223743	-0.234449	P <= N	-0.230489	1
GOBP_ARACHIDONIC_ACID_METABOLIC_PROCESS	-0.122383	0.39075	0.78573	1	1	-0.0862837	-0.108347	P <= N	-0.100187	1
GOBP_ARACHIDONIC_ACID_SECRETION	0.00644122	0.968316	0.99099	1	1	-0.0469723	-0.0322522	N <= P	-0.0376966	1
GOBP_FOLLICLE_STIMULATING_HORMONE_SECRETION	0.396135	0.00453357	0.679615	1	1	-0.150444	0.0462355	N < P	-0.0265089	1
GOBP_ARGININE_BIOSYNTHETIC_PROCESS	-0.198068	0.162598	0.684479	1	1	-0.00900759	-0.178157	P <= N	-0.115595	1
GOBP_ARGININE_CATABOLIC_PROCESS	0.169082	0.234143	0.711112	1	1	-0.481279	-0.39712	N <= P	-0.428247	1
GOBP_ARGININE_METABOLIC_PROCESS	-0.0241546	0.869285	0.960415	1	1	-0.36283	-0.324508	P <= N	-0.338682	1
GOBP_AROMATIC_AMINO_ACID_FAMILY_CATABOLIC_PROCESS	-0.0257649	0.860359	0.957673	1	1	0.0139471	-0.00839675	P <= N	-0.000132594	1
GOBP_AROMATIC_AMINO_ACID_FAMILY_METABOLIC_PROCESS	-0.207729	0.1428	0.68033	1	1	0.0783447	-0.00214048	P <= N	0.027628	1
GOBP_AROMATIC_AMINO_ACID_TRANSPORT	-0.0821256	0.566281	0.858041	1	1	-0.0513426	-0.0730914	P <= N	-0.0650473	1
GOBP_ARP2_3_COMPLEX_MEDIATED_ACTIN_NUCLEATION	-0.190016	0.1806	0.697068	1	1	-0.261513	-0.312099	P <= N	-0.293389	1
GOBP_ARTERIAL_ENDOTHELIAL_CELL_DIFFERENTIATION	0.0161031	0.914142	0.974872	1	1	-0.292388	-0.276134	N <= P	-0.282146	1
GOBP_ARTERY_DEVELOPMENT	-0.0128824	0.932168	0.980724	1	1	-0.250974	-0.242107	P <= N	-0.245387	1
GOBP_ARTERY_MORPHOGENESIS	0.078905	0.581777	0.864767	1	1	-0.260034	-0.226922	N <= P	-0.239169	1
GOBP_ASCENDING_AORTA_DEVELOPMENT	0.0595813	0.678589	0.89509	1	1	-0.398511	-0.341924	N <= P	-0.362853	1
GOBP_ASPARAGINE_METABOLIC_PROCESS	0.0434783	0.763565	0.927765	1	1	-0.207326	-0.148179	N <= P	-0.170055	1
GOBP_ASPARTATE_FAMILY_AMINO_ACID_BIOSYNTHETIC_PROCESS	0.0595813	0.678589	0.89509	1	1	-0.197448	-0.164193	N <= P	-0.176493	1
GOBP_ASPARTATE_FAMILY_AMINO_ACID_CATABOLIC_PROCESS	0.138486	0.330854	0.756881	1	1	-0.0954019	-0.0277931	N <= P	-0.0527991	1
GOBP_ASPARTATE_FAMILY_AMINO_ACID_METABOLIC_PROCESS	0.173913	0.220899	0.707014	1	1	-0.174825	-0.109918	N <= P	-0.133925	1
GOBP_ASPARTATE_METABOLIC_PROCESS	0.0901771	0.528419	0.843169	1	1	0.0809025	0.134393	N <= P	0.114609	1
GOBP_ASPARTATE_TRANSMEMBRANE_TRANSPORT	0.152979	0.282255	0.733271	1	1	-0.228018	-0.162481	N <= P	-0.186721	1
GOBP_ASSOCIATIVE_LEARNING	0.0305958	0.833689	0.949423	1	1	-0.142519	-0.131688	N <= P	-0.135694	1
GOMF_FOLIC_ACID_TRANSMEMBRANE_TRANSPORTER_ACTIVITY	0.396135	0.00453357	0.679615	1	1	-0.480036	-0.285573	N < P	-0.357498	1
GOBP_ASTROCYTE_ACTIVATION	-0.00644122	0.968316	0.99099	1	1	-0.420711	-0.418391	P <= N	-0.419249	1
GOBP_ASTROCYTE_CELL_MIGRATION	-0.235105	0.096584	0.679615	1	1	-0.343176	-0.421566	P <= N	-0.392573	1
GOBP_ASTROCYTE_DEVELOPMENT	0.0499195	0.72917	0.91571	1	1	-0.328421	-0.305869	N <= P	-0.31421	1
GOBP_ASTROCYTE_DIFFERENTIATION	-0.0563607	0.695304	0.901478	1	1	-0.202007	-0.211628	P <= N	-0.208069	1
GOBP_ASYMMETRIC_CELL_DIVISION	-0.037037	0.798426	0.93802	1	1	-0.362518	-0.370536	P <= N	-0.367571	1
GOBP_ASYMMETRIC_NEUROBLAST_DIVISION	-0.041868	0.772239	0.929295	1	1	-0.111246	-0.123217	P <= N	-0.11879	1
GOBP_ATF6_MEDIATED_UNFOLDED_PROTEIN_RESPONSE	-0.0917874	0.521003	0.840879	1	1	-0.503556	-0.500055	P <= N	-0.50135	1
GOBP_ATP_BIOSYNTHETIC_PROCESS	0.0950081	0.506329	0.834417	1	1	-0.139914	-0.0887632	N <= P	-0.107682	1
GOBP_ATP_METABOLIC_PROCESS	0.0644122	0.653808	0.885189	1	1	-0.215779	-0.177694	N <= P	-0.19178	1
GOBP_ATP_SYNTHESIS_COUPLED_ELECTRON_TRANSPORT	0.130435	0.360031	0.770584	1	1	-0.257401	-0.179231	N <= P	-0.208143	1
GOBP_ATP_SYNTHESIS_COUPLED_PROTON_TRANSPORT	0.122383	0.39075	0.78573	1	1	-0.0902586	0.0074688	N <= P	-0.028677	1
GOBP_ATP_TRANSPORT	0.101449	0.477639	0.821223	1	1	-0.0523713	-0.0142011	N <= P	-0.0283189	1
GOBP_ATRIAL_CARDIAC_MUSCLE_CELL_MEMBRANE_REPOLARIZATION	0.0499195	0.72917	0.91571	1	1	-0.145936	-0.115888	N <= P	-0.127002	1
GOBP_ATRIAL_CARDIAC_MUSCLE_CELL_TO_AV_NODE_CELL_SIGNALING	0.0901771	0.528419	0.843169	1	1	-0.22059	-0.18298	N <= P	-0.196891	1
GOBP_REGULATION_OF_FIBRINOLYSIS	0.389694	0.00526424	0.679615	1	1	-0.186319	-0.0256352	N < P	-0.0850661	1
GOBP_GROWTH_INVOLVED_IN_HEART_MORPHOGENESIS	0.388084	0.00546254	0.679615	1	1	-0.382721	-0.15847	N < P	-0.241412	1
GOBP_ATRIAL_SEPTUM_DEVELOPMENT	-0.0128824	0.932168	0.980724	1	1	-0.22748	-0.220522	P <= N	-0.223095	1
GOBP_ATRIAL_SEPTUM_MORPHOGENESIS	-0.0450886	0.75492	0.924932	1	1	-0.190998	-0.211487	P <= N	-0.203909	1
GOBP_ATRIOVENTRICULAR_CANAL_DEVELOPMENT	-0.078905	0.581777	0.864767	1	1	-0.110815	-0.134711	P <= N	-0.125873	1
GOBP_NEGATIVE_REGULATION_OF_APOPTOTIC_PROCESS_INVOLVED_IN_DEVELOPMENT	0.386473	0.00566746	0.679615	1	1	-0.397453	-0.212693	N < P	-0.281029	1
GOBP_ATRIOVENTRICULAR_VALVE_DEVELOPMENT	-0.00966184	0.950229	0.987244	1	1	-0.281394	-0.274072	P <= N	-0.27678	1
GOBP_ATRIOVENTRICULAR_VALVE_FORMATION	-0.136876	0.336565	0.761076	1	1	-0.280768	-0.327271	P <= N	-0.310071	1
GOBP_ATTACHMENT_OF_GPI_ANCHOR_TO_PROTEIN	-0.151369	0.287406	0.734905	1	1	-0.134695	-0.248964	P <= N	-0.2067	1
GOBP_ATTACHMENT_OF_MITOTIC_SPINDLE_MICROTUBULES_TO_KINETOCHORE	-0.146538	0.303231	0.740948	1	1	-0.353171	-0.362471	P <= N	-0.359031	1
GOBP_ATTACHMENT_OF_SPINDLE_MICROTUBULES_TO_KINETOCHORE	-0.0901771	0.528419	0.843169	1	1	-0.356129	-0.366986	P <= N	-0.362971	1
GOBP_AUDITORY_RECEPTOR_CELL_DEVELOPMENT	-0.138486	0.330854	0.756881	1	1	-0.061713	-0.0875041	P <= N	-0.0779649	1
GOBP_AUDITORY_RECEPTOR_CELL_MORPHOGENESIS	-0.0982287	0.491873	0.827238	1	1	-0.028754	-0.0489108	P <= N	-0.0414555	1
GOBP_AUTOCRINE_SIGNALING	0.144928	0.308631	0.743144	1	1	-0.300985	-0.209055	N <= P	-0.243057	1
GOBP_AUTONOMIC_NERVOUS_SYSTEM_DEVELOPMENT	0.10467	0.46363	0.816296	1	1	-0.161621	-0.120001	N <= P	-0.135395	1
GOBP_AUTOPHAGIC_CELL_DEATH	-0.201288	0.155784	0.681727	1	1	-0.151913	-0.243848	P <= N	-0.209844	1
GOBP_AUTOPHAGOSOME_LYSOSOME_FUSION	0.0933977	0.513639	0.837178	1	1	-0.454835	-0.415246	N <= P	-0.429888	1
GOBP_AUTOPHAGOSOME_MATURATION	-0.217391	0.124883	0.679615	1	1	-0.196505	-0.273512	P <= N	-0.24503	1
GOBP_AUTOPHAGOSOME_MEMBRANE_DOCKING	-0.138486	0.330854	0.756881	1	1	-0.135759	-0.235784	P <= N	-0.198789	1
GOBP_AUTOPHAGOSOME_ORGANIZATION	-0.148148	0.297894	0.738311	1	1	-0.251677	-0.285808	P <= N	-0.273185	1
GOBP_AUTOPHAGY_OF_MITOCHONDRION	-0.099839	0.484728	0.823611	1	1	-0.224925	-0.268649	P <= N	-0.252477	1
GOBP_AUTOPHAGY_OF_NUCLEUS	-0.0386473	0.789671	0.935233	1	1	-0.355465	-0.381867	P <= N	-0.372102	1
GOBP_AUTOPHAGY_OF_PEROXISOME	-0.0338164	0.816012	0.944493	1	1	-0.131293	-0.155162	P <= N	-0.146334	1
GOBP_AV_NODE_CELL_TO_BUNDLE_OF_HIS_CELL_COMMUNICATION	0.0128824	0.932168	0.980724	1	1	-0.113435	-0.118664	N <= P	-0.11673	1
GOBP_AV_NODE_CELL_TO_BUNDLE_OF_HIS_CELL_SIGNALING	-0.0257649	0.860359	0.957673	1	1	-0.0711705	-0.0943479	P <= N	-0.0857755	1
GOBP_AXIAL_MESODERM_DEVELOPMENT	0.0692432	0.629397	0.875852	1	1	-0.270931	-0.250228	N <= P	-0.257885	1
GOBP_AXIS_ELONGATION	-0.0305958	0.833689	0.949423	1	1	-0.175107	-0.178155	P <= N	-0.177028	1
GOBP_PENILE_ERECTION	0.386473	0.00566746	0.679615	1	1	-0.115777	0.0942956	N < P	0.0165976	1
GOBP_AXO_DENDRITIC_PROTEIN_TRANSPORT	-0.227053	0.108747	0.679615	1	1	-0.137738	-0.263552	P <= N	-0.217018	1
GOBP_AXO_DENDRITIC_TRANSPORT	-0.128824	0.366052	0.772817	1	1	-0.217147	-0.274693	P <= N	-0.253409	1
GOBP_AXON_CHOICE_POINT_RECOGNITION	0.0225443	0.878228	0.963642	1	1	-0.218898	-0.172093	N <= P	-0.189405	1
GOBP_AXON_DEVELOPMENT	-0.15781	0.267175	0.727718	1	1	-0.134687	-0.158867	P <= N	-0.149924	1
GOBP_AXON_ENSHEATHMENT_IN_CENTRAL_NERVOUS_SYSTEM	0.0869565	0.54341	0.848987	1	1	0.0779895	0.097128	N <= P	0.0900494	1
GOBP_AXON_EXTENSION	-0.0289855	0.84256	0.952124	1	1	-0.239869	-0.241003	P <= N	-0.240583	1
GOBP_AXON_MIDLINE_CHOICE_POINT_RECOGNITION	0.0853462	0.550983	0.851609	1	1	-0.247135	-0.190496	N <= P	-0.211445	1
GOBP_AXONAL_FASCICULATION	0.0724638	0.613341	0.872654	1	1	-0.174763	-0.146041	N <= P	-0.156664	1
GOBP_AXONAL_TRANSPORT	-0.177134	0.21237	0.704761	1	1	-0.187223	-0.262341	P <= N	-0.234558	1
GOBP_AXONAL_TRANSPORT_OF_MITOCHONDRION	-0.135266	0.342338	0.762364	1	1	-0.231428	-0.287924	P <= N	-0.267028	1
GOBP_AXONEMAL_CENTRAL_APPARATUS_ASSEMBLY	0.1562	0.27214	0.728086	1	1	-0.19622	-0.104268	N <= P	-0.138278	1
GOBP_AXONEMAL_DYNEIN_COMPLEX_ASSEMBLY	0.0708535	0.621347	0.87353	1	1	-0.142834	-0.127393	N <= P	-0.133104	1
GOBP_AXONEME_ASSEMBLY	0.0644122	0.653808	0.885189	1	1	-0.0803193	-0.0725374	N <= P	-0.0754157	1
GOBP_AXONOGENESIS_INVOLVED_IN_INNERVATION	0.151369	0.287406	0.734905	1	1	-0.322987	-0.219721	N <= P	-0.257915	1
GOBP_AZOLE_TRANSMEMBRANE_TRANSPORT	-0.041868	0.772239	0.929295	1	1	-0.341907	-0.334437	P <= N	-0.3372	1
GOBP_B_1_B_CELL_DIFFERENTIATION	-0.0966184	0.499074	0.831151	1	1	-0.182955	-0.245754	P <= N	-0.222527	1
GOBP_B_CELL_ACTIVATION	-0.0901771	0.528419	0.843169	1	1	-0.187055	-0.21867	P <= N	-0.206977	1
GOBP_B_CELL_ACTIVATION_INVOLVED_IN_IMMUNE_RESPONSE	-0.122383	0.39075	0.78573	1	1	-0.166985	-0.211122	P <= N	-0.194797	1
GOBP_B_CELL_APOPTOTIC_PROCESS	0.00161031	0.995473	0.998544	1	1	-0.220432	-0.217565	N <= P	-0.218626	1
GOBP_B_CELL_CHEMOTAXIS	-0.0531401	0.712167	0.908952	1	1	-0.138891	-0.151838	P <= N	-0.147049	1
GOBP_B_CELL_DIFFERENTIATION	-0.148148	0.297894	0.738311	1	1	-0.0824794	-0.148093	P <= N	-0.123825	1
GOBP_B_CELL_HOMEOSTASIS	-0.148148	0.297894	0.738311	1	1	-0.148551	-0.225904	P <= N	-0.197294	1
GOBP_B_CELL_LINEAGE_COMMITMENT	-0.10467	0.46363	0.816296	1	1	-0.133936	-0.198388	P <= N	-0.17455	1
GOBP_B_CELL_MEDIATED_IMMUNITY	-0.0756844	0.597465	0.869208	1	1	-0.452918	-0.466511	P <= N	-0.461484	1
GOBP_B_CELL_PROLIFERATION	-0.0611916	0.670289	0.891604	1	1	-0.0364283	-0.0728974	P <= N	-0.0594088	1
GOBP_B_CELL_PROLIFERATION_INVOLVED_IN_IMMUNE_RESPONSE	-0.175523	0.216605	0.704761	1	1	-0.0371282	-0.166043	P <= N	-0.118362	1
GOBP_B_CELL_RECEPTOR_SIGNALING_PATHWAY	-0.0724638	0.613341	0.872654	1	1	-0.272765	-0.300018	P <= N	-0.289938	1
GOBP_BARBED_END_ACTIN_FILAMENT_CAPPING	-0.272142	0.0537864	0.679615	1	1	-0.0918761	-0.219371	P <= N	-0.172215	1
GOBP_BASE_CONVERSION_OR_SUBSTITUTION_EDITING	-0.0692432	0.629397	0.875852	1	1	-0.0125166	-0.0329084	P <= N	-0.0253662	1
GOBP_BASE_EXCISION_REPAIR	-0.249597	0.077417	0.679615	1	1	-0.282509	-0.331044	P <= N	-0.313093	1
GOBP_BASE_EXCISION_REPAIR_AP_SITE_FORMATION	-0.123994	0.384483	0.782508	1	1	-0.232723	-0.276909	P <= N	-0.260566	1
GOBP_BASE_EXCISION_REPAIR_GAP_FILLING	-0.206119	0.145967	0.68033	1	1	-0.319973	-0.352736	P <= N	-0.340618	1
GOBP_BASEMENT_MEMBRANE_ASSEMBLY	0.0515298	0.720651	0.910619	1	1	-0.250133	-0.233086	N <= P	-0.239391	1
GOBP_BASEMENT_MEMBRANE_ORGANIZATION	-0.0756844	0.597465	0.869208	1	1	-0.211491	-0.242296	P <= N	-0.230902	1
GOBP_BASIC_AMINO_ACID_TRANSPORT	-0.0273752	0.85145	0.955733	1	1	-0.0758497	-0.0871168	P <= N	-0.0829495	1
GOBP_BEHAVIOR	-0.00966184	0.950229	0.987244	1	1	-0.109309	-0.101662	P <= N	-0.10449	1
GOBP_BEHAVIORAL_RESPONSE_TO_COCAINE	0.130435	0.360031	0.770584	1	1	-0.104209	-0.0465433	N <= P	-0.0678716	1
GOBP_BEHAVIORAL_RESPONSE_TO_ETHANOL	-0.037037	0.798426	0.93802	1	1	-0.106151	-0.127962	P <= N	-0.119895	1
GOBP_BEHAVIORAL_RESPONSE_TO_NICOTINE	0.243156	0.0855202	0.679615	1	1	-0.182553	-0.0619132	N <= P	-0.106533	1
GOBP_BEHAVIORAL_RESPONSE_TO_PAIN	0.0128824	0.932168	0.980724	1	1	-0.0492425	-0.0471874	N <= P	-0.0479475	1
GOBP_BENZENE_CONTAINING_COMPOUND_METABOLIC_PROCESS	0.0563607	0.695304	0.901478	1	1	0.0533989	0.073057	N <= P	0.0657862	1
GOMF_3_5_CYCLIC_GMP_PHOSPHODIESTERASE_ACTIVITY	0.386473	0.00566746	0.679615	1	1	-0.113939	0.045906	N < P	-0.0132146	1
GOBP_BICARBONATE_TRANSPORT	0.130435	0.360031	0.770584	1	1	0.11067	0.135787	N <= P	0.126497	1
GOBP_BILE_ACID_AND_BILE_SALT_TRANSPORT	-0.123994	0.384483	0.782508	1	1	0.07065	0.0263537	P <= N	0.0427372	1
GOBP_BILE_ACID_BIOSYNTHETIC_PROCESS	-0.127214	0.372134	0.775895	1	1	-0.06301	-0.0998015	P <= N	-0.0861937	1
GOBP_BILE_ACID_METABOLIC_PROCESS	-0.109501	0.443046	0.806963	1	1	0.007142	-0.0169492	P <= N	-0.00803877	1
GOBP_BILE_ACID_SECRETION	-0.0724638	0.613341	0.872654	1	1	-0.0851219	-0.120198	P <= N	-0.107225	1
GOBP_BILE_ACID_SIGNALING_PATHWAY	-0.15781	0.267175	0.727718	1	1	-0.00746091	-0.103389	P <= N	-0.0679089	1
GOBP_BINDING_OF_SPERM_TO_ZONA_PELLUCIDA	0.141707	0.319618	0.750997	1	1	-0.179755	-0.142637	N <= P	-0.156366	1
GOBP_BIOLOGICAL_ADHESION	-0.0515298	0.720651	0.910619	1	1	-0.223028	-0.236234	P <= N	-0.231349	1
GOBP_BIOLOGICAL_PHASE	-0.186795	0.188195	0.700646	1	1	-0.206683	-0.276395	P <= N	-0.250611	1
GOBP_BIOLOGICAL_PROCESS_INVOLVED_IN_INTERACTION_WITH_HOST	-0.1562	0.27214	0.728086	1	1	-0.344546	-0.369638	P <= N	-0.360358	1
GOBP_BIOLOGICAL_PROCESS_INVOLVED_IN_INTERACTION_WITH_SYMBIONT	-0.238325	0.0920302	0.679615	1	1	-0.156198	-0.217153	P <= N	-0.194608	1
GOBP_BIOLOGICAL_PROCESS_INVOLVED_IN_INTERSPECIES_INTERACTION_BETWEEN_ORGANISMS	-0.154589	0.277166	0.729156	1	1	-0.233371	-0.268831	P <= N	-0.255716	1
GOBP_BIOLOGICAL_PROCESS_INVOLVED_IN_INTRASPECIES_INTERACTION_BETWEEN_ORGANISMS	0.041868	0.772239	0.929295	1	1	-0.175781	-0.155295	N <= P	-0.162872	1
GOBP_BIOLOGICAL_PROCESS_INVOLVED_IN_SYMBIOTIC_INTERACTION	-0.186795	0.188195	0.700646	1	1	-0.292834	-0.328071	P <= N	-0.315038	1
GOBP_BIOMINERALIZATION	-0.0483092	0.737721	0.919456	1	1	-0.150256	-0.149926	P <= N	-0.150048	1
GOBP_REGULATION_OF_GONADOTROPIN_SECRETION	0.384863	0.00587918	0.679615	1	1	-0.208054	-0.0185287	N < P	-0.088627	1
GOBP_BLASTOCYST_FORMATION	-0.21095	0.136624	0.679615	1	1	-0.345302	-0.380275	P <= N	-0.36734	1
GOBP_BLASTOCYST_GROWTH	-0.268921	0.0567449	0.679615	1	1	-0.26246	-0.347439	P <= N	-0.316008	1
GOBP_BLASTODERM_SEGMENTATION	-0.0901771	0.528419	0.843169	1	1	-0.074862	-0.103849	P <= N	-0.0931278	1
GOBP_BLEB_ASSEMBLY	0.0289855	0.84256	0.952124	1	1	-0.315205	-0.296125	N <= P	-0.303182	1
GOBP_BLOOD_COAGULATION_INTRINSIC_PATHWAY	0.186795	0.188195	0.700646	1	1	0.0394379	0.130436	N <= P	0.0967792	1
GOBP_BLOOD_VESSEL_ENDOTHELIAL_CELL_DIFFERENTIATION	-0.0177134	0.905144	0.972656	1	1	-0.304896	-0.301654	P <= N	-0.302853	1
GOBP_BLOOD_VESSEL_ENDOTHELIAL_CELL_MIGRATION	-0.0225443	0.878228	0.963642	1	1	-0.254828	-0.256426	P <= N	-0.255835	1
GOBP_BLOOD_VESSEL_ENDOTHELIAL_CELL_PROLIFERATION_INVOLVED_IN_SPROUTING_ANGIOGENESIS	0.111111	0.436301	0.804539	1	1	-0.0951053	-0.0515811	N <= P	-0.0676791	1
GOBP_BLOOD_VESSEL_MATURATION	0.138486	0.330854	0.756881	1	1	-0.351645	-0.274153	N <= P	-0.302814	1
GOBP_BLOOD_VESSEL_MORPHOGENESIS	0.0338164	0.816012	0.944493	1	1	-0.23418	-0.223677	N <= P	-0.227562	1
GOBP_BLOOD_VESSEL_REMODELING	-0.132045	0.354071	0.768743	1	1	-0.245357	-0.277595	P <= N	-0.265672	1
GOBP_BMP_SIGNALING_PATHWAY_INVOLVED_IN_HEART_DEVELOPMENT	-0.149758	0.292619	0.735222	1	1	-0.0999358	-0.170372	P <= N	-0.14432	1
GOBP_BODY_FLUID_SECRETION	-0.169082	0.234143	0.711112	1	1	-0.0741272	-0.0951882	P <= N	-0.0873985	1
GOBP_BODY_MORPHOGENESIS	0.0402576	0.780941	0.932432	1	1	-0.266229	-0.248802	N <= P	-0.255248	1
GOBP_BONE_CELL_DEVELOPMENT	-0.0772947	0.589597	0.866609	1	1	-0.339185	-0.348834	P <= N	-0.345265	1
GOBP_BONE_DEVELOPMENT	-0.0112721	0.941195	0.984446	1	1	-0.218624	-0.212502	P <= N	-0.214767	1
GOBP_BONE_GROWTH	-0.233494	0.0989267	0.679615	1	1	-0.130772	-0.196463	P <= N	-0.172166	1
GOBP_BONE_MARROW_DEVELOPMENT	-0.0660225	0.645629	0.882732	1	1	-0.275244	-0.289207	P <= N	-0.284043	1
GOBP_BONE_MATURATION	0.0724638	0.613341	0.872654	1	1	-0.182491	-0.175375	N <= P	-0.178007	1
GOBP_BONE_MINERALIZATION	-0.0756844	0.597465	0.869208	1	1	-0.159425	-0.174158	P <= N	-0.168708	1
GOBP_BONE_MINERALIZATION_INVOLVED_IN_BONE_MATURATION	-0.0466989	0.746305	0.92187	1	1	-0.044968	-0.0589863	P <= N	-0.0538014	1
GOBP_BONE_MORPHOGENESIS	0.0289855	0.84256	0.952124	1	1	-0.181674	-0.166218	N <= P	-0.171935	1
GOBP_BONE_REMODELING	0.0708535	0.621347	0.87353	1	1	-0.16997	-0.144119	N <= P	-0.153681	1
GOBP_BONE_RESORPTION	0.0177134	0.905144	0.972656	1	1	-0.151107	-0.137047	N <= P	-0.142247	1
GOBP_BONE_TRABECULA_FORMATION	-0.0708535	0.621347	0.87353	1	1	-0.132733	-0.159574	P <= N	-0.149647	1
GOBP_BONE_TRABECULA_MORPHOGENESIS	-0.0772947	0.589597	0.866609	1	1	-0.221	-0.245639	P <= N	-0.236525	1
GOBP_BOX_C_D_SNORNP_ASSEMBLY	-0.0740741	0.60538	0.870736	1	1	-0.404046	-0.408531	P <= N	-0.406872	1
GOBP_BRADYKININ_CATABOLIC_PROCESS	-0.146538	0.303231	0.740948	1	1	-0.110651	-0.191338	P <= N	-0.161495	1
GOBP_BRAIN_DERIVED_NEUROTROPHIC_FACTOR_RECEPTOR_SIGNALING_PATHWAY	0.128824	0.366052	0.772817	1	1	-0.28968	-0.24157	N <= P	-0.259364	1
GOBP_BRAIN_MORPHOGENESIS	0.0611916	0.670289	0.891604	1	1	-0.211556	-0.201898	N <= P	-0.20547	1
GOBP_BRAIN_RENIN_ANGIOTENSIN_SYSTEM	-0.161031	0.257431	0.724119	1	1	-0.0708932	-0.17061	P <= N	-0.133728	1
GOBP_PLASMINOGEN_ACTIVATION	0.380032	0.00655708	0.679615	1	1	-0.117011	0.00540759	N < P	-0.0398705	1
GOBP_BRANCH_ELONGATION_INVOLVED_IN_URETERIC_BUD_BRANCHING	0.0257649	0.860359	0.957673	1	1	-0.233631	-0.213191	N <= P	-0.220751	1
GOBP_BRANCH_ELONGATION_OF_AN_EPITHELIUM	-0.0837359	0.558607	0.855133	1	1	-0.196238	-0.224912	P <= N	-0.214307	1
GOBP_BRANCHED_CHAIN_AMINO_ACID_BIOSYNTHETIC_PROCESS	0.0563607	0.695304	0.901478	1	1	-0.218502	-0.155349	N <= P	-0.178707	1
GOBP_BRANCHED_CHAIN_AMINO_ACID_CATABOLIC_PROCESS	0.10789	0.449849	0.810274	1	1	-0.0233741	0.0642398	N <= P	0.0318346	1
GOBP_BRANCHED_CHAIN_AMINO_ACID_METABOLIC_PROCESS	0.0837359	0.558607	0.855133	1	1	-0.049249	0.0212314	N <= P	-0.00483669	1
GOBP_BRANCHED_CHAIN_AMINO_ACID_TRANSPORT	-0.173913	0.220899	0.707014	1	1	-0.109756	-0.166795	P <= N	-0.145698	1
GOBP_BRANCHING_INVOLVED_IN_BLOOD_VESSEL_MORPHOGENESIS	0.169082	0.234143	0.711112	1	1	-0.397708	-0.36078	N <= P	-0.374438	1
GOMF_AMINO_ACID_PROTON_SYMPORTER_ACTIVITY	0.380032	0.00655708	0.679615	1	1	-0.0328038	0.189057	N < P	0.106999	1
GOBP_BRANCHING_INVOLVED_IN_MAMMARY_GLAND_DUCT_MORPHOGENESIS	-0.241546	0.0876481	0.679615	1	1	-0.25951	-0.332897	P <= N	-0.305754	1
GOBP_BRANCHING_INVOLVED_IN_PROSTATE_GLAND_MORPHOGENESIS	-0.214171	0.130653	0.679615	1	1	0.0519074	-0.038996	P <= N	-0.00537419	1
GOBP_BRANCHING_INVOLVED_IN_SALIVARY_GLAND_MORPHOGENESIS	-0.148148	0.297894	0.738311	1	1	-0.207743	-0.245961	P <= N	-0.231825	1
GOBP_BRANCHING_MORPHOGENESIS_OF_A_NERVE	-0.0434783	0.763565	0.927765	1	1	-0.098155	-0.110327	P <= N	-0.105825	1
GOBP_BRANCHING_MORPHOGENESIS_OF_AN_EPITHELIAL_TUBE	-0.099839	0.484728	0.823611	1	1	-0.236372	-0.245543	P <= N	-0.242151	1
GOBP_BRANCHIOMOTOR_NEURON_AXON_GUIDANCE	-0.0128824	0.932168	0.980724	1	1	-0.331832	-0.304994	P <= N	-0.31492	1
GOBP_BRONCHIOLE_DEVELOPMENT	-0.0740741	0.60538	0.870736	1	1	0.0103372	-0.0278466	P <= N	-0.0137239	1
GOBP_BRONCHUS_DEVELOPMENT	0.00966184	0.950229	0.987244	1	1	-0.164315	-0.164727	N <= P	-0.164575	1
GOBP_BROWN_FAT_CELL_DIFFERENTIATION	0.123994	0.384483	0.782508	1	1	-0.0335201	-0.00490185	N <= P	-0.0154867	1
GOBP_BRUSH_BORDER_ASSEMBLY	-0.185185	0.192079	0.702618	1	1	-0.196012	-0.356708	P <= N	-0.297272	1
GOBP_BUD_ELONGATION_INVOLVED_IN_LUNG_BRANCHING	-0.151369	0.287406	0.734905	1	1	-0.139694	-0.212632	P <= N	-0.185655	1
GOBP_BUNDLE_OF_HIS_CELL_TO_PURKINJE_MYOCYTE_COMMUNICATION	0	1	1	1	1	0.0128152	-0.00104006	N <=> P	0.00408449	1
GOBP_BUNDLE_OF_HIS_CELL_TO_PURKINJE_MYOCYTE_SIGNALING	0.144928	0.308631	0.743144	1	1	-0.120678	-0.0385586	N <= P	-0.0689313	1
GOBP_C_5_METHYLATION_OF_CYTOSINE	0.167472	0.238679	0.71528	1	1	-0.291286	-0.20011	N <= P	-0.233832	1
GOBP_C_TERMINAL_PROTEIN_AMINO_ACID_MODIFICATION	-0.267311	0.0582736	0.679615	1	1	-0.115391	-0.240411	P <= N	-0.194171	1
GOBP_C_TERMINAL_PROTEIN_DEGLUTAMYLATION	-0.188406	0.184369	0.699418	1	1	0.00158647	-0.122791	P <= N	-0.0767883	1
GOBP_C_TERMINAL_PROTEIN_LIPIDATION	-0.252818	0.0736032	0.679615	1	1	-0.0595014	-0.197945	P <= N	-0.14674	1
GOBP_C21_STEROID_HORMONE_BIOSYNTHETIC_PROCESS	-0.114332	0.422988	0.798678	1	1	-0.0280702	-0.0682935	P <= N	-0.0534164	1
GOBP_C21_STEROID_HORMONE_METABOLIC_PROCESS	0.0515298	0.720651	0.910619	1	1	0.133673	0.1497	N <= P	0.143772	1
GOBP_C4_DICARBOXYLATE_TRANSPORT	0.10306	0.470606	0.818603	1	1	-0.108005	-0.0748081	N <= P	-0.0870863	1
GOBP_CADMIUM_ION_TRANSMEMBRANE_TRANSPORT	-0.204509	0.149186	0.68033	1	1	-0.224329	-0.307703	P <= N	-0.276866	1
GOBP_CALCINEURIN_MEDIATED_SIGNALING	-0.112721	0.429615	0.802164	1	1	-0.136937	-0.167763	P <= N	-0.156362	1
GOBP_CALCITONIN_FAMILY_RECEPTOR_SIGNALING_PATHWAY	0.172303	0.225254	0.708096	1	1	-0.215654	-0.135803	N <= P	-0.165337	1
GOBP_CALCIUM_ACTIVATED_PHOSPHOLIPID_SCRAMBLING	-0.0289855	0.84256	0.952124	1	1	-0.233231	-0.246126	P <= N	-0.241357	1
GOBP_CALCIUM_DEPENDENT_CELL_CELL_ADHESION_VIA_PLASMA_MEMBRANE_CELL_ADHESION_MOLECULES	0.0531401	0.712167	0.908952	1	1	-0.148962	-0.113178	N <= P	-0.126413	1
GOBP_CALCIUM_IMPORT_INTO_THE_MITOCHONDRION	-0.236715	0.0942854	0.679615	1	1	-0.276116	-0.320692	P <= N	-0.304205	1
GOBP_CALCIUM_INDEPENDENT_CELL_CELL_ADHESION_VIA_PLASMA_MEMBRANE_CELL_ADHESION_MOLECULES	0.0966184	0.499074	0.831151	1	1	-0.18237	-0.146103	N <= P	-0.159517	1
GOBP_CALCIUM_ION_EXPORT	0.109501	0.443046	0.806963	1	1	-0.288927	-0.242308	N <= P	-0.259551	1
GOBP_CALCIUM_ION_EXPORT_ACROSS_PLASMA_MEMBRANE	0.114332	0.422988	0.798678	1	1	-0.283813	-0.230632	N <= P	-0.250302	1
GOBP_CALCIUM_ION_IMPORT	-0.162641	0.252651	0.723589	1	1	-0.169914	-0.204083	P <= N	-0.191445	1
GOBP_CALCIUM_ION_IMPORT_INTO_CYTOSOL	-0.0563607	0.695304	0.901478	1	1	-0.0960189	-0.111514	P <= N	-0.105783	1
GOBP_CALCIUM_ION_IMPORT_INTO_SARCOPLASMIC_RETICULUM	0.0837359	0.558607	0.855133	1	1	-0.169433	-0.101358	N <= P	-0.126536	1
GOBP_CALCIUM_ION_REGULATED_EXOCYTOSIS	0.0273752	0.85145	0.955733	1	1	-0.0898472	-0.0812888	N <= P	-0.0844542	1
GOBP_CALCIUM_ION_REGULATED_EXOCYTOSIS_OF_NEUROTRANSMITTER	0.0644122	0.653808	0.885189	1	1	-0.134716	-0.113299	N <= P	-0.121221	1
GOBP_CALCIUM_ION_TRANSMEMBRANE_TRANSPORT	-0.0193237	0.896159	0.969006	1	1	-0.121867	-0.122933	P <= N	-0.122539	1
GOBP_CALCIUM_ION_TRANSMEMBRANE_TRANSPORT_VIA_HIGH_VOLTAGE_GATED_CALCIUM_CHANNEL	-0.152979	0.282255	0.733271	1	1	-0.162479	-0.197509	P <= N	-0.184553	1
GOBP_CALCIUM_ION_TRANSPORT	-0.00322061	0.986418	0.995413	1	1	-0.145044	-0.14353	P <= N	-0.14409	1
GOBP_CALCIUM_ION_TRANSPORT_INTO_CYTOSOL	0.0257649	0.860359	0.957673	1	1	-0.108303	-0.104159	N <= P	-0.105691	1
GOBP_CALCIUM_MEDIATED_SIGNALING	-0.0483092	0.737721	0.919456	1	1	-0.0837639	-0.0992501	P <= N	-0.0935224	1
GOBP_CALCIUM_MEDIATED_SIGNALING_USING_INTRACELLULAR_CALCIUM_SOURCE	0.227053	0.108747	0.679615	1	1	-0.23878	-0.183946	N <= P	-0.204227	1
GOBP_CALMODULIN_DEPENDENT_KINASE_SIGNALING_PATHWAY	-0.0837359	0.558607	0.855133	1	1	-0.232939	-0.2532	P <= N	-0.245706	1
GOBP_CAMERA_TYPE_EYE_DEVELOPMENT	0.0273752	0.85145	0.955733	1	1	-0.188355	-0.17653	N <= P	-0.180904	1
GOBP_CAMERA_TYPE_EYE_MORPHOGENESIS	-0.0402576	0.780941	0.932432	1	1	-0.180979	-0.187789	P <= N	-0.18527	1
GOBP_CAMERA_TYPE_EYE_PHOTORECEPTOR_CELL_DIFFERENTIATION	-0.0386473	0.789671	0.935233	1	1	-0.0410316	-0.0562012	P <= N	-0.0505905	1
GOBP_CAMP_BIOSYNTHETIC_PROCESS	-0.0628019	0.662028	0.888455	1	1	-0.160799	-0.192632	P <= N	-0.180858	1
GOBP_CAMP_CATABOLIC_PROCESS	0.169082	0.234143	0.711112	1	1	-0.271854	-0.183202	N <= P	-0.215991	1
GOBP_CAMP_MEDIATED_SIGNALING	0.128824	0.366052	0.772817	1	1	-0.15854	-0.131262	N <= P	-0.141351	1
GOBP_CAMP_METABOLIC_PROCESS	0.0676329	0.637492	0.879935	1	1	-0.184091	-0.158242	N <= P	-0.167803	1
GOBP_CANNABINOID_SIGNALING_PATHWAY	-0.078905	0.581777	0.864767	1	1	0.031005	-0.0196392	P <= N	-0.000907779	1
GOBP_CANONICAL_WNT_SIGNALING_PATHWAY	-0.119163	0.403464	0.790216	1	1	-0.182902	-0.208595	P <= N	-0.199092	1
GOBP_CANONICAL_WNT_SIGNALING_PATHWAY_INVOLVED_IN_CARDIAC_MUSCLE_CELL_FATE_COMMITMENT	0.10628	0.456711	0.814035	1	1	-0.0325281	0.0619327	N <= P	0.0269952	1
GOBP_CANONICAL_WNT_SIGNALING_PATHWAY_INVOLVED_IN_HEART_DEVELOPMENT	0.0950081	0.506329	0.834417	1	1	-0.144613	-0.10722	N <= P	-0.12105	1
GOBP_CANONICAL_WNT_SIGNALING_PATHWAY_INVOLVED_IN_OSTEOBLAST_DIFFERENTIATION	-0.256039	0.0699424	0.679615	1	1	-0.186586	-0.379987	P <= N	-0.308455	1
GOBP_CANONICAL_WNT_SIGNALING_PATHWAY_INVOLVED_IN_REGULATION_OF_CELL_PROLIFERATION	0.0853462	0.550983	0.851609	1	1	-0.0493358	0.00228307	N <= P	-0.0168089	1
GOBP_CAP_DEPENDENT_TRANSLATIONAL_INITIATION	-0.136876	0.336565	0.761076	1	1	-0.353899	-0.377746	P <= N	-0.368926	1
GOBP_CARBOHYDRATE_BIOSYNTHETIC_PROCESS	-0.0917874	0.521003	0.840879	1	1	-0.0656418	-0.0861837	P <= N	-0.078586	1
GOBP_CARBOHYDRATE_CATABOLIC_PROCESS	-0.21095	0.136624	0.679615	1	1	-0.133839	-0.187632	P <= N	-0.167736	1
GOBP_CARBOHYDRATE_DERIVATIVE_BIOSYNTHETIC_PROCESS	-0.190016	0.1806	0.697068	1	1	-0.120807	-0.175523	P <= N	-0.155286	1
GOBP_CARBOHYDRATE_DERIVATIVE_CATABOLIC_PROCESS	-0.0756844	0.597465	0.869208	1	1	-0.158349	-0.169816	P <= N	-0.165575	1
GOBP_CARBOHYDRATE_DERIVATIVE_METABOLIC_PROCESS	-0.186795	0.188195	0.700646	1	1	-0.108438	-0.154159	P <= N	-0.137248	1
GOBP_CARBOHYDRATE_DERIVATIVE_TRANSPORT	-0.26409	0.061432	0.679615	1	1	-0.0687687	-0.137309	P <= N	-0.111959	1
GOBP_CARBOHYDRATE_HOMEOSTASIS	-0.057971	0.686928	0.899021	1	1	-0.091513	-0.101674	P <= N	-0.0979157	1
GOBP_CARBOHYDRATE_IMPORT_ACROSS_PLASMA_MEMBRANE	-0.0193237	0.896159	0.969006	1	1	-0.126828	-0.150192	P <= N	-0.141551	1
GOBP_CARBOHYDRATE_MEDIATED_SIGNALING	0.0112721	0.941195	0.984446	1	1	-0.438182	-0.429221	N <= P	-0.432535	1
GOBP_CARBOHYDRATE_METABOLIC_PROCESS	-0.169082	0.234143	0.711112	1	1	-0.0915673	-0.125836	P <= N	-0.113162	1
GOBP_CARBOHYDRATE_PHOSPHORYLATION	-0.207729	0.1428	0.68033	1	1	-0.225435	-0.278639	P <= N	-0.258961	1
GOBP_CARBOHYDRATE_TRANSMEMBRANE_TRANSPORT	-0.177134	0.21237	0.704761	1	1	-0.0418337	-0.0820847	P <= N	-0.0671974	1
GOBP_CARBOHYDRATE_TRANSPORT	-0.149758	0.292619	0.735222	1	1	-0.0455732	-0.0851825	P <= N	-0.0705325	1
GOBP_CARBON_CATABOLITE_REGULATION_OF_TRANSCRIPTION	-0.188406	0.184369	0.699418	1	1	-0.0534541	-0.150364	P <= N	-0.11452	1
GOBP_CARBON_DIOXIDE_TRANSPORT	0.0547504	0.703718	0.905613	1	1	0.286041	0.297225	N <= P	0.293089	1
GOBP_CARBOXYLIC_ACID_TRANSPORT	-0.0515298	0.720651	0.910619	1	1	-0.0486627	-0.0587007	P <= N	-0.054988	1
GOBP_CARDIAC_ATRIUM_DEVELOPMENT	0.122383	0.39075	0.78573	1	1	-0.225877	-0.179167	N <= P	-0.196443	1
GOBP_CARDIAC_ATRIUM_MORPHOGENESIS	0.119163	0.403464	0.790216	1	1	-0.226241	-0.192491	N <= P	-0.204974	1
GOBP_CARDIAC_CELL_DEVELOPMENT	0.0966184	0.499074	0.831151	1	1	-0.158071	-0.131508	N <= P	-0.141333	1
GOCC_FIBRINOGEN_COMPLEX	0.376812	0.00704665	0.679615	1	1	-0.0370978	0.172337	N < P	0.0948747	1
GOBP_CARDIAC_CHAMBER_DEVELOPMENT	-0.0466989	0.746305	0.92187	1	1	-0.181787	-0.181559	P <= N	-0.181643	1
GOBP_CARDIAC_CHAMBER_FORMATION	0.256039	0.0699424	0.679615	1	1	-0.203828	-0.095886	N <= P	-0.13581	1
GOBP_CARDIAC_CHAMBER_MORPHOGENESIS	-0.00161031	0.995473	0.998544	1	1	-0.162753	-0.157984	P <= N	-0.159748	1
GOBP_CARDIAC_CONDUCTION	0.0692432	0.629397	0.875852	1	1	-0.0775553	-0.062939	N <= P	-0.068345	1
GOBP_CARDIAC_CONDUCTION_SYSTEM_DEVELOPMENT	-0.0644122	0.653808	0.885189	1	1	-0.13225	-0.147968	P <= N	-0.142155	1
GOBP_CARDIAC_EPITHELIAL_TO_MESENCHYMAL_TRANSITION	0.10628	0.456711	0.814035	1	1	-0.298658	-0.263081	N <= P	-0.27624	1
GOBP_CARDIAC_LEFT_VENTRICLE_MORPHOGENESIS	0.0515298	0.720651	0.910619	1	1	-0.116031	-0.0758502	N <= P	-0.0907117	1
GOBP_CARDIAC_MUSCLE_CELL_ACTION_POTENTIAL	-0.0515298	0.720651	0.910619	1	1	-0.0479386	-0.0520983	P <= N	-0.0505598	1
GOBP_CARDIAC_MUSCLE_CELL_ACTION_POTENTIAL_INVOLVED_IN_CONTRACTION	-0.128824	0.366052	0.772817	1	1	-0.0413245	-0.0761032	P <= N	-0.0632399	1
GOBP_CARDIAC_MUSCLE_CELL_CARDIAC_MUSCLE_CELL_ADHESION	-0.198068	0.162598	0.684479	1	1	0.201797	0.0704238	P <= N	0.119014	1
GOBP_CARDIAC_MUSCLE_CELL_CONTRACTION	-0.020934	0.887186	0.965628	1	1	-0.0800619	-0.0868067	P <= N	-0.084312	1
GOBP_CARDIAC_MUSCLE_CELL_DIFFERENTIATION	0.0515298	0.720651	0.910619	1	1	-0.135498	-0.118016	N <= P	-0.124482	1
GOBP_CARDIAC_MUSCLE_CELL_FATE_COMMITMENT	0.154589	0.277166	0.729156	1	1	-0.100823	-0.0336409	N <= P	-0.0584892	1
GOBP_CARDIAC_MUSCLE_CELL_MEMBRANE_REPOLARIZATION	0.130435	0.360031	0.770584	1	1	-0.114456	-0.0894624	N <= P	-0.0987067	1
GOBP_CARDIAC_MUSCLE_CELL_MYOBLAST_DIFFERENTIATION	-0.122383	0.39075	0.78573	1	1	-0.23375	-0.271945	P <= N	-0.257818	1
GOBP_CARDIAC_MUSCLE_CELL_PROLIFERATION	-0.0338164	0.816012	0.944493	1	1	-0.120381	-0.122972	P <= N	-0.122013	1
GOBP_CARDIAC_MUSCLE_CONTRACTION	0.00322061	0.986418	0.995413	1	1	-0.0656468	-0.0595244	N <= P	-0.0617888	1
GOBP_CARDIAC_MUSCLE_MYOBLAST_PROLIFERATION	-0.183575	0.19602	0.702618	1	1	0.0510105	-0.048483	P <= N	-0.0116841	1
GOBP_CARDIAC_MUSCLE_TISSUE_DEVELOPMENT	0.0966184	0.499074	0.831151	1	1	-0.161759	-0.132595	N <= P	-0.143382	1
GOBP_CARDIAC_MUSCLE_TISSUE_MORPHOGENESIS	0.272142	0.0537864	0.679615	1	1	-0.178605	-0.101035	N <= P	-0.129725	1
GOBP_CARDIAC_MUSCLE_TISSUE_REGENERATION	-0.114332	0.422988	0.798678	1	1	-0.101322	-0.142098	P <= N	-0.127016	1
GOBP_CARTILAGE_MORPHOGENESIS	0.375201	0.00730335	0.679615	1	1	-0.337449	-0.142037	N < P	-0.214313	1
GOBP_CARDIAC_NEURAL_CREST_CELL_DEVELOPMENT_INVOLVED_IN_OUTFLOW_TRACT_MORPHOGENESIS	0.15942	0.262272	0.724224	1	1	-0.178555	-0.101293	N <= P	-0.129869	1
GOBP_CARDIAC_NEURAL_CREST_CELL_DIFFERENTIATION_INVOLVED_IN_HEART_DEVELOPMENT	0.0161031	0.914142	0.974872	1	1	-0.10401	-0.0902962	N <= P	-0.0953686	1
GOBP_CARDIAC_NEURAL_CREST_CELL_MIGRATION_INVOLVED_IN_OUTFLOW_TRACT_MORPHOGENESIS	0.249597	0.077417	0.679615	1	1	-0.168327	-0.0491424	N <= P	-0.0932242	1
GOBP_CARDIAC_PACEMAKER_CELL_DIFFERENTIATION	0.125604	0.378278	0.780569	1	1	-0.164382	-0.100053	N <= P	-0.123846	1
GOBP_CARDIAC_RIGHT_VENTRICLE_MORPHOGENESIS	0.020934	0.887186	0.965628	1	1	-0.209249	-0.197117	N <= P	-0.201604	1
GOBP_CARDIAC_SEPTUM_DEVELOPMENT	-0.170692	0.229668	0.709326	1	1	-0.218921	-0.247201	P <= N	-0.236742	1
GOBP_CARDIAC_SEPTUM_MORPHOGENESIS	-0.154589	0.277166	0.729156	1	1	-0.182332	-0.213645	P <= N	-0.202063	1
GOBP_CARDIAC_VASCULAR_SMOOTH_MUSCLE_CELL_DIFFERENTIATION	0.0611916	0.670289	0.891604	1	1	-0.0456873	-0.00610231	N <= P	-0.0207433	1
GOBP_CARDIAC_VENTRICLE_DEVELOPMENT	-0.00161031	0.995473	0.998544	1	1	-0.191415	-0.181528	P <= N	-0.185185	1
GOBP_POSITIVE_REGULATION_OF_SARCOMERE_ORGANIZATION	0.375201	0.00730335	0.679615	1	1	-0.0175924	0.241466	N < P	0.14565	1
GOBP_CARDIAC_VENTRICLE_MORPHOGENESIS	0.178744	0.208194	0.704761	1	1	-0.17207	-0.127854	N <= P	-0.144208	1
GOBP_CARDIOBLAST_DIFFERENTIATION	-0.0644122	0.653808	0.885189	1	1	-0.172337	-0.19383	P <= N	-0.18588	1
GOBP_CARDIOBLAST_PROLIFERATION	0.130435	0.360031	0.770584	1	1	-0.17119	-0.124226	N <= P	-0.141596	1
GOBP_CARDIOCYTE_DIFFERENTIATION	0.0177134	0.905144	0.972656	1	1	-0.144437	-0.129763	N <= P	-0.13519	1
GOBP_CARDIOLIPIN_ACYL_CHAIN_REMODELING	0.120773	0.397077	0.788092	1	1	-0.185955	-0.0981644	N <= P	-0.130635	1
GOBP_CARDIOLIPIN_BIOSYNTHETIC_PROCESS	-0.0611916	0.670289	0.891604	1	1	-0.384777	-0.392456	P <= N	-0.389616	1
GOBP_CARDIOLIPIN_METABOLIC_PROCESS	0.0821256	0.566281	0.858041	1	1	-0.333538	-0.299863	N <= P	-0.312318	1
GOBP_CARNITINE_METABOLIC_PROCESS	0.0515298	0.720651	0.910619	1	1	0.0348911	0.0697627	N <= P	0.056865	1
GOBP_CARNITINE_TRANSPORT	0.0241546	0.869285	0.960415	1	1	-0.027592	-0.00894317	N <= P	-0.0158407	1
GOBP_CARTILAGE_DEVELOPMENT	-0.0193237	0.896159	0.969006	1	1	-0.219272	-0.210268	P <= N	-0.213599	1
GOBP_CARTILAGE_DEVELOPMENT_INVOLVED_IN_ENDOCHONDRAL_BONE_MORPHOGENESIS	-0.101449	0.477639	0.821223	1	1	-0.157385	-0.18864	P <= N	-0.17708	1
GOBP_GLUTAMINE_FAMILY_AMINO_ACID_CATABOLIC_PROCESS	0.371981	0.00784166	0.679615	1	1	-0.298317	-0.183654	N < P	-0.226064	1
GOBP_CATECHOL_CONTAINING_COMPOUND_BIOSYNTHETIC_PROCESS	0.0869565	0.54341	0.848987	1	1	-0.00706853	0.0163897	N <= P	0.00771334	1
GOBP_CATECHOL_CONTAINING_COMPOUND_CATABOLIC_PROCESS	0.00644122	0.968316	0.99099	1	1	-0.024031	-0.0258526	N <= P	-0.0251788	1
GOBP_CATECHOL_CONTAINING_COMPOUND_METABOLIC_PROCESS	0.0434783	0.763565	0.927765	1	1	-0.0274771	-0.00926621	N <= P	-0.0160017	1
GOBP_CATECHOLAMINE_SECRETION	0.275362	0.050956	0.679615	1	1	-0.103695	-0.0308377	N <= P	-0.0577851	1
GOBP_CATECHOLAMINE_UPTAKE	0.21095	0.136624	0.679615	1	1	-0.181144	-0.0994017	N <= P	-0.129635	1
GOBP_CATECHOLAMINE_UPTAKE_INVOLVED_IN_SYNAPTIC_TRANSMISSION	0.101449	0.477639	0.821223	1	1	-0.0910546	-0.0532348	N <= P	-0.0672229	1
GOBP_CATION_TRANSMEMBRANE_TRANSPORT	0.117552	0.409912	0.790931	1	1	-0.0517064	-0.0401999	N <= P	-0.0444557	1
GOBP_CATION_TRANSPORT	0.111111	0.436301	0.804539	1	1	-0.0709186	-0.0594082	N <= P	-0.0636655	1
GOBP_CAVEOLA_ASSEMBLY	-0.136876	0.336565	0.761076	1	1	-0.124916	-0.22412	P <= N	-0.187428	1
GOBP_CAVEOLIN_MEDIATED_ENDOCYTOSIS	-0.207729	0.1428	0.68033	1	1	0.0752787	-0.0284833	P <= N	0.00989444	1
GOBP_CD4_POSITIVE_ALPHA_BETA_T_CELL_ACTIVATION	-0.0869565	0.54341	0.848987	1	1	-0.233404	-0.275028	P <= N	-0.259633	1
GOBP_CD4_POSITIVE_ALPHA_BETA_T_CELL_CYTOKINE_PRODUCTION	-0.0225443	0.878228	0.963642	1	1	-0.0922031	-0.109282	P <= N	-0.102965	1
GOBP_CD4_POSITIVE_ALPHA_BETA_T_CELL_DIFFERENTIATION	-0.0853462	0.550983	0.851609	1	1	-0.21103	-0.254537	P <= N	-0.238445	1
GOBP_CD4_POSITIVE_ALPHA_BETA_T_CELL_PROLIFERATION	-0.256039	0.0699424	0.679615	1	1	-0.0949136	-0.19621	P <= N	-0.158744	1
GOBP_CD4_POSITIVE_CD25_POSITIVE_ALPHA_BETA_REGULATORY_T_CELL_DIFFERENTIATION	0.109501	0.443046	0.806963	1	1	-0.614968	-0.606374	N <= P	-0.609552	1
GOBP_CD4_POSITIVE_OR_CD8_POSITIVE_ALPHA_BETA_T_CELL_LINEAGE_COMMITMENT	-0.0756844	0.597465	0.869208	1	1	-0.0689285	-0.125594	P <= N	-0.104636	1
GOBP_CD40_SIGNALING_PATHWAY	-0.0225443	0.878228	0.963642	1	1	-0.296934	-0.29201	P <= N	-0.293831	1
GOBP_CD8_POSITIVE_ALPHA_BETA_T_CELL_ACTIVATION	-0.183575	0.19602	0.702618	1	1	-0.459688	-0.521035	P <= N	-0.498345	1
GOBP_CD8_POSITIVE_ALPHA_BETA_T_CELL_DIFFERENTIATION	-0.0563607	0.695304	0.901478	1	1	-0.237969	-0.278621	P <= N	-0.263585	1
GOBP_REGULATION_OF_PENILE_ERECTION	0.37037	0.00812373	0.679615	1	1	-0.0860785	0.13264	N < P	0.0517442	1
GOBP_CDC42_PROTEIN_SIGNAL_TRANSDUCTION	-0.0756844	0.597465	0.869208	1	1	-0.0721883	-0.115588	P <= N	-0.0995362	1
GOBP_CDP_CHOLINE_PATHWAY	-0.0917874	0.521003	0.840879	1	1	0.098204	0.0308749	P <= N	0.0557774	1
GOBP_CDP_DIACYLGLYCEROL_METABOLIC_PROCESS	-0.148148	0.297894	0.738311	1	1	-0.397148	-0.44422	P <= N	-0.42681	1
GOBP_CELL_ACTIVATION	-0.0885668	0.535889	0.84626	1	1	-0.25894	-0.285038	P <= N	-0.275385	1
GOBP_CELL_ACTIVATION_INVOLVED_IN_IMMUNE_RESPONSE	-0.143317	0.314093	0.746106	1	1	-0.193364	-0.244512	P <= N	-0.225594	1
GOBP_CELL_ADHESION_INVOLVED_IN_HEART_MORPHOGENESIS	-0.10789	0.449849	0.810274	1	1	-0.030426	-0.0748009	P <= N	-0.0583883	1
GOBP_CELL_ADHESION_MEDIATED_BY_INTEGRIN	-0.0982287	0.491873	0.827238	1	1	-0.166138	-0.20422	P <= N	-0.190135	1
GOBP_CELL_ADHESION_MOLECULE_PRODUCTION	-0.0805153	0.574004	0.862458	1	1	-0.32286	-0.360857	P <= N	-0.346803	1
GOBP_CELL_AGGREGATION	0.135266	0.342338	0.762364	1	1	0.0382618	0.0886593	N <= P	0.0700191	1
GOBP_CELL_AGING	-0.0950081	0.506329	0.834417	1	1	-0.304564	-0.326955	P <= N	-0.318674	1
GOBP_CELL_CELL_ADHESION	-0.0853462	0.550983	0.851609	1	1	-0.235265	-0.255455	P <= N	-0.247988	1
GOBP_CELL_CELL_ADHESION_INVOLVED_IN_GASTRULATION	-0.120773	0.397077	0.788092	1	1	0.036196	-0.0351602	P <= N	-0.00876818	1
GOBP_CELL_CELL_ADHESION_MEDIATED_BY_CADHERIN	-0.165862	0.243275	0.71809	1	1	-0.307778	-0.336362	P <= N	-0.32579	1
GOBP_CELL_CELL_ADHESION_MEDIATED_BY_INTEGRIN	-0.115942	0.41642	0.795227	1	1	-0.151053	-0.20527	P <= N	-0.185217	1
GOBP_CELL_CELL_ADHESION_VIA_PLASMA_MEMBRANE_ADHESION_MOLECULES	-0.0692432	0.629397	0.875852	1	1	-0.0586179	-0.0719724	P <= N	-0.0670331	1
GOBP_CELL_CELL_JUNCTION_ASSEMBLY	-0.0386473	0.789671	0.935233	1	1	-0.20317	-0.213136	P <= N	-0.20945	1
GOBP_CELL_CELL_JUNCTION_MAINTENANCE	-0.144928	0.308631	0.743144	1	1	-0.231983	-0.266047	P <= N	-0.253448	1
GOBP_CELL_CELL_JUNCTION_ORGANIZATION	-0.133655	0.348174	0.764879	1	1	-0.174772	-0.207087	P <= N	-0.195135	1
GOBP_CELL_CELL_RECOGNITION	0.0595813	0.678589	0.89509	1	1	-0.0823966	-0.0671216	N <= P	-0.0727713	1
GOBP_CELL_CELL_SIGNALING	-0.00322061	0.986418	0.995413	1	1	-0.140331	-0.137854	P <= N	-0.13877	1
GOBP_CELL_CELL_SIGNALING_BY_WNT	-0.115942	0.41642	0.795227	1	1	-0.219938	-0.237305	P <= N	-0.230881	1
GOBP_CELL_CELL_SIGNALING_INVOLVED_IN_CARDIAC_CONDUCTION	0.148148	0.297894	0.738311	1	1	-0.150081	-0.103154	N <= P	-0.12051	1
GOBP_CELL_CHEMOTAXIS	-0.057971	0.686928	0.899021	1	1	-0.202242	-0.221076	P <= N	-0.21411	1
GOBP_CELL_COMMUNICATION_BY_ELECTRICAL_COUPLING	0.143317	0.314093	0.746106	1	1	-0.146462	-0.0815	N <= P	-0.105527	1
GOBP_CELL_COMMUNICATION_BY_ELECTRICAL_COUPLING_INVOLVED_IN_CARDIAC_CONDUCTION	0.0821256	0.566281	0.858041	1	1	-0.138467	-0.101806	N <= P	-0.115366	1
GOBP_CELL_COMMUNICATION_INVOLVED_IN_CARDIAC_CONDUCTION	0.0676329	0.637492	0.879935	1	1	-0.0672319	-0.0560616	N <= P	-0.0601931	1
GOBP_CELL_CYCLE	-0.214171	0.130653	0.679615	1	1	-0.300582	-0.322025	P <= N	-0.314094	1
GOBP_CELL_CYCLE_CHECKPOINT_SIGNALING	-0.173913	0.220899	0.707014	1	1	-0.370993	-0.39886	P <= N	-0.388553	1
GOBP_CELL_CYCLE_DNA_REPLICATION	-0.122383	0.39075	0.78573	1	1	-0.280828	-0.323178	P <= N	-0.307514	1
GOBP_CELL_CYCLE_DNA_REPLICATION_INITIATION	-0.185185	0.192079	0.702618	1	1	-0.330337	-0.432745	P <= N	-0.394868	1
GOBP_CELL_CYCLE_G1_S_PHASE_TRANSITION	-0.123994	0.384483	0.782508	1	1	-0.301193	-0.307643	P <= N	-0.305258	1
GOBP_CELL_CYCLE_G2_M_PHASE_TRANSITION	-0.151369	0.287406	0.734905	1	1	-0.300633	-0.316429	P <= N	-0.310587	1
GOBP_CELL_CYCLE_PHASE_TRANSITION	-0.164251	0.247932	0.720792	1	1	-0.327369	-0.341071	P <= N	-0.336003	1
GOBP_CELL_CYCLE_PROCESS	-0.183575	0.19602	0.702618	1	1	-0.308225	-0.327363	P <= N	-0.320284	1
GOBP_CELL_DEATH_IN_RESPONSE_TO_HYDROGEN_PEROXIDE	-0.0853462	0.550983	0.851609	1	1	-0.186084	-0.1933	P <= N	-0.190631	1
GOBP_CELL_DEATH_IN_RESPONSE_TO_OXIDATIVE_STRESS	-0.180354	0.204077	0.704551	1	1	-0.20604	-0.237957	P <= N	-0.226152	1
GOBP_CELL_DIFFERENTIATION_IN_HINDBRAIN	-0.21256	0.133613	0.679615	1	1	0.0897215	0.0162136	P <= N	0.0434014	1
GOBP_CELL_DIFFERENTIATION_IN_SPINAL_CORD	0.00644122	0.968316	0.99099	1	1	0.0192171	0.0167958	N <= P	0.0176913	1
GOBP_CELL_DIFFERENTIATION_INVOLVED_IN_EMBRYONIC_PLACENTA_DEVELOPMENT	-0.21095	0.136624	0.679615	1	1	-0.180499	-0.274824	P <= N	-0.239937	1
GOBP_CELL_DIFFERENTIATION_INVOLVED_IN_KIDNEY_DEVELOPMENT	-0.136876	0.336565	0.761076	1	1	-0.169408	-0.193196	P <= N	-0.184398	1
GOBP_CELL_DIFFERENTIATION_INVOLVED_IN_METANEPHROS_DEVELOPMENT	0.0338164	0.816012	0.944493	1	1	-0.182537	-0.162962	N <= P	-0.170202	1
GOBP_CELL_DIFFERENTIATION_INVOLVED_IN_PHENOTYPIC_SWITCHING	0.0193237	0.896159	0.969006	1	1	-0.00626517	0.0165614	N <= P	0.00811869	1
GOBP_CELL_DIVISION	-0.220612	0.119312	0.679615	1	1	-0.270314	-0.309937	P <= N	-0.295282	1
GOBP_CELL_FATE_COMMITMENT	-0.115942	0.41642	0.795227	1	1	-0.110794	-0.127033	P <= N	-0.121027	1
GOBP_CELL_FATE_COMMITMENT_INVOLVED_IN_FORMATION_OF_PRIMARY_GERM_LAYER	-0.0193237	0.896159	0.969006	1	1	-0.313859	-0.319836	P <= N	-0.317625	1
GOBP_CELL_FATE_COMMITMENT_INVOLVED_IN_PATTERN_SPECIFICATION	-0.0161031	0.914142	0.974872	1	1	0.119392	0.10547	P <= N	0.110619	1
GOBP_CELL_FATE_DETERMINATION	-0.144928	0.308631	0.743144	1	1	-0.17327	-0.221284	P <= N	-0.203525	1
GOBP_CELL_FATE_SPECIFICATION	0.0193237	0.896159	0.969006	1	1	-0.089551	-0.0917073	N <= P	-0.0909098	1
GOBP_CELL_FATE_SPECIFICATION_INVOLVED_IN_PATTERN_SPECIFICATION	-0.0740741	0.60538	0.870736	1	1	-0.0155358	-0.0445877	P <= N	-0.0338425	1
GOBP_CELL_GROWTH	-0.020934	0.887186	0.965628	1	1	-0.251171	-0.253056	P <= N	-0.252359	1
GOBP_CELL_JUNCTION_ASSEMBLY	-0.0611916	0.670289	0.891604	1	1	-0.158231	-0.166609	P <= N	-0.16351	1
GOBP_CELL_JUNCTION_DISASSEMBLY	-0.148148	0.297894	0.738311	1	1	-0.166817	-0.219746	P <= N	-0.200169	1
GOBP_CELL_JUNCTION_MAINTENANCE	-0.0708535	0.621347	0.87353	1	1	-0.183861	-0.205224	P <= N	-0.197323	1
GOBP_CELL_JUNCTION_ORGANIZATION	-0.0933977	0.513639	0.837178	1	1	-0.168729	-0.179358	P <= N	-0.175427	1
GOBP_CELL_KILLING	-0.0708535	0.621347	0.87353	1	1	-0.334907	-0.358124	P <= N	-0.349537	1
GOBP_CELL_MATRIX_ADHESION	-0.0756844	0.597465	0.869208	1	1	-0.275702	-0.284576	P <= N	-0.281294	1
GOBP_CELL_MATURATION	0.078905	0.581777	0.864767	1	1	-0.097123	-0.0875151	N <= P	-0.0910687	1
GOBP_CELL_MIGRATION	-0.0982287	0.491873	0.827238	1	1	-0.200172	-0.216612	P <= N	-0.210532	1
GOBP_CELL_MIGRATION_IN_HINDBRAIN	-0.135266	0.342338	0.762364	1	1	-0.138026	-0.189439	P <= N	-0.170423	1
GOBP_CELL_MIGRATION_INVOLVED_IN_GASTRULATION	0.149758	0.292619	0.735222	1	1	-0.166612	-0.122715	N <= P	-0.13895	1
GOBP_CELL_MIGRATION_INVOLVED_IN_HEART_DEVELOPMENT	0.230274	0.103746	0.679615	1	1	-0.183502	-0.0666504	N <= P	-0.109869	1
GOBP_CELL_MIGRATION_INVOLVED_IN_KIDNEY_DEVELOPMENT	0.135266	0.342338	0.762364	1	1	-0.0774801	0.0190112	N <= P	-0.0166773	1
GOBP_CELL_MIGRATION_INVOLVED_IN_METANEPHROS_DEVELOPMENT	0.161031	0.257431	0.724119	1	1	-0.118285	0.0063774	N <= P	-0.0397308	1
GOBP_CELL_MIGRATION_INVOLVED_IN_SPROUTING_ANGIOGENESIS	0.0289855	0.84256	0.952124	1	1	-0.218984	-0.210498	N <= P	-0.213637	1
GOBP_CELL_MORPHOGENESIS	-0.135266	0.342338	0.762364	1	1	-0.172984	-0.198043	P <= N	-0.188775	1
GOBP_CELL_MORPHOGENESIS_INVOLVED_IN_DIFFERENTIATION	-0.112721	0.429615	0.802164	1	1	-0.17045	-0.188015	P <= N	-0.181518	1
GOBP_CELL_MORPHOGENESIS_INVOLVED_IN_NEURON_DIFFERENTIATION	-0.138486	0.330854	0.756881	1	1	-0.147239	-0.166428	P <= N	-0.15933	1
GOBP_CELL_MOTILITY_INVOLVED_IN_CEREBRAL_CORTEX_RADIAL_GLIA_GUIDED_MIGRATION	-0.101449	0.477639	0.821223	1	1	-0.306185	-0.345045	P <= N	-0.330672	1
GOBP_CELL_PART_MORPHOGENESIS	-0.128824	0.366052	0.772817	1	1	-0.160202	-0.180298	P <= N	-0.172865	1
GOBP_CELL_PROJECTION_ASSEMBLY	-0.228663	0.106224	0.679615	1	1	-0.211633	-0.245271	P <= N	-0.232829	1
GOBP_CELL_PROJECTION_ORGANIZATION	-0.112721	0.429615	0.802164	1	1	-0.179841	-0.203022	P <= N	-0.194448	1
GOBP_CELL_PROLIFERATION_IN_BONE_MARROW	-0.175523	0.216605	0.704761	1	1	0.0252373	-0.0661857	P <= N	-0.0323717	1
GOBP_CELL_PROLIFERATION_IN_FOREBRAIN	-0.204509	0.149186	0.68033	1	1	0.0526147	0.00252231	P <= N	0.0210496	1
GOBP_CELL_PROLIFERATION_IN_HINDBRAIN	-0.0853462	0.550983	0.851609	1	1	0.00958339	-0.0357052	P <= N	-0.0189546	1
GOBP_CELL_PROLIFERATION_IN_MIDBRAIN	0.161031	0.257431	0.724119	1	1	-0.179691	-0.106006	N <= P	-0.133259	1
GOBP_CELL_PROLIFERATION_INVOLVED_IN_HEART_MORPHOGENESIS	-0.0660225	0.645629	0.882732	1	1	-0.132955	-0.148608	P <= N	-0.142819	1
GOBP_CELL_PROLIFERATION_INVOLVED_IN_KIDNEY_DEVELOPMENT	-0.0917874	0.521003	0.840879	1	1	-0.000432908	-0.0451524	P <= N	-0.0286123	1
GOBP_CELL_PROLIFERATION_INVOLVED_IN_METANEPHROS_DEVELOPMENT	-0.0128824	0.932168	0.980724	1	1	-0.0764716	-0.0935981	P <= N	-0.0872636	1
GOBP_CELL_RECOGNITION	0.037037	0.798426	0.93802	1	1	-0.230534	-0.223222	N <= P	-0.225927	1
GOBP_CELL_REDOX_HOMEOSTASIS	-0.0595813	0.678589	0.89509	1	1	-0.103541	-0.128485	P <= N	-0.119259	1
GOBP_CELL_SUBSTRATE_ADHESION	-0.0563607	0.695304	0.901478	1	1	-0.261344	-0.269122	P <= N	-0.266245	1
GOBP_CELL_SUBSTRATE_JUNCTION_ORGANIZATION	-0.10789	0.449849	0.810274	1	1	-0.262725	-0.292037	P <= N	-0.281196	1
GOBP_CELL_SURFACE_RECEPTOR_SIGNALING_PATHWAY_INVOLVED_IN_CELL_CELL_SIGNALING	-0.0660225	0.645629	0.882732	1	1	-0.181162	-0.187379	P <= N	-0.185079	1
GOBP_CELL_SURFACE_RECEPTOR_SIGNALING_PATHWAY_INVOLVED_IN_HEART_DEVELOPMENT	0.20934	0.139686	0.679615	1	1	-0.347826	-0.285581	N <= P	-0.308604	1
GOBP_CELL_VOLUME_HOMEOSTASIS	-0.0386473	0.789671	0.935233	1	1	-0.151718	-0.158921	P <= N	-0.156257	1
GOBP_CELLULAR_ALDEHYDE_METABOLIC_PROCESS	-0.133655	0.348174	0.764879	1	1	-0.113864	-0.147925	P <= N	-0.135327	1
GOBP_CELLULAR_AMIDE_METABOLIC_PROCESS	-0.128824	0.366052	0.772817	1	1	-0.215541	-0.234054	P <= N	-0.227207	1
GOBP_CELLULAR_AMINO_ACID_BIOSYNTHETIC_PROCESS	0.0660225	0.645629	0.882732	1	1	-0.159162	-0.134349	N <= P	-0.143526	1
GOBP_CELLULAR_AMINO_ACID_CATABOLIC_PROCESS	0.238325	0.0920302	0.679615	1	1	-0.11324	-0.0368721	N <= P	-0.0651176	1
GOBP_CELLULAR_AMINO_ACID_METABOLIC_PROCESS	0.10306	0.470606	0.818603	1	1	-0.155699	-0.129352	N <= P	-0.139097	1
GOBP_CELLULAR_ANION_HOMEOSTASIS	0.00644122	0.968316	0.99099	1	1	0.0396337	0.0425274	N <= P	0.0414571	1
GOBP_CELLULAR_CARBOHYDRATE_BIOSYNTHETIC_PROCESS	-0.128824	0.366052	0.772817	1	1	-0.0795723	-0.107197	P <= N	-0.0969796	1
GOBP_CELLULAR_CARBOHYDRATE_CATABOLIC_PROCESS	-0.228663	0.106224	0.679615	1	1	-0.142688	-0.23431	P <= N	-0.200422	1
GOBP_CELLULAR_CARBOHYDRATE_METABOLIC_PROCESS	-0.136876	0.336565	0.761076	1	1	-0.0926294	-0.126113	P <= N	-0.113729	1
GOBP_CELLULAR_COMPONENT_ASSEMBLY_INVOLVED_IN_MORPHOGENESIS	0.0386473	0.789671	0.935233	1	1	-0.146684	-0.127077	N <= P	-0.134329	1
GOBP_CELLULAR_COMPONENT_DISASSEMBLY	-0.215781	0.127743	0.679615	1	1	-0.250736	-0.283056	P <= N	-0.271102	1
GOBP_CELLULAR_COMPONENT_DISASSEMBLY_INVOLVED_IN_EXECUTION_PHASE_OF_APOPTOSIS	0.0885668	0.535889	0.84626	1	1	-0.139945	-0.104911	N <= P	-0.117869	1
GOBP_CELLULAR_COMPONENT_MAINTENANCE	-0.177134	0.21237	0.704761	1	1	-0.162912	-0.193113	P <= N	-0.181942	1
GOBP_CELLULAR_COMPONENT_MORPHOGENESIS	-0.128824	0.366052	0.772817	1	1	-0.159874	-0.173246	P <= N	-0.1683	1
GOBP_CELLULAR_COPPER_ION_HOMEOSTASIS	-0.00322061	0.986418	0.995413	1	1	-0.163231	-0.183635	P <= N	-0.176089	1
GOBP_CELLULAR_DEFENSE_RESPONSE	-0.0611916	0.670289	0.891604	1	1	-0.222667	-0.253012	P <= N	-0.241788	1
GOBP_CELLULAR_DETOXIFICATION_OF_ALDEHYDE	-0.228663	0.106224	0.679615	1	1	0.201683	0.0695822	P <= N	0.118442	1
GOBP_CELLULAR_EXTRAVASATION	-0.0724638	0.613341	0.872654	1	1	-0.14527	-0.185343	P <= N	-0.170522	1
GOBP_CELLULAR_GLUCAN_METABOLIC_PROCESS	-0.078905	0.581777	0.864767	1	1	-0.143816	-0.165351	P <= N	-0.157386	1
GOBP_CELLULAR_GLUCOSE_HOMEOSTASIS	-0.0466989	0.746305	0.92187	1	1	-0.0952842	-0.104842	P <= N	-0.101307	1
GOBP_CELLULAR_HOMEOSTASIS	-0.0402576	0.780941	0.932432	1	1	-0.0892082	-0.0929926	P <= N	-0.0915929	1
GOBP_CELLULAR_HORMONE_METABOLIC_PROCESS	-0.235105	0.096584	0.679615	1	1	-0.00144313	-0.0442553	P <= N	-0.0284207	1
GOBP_CELLULAR_HYPEROSMOTIC_RESPONSE	-0.00161031	0.995473	0.998544	1	1	-0.213899	-0.203419	P <= N	-0.207295	1
GOBP_CELLULAR_HYPEROSMOTIC_SALINITY_RESPONSE	-0.0772947	0.589597	0.866609	1	1	-0.123489	-0.16394	P <= N	-0.148979	1
GOBP_CELLULAR_HYPOTONIC_RESPONSE	-0.231884	0.101314	0.679615	1	1	-0.101236	-0.259042	P <= N	-0.200675	1
GOBP_CELLULAR_ION_HOMEOSTASIS	-0.0450886	0.75492	0.924932	1	1	-0.0657545	-0.0694814	P <= N	-0.068103	1
GOBP_CELLULAR_IRON_ION_HOMEOSTASIS	-0.0257649	0.860359	0.957673	1	1	-0.130232	-0.131343	P <= N	-0.130932	1
GOBP_CELLULAR_KETONE_METABOLIC_PROCESS	-0.120773	0.397077	0.788092	1	1	-0.00935406	-0.0375777	P <= N	-0.0271388	1
GOBP_CELLULAR_LIPID_CATABOLIC_PROCESS	-0.186795	0.188195	0.700646	1	1	0.0516394	0.0050268	P <= N	0.0222671	1
GOBP_CELLULAR_LIPID_METABOLIC_PROCESS	-0.199678	0.159164	0.684479	1	1	-0.0633677	-0.113054	P <= N	-0.0946767	1
GOBP_CELLULAR_MACROMOLECULE_BIOSYNTHETIC_PROCESS	-0.201288	0.155784	0.681727	1	1	-0.259879	-0.28662	P <= N	-0.27673	1
GOBP_CELLULAR_MACROMOLECULE_LOCALIZATION	-0.214171	0.130653	0.679615	1	1	-0.243151	-0.285984	P <= N	-0.270142	1
GOBP_CELLULAR_MAGNESIUM_ION_HOMEOSTASIS	-0.236715	0.0942854	0.679615	1	1	0.111799	-0.00201916	P <= N	0.0400779	1
GOBP_CELLULAR_METABOLIC_COMPOUND_SALVAGE	0.0257649	0.860359	0.957673	1	1	-0.259732	-0.237992	N <= P	-0.246033	1
GOBP_CELLULAR_MODIFIED_AMINO_ACID_BIOSYNTHETIC_PROCESS	-0.041868	0.772239	0.929295	1	1	-0.0140214	-0.02391	P <= N	-0.0202526	1
GOBP_CELLULAR_MODIFIED_AMINO_ACID_CATABOLIC_PROCESS	0.180354	0.204077	0.704551	1	1	0.0341583	0.100818	N <= P	0.0761633	1
GOBP_CELLULAR_MODIFIED_AMINO_ACID_METABOLIC_PROCESS	0.198068	0.162598	0.684479	1	1	-0.0760815	-0.0378474	N <= P	-0.0519888	1
GOBP_CELLULAR_MONOVALENT_INORGANIC_ANION_HOMEOSTASIS	0.0740741	0.60538	0.870736	1	1	0.0254109	0.0683301	N <= P	0.0524558	1
GOBP_CELLULAR_MONOVALENT_INORGANIC_CATION_HOMEOSTASIS	-0.162641	0.252651	0.723589	1	1	-0.0189518	-0.0546697	P <= N	-0.041459	1
GOBP_CELLULAR_NITROGEN_COMPOUND_CATABOLIC_PROCESS	-0.193237	0.173232	0.692793	1	1	-0.242479	-0.269587	P <= N	-0.259561	1
GOBP_CELLULAR_OXIDANT_DETOXIFICATION	0.099839	0.484728	0.823611	1	1	-0.139839	-0.114674	N <= P	-0.123982	1
GOBP_REGULATION_OF_CILIUM_MOVEMENT	0.36715	0.00871481	0.679615	1	1	-0.183597	-0.096283	N < P	-0.128577	1
GOBP_CELLULAR_POLYSACCHARIDE_CATABOLIC_PROCESS	-0.201288	0.155784	0.681727	1	1	-0.304889	-0.367192	P <= N	-0.344149	1
GOBP_CELLULAR_POTASSIUM_ION_HOMEOSTASIS	0.170692	0.229668	0.709326	1	1	-0.0047341	0.0468465	N <= P	0.0277688	1
GOBP_CELLULAR_PROCESS_INVOLVED_IN_REPRODUCTION_IN_MULTICELLULAR_ORGANISM	-0.020934	0.887186	0.965628	1	1	-0.108245	-0.10562	P <= N	-0.106591	1
GOBP_CELLULAR_PROTEIN_CATABOLIC_PROCESS	-0.238325	0.0920302	0.679615	1	1	-0.265094	-0.313615	P <= N	-0.295669	1
GOBP_CELLULAR_RESPIRATION	0.119163	0.403464	0.790216	1	1	-0.189744	-0.126302	N <= P	-0.149767	1
GOBP_CELLULAR_RESPONSE_TO_ABIOTIC_STIMULUS	-0.191626	0.176887	0.694333	1	1	-0.200978	-0.242752	P <= N	-0.227301	1
GOBP_CELLULAR_RESPONSE_TO_ACID_CHEMICAL	-0.0499195	0.72917	0.91571	1	1	-0.210361	-0.207145	P <= N	-0.208335	1
GOBP_CELLULAR_RESPONSE_TO_ACIDIC_PH	-0.273752	0.0523554	0.679615	1	1	0.250987	0.188423	P <= N	0.211563	1
GOBP_CELLULAR_RESPONSE_TO_ALCOHOL	-0.268921	0.0567449	0.679615	1	1	-0.039681	-0.109579	P <= N	-0.0837264	1
GOBP_CELLULAR_RESPONSE_TO_ALDEHYDE	-0.0515298	0.720651	0.910619	1	1	0.093795	0.0495648	P <= N	0.0659239	1
GOBP_CELLULAR_RESPONSE_TO_ALKALOID	-0.138486	0.330854	0.756881	1	1	-0.0810237	-0.108652	P <= N	-0.0984332	1
GOBP_CELLULAR_RESPONSE_TO_AMMONIUM_ION	0.0724638	0.613341	0.872654	1	1	-0.00726519	0.0290235	N <= P	0.0156017	1
GOBP_CELLULAR_RESPONSE_TO_AMYLOID_BETA	-0.144928	0.308631	0.743144	1	1	-0.245304	-0.267085	P <= N	-0.259029	1
GOBP_CELLULAR_RESPONSE_TO_ANTIBIOTIC	-0.252818	0.0736032	0.679615	1	1	-0.0156177	-0.17652	P <= N	-0.117008	1
GOBP_CELLULAR_RESPONSE_TO_ARSENIC_CONTAINING_SUBSTANCE	0.0434783	0.763565	0.927765	1	1	-0.366963	-0.342624	N <= P	-0.351626	1
GOBP_CELLULAR_RESPONSE_TO_ATP	-0.0644122	0.653808	0.885189	1	1	-0.127511	-0.136095	P <= N	-0.13292	1
GOBP_CELLULAR_RESPONSE_TO_BACTERIAL_LIPOPROTEIN	-0.183575	0.19602	0.702618	1	1	0.0158983	-0.0902892	P <= N	-0.0510144	1
GOBP_CELLULAR_RESPONSE_TO_BILE_ACID	0.00322061	0.986418	0.995413	1	1	-0.0159038	-0.00994778	N <= P	-0.0121507	1
GOBP_CELLULAR_RESPONSE_TO_BIOTIC_STIMULUS	-0.078905	0.581777	0.864767	1	1	-0.221533	-0.251008	P <= N	-0.240106	1
GOBP_CELLULAR_RESPONSE_TO_BRAIN_DERIVED_NEUROTROPHIC_FACTOR_STIMULUS	0.0756844	0.597465	0.869208	1	1	-0.299814	-0.262525	N <= P	-0.276317	1
GOBP_CELLULAR_RESPONSE_TO_CADMIUM_ION	0.136876	0.336565	0.761076	1	1	-0.0474552	-0.013609	N <= P	-0.0261275	1
GOBP_CELLULAR_RESPONSE_TO_CAFFEINE	0.130435	0.360031	0.770584	1	1	-0.0392648	0.0170467	N <= P	-0.0037808	1
GOBP_CELLULAR_RESPONSE_TO_CALCIUM_ION	-0.196457	0.166087	0.687208	1	1	-0.0342524	-0.0761729	P <= N	-0.060668	1
GOBP_CELLULAR_RESPONSE_TO_CAMP	-0.0644122	0.653808	0.885189	1	1	-0.0916158	-0.102714	P <= N	-0.098609	1
GOBP_CELLULAR_RESPONSE_TO_CARBOHYDRATE_STIMULUS	-0.0644122	0.653808	0.885189	1	1	-0.112453	-0.119983	P <= N	-0.117198	1
GOBP_CELLULAR_RESPONSE_TO_CHEMICAL_STRESS	-0.154589	0.277166	0.729156	1	1	-0.239802	-0.261137	P <= N	-0.253246	1
GOBP_CELLULAR_RESPONSE_TO_CHOLESTEROL	-0.1562	0.27214	0.728086	1	1	-0.0501355	-0.0901295	P <= N	-0.0753372	1
GOBP_CELLULAR_RESPONSE_TO_COCAINE	0.037037	0.798426	0.93802	1	1	-0.0571657	-0.0296806	N <= P	-0.0398463	1
GOBP_POSITIVE_REGULATION_OF_MAST_CELL_CHEMOTAXIS	0.365539	0.00902431	0.679615	1	1	-0.324127	-0.0922746	N < P	-0.178028	1
GOBP_CELLULAR_RESPONSE_TO_COPPER_ION	0.0547504	0.703718	0.905613	1	1	-0.0492802	-0.00556215	N <= P	-0.0217318	1
GOBP_CELLULAR_RESPONSE_TO_CORTICOSTEROID_STIMULUS	-0.00322061	0.986418	0.995413	1	1	-0.101271	-0.100771	P <= N	-0.100956	1
GOBP_CELLULAR_RESPONSE_TO_DEXAMETHASONE_STIMULUS	-0.0450886	0.75492	0.924932	1	1	-0.24901	-0.27001	P <= N	-0.262243	1
GOBP_CELLULAR_RESPONSE_TO_DNA_DAMAGE_STIMULUS	-0.220612	0.119312	0.679615	1	1	-0.337595	-0.364794	P <= N	-0.354734	1
GOBP_CELLULAR_RESPONSE_TO_DSRNA	-0.236715	0.0942854	0.679615	1	1	-0.323946	-0.39388	P <= N	-0.368014	1
GOBP_CELLULAR_RESPONSE_TO_ELECTRICAL_STIMULUS	0.1562	0.27214	0.728086	1	1	-0.102618	-0.0440057	N <= P	-0.0656842	1
GOBP_CELLULAR_RESPONSE_TO_ENDOGENOUS_STIMULUS	-0.112721	0.429615	0.802164	1	1	-0.138671	-0.156171	P <= N	-0.149698	1
GOBP_CELLULAR_RESPONSE_TO_EPINEPHRINE_STIMULUS	-0.0128824	0.932168	0.980724	1	1	-0.130765	-0.146171	P <= N	-0.140473	1
GOBP_CELLULAR_RESPONSE_TO_ESTRADIOL_STIMULUS	-0.00966184	0.950229	0.987244	1	1	-0.0678526	-0.0687278	P <= N	-0.0684041	1
GOBP_CELLULAR_RESPONSE_TO_ESTROGEN_STIMULUS	0.00161031	0.995473	0.998544	1	1	-0.141555	-0.138109	N <= P	-0.139383	1
GOBP_POSITIVE_REGULATION_OF_SEQUESTERING_OF_CALCIUM_ION	0.365539	0.00902431	0.679615	1	1	-0.231015	-0.0731377	N < P	-0.131531	1
GOBP_CELLULAR_RESPONSE_TO_ETHER	-0.249597	0.077417	0.679615	1	1	-0.328662	-0.414532	P <= N	-0.382772	1
GOBP_CELLULAR_RESPONSE_TO_EXOGENOUS_DSRNA	-0.26409	0.061432	0.679615	1	1	-0.346202	-0.417824	P <= N	-0.391334	1
GOBP_CELLULAR_RESPONSE_TO_EXTERNAL_STIMULUS	-0.194847	0.169632	0.69034	1	1	-0.176633	-0.206719	P <= N	-0.195591	1
GOBP_CELLULAR_RESPONSE_TO_EXTRACELLULAR_STIMULUS	-0.15781	0.267175	0.727718	1	1	-0.179972	-0.202975	P <= N	-0.194467	1
GOBP_CELLULAR_RESPONSE_TO_FATTY_ACID	-0.21256	0.133613	0.679615	1	1	-0.0130142	-0.0947605	P <= N	-0.0645256	1
GOBP_CELLULAR_RESPONSE_TO_FLUID_SHEAR_STRESS	-0.272142	0.0537864	0.679615	1	1	-0.0760096	-0.176121	P <= N	-0.139093	1
GOBP_CELLULAR_RESPONSE_TO_FOLLICLE_STIMULATING_HORMONE_STIMULUS	0.173913	0.220899	0.707014	1	1	-0.170201	-0.105622	N <= P	-0.129507	1
GOBP_CELLULAR_RESPONSE_TO_GAMMA_RADIATION	-0.020934	0.887186	0.965628	1	1	-0.361318	-0.354265	P <= N	-0.356873	1
GOBP_CELLULAR_RESPONSE_TO_GLUCAGON_STIMULUS	-0.112721	0.429615	0.802164	1	1	0.11124	0.0675182	P <= N	0.0836891	1
GOBP_CELLULAR_RESPONSE_TO_GLUCOSE_STARVATION	-0.183575	0.19602	0.702618	1	1	-0.101225	-0.14434	P <= N	-0.128393	1
GOBP_CELLULAR_RESPONSE_TO_GONADOTROPIN_STIMULUS	0.191626	0.176887	0.694333	1	1	-0.088619	-0.0225447	N <= P	-0.0469831	1
GOBP_CELLULAR_RESPONSE_TO_GROWTH_HORMONE_STIMULUS	-0.0547504	0.703718	0.905613	1	1	-0.171495	-0.176973	P <= N	-0.174947	1
GOBP_CELLULAR_RESPONSE_TO_HEAT	-0.0611916	0.670289	0.891604	1	1	-0.422814	-0.434215	P <= N	-0.429998	1
GOBP_CELLULAR_RESPONSE_TO_HEPARIN	0.0273752	0.85145	0.955733	1	1	-0.047218	-0.0300657	N <= P	-0.0364097	1
GOBP_CELLULAR_RESPONSE_TO_HISTAMINE	-0.0305958	0.833689	0.949423	1	1	0.199489	0.197407	P <= N	0.198177	1
GOBP_CELLULAR_RESPONSE_TO_HORMONE_STIMULUS	-0.117552	0.409912	0.790931	1	1	-0.141406	-0.162282	P <= N	-0.154561	1
GOBP_CELLULAR_RESPONSE_TO_HYDROGEN_PEROXIDE	-0.117552	0.409912	0.790931	1	1	-0.173522	-0.196496	P <= N	-0.187999	1
GOBP_CELLULAR_RESPONSE_TO_HYDROPEROXIDE	-0.0950081	0.506329	0.834417	1	1	-0.270257	-0.28938	P <= N	-0.282307	1
GOBP_CELLULAR_RESPONSE_TO_HYPEROXIA	0.0241546	0.869285	0.960415	1	1	-0.376966	-0.374679	N <= P	-0.375525	1
GOBP_CELLULAR_RESPONSE_TO_INCREASED_OXYGEN_LEVELS	-0.15781	0.267175	0.727718	1	1	-0.245001	-0.282677	P <= N	-0.268742	1
GOBP_CELLULAR_RESPONSE_TO_INDOLE_3_METHANOL	-0.214171	0.130653	0.679615	1	1	-0.0944029	-0.274019	P <= N	-0.207586	1
GOBP_CELLULAR_RESPONSE_TO_INORGANIC_SUBSTANCE	-0.161031	0.257431	0.724119	1	1	-0.0457893	-0.0729934	P <= N	-0.0629316	1
GOBP_CELLULAR_RESPONSE_TO_INSULIN_LIKE_GROWTH_FACTOR_STIMULUS	-0.0805153	0.574004	0.862458	1	1	-0.223318	-0.261356	P <= N	-0.247287	1
GOBP_CELLULAR_RESPONSE_TO_INSULIN_STIMULUS	-0.164251	0.247932	0.720792	1	1	-0.106192	-0.142593	P <= N	-0.12913	1
GOBP_CELLULAR_RESPONSE_TO_INTERFERON_ALPHA	-0.0660225	0.645629	0.882732	1	1	-0.248111	-0.29371	P <= N	-0.276845	1
GOBP_CELLULAR_RESPONSE_TO_INTERFERON_BETA	-0.0144928	0.92315	0.978759	1	1	-0.171609	-0.196157	P <= N	-0.187078	1
GOBP_CELLULAR_RESPONSE_TO_INTERFERON_GAMMA	-0.164251	0.247932	0.720792	1	1	-0.225744	-0.278966	P <= N	-0.259281	1
GOBP_CELLULAR_RESPONSE_TO_INTERLEUKIN_1	-0.0837359	0.558607	0.855133	1	1	-0.142608	-0.171982	P <= N	-0.161118	1
GOBP_CELLULAR_RESPONSE_TO_IONIZING_RADIATION	-0.20934	0.139686	0.679615	1	1	-0.277868	-0.325931	P <= N	-0.308154	1
GOBP_CELLULAR_RESPONSE_TO_IRON_ION	-0.00966184	0.950229	0.987244	1	1	0.0443572	0.0284479	P <= N	0.0343322	1
GOBP_CELLULAR_RESPONSE_TO_KETONE	-0.154589	0.277166	0.729156	1	1	-0.128676	-0.171767	P <= N	-0.155829	1
GOBP_REGULATION_OF_FERTILIZATION	0.363929	0.00934344	0.679615	1	1	-0.165775	-0.036198	N < P	-0.0841236	1
GOBP_CELLULAR_RESPONSE_TO_LEPTIN_STIMULUS	0.078905	0.581777	0.864767	1	1	-0.0915354	-0.0559268	N <= P	-0.0690971	1
GOBP_CELLULAR_RESPONSE_TO_LEUCINE	-0.20934	0.139686	0.679615	1	1	-0.185525	-0.26933	P <= N	-0.238334	1
GOBP_CELLULAR_RESPONSE_TO_LEUCINE_STARVATION	-0.223833	0.113935	0.679615	1	1	-0.176004	-0.259104	P <= N	-0.228368	1
GOBP_CELLULAR_RESPONSE_TO_LIGHT_INTENSITY	0.0740741	0.60538	0.870736	1	1	-0.206307	-0.17774	N <= P	-0.188306	1
GOBP_CELLULAR_RESPONSE_TO_LIGHT_STIMULUS	-0.217391	0.124883	0.679615	1	1	-0.239292	-0.273927	P <= N	-0.261117	1
GOBP_CELLULAR_RESPONSE_TO_LIPID	-0.143317	0.314093	0.746106	1	1	-0.187275	-0.208831	P <= N	-0.200858	1
GOBP_CELLULAR_RESPONSE_TO_LIPOPROTEIN_PARTICLE_STIMULUS	-0.252818	0.0736032	0.679615	1	1	-0.0551318	-0.159571	P <= N	-0.120943	1
GOBP_SKELETAL_MYOFIBRIL_ASSEMBLY	0.363929	0.00934344	0.679615	1	1	-0.347603	-0.189345	N < P	-0.247879	1
GOBP_CELLULAR_RESPONSE_TO_LOW_DENSITY_LIPOPROTEIN_PARTICLE_STIMULUS	-0.0917874	0.521003	0.840879	1	1	-0.134518	-0.165846	P <= N	-0.154258	1
GOBP_CELLULAR_RESPONSE_TO_MAGNESIUM_ION	0.0628019	0.662028	0.888455	1	1	0.250047	0.272863	N <= P	0.264424	1
GOBP_CELLULAR_RESPONSE_TO_MANGANESE_ION	-0.114332	0.422988	0.798678	1	1	-0.0434366	-0.0985652	P <= N	-0.0781752	1
GOBP_CELLULAR_RESPONSE_TO_MECHANICAL_STIMULUS	-0.15781	0.267175	0.727718	1	1	-0.155252	-0.216386	P <= N	-0.193774	1
GOBP_CELLULAR_RESPONSE_TO_MINERALOCORTICOID_STIMULUS	0.15781	0.267175	0.727718	1	1	-0.0387885	0.0715361	N <= P	0.0307311	1
GOBP_CELLULAR_RESPONSE_TO_MOLECULE_OF_BACTERIAL_ORIGIN	-0.0628019	0.662028	0.888455	1	1	-0.226398	-0.251003	P <= N	-0.241903	1
GOBP_CELLULAR_RESPONSE_TO_MURAMYL_DIPEPTIDE	-0.0917874	0.521003	0.840879	1	1	-0.246691	-0.276366	P <= N	-0.265391	1
GOBP_CELLULAR_RESPONSE_TO_NICOTINE	-0.0966184	0.499074	0.831151	1	1	-0.253105	-0.282739	P <= N	-0.271778	1
GOBP_CELLULAR_RESPONSE_TO_NITROGEN_COMPOUND	-0.10306	0.470606	0.818603	1	1	-0.123582	-0.144036	P <= N	-0.136471	1
GOBP_CELLULAR_RESPONSE_TO_NITROGEN_STARVATION	0.078905	0.581777	0.864767	1	1	-0.228632	-0.17812	N <= P	-0.196802	1
GOBP_CELLULAR_RESPONSE_TO_NITROSATIVE_STRESS	-0.133655	0.348174	0.764879	1	1	-0.160281	-0.238921	P <= N	-0.209835	1
GOBP_CELLULAR_RESPONSE_TO_NUTRIENT	-0.130435	0.360031	0.770584	1	1	-0.0459697	-0.0916927	P <= N	-0.0747814	1
GOBP_CELLULAR_RESPONSE_TO_ORGANIC_CYCLIC_COMPOUND	-0.161031	0.257431	0.724119	1	1	-0.121655	-0.146167	P <= N	-0.137101	1
GOBP_CELLULAR_RESPONSE_TO_OSMOTIC_STRESS	-0.165862	0.243275	0.71809	1	1	-0.225019	-0.256699	P <= N	-0.244982	1
GOBP_CELLULAR_RESPONSE_TO_OXIDISED_LOW_DENSITY_LIPOPROTEIN_PARTICLE_STIMULUS	-0.239936	0.089818	0.679615	1	1	0.160784	0.0176351	P <= N	0.0705806	1
GOBP_CELLULAR_RESPONSE_TO_OXYGEN_CONTAINING_COMPOUND	-0.117552	0.409912	0.790931	1	1	-0.155657	-0.175209	P <= N	-0.167978	1
GOBP_CELLULAR_RESPONSE_TO_OXYGEN_GLUCOSE_DEPRIVATION	0.0273752	0.85145	0.955733	1	1	-0.105306	-0.0781179	N <= P	-0.0881736	1
GOBP_CELLULAR_RESPONSE_TO_OXYGEN_LEVELS	-0.21095	0.136624	0.679615	1	1	-0.140125	-0.19106	P <= N	-0.172221	1
GOBP_CELLULAR_RESPONSE_TO_OXYGEN_RADICAL	-0.193237	0.173232	0.692793	1	1	-0.0725022	-0.128126	P <= N	-0.107553	1
GOBP_CELLULAR_RESPONSE_TO_PARATHYROID_HORMONE_STIMULUS	-0.117552	0.409912	0.790931	1	1	0.0706382	0.0135806	P <= N	0.0346841	1
GOBP_CELLULAR_RESPONSE_TO_PEPTIDE	-0.117552	0.409912	0.790931	1	1	-0.123337	-0.150541	P <= N	-0.140479	1
GOBP_CELLULAR_RESPONSE_TO_PEPTIDE_HORMONE_STIMULUS	-0.0950081	0.506329	0.834417	1	1	-0.108222	-0.131612	P <= N	-0.122961	1
GOBP_CELLULAR_RESPONSE_TO_PEPTIDOGLYCAN	0.0950081	0.506329	0.834417	1	1	-0.285006	-0.239801	N <= P	-0.256521	1
GOBP_CELLULAR_RESPONSE_TO_PH	-0.183575	0.19602	0.702618	1	1	0.193743	0.146815	P <= N	0.164172	1
GOBP_CELLULAR_RESPONSE_TO_POTASSIUM_ION	-0.0660225	0.645629	0.882732	1	1	-0.0320387	-0.0465668	P <= N	-0.0411934	1
GOBP_REGULATION_OF_MESODERMAL_CELL_FATE_SPECIFICATION	0.360709	0.0100116	0.679615	1	1	-0.132526	0.0911164	N < P	0.00839918	1
GOBP_CELLULAR_RESPONSE_TO_PROSTAGLANDIN_E_STIMULUS	-0.244767	0.0834337	0.679615	1	1	-0.103122	-0.178171	P <= N	-0.150413	1
GOCC_CHLORIDE_CHANNEL_COMPLEX	0.360709	0.0100116	0.679615	1	1	-0.139523	-0.0518018	N < P	-0.0842467	1
GOBP_CELLULAR_RESPONSE_TO_PURINE_CONTAINING_COMPOUND	0.10306	0.470606	0.818603	1	1	-0.125209	-0.0806242	N <= P	-0.0971143	1
GOBP_CELLULAR_RESPONSE_TO_RADIATION	-0.207729	0.1428	0.68033	1	1	-0.256325	-0.290739	P <= N	-0.278011	1
GOBP_CELLULAR_RESPONSE_TO_REACTIVE_NITROGEN_SPECIES	-0.020934	0.887186	0.965628	1	1	-0.156879	-0.1563	P <= N	-0.156514	1
GOBP_CELLULAR_RESPONSE_TO_REACTIVE_OXYGEN_SPECIES	-0.0901771	0.528419	0.843169	1	1	-0.182742	-0.201494	P <= N	-0.194558	1
GOBP_CELLULAR_RESPONSE_TO_RETINOIC_ACID	-0.00966184	0.950229	0.987244	1	1	-0.174411	-0.173583	P <= N	-0.173889	1
GOBP_CELLULAR_RESPONSE_TO_SALT	0.162641	0.252651	0.723589	1	1	-0.520289	-0.467929	N <= P	-0.487295	1
GOBP_CELLULAR_RESPONSE_TO_SALT_STRESS	-0.123994	0.384483	0.782508	1	1	-0.201374	-0.25861	P <= N	-0.23744	1
GOBP_CELLULAR_RESPONSE_TO_SODIUM_ARSENITE	0.149758	0.292619	0.735222	1	1	-0.575017	-0.53364	N <= P	-0.548944	1
GOBP_CELLULAR_RESPONSE_TO_STARVATION	-0.196457	0.166087	0.687208	1	1	-0.156004	-0.197282	P <= N	-0.182015	1
GOBP_CELLULAR_RESPONSE_TO_STEROID_HORMONE_STIMULUS	-0.0885668	0.535889	0.84626	1	1	-0.178264	-0.197979	P <= N	-0.190687	1
GOBP_CELLULAR_RESPONSE_TO_STEROL	-0.0708535	0.621347	0.87353	1	1	0.048463	0.0247135	P <= N	0.0334975	1
GOBP_COMPLEMENT_ACTIVATION_LECTIN_PATHWAY	0.359098	0.0103611	0.679615	1	1	-0.133608	0.0673811	N < P	-0.00695744	1
GOBP_CELLULAR_RESPONSE_TO_STRESS	-0.222222	0.116599	0.679615	1	1	-0.283258	-0.309906	P <= N	-0.30005	1
GOBP_CELLULAR_RESPONSE_TO_TEMPERATURE_STIMULUS	-0.152979	0.282255	0.733271	1	1	0.0364208	-0.056813	P <= N	-0.0223293	1
GOBP_CELLULAR_RESPONSE_TO_TESTOSTERONE_STIMULUS	-0.0273752	0.85145	0.955733	1	1	-0.304554	-0.308228	P <= N	-0.306869	1
GOBP_CELLULAR_RESPONSE_TO_THYROID_HORMONE_STIMULUS	0.180354	0.204077	0.704551	1	1	-0.200068	-0.135666	N <= P	-0.159486	1
GOBP_CELLULAR_RESPONSE_TO_TOPOLOGICALLY_INCORRECT_PROTEIN	-0.181965	0.200019	0.703143	1	1	-0.290097	-0.325048	P <= N	-0.312121	1
GOBP_CELLULAR_RESPONSE_TO_TOXIC_SUBSTANCE	0.117552	0.409912	0.790931	1	1	-0.0933563	-0.0709622	N <= P	-0.079245	1
GOBP_CELLULAR_RESPONSE_TO_UNFOLDED_PROTEIN	-0.188406	0.184369	0.699418	1	1	-0.246343	-0.287953	P <= N	-0.272563	1
GOBP_CELLULAR_RESPONSE_TO_UV	-0.243156	0.0855202	0.679615	1	1	-0.303608	-0.348085	P <= N	-0.331635	1
GOBP_CELLULAR_RESPONSE_TO_UV_A	-0.0483092	0.737721	0.919456	1	1	-0.229531	-0.279911	P <= N	-0.261277	1
GOBP_CELLULAR_RESPONSE_TO_UV_B	-0.0257649	0.860359	0.957673	1	1	-0.0475437	-0.0593811	P <= N	-0.0550029	1
GOBP_EMBRYONIC_NEUROCRANIUM_MORPHOGENESIS	0.359098	0.0103611	0.679615	1	1	-0.468732	-0.350823	N < P	-0.394433	1
GOBP_CELLULAR_RESPONSE_TO_VASCULAR_ENDOTHELIAL_GROWTH_FACTOR_STIMULUS	0.199678	0.159164	0.684479	1	1	-0.257846	-0.201699	N <= P	-0.222465	1
GOBP_CELLULAR_RESPONSE_TO_VIRUS	-0.206119	0.145967	0.68033	1	1	-0.23301	-0.301926	P <= N	-0.276437	1
GOBP_CELLULAR_RESPONSE_TO_VITAMIN	-0.111111	0.436301	0.804539	1	1	-0.0711693	-0.116269	P <= N	-0.0995883	1
GOBP_CELLULAR_RESPONSE_TO_VITAMIN_D	-0.117552	0.409912	0.790931	1	1	-0.0840496	-0.140585	P <= N	-0.119674	1
GOBP_CELLULAR_RESPONSE_TO_WATER_STIMULUS	0.122383	0.39075	0.78573	1	1	-0.43726	-0.382878	N <= P	-0.402992	1
GOBP_CELLULAR_RESPONSE_TO_X_RAY	-0.138486	0.330854	0.756881	1	1	-0.110287	-0.180779	P <= N	-0.154707	1
GOBP_CELLULAR_RESPONSE_TO_XENOBIOTIC_STIMULUS	-0.146538	0.303231	0.740948	1	1	0.0648168	0.0373809	P <= N	0.0475284	1
GOBP_CELLULAR_RESPONSE_TO_ZINC_ION	0.00483092	0.977366	0.993507	1	1	0.238805	0.245153	N <= P	0.242805	1
GOBP_CELLULAR_SENESCENCE	-0.10467	0.46363	0.816296	1	1	-0.317333	-0.3403	P <= N	-0.331805	1
GOBP_CELLULAR_SODIUM_ION_HOMEOSTASIS	0.0466989	0.746305	0.92187	1	1	0.118462	0.124733	N <= P	0.122414	1
GOBP_CELLULAR_SPHINGOLIPID_HOMEOSTASIS	0.0466989	0.746305	0.92187	1	1	-0.295175	-0.252102	N <= P	-0.268033	1
GOBP_CELLULAR_TRANSITION_METAL_ION_HOMEOSTASIS	0.0386473	0.789671	0.935233	1	1	-0.0736178	-0.0614561	N <= P	-0.0659543	1
GOBP_CELLULAR_TRIGLYCERIDE_HOMEOSTASIS	-0.186795	0.188195	0.700646	1	1	0.0427153	-0.0382521	P <= N	-0.00830526	1
GOBP_CELLULAR_TRIVALENT_INORGANIC_ANION_HOMEOSTASIS	0.0273752	0.85145	0.955733	1	1	-0.00491754	-0.00163091	N <= P	-0.00284651	1
GOBP_CELLULAR_WATER_HOMEOSTASIS	0.00805153	0.95927	0.988638	1	1	0.0838847	0.12245	N <= P	0.108186	1
GOBP_CENP_A_CONTAINING_CHROMATIN_ORGANIZATION	-0.0869565	0.54341	0.848987	1	1	-0.350229	-0.400407	P <= N	-0.381848	1
GOBP_CENTRAL_NERVOUS_SYSTEM_DEVELOPMENT	-0.0837359	0.558607	0.855133	1	1	-0.153686	-0.162453	P <= N	-0.15921	1
GOBP_RESPONSE_TO_FOOD	0.359098	0.0103611	0.679615	1	1	-0.0192352	0.076177	N < P	0.0408875	1
GOBP_CENTRAL_NERVOUS_SYSTEM_MYELIN_FORMATION	0.246377	0.081388	0.679615	1	1	-0.219442	-0.0596082	N <= P	-0.118725	1
GOBP_CENTRAL_NERVOUS_SYSTEM_MYELIN_MAINTENANCE	-0.0225443	0.878228	0.963642	1	1	0.20718	0.172814	P <= N	0.185525	1
GOBP_CENTRAL_NERVOUS_SYSTEM_NEURON_AXONOGENESIS	-0.175523	0.216605	0.704761	1	1	-0.209426	-0.234007	P <= N	-0.224915	1
GOBP_CENTRAL_NERVOUS_SYSTEM_NEURON_DEVELOPMENT	-0.143317	0.314093	0.746106	1	1	-0.0877786	-0.111713	P <= N	-0.10286	1
GOBP_CENTRAL_NERVOUS_SYSTEM_NEURON_DIFFERENTIATION	-0.170692	0.229668	0.709326	1	1	-0.0584641	-0.082868	P <= N	-0.0738419	1
GOBP_CENTRAL_NERVOUS_SYSTEM_PROJECTION_NEURON_AXONOGENESIS	-0.0386473	0.789671	0.935233	1	1	-0.177887	-0.182484	P <= N	-0.180784	1
GOBP_SHORT_TERM_MEMORY	0.359098	0.0103611	0.679615	1	1	-0.278822	-0.164872	N < P	-0.207018	1
GOBP_CENTRIOLE_CENTRIOLE_COHESION	-0.10306	0.470606	0.818603	1	1	-0.362921	-0.363025	P <= N	-0.362986	1
GOCC_SODIUM_POTASSIUM_EXCHANGING_ATPASE_COMPLEX	0.359098	0.0103611	0.679615	1	1	-0.0273294	0.104039	N < P	0.0554508	1
GOBP_CENTROMERE_COMPLEX_ASSEMBLY	-0.20934	0.139686	0.679615	1	1	-0.315509	-0.383005	P <= N	-0.358041	1
GOBP_CENTROMERIC_SISTER_CHROMATID_COHESION	-0.149758	0.292619	0.735222	1	1	-0.312492	-0.373209	P <= N	-0.350752	1
GOBP_NEGATIVE_REGULATION_OF_CALCIUM_ION_TRANSMEMBRANE_TRANSPORT	0.357488	0.0107213	0.679615	1	1	-0.253752	-0.160033	N < P	-0.194696	1
GOBP_CENTROSOME_SEPARATION	-0.146538	0.303231	0.740948	1	1	-0.328325	-0.374598	P <= N	-0.357484	1
GOBP_CERAMIDE_1_PHOSPHATE_TRANSPORT	-0.0483092	0.737721	0.919456	1	1	-0.0625071	-0.105617	P <= N	-0.0896722	1
GOBP_POSITIVE_REGULATION_OF_T_CELL_MEDIATED_IMMUNE_RESPONSE_TO_TUMOR_CELL	0.352657	0.0118685	0.679615	1	1	-0.615782	-0.545937	N < P	-0.57177	1
GOBP_RENAL_ABSORPTION	0.352657	0.0118685	0.679615	1	1	-0.0900544	0.0348642	N < P	-0.0113386	1
GOCC_PLATELET_DENSE_GRANULE_LUMEN	0.352657	0.0118685	0.679615	1	1	-0.033419	0.125247	N < P	0.0665626	1
GOBP_CERAMIDE_TRANSPORT	-0.122383	0.39075	0.78573	1	1	-0.136758	-0.167282	P <= N	-0.155992	1
GOBP_CEREBELLAR_CORTEX_DEVELOPMENT	-0.130435	0.360031	0.770584	1	1	-0.145736	-0.176772	P <= N	-0.165293	1
GOBP_CEREBELLAR_CORTEX_FORMATION	-0.26409	0.061432	0.679615	1	1	-0.0847705	-0.157974	P <= N	-0.130899	1
GOBP_CEREBELLAR_CORTEX_MORPHOGENESIS	-0.215781	0.127743	0.679615	1	1	-0.137584	-0.198779	P <= N	-0.176145	1
GOBP_CEREBELLAR_GRANULAR_LAYER_DEVELOPMENT	0.0450886	0.75492	0.924932	1	1	-0.128274	-0.107729	N <= P	-0.115328	1
GOBP_CEREBELLAR_GRANULAR_LAYER_FORMATION	-0.00644122	0.968316	0.99099	1	1	0.0757115	0.0793706	P <= N	0.0780173	1
GOBP_CEREBELLAR_GRANULAR_LAYER_MORPHOGENESIS	0.041868	0.772239	0.929295	1	1	-0.0621119	-0.0370725	N <= P	-0.0463336	1
GOBP_CEREBELLAR_PURKINJE_CELL_GRANULE_CELL_PRECURSOR_CELL_SIGNALING_INVOLVED_IN_REGULATION_OF_GRANULE_CELL_PRECURSOR_CELL_PROLIFERATION	-0.225443	0.111317	0.679615	1	1	0.280869	0.120171	P <= N	0.179607	1
GOBP_CEREBELLAR_PURKINJE_CELL_LAYER_DEVELOPMENT	-0.101449	0.477639	0.821223	1	1	-0.14797	-0.173361	P <= N	-0.16397	1
GOBP_CEREBELLAR_PURKINJE_CELL_LAYER_FORMATION	-0.254428	0.071754	0.679615	1	1	-0.0757315	-0.176968	P <= N	-0.139525	1
GOBP_CEREBELLAR_PURKINJE_CELL_LAYER_MORPHOGENESIS	-0.217391	0.124883	0.679615	1	1	-0.160086	-0.228194	P <= N	-0.203003	1
GOBP_CEREBRAL_CORTEX_CELL_MIGRATION	-0.0499195	0.72917	0.91571	1	1	-0.278597	-0.286162	P <= N	-0.283364	1
GOBP_CEREBRAL_CORTEX_DEVELOPMENT	-0.141707	0.319618	0.750997	1	1	-0.261706	-0.283805	P <= N	-0.275632	1
GOBP_CEREBRAL_CORTEX_GABAERGIC_INTERNEURON_DEVELOPMENT	0.140097	0.325205	0.754748	1	1	-0.024271	0.0943374	N <= P	0.0504685	1
GOBP_CEREBRAL_CORTEX_GABAERGIC_INTERNEURON_DIFFERENTIATION	0.217391	0.124883	0.679615	1	1	0.069527	0.179385	N <= P	0.138753	1
GOBP_CEREBRAL_CORTEX_NEURON_DIFFERENTIATION	-0.1562	0.27214	0.728086	1	1	0.0237227	-0.0193359	P <= N	-0.00341012	1
GOBP_CEREBRAL_CORTEX_RADIALLY_ORIENTED_CELL_MIGRATION	-0.140097	0.325205	0.754748	1	1	-0.300501	-0.317373	P <= N	-0.311133	1
GOBP_CEREBRAL_CORTEX_REGIONALIZATION	-0.114332	0.422988	0.798678	1	1	0.0364809	-0.0292633	P <= N	-0.00494699	1
GOBP_CEREBRAL_CORTEX_TANGENTIAL_MIGRATION	-0.020934	0.887186	0.965628	1	1	-0.0403867	-0.0519572	P <= N	-0.0476777	1
GOBP_CEREBROSPINAL_FLUID_CIRCULATION	-0.114332	0.422988	0.798678	1	1	0.116112	0.0703643	P <= N	0.0872848	1
GOBP_CGMP_BIOSYNTHETIC_PROCESS	-0.0386473	0.789671	0.935233	1	1	-0.0931437	-0.0938904	P <= N	-0.0936142	1
GOBP_CGMP_MEDIATED_SIGNALING	0.191626	0.176887	0.694333	1	1	-0.0588125	0.00711477	N <= P	-0.0172693	1
GOBP_CGMP_METABOLIC_PROCESS	0.135266	0.342338	0.762364	1	1	-0.141145	-0.0811074	N <= P	-0.103313	1
GOBP_CHANGES_TO_DNA_METHYLATION_INVOLVED_IN_EMBRYO_DEVELOPMENT	-0.219002	0.122073	0.679615	1	1	-0.25846	-0.326667	P <= N	-0.30144	1
GOBP_CHAPERONE_COFACTOR_DEPENDENT_PROTEIN_REFOLDING	0.0338164	0.816012	0.944493	1	1	-0.413651	-0.409046	N <= P	-0.410749	1
GOBP_CHAPERONE_MEDIATED_AUTOPHAGY	-0.0982287	0.491873	0.827238	1	1	-0.173722	-0.20892	P <= N	-0.195902	1
GOBP_CHAPERONE_MEDIATED_PROTEIN_COMPLEX_ASSEMBLY	0.136876	0.336565	0.761076	1	1	-0.433768	-0.393114	N <= P	-0.40815	1
GOBP_CHAPERONE_MEDIATED_PROTEIN_FOLDING	-0.0305958	0.833689	0.949423	1	1	-0.345335	-0.349475	P <= N	-0.347944	1
GOBP_CHEMICAL_HOMEOSTASIS	-0.0982287	0.491873	0.827238	1	1	-0.0780799	-0.0903463	P <= N	-0.0858094	1
GOBP_CHEMICAL_HOMEOSTASIS_WITHIN_A_TISSUE	0.127214	0.372134	0.775895	1	1	-0.246983	-0.202511	N <= P	-0.218959	1
GOBP_CHEMICAL_SYNAPTIC_TRANSMISSION_POSTSYNAPTIC	0.20934	0.139686	0.679615	1	1	-0.025577	0.0216022	N <= P	0.00415239	1
GOBP_CHEMOKINE_C_C_MOTIF_LIGAND_5_PRODUCTION	0.0386473	0.789671	0.935233	1	1	-0.252027	-0.239927	N <= P	-0.244403	1
GOBP_CHEMOKINE_C_X_C_MOTIF_LIGAND_1_PRODUCTION	-0.0756844	0.597465	0.869208	1	1	-0.0163384	-0.0633563	P <= N	-0.0459661	1
GOBP_CHEMOKINE_C_X_C_MOTIF_LIGAND_12_SIGNALING_PATHWAY	-0.0595813	0.678589	0.89509	1	1	-0.191816	-0.215651	P <= N	-0.206835	1
GOBP_CHEMOKINE_C_X_C_MOTIF_LIGAND_2_PRODUCTION	-0.207729	0.1428	0.68033	1	1	0.0291113	-0.0934735	P <= N	-0.0481339	1
GOBP_CHEMOKINE_PRODUCTION	-0.0660225	0.645629	0.882732	1	1	-0.198853	-0.222853	P <= N	-0.213977	1
GOBP_CHEMOREPULSION_OF_AXON	-0.154589	0.277166	0.729156	1	1	-0.107903	-0.186063	P <= N	-0.157154	1
GOBP_CHEMOSENSORY_BEHAVIOR	0.173913	0.220899	0.707014	1	1	-0.197178	-0.132721	N <= P	-0.156561	1
GOBP_CHIASMA_ASSEMBLY	0.0724638	0.613341	0.872654	1	1	-0.473008	-0.457221	N <= P	-0.46306	1
GOBP_CHITIN_METABOLIC_PROCESS	0.109501	0.443046	0.806963	1	1	-0.0447364	0.0352435	N <= P	0.00566189	1
GOBP_CHLORIDE_TRANSMEMBRANE_TRANSPORT	0.0161031	0.914142	0.974872	1	1	0.0648988	0.0710938	N <= P	0.0688025	1
GOBP_CHLORIDE_TRANSPORT	0.00644122	0.968316	0.99099	1	1	-0.0199246	-0.0195406	N <= P	-0.0196826	1
GOBP_CHOLESTEROL_CATABOLIC_PROCESS	0.0595813	0.678589	0.89509	1	1	-0.0117099	0.0190198	N <= P	0.00765399	1
GOBP_ADENYLATE_CYCLASE_INHIBITING_G_PROTEIN_COUPLED_RECEPTOR_SIGNALING_PATHWAY	0.351047	0.012274	0.679615	1	1	-0.0764419	0.0193806	N < P	-0.0160606	1
GOBP_CHOLESTEROL_STORAGE	-0.170692	0.229668	0.709326	1	1	-0.0964335	-0.180696	P <= N	-0.149531	1
GOBP_CHOLINE_METABOLIC_PROCESS	-0.0338164	0.816012	0.944493	1	1	0.165332	0.139556	P <= N	0.14909	1
GOBP_CHOLINE_TRANSPORT	-0.0483092	0.737721	0.919456	1	1	-0.340582	-0.352925	P <= N	-0.348359	1
GOBP_CHONDROBLAST_DIFFERENTIATION	0.220612	0.119312	0.679615	1	1	-0.15875	-0.0165647	N <= P	-0.0691539	1
GOBP_REGULATION_OF_HEART_INDUCTION	0.351047	0.012274	0.679615	1	1	-0.227921	-0.008115	N < P	-0.0894133	1
GOBP_CHONDROCYTE_DEVELOPMENT_INVOLVED_IN_ENDOCHONDRAL_BONE_MORPHOGENESIS	-0.219002	0.122073	0.679615	1	1	-0.0546224	-0.20882	P <= N	-0.151788	1
GOBP_CHONDROCYTE_DIFFERENTIATION	-0.183575	0.19602	0.702618	1	1	-0.162392	-0.203536	P <= N	-0.188318	1
GOBP_ACID_SECRETION	0.349436	0.0126916	0.679615	1	1	-0.136543	-0.0608765	N < P	-0.0888625	1
GOBP_CHONDROCYTE_HYPERTROPHY	-0.243156	0.0855202	0.679615	1	1	-0.198174	-0.321082	P <= N	-0.275623	1
GOBP_CHONDROCYTE_PROLIFERATION	0.146538	0.303231	0.740948	1	1	-0.164972	-0.124861	N <= P	-0.139697	1
GOBP_CHONDROITIN_SULFATE_BIOSYNTHETIC_PROCESS	0.0322061	0.824839	0.947018	1	1	-0.226521	-0.208028	N <= P	-0.214868	1
GOBP_CHONDROITIN_SULFATE_PROTEOGLYCAN_BIOSYNTHETIC_PROCESS	0.120773	0.397077	0.788092	1	1	-0.208883	-0.170198	N <= P	-0.184506	1
GOBP_CHONDROITIN_SULFATE_PROTEOGLYCAN_METABOLIC_PROCESS	0.0772947	0.589597	0.866609	1	1	-0.190049	-0.160797	N <= P	-0.171616	1
GOBP_CHORIO_ALLANTOIC_FUSION	0.140097	0.325205	0.754748	1	1	-0.214599	-0.14928	N <= P	-0.173439	1
GOBP_CHORION_DEVELOPMENT	-0.267311	0.0582736	0.679615	1	1	-0.179204	-0.295492	P <= N	-0.252482	1
GOBP_RESPONSE_TO_OZONE	0.349436	0.0126916	0.679615	1	1	-0.011169	0.187664	N < P	0.114123	1
GOBP_CHORIONIC_TROPHOBLAST_CELL_PROLIFERATION	-0.15942	0.262272	0.724224	1	1	0.0656719	-0.0186431	P <= N	0.0125419	1
GOBP_CHROMATIN_ASSEMBLY_OR_DISASSEMBLY	-0.181965	0.200019	0.703143	1	1	-0.301839	-0.320519	P <= N	-0.31361	1
GOBP_CHROMATIN_DISASSEMBLY	-0.0917874	0.521003	0.840879	1	1	-0.40626	-0.386586	P <= N	-0.393862	1
GOBP_CHROMATIN_ORGANIZATION	-0.257649	0.068168	0.679615	1	1	-0.29435	-0.326463	P <= N	-0.314585	1
GOBP_CHROMATIN_REMODELING	-0.241546	0.0876481	0.679615	1	1	-0.301535	-0.326976	P <= N	-0.317567	1
GOBP_CHROMATIN_REMODELING_AT_CENTROMERE	-0.154589	0.277166	0.729156	1	1	-0.251408	-0.344319	P <= N	-0.309955	1
GOBP_CHROMOSOME_ATTACHMENT_TO_THE_NUCLEAR_ENVELOPE	-0.0305958	0.833689	0.949423	1	1	-0.0580253	-0.0631736	P <= N	-0.0612694	1
GOBP_CHROMOSOME_CONDENSATION	-0.149758	0.292619	0.735222	1	1	-0.209988	-0.248012	P <= N	-0.233948	1
GOBP_CHROMOSOME_LOCALIZATION	-0.222222	0.116599	0.679615	1	1	-0.307805	-0.358205	P <= N	-0.339564	1
GOBP_CHROMOSOME_LOCALIZATION_TO_NUCLEAR_ENVELOPE_INVOLVED_IN_HOMOLOGOUS_CHROMOSOME_SEGREGATION	-0.141707	0.319618	0.750997	1	1	0.0760918	0.0123436	P <= N	0.0359217	1
GOBP_CHROMOSOME_MOVEMENT_TOWARDS_SPINDLE_POLE	-0.154589	0.277166	0.729156	1	1	-0.220763	-0.277212	P <= N	-0.256333	1
GOBP_CHROMOSOME_ORGANIZATION	-0.247987	0.0793826	0.679615	1	1	-0.313587	-0.340573	P <= N	-0.330592	1
GOBP_CHROMOSOME_ORGANIZATION_INVOLVED_IN_MEIOTIC_CELL_CYCLE	0.0982287	0.491873	0.827238	1	1	-0.279834	-0.267732	N <= P	-0.272208	1
GOBP_CHROMOSOME_SEGREGATION	-0.186795	0.188195	0.700646	1	1	-0.318196	-0.340267	P <= N	-0.332104	1
GOBP_CHROMOSOME_SEPARATION	-0.196457	0.166087	0.687208	1	1	-0.317223	-0.334392	P <= N	-0.328042	1
GOBP_CHRONIC_INFLAMMATORY_RESPONSE	0.0901771	0.528419	0.843169	1	1	-0.278179	-0.259146	N <= P	-0.266185	1
GOBP_CILIARY_BASAL_BODY_ORGANIZATION	-0.0225443	0.878228	0.963642	1	1	-0.297566	-0.29984	P <= N	-0.298999	1
GOBP_CILIARY_NEUROTROPHIC_FACTOR_MEDIATED_SIGNALING_PATHWAY	-0.149758	0.292619	0.735222	1	1	0.317989	0.234551	P <= N	0.265412	1
GOBP_CILIUM_MOVEMENT	0.0837359	0.558607	0.855133	1	1	-0.0611342	-0.0479629	N <= P	-0.0528345	1
GOBP_CILIUM_OR_FLAGELLUM_DEPENDENT_CELL_MOTILITY	-0.0322061	0.824839	0.947018	1	1	-0.0622004	-0.0632548	P <= N	-0.0628648	1
GOBP_CILIUM_ORGANIZATION	-0.185185	0.192079	0.702618	1	1	-0.19487	-0.223555	P <= N	-0.212945	1
GOBP_CIRCADIAN_REGULATION_OF_GENE_EXPRESSION	-0.099839	0.484728	0.823611	1	1	-0.163144	-0.188236	P <= N	-0.178955	1
GOBP_CIRCADIAN_RHYTHM	-0.149758	0.292619	0.735222	1	1	-0.111035	-0.149016	P <= N	-0.134968	1
GOBP_CIRCADIAN_SLEEP_WAKE_CYCLE	0.109501	0.443046	0.806963	1	1	0.150769	0.16092	N <= P	0.157166	1
GOBP_CIRCADIAN_SLEEP_WAKE_CYCLE_NON_REM_SLEEP	0.0515298	0.720651	0.910619	1	1	0.202784	0.236901	N <= P	0.224282	1
GOBP_CIRCADIAN_SLEEP_WAKE_CYCLE_REM_SLEEP	-0.127214	0.372134	0.775895	1	1	0.369204	0.301139	P <= N	0.326314	1
GOBP_CIRCADIAN_SLEEP_WAKE_CYCLE_SLEEP	0.041868	0.772239	0.929295	1	1	0.167587	0.167286	N <= P	0.167398	1
GOBP_CIRCULATORY_SYSTEM_DEVELOPMENT	-0.00483092	0.977366	0.993507	1	1	-0.208705	-0.203364	P <= N	-0.205339	1
GOBP_CIRCULATORY_SYSTEM_PROCESS	0.078905	0.581777	0.864767	1	1	-0.0809158	-0.0582669	N <= P	-0.0666439	1
GOBP_CITRATE_METABOLIC_PROCESS	0.00805153	0.95927	0.988638	1	1	-0.00594822	0.018525	N <= P	0.00947329	1
GOBP_CITRULLINE_BIOSYNTHETIC_PROCESS	-0.172303	0.225254	0.708096	1	1	-0.0389929	-0.209383	P <= N	-0.146362	1
GOBP_CITRULLINE_METABOLIC_PROCESS	-0.099839	0.484728	0.823611	1	1	-0.502907	-0.505905	P <= N	-0.504797	1
GOBP_CLATHRIN_COAT_ASSEMBLY	-0.21256	0.133613	0.679615	1	1	-0.0361334	-0.114173	P <= N	-0.0853091	1
GOCC_CATION_TRANSPORTING_ATPASE_COMPLEX	0.347826	0.0131215	0.679615	1	1	0.00237547	0.122542	N < P	0.0780967	1
GOBP_CLEAVAGE_FURROW_FORMATION	-0.127214	0.372134	0.775895	1	1	-0.177258	-0.258789	P <= N	-0.228634	1
GOBP_CLEAVAGE_INVOLVED_IN_RRNA_PROCESSING	-0.222222	0.116599	0.679615	1	1	-0.436007	-0.450743	P <= N	-0.445293	1
GOBP_CLUSTERING_OF_VOLTAGE_GATED_SODIUM_CHANNELS	-0.0161031	0.914142	0.974872	1	1	0.0119592	0.00222995	P <= N	0.00582843	1
GOBP_COBALAMIN_METABOLIC_PROCESS	-0.0515298	0.720651	0.910619	1	1	-0.060011	-0.0869214	P <= N	-0.0769682	1
GOBP_COBALAMIN_TRANSPORT	0.00805153	0.95927	0.988638	1	1	-0.0252209	-0.0142324	N <= P	-0.0182967	1
GOBP_COBALT_ION_TRANSPORT	0.00805153	0.95927	0.988638	1	1	0.0328633	0.0432565	N <= P	0.0394125	1
GOBP_COCHLEA_DEVELOPMENT	-0.0225443	0.878228	0.963642	1	1	-0.0734972	-0.0675354	P <= N	-0.0697405	1
GOBP_COCHLEA_MORPHOGENESIS	0.164251	0.247932	0.720792	1	1	-0.204517	-0.135804	N <= P	-0.161218	1
GOBP_COENZYME_A_BIOSYNTHETIC_PROCESS	-0.0595813	0.678589	0.89509	1	1	-0.166056	-0.185244	P <= N	-0.178147	1
GOBP_COENZYME_A_METABOLIC_PROCESS	-0.0966184	0.499074	0.831151	1	1	-0.161448	-0.20357	P <= N	-0.18799	1
GOBP_COGNITION	0.0740741	0.60538	0.870736	1	1	-0.185189	-0.171058	N <= P	-0.176285	1
GOBP_COHESIN_LOADING	-0.148148	0.297894	0.738311	1	1	-0.352244	-0.385739	P <= N	-0.373351	1
GOBP_COLLAGEN_ACTIVATED_SIGNALING_PATHWAY	-0.0402576	0.780941	0.932432	1	1	-0.518163	-0.505794	P <= N	-0.510369	1
GOBP_COLLAGEN_ACTIVATED_TYROSINE_KINASE_RECEPTOR_SIGNALING_PATHWAY	-0.239936	0.089818	0.679615	1	1	-0.324778	-0.380652	P <= N	-0.359986	1
GOBP_COLLAGEN_BIOSYNTHETIC_PROCESS	0.236715	0.0942854	0.679615	1	1	-0.315685	-0.237979	N <= P	-0.266719	1
GOBP_COLLAGEN_CATABOLIC_PROCESS	-0.0177134	0.905144	0.972656	1	1	-0.320742	-0.327574	P <= N	-0.325047	1
GOBP_COLLAGEN_FIBRIL_ORGANIZATION	0.0740741	0.60538	0.870736	1	1	-0.453625	-0.431461	N <= P	-0.439659	1
GOBP_COLLAGEN_METABOLIC_PROCESS	0.0450886	0.75492	0.924932	1	1	-0.339554	-0.321092	N <= P	-0.32792	1
GOBP_COLLATERAL_SPROUTING	0.0289855	0.84256	0.952124	1	1	-0.0802487	-0.0650042	N <= P	-0.0706426	1
GOBP_COLLATERAL_SPROUTING_IN_ABSENCE_OF_INJURY	-0.0241546	0.869285	0.960415	1	1	0.0169601	0.00117781	P <= N	0.00701508	1
GOBP_COLLECTING_DUCT_DEVELOPMENT	-0.0241546	0.869285	0.960415	1	1	-0.0674079	-0.0743703	P <= N	-0.0717951	1
GOBP_POSITIVE_REGULATION_OF_FEEDING_BEHAVIOR	0.346216	0.013564	0.679615	1	1	0.0515854	0.172929	N < P	0.128048	1
GOBP_COLUMNAR_CUBOIDAL_EPITHELIAL_CELL_DIFFERENTIATION	-0.273752	0.0523554	0.679615	1	1	-0.0929759	-0.153542	P <= N	-0.131141	1
GOBP_COLUMNAR_CUBOIDAL_EPITHELIAL_CELL_MATURATION	-0.15781	0.267175	0.727718	1	1	-0.276304	-0.358128	P <= N	-0.327864	1
GOBP_COMMA_SHAPED_BODY_MORPHOGENESIS	0.10628	0.456711	0.814035	1	1	-0.259724	-0.219937	N <= P	-0.234653	1
GOBP_COMMISSURAL_NEURON_AXON_GUIDANCE	-0.111111	0.436301	0.804539	1	1	-0.19774	-0.240333	P <= N	-0.224579	1
GOBP_COMMON_BILE_DUCT_DEVELOPMENT	-0.0692432	0.629397	0.875852	1	1	-0.319948	-0.370989	P <= N	-0.352111	1
GOBP_COMMON_MYELOID_PROGENITOR_CELL_PROLIFERATION	-0.188406	0.184369	0.699418	1	1	-0.0968691	-0.218945	P <= N	-0.173793	1
GOBP_COMMON_PARTNER_SMAD_PROTEIN_PHOSPHORYLATION	-0.214171	0.130653	0.679615	1	1	-0.203917	-0.290634	P <= N	-0.258561	1
GOBP_COMPARTMENT_PATTERN_SPECIFICATION	-0.21256	0.133613	0.679615	1	1	-0.306074	-0.413802	P <= N	-0.373957	1
GOBP_COMPLEMENT_ACTIVATION	-0.0354267	0.807207	0.941108	1	1	-0.350827	-0.355881	P <= N	-0.354012	1
GOBP_COMPLEMENT_ACTIVATION_ALTERNATIVE_PATHWAY	0.0499195	0.72917	0.91571	1	1	-0.194397	-0.185424	N <= P	-0.188743	1
GOBP_SENSORY_PERCEPTION	0.346216	0.013564	0.679615	1	1	0.0189152	0.0607136	N < P	0.045254	1
GOBP_COMPLEMENT_DEPENDENT_CYTOTOXICITY	0.0273752	0.85145	0.955733	1	1	-0.163903	-0.172569	N <= P	-0.169364	1
GOBP_COMPLEMENT_RECEPTOR_MEDIATED_SIGNALING_PATHWAY	-0.00805153	0.95927	0.988638	1	1	-0.0760877	-0.114741	P <= N	-0.100444	1
GOBP_CONNECTIVE_TISSUE_DEVELOPMENT	-0.0144928	0.92315	0.978759	1	1	-0.196725	-0.19415	P <= N	-0.195103	1
GOBP_CONNECTIVE_TISSUE_REPLACEMENT	-0.0772947	0.589597	0.866609	1	1	-0.230504	-0.2648	P <= N	-0.252115	1
GOBP_CONNECTIVE_TISSUE_REPLACEMENT_INVOLVED_IN_INFLAMMATORY_RESPONSE_WOUND_HEALING	0.0305958	0.833689	0.949423	1	1	-0.309954	-0.318387	N <= P	-0.315268	1
GOBP_CONSTITUTIVE_HETEROCHROMATIN_ASSEMBLY	-0.196457	0.166087	0.687208	1	1	-0.249511	-0.323373	P <= N	-0.296054	1
GOBP_CONSTITUTIVE_SECRETORY_PATHWAY	-0.251208	0.0754908	0.679615	1	1	0.0798515	-0.081823	P <= N	-0.0220256	1
GOBP_CONVERGENT_EXTENSION	0.167472	0.238679	0.71528	1	1	-0.378178	-0.306187	N <= P	-0.332814	1
GOBP_CONVERGENT_EXTENSION_INVOLVED_IN_AXIS_ELONGATION	0.0724638	0.613341	0.872654	1	1	-0.196404	-0.14296	N <= P	-0.162727	1
GOBP_CONVERGENT_EXTENSION_INVOLVED_IN_GASTRULATION	0.0708535	0.621347	0.87353	1	1	-0.368345	-0.320966	N <= P	-0.33849	1
GOBP_CONVERGENT_EXTENSION_INVOLVED_IN_ORGANOGENESIS	0.191626	0.176887	0.694333	1	1	-0.408624	-0.332317	N <= P	-0.36054	1
GOBP_COP9_SIGNALOSOME_ASSEMBLY	0.0644122	0.653808	0.885189	1	1	-0.189155	-0.149866	N <= P	-0.164397	1
GOBP_ADULT_HEART_DEVELOPMENT	0.344605	0.0140195	0.679615	1	1	-0.14534	-0.0187261	N < P	-0.0655558	1
GOBP_COPII_COATED_VESICLE_BUDDING	-0.26248	0.0630628	0.679615	1	1	-0.10862	-0.244525	P <= N	-0.194259	1
GOBP_COPII_COATED_VESICLE_CARGO_LOADING	-0.252818	0.0736032	0.679615	1	1	-0.0552279	-0.210285	P <= N	-0.152935	1
GOBP_COPPER_ION_HOMEOSTASIS	-0.0772947	0.589597	0.866609	1	1	-0.166266	-0.201243	P <= N	-0.188306	1
GOBP_COPPER_ION_IMPORT	-0.246377	0.081388	0.679615	1	1	0.117091	-0.0347972	P <= N	0.0213807	1
GOBP_COPPER_ION_TRANSMEMBRANE_TRANSPORT	-0.275362	0.050956	0.679615	1	1	0.0434319	-0.150472	P <= N	-0.0787541	1
GOBP_COPPER_ION_TRANSPORT	-0.0515298	0.720651	0.910619	1	1	-0.145682	-0.147375	P <= N	-0.146749	1
GOBP_COPULATION	0.220612	0.119312	0.679615	1	1	-0.0113794	0.0936778	N <= P	0.054821	1
GOBP_CORNEA_DEVELOPMENT_IN_CAMERA_TYPE_EYE	-0.0676329	0.637492	0.879935	1	1	-0.0599145	-0.0987409	P <= N	-0.0843805	1
GOBP_CORNIFICATION	0.0515298	0.720651	0.910619	1	1	-0.295616	-0.260312	N <= P	-0.27337	1
GOBP_CORONARY_ARTERY_MORPHOGENESIS	-0.0853462	0.550983	0.851609	1	1	-0.174724	-0.214439	P <= N	-0.19975	1
GOBP_CORONARY_VASCULATURE_DEVELOPMENT	-0.0466989	0.746305	0.92187	1	1	-0.199346	-0.210521	P <= N	-0.206388	1
GOBP_CORONARY_VASCULATURE_MORPHOGENESIS	-0.0402576	0.780941	0.932432	1	1	-0.202864	-0.224542	P <= N	-0.216524	1
GOBP_CORPUS_CALLOSUM_DEVELOPMENT	-0.175523	0.216605	0.704761	1	1	-0.195266	-0.260894	P <= N	-0.236621	1
GOBP_CORPUS_CALLOSUM_MORPHOGENESIS	-0.275362	0.050956	0.679615	1	1	-0.102727	-0.24286	P <= N	-0.19103	1
GOBP_CORTICAL_ACTIN_CYTOSKELETON_ORGANIZATION	-0.170692	0.229668	0.709326	1	1	-0.285731	-0.32459	P <= N	-0.310217	1
GOBP_CORTICAL_CYTOSKELETON_ORGANIZATION	-0.190016	0.1806	0.697068	1	1	-0.248001	-0.299836	P <= N	-0.280664	1
GOBP_CORTICOSPINAL_TRACT_MORPHOGENESIS	0.128824	0.366052	0.772817	1	1	-0.331442	-0.257488	N <= P	-0.284841	1
GOBP_CORTICOSTEROID_HORMONE_SECRETION	0.0805153	0.574004	0.862458	1	1	-0.0326357	-0.00935868	N <= P	-0.017968	1
GOBP_CORTICOSTEROID_RECEPTOR_SIGNALING_PATHWAY	-0.0724638	0.613341	0.872654	1	1	-0.171243	-0.223181	P <= N	-0.203972	1
GOBP_CORTICOTROPIN_SECRETION	0.141707	0.319618	0.750997	1	1	0.160537	0.233517	N <= P	0.206524	1
GOBP_GONADOTROPIN_SECRETION	0.344605	0.0140195	0.679615	1	1	-0.195175	-0.0417724	N < P	-0.0985105	1
GOBP_DETERMINATION_OF_DIGESTIVE_TRACT_LEFT_RIGHT_ASYMMETRY	0.341385	0.0149705	0.679615	1	1	-0.267486	-0.102618	N < P	-0.163596	1
GOBP_CORTISOL_SECRETION	0.125604	0.378278	0.780569	1	1	0.200296	0.239861	N <= P	0.225227	1
GOBP_COTRANSLATIONAL_PROTEIN_TARGETING_TO_MEMBRANE	-0.186795	0.188195	0.700646	1	1	-0.151607	-0.222067	P <= N	-0.196007	1
GOBP_CRANIAL_GANGLION_DEVELOPMENT	0.0756844	0.597465	0.869208	1	1	-0.34646	-0.277272	N <= P	-0.302862	1
GOBP_CRANIAL_NERVE_DEVELOPMENT	-0.057971	0.686928	0.899021	1	1	-0.0979597	-0.117937	P <= N	-0.110548	1
GOBP_CRANIAL_NERVE_FORMATION	-0.020934	0.887186	0.965628	1	1	0.128636	0.12076	P <= N	0.123673	1
GOBP_CRANIAL_NERVE_MORPHOGENESIS	0.0177134	0.905144	0.972656	1	1	-0.155561	-0.147326	N <= P	-0.150372	1
GOBP_CRANIAL_NERVE_STRUCTURAL_ORGANIZATION	0.133655	0.348174	0.764879	1	1	-0.241956	-0.156965	N <= P	-0.1884	1
GOBP_CRANIAL_SKELETAL_SYSTEM_DEVELOPMENT	-0.185185	0.192079	0.702618	1	1	-0.171282	-0.205293	P <= N	-0.192714	1
GOBP_CRANIAL_SUTURE_MORPHOGENESIS	0.112721	0.429615	0.802164	1	1	-0.0478098	0.00275125	N <= P	-0.0159494	1
GOBP_CRANIOFACIAL_SUTURE_MORPHOGENESIS	-0.0499195	0.72917	0.91571	1	1	-0.0687617	-0.0779905	P <= N	-0.0745771	1
GOBP_CRD_MEDIATED_MRNA_STABILIZATION	-0.183575	0.19602	0.702618	1	1	-0.293543	-0.351945	P <= N	-0.330344	1
GOBP_CRISTAE_FORMATION	0.120773	0.397077	0.788092	1	1	-0.188755	-0.119229	N <= P	-0.144944	1
GOBP_CYCLIC_GMP_AMP_TRANSMEMBRANE_IMPORT_ACROSS_PLASMA_MEMBRANE	0.0273752	0.85145	0.955733	1	1	-0.380903	-0.353403	N <= P	-0.363574	1
GOBP_CYCLIC_NUCLEOTIDE_BIOSYNTHETIC_PROCESS	-0.0628019	0.662028	0.888455	1	1	-0.153536	-0.164325	P <= N	-0.160335	1
GOBP_CYCLIC_NUCLEOTIDE_CATABOLIC_PROCESS	0.183575	0.19602	0.702618	1	1	-0.255087	-0.163289	N <= P	-0.197242	1
GOBP_CYCLIC_NUCLEOTIDE_MEDIATED_SIGNALING	0.167472	0.238679	0.71528	1	1	-0.125564	-0.0879491	N <= P	-0.101861	1
GOBP_CYCLIC_NUCLEOTIDE_METABOLIC_PROCESS	0.0434783	0.763565	0.927765	1	1	-0.173497	-0.146506	N <= P	-0.156489	1
GOBP_CYCLOOXYGENASE_PATHWAY	0.0161031	0.914142	0.974872	1	1	-0.0033293	-0.0173284	N <= P	-0.0121506	1
GOBP_MONOAMINE_TRANSPORT	0.341385	0.0149705	0.679615	1	1	-0.152995	-0.080732	N < P	-0.10746	1
GOBP_CYSTEINE_METABOLIC_PROCESS	0.191626	0.176887	0.694333	1	1	0.0992358	0.219463	N <= P	0.174995	1
GOBP_CYTIDINE_METABOLIC_PROCESS	-0.0547504	0.703718	0.905613	1	1	-0.0246892	-0.0545317	P <= N	-0.043494	1
GOBP_CYTIDINE_TO_URIDINE_EDITING	-0.146538	0.303231	0.740948	1	1	0.124566	0.0463533	P <= N	0.0752812	1
GOBP_CYTOCHROME_COMPLEX_ASSEMBLY	-0.00161031	0.995473	0.998544	1	1	-0.156899	-0.145151	P <= N	-0.149496	1
GOBP_CYTOKINE_MEDIATED_SIGNALING_PATHWAY	-0.135266	0.342338	0.762364	1	1	-0.228506	-0.263793	P <= N	-0.250742	1
GOBP_CYTOKINE_PRODUCTION	-0.140097	0.325205	0.754748	1	1	-0.256508	-0.294956	P <= N	-0.280736	1
GOBP_CYTOKINE_PRODUCTION_INVOLVED_IN_IMMUNE_RESPONSE	-0.135266	0.342338	0.762364	1	1	-0.32714	-0.375874	P <= N	-0.357849	1
GOBP_CYTOKINE_PRODUCTION_INVOLVED_IN_INFLAMMATORY_RESPONSE	-0.0628019	0.662028	0.888455	1	1	-0.222253	-0.241893	P <= N	-0.234629	1
GOBP_CYTOKINESIS	-0.175523	0.216605	0.704761	1	1	-0.217593	-0.259443	P <= N	-0.243964	1
GOBP_CYTOKINETIC_PROCESS	-0.223833	0.113935	0.679615	1	1	-0.222473	-0.3348	P <= N	-0.293255	1
GOBP_CYTOLYSIS	-0.0724638	0.613341	0.872654	1	1	-0.111839	-0.139903	P <= N	-0.129523	1
GOBP_CYTOLYSIS_BY_HOST_OF_SYMBIONT_CELLS	0.0644122	0.653808	0.885189	1	1	0.0556463	0.0819357	N <= P	0.0722123	1
GOBP_CYTOPLASM_ORGANIZATION	-0.10789	0.449849	0.810274	1	1	-0.17292	-0.207375	P <= N	-0.194632	1
GOBP_CYTOPLASMIC_MICROTUBULE_ORGANIZATION	-0.183575	0.19602	0.702618	1	1	-0.216594	-0.292683	P <= N	-0.26454	1
GOBP_MYOSIN_FILAMENT_ORGANIZATION	0.341385	0.0149705	0.679615	1	1	-0.422289	-0.25725	N < P	-0.318292	1
GOBP_NEGATIVE_REGULATION_OF_PLASMINOGEN_ACTIVATION	0.341385	0.0149705	0.679615	1	1	-0.486549	-0.315115	N < P	-0.378522	1
GOBP_CYTOPLASMIC_SEQUESTERING_OF_NF_KAPPAB	-0.117552	0.409912	0.790931	1	1	-0.289445	-0.292469	P <= N	-0.291351	1
GOBP_CYTOPLASMIC_SEQUESTERING_OF_PROTEIN	-0.0901771	0.528419	0.843169	1	1	-0.375692	-0.379306	P <= N	-0.377969	1
GOBP_CYTOPLASMIC_SEQUESTERING_OF_TRANSCRIPTION_FACTOR	-0.10789	0.449849	0.810274	1	1	-0.379283	-0.374212	P <= N	-0.376087	1
GOBP_CYTOPLASMIC_TRANSLATION	-0.037037	0.798426	0.93802	1	1	-0.361774	-0.328304	P <= N	-0.340683	1
GOBP_CYTOPLASMIC_TRANSLATIONAL_ELONGATION	0.0305958	0.833689	0.949423	1	1	-0.222989	-0.190406	N <= P	-0.202457	1
GOBP_CYTOPLASMIC_TRANSLATIONAL_INITIATION	-0.130435	0.360031	0.770584	1	1	-0.347468	-0.366617	P <= N	-0.359534	1
GOBP_CYTOSKELETON_DEPENDENT_CYTOKINESIS	-0.133655	0.348174	0.764879	1	1	-0.235154	-0.274711	P <= N	-0.26008	1
GOBP_CYTOSKELETON_DEPENDENT_INTRACELLULAR_TRANSPORT	-0.217391	0.124883	0.679615	1	1	-0.211685	-0.289995	P <= N	-0.261031	1
GOBP_CYTOSKELETON_ORGANIZATION	-0.175523	0.216605	0.704761	1	1	-0.236804	-0.267943	P <= N	-0.256426	1
GOBP_CYTOSOLIC_CALCIUM_ION_TRANSPORT	-0.0128824	0.932168	0.980724	1	1	-0.127891	-0.13092	P <= N	-0.1298	1
GOBP_CYTOSOLIC_TRANSPORT	-0.275362	0.050956	0.679615	1	1	-0.198008	-0.291871	P <= N	-0.257154	1
GOBP_D_AMINO_ACID_TRANSPORT	0.057971	0.686928	0.899021	1	1	0.028039	0.0636457	N <= P	0.0504761	1
GOBP_D_ASPARTATE_IMPORT_ACROSS_PLASMA_MEMBRANE	0.099839	0.484728	0.823611	1	1	0.0143589	0.0705318	N <= P	0.0497555	1
GOBP_DAMP_METABOLIC_PROCESS	-0.00161031	0.995473	0.998544	1	1	0.0394631	0.0375013	P <= N	0.0382269	1
GOBP_DCMP_CATABOLIC_PROCESS	0.228663	0.106224	0.679615	1	1	-0.270562	-0.136588	N <= P	-0.18614	1
GOBP_DE_NOVO_AMP_BIOSYNTHETIC_PROCESS	0.020934	0.887186	0.965628	1	1	-0.398186	-0.360174	N <= P	-0.374233	1
GOBP_DE_NOVO_CENTRIOLE_ASSEMBLY	-0.15942	0.262272	0.724224	1	1	-0.185012	-0.2588	P <= N	-0.231508	1
GOBP_DE_NOVO_NAD_BIOSYNTHETIC_PROCESS	-0.0708535	0.621347	0.87353	1	1	-0.0347158	-0.101426	P <= N	-0.0767521	1
GOBP_DE_NOVO_PROTEIN_FOLDING	-0.0563607	0.695304	0.901478	1	1	-0.359939	-0.370076	P <= N	-0.366326	1
GOBP_DE_NOVO_PYRIMIDINE_NUCLEOBASE_BIOSYNTHETIC_PROCESS	-0.270531	0.0552494	0.679615	1	1	-0.189119	-0.348905	P <= N	-0.289806	1
GOBP_DEADENYLATION_DEPENDENT_DECAPPING_OF_NUCLEAR_TRANSCRIBED_MRNA	-0.0772947	0.589597	0.866609	1	1	-0.422563	-0.430678	P <= N	-0.427676	1
GOBP_DECIDUALIZATION	0.15942	0.262272	0.724224	1	1	-0.294124	-0.22284	N <= P	-0.249206	1
GOBP_DEDIFFERENTIATION	0.167472	0.238679	0.71528	1	1	-0.125877	-0.0661164	N <= P	-0.0882197	1
GOBP_DEFENSE_RESPONSE	-0.128824	0.366052	0.772817	1	1	-0.234959	-0.262871	P <= N	-0.252547	1
GOBP_DEFENSE_RESPONSE_TO_BACTERIUM	-0.0563607	0.695304	0.901478	1	1	-0.23209	-0.236036	P <= N	-0.234577	1
GOBP_DEFENSE_RESPONSE_TO_FUNGUS	0.00805153	0.95927	0.988638	1	1	-0.120519	-0.111209	N <= P	-0.114652	1
GOBP_DEFENSE_RESPONSE_TO_GRAM_NEGATIVE_BACTERIUM	-0.0322061	0.824839	0.947018	1	1	-0.125711	-0.130364	P <= N	-0.128643	1
GOBP_DEFENSE_RESPONSE_TO_GRAM_POSITIVE_BACTERIUM	-0.0756844	0.597465	0.869208	1	1	-0.274187	-0.295396	P <= N	-0.287551	1
GOBP_DEFENSE_RESPONSE_TO_OTHER_ORGANISM	-0.146538	0.303231	0.740948	1	1	-0.258838	-0.29394	P <= N	-0.280957	1
GOBP_DEFENSE_RESPONSE_TO_SYMBIONT	-0.154589	0.277166	0.729156	1	1	-0.271035	-0.319847	P <= N	-0.301793	1
GOBP_DEFENSE_RESPONSE_TO_TUMOR_CELL	0.0144928	0.92315	0.978759	1	1	-0.138262	-0.120073	N <= P	-0.1268	1
GOBP_DEFINITIVE_ERYTHROCYTE_DIFFERENTIATION	-0.00161031	0.995473	0.998544	1	1	-0.223406	-0.214432	P <= N	-0.217751	1
GOBP_DEFINITIVE_HEMOPOIESIS	-0.0193237	0.896159	0.969006	1	1	-0.290509	-0.288043	P <= N	-0.288955	1
GOBP_DEHYDROASCORBIC_ACID_TRANSPORT	-0.204509	0.149186	0.68033	1	1	-0.0146727	-0.133606	P <= N	-0.0896173	1
GOBP_DELAMINATION	-0.148148	0.297894	0.738311	1	1	-0.437404	-0.510622	P <= N	-0.483542	1
GOBP_DEMETHYLATION	-0.144928	0.308631	0.743144	1	1	-0.166974	-0.21302	P <= N	-0.195989	1
GOBP_DENDRITE_ARBORIZATION	0.132045	0.354071	0.768743	1	1	-0.348491	-0.299398	N <= P	-0.317556	1
GOBP_DENDRITE_DEVELOPMENT	-0.0966184	0.499074	0.831151	1	1	-0.176478	-0.196987	P <= N	-0.189402	1
GOBP_DENDRITE_EXTENSION	0.0515298	0.720651	0.910619	1	1	-0.0964112	-0.0847331	N <= P	-0.0890524	1
GOBP_DENDRITE_MORPHOGENESIS	-0.117552	0.409912	0.790931	1	1	-0.170621	-0.198607	P <= N	-0.188256	1
GOBP_DENDRITE_SELF_AVOIDANCE	0.0144928	0.92315	0.978759	1	1	-0.0148087	-0.00302181	N <= P	-0.00738135	1
GOBP_DENDRITIC_CELL_ANTIGEN_PROCESSING_AND_PRESENTATION	0.0756844	0.597465	0.869208	1	1	-0.514792	-0.484674	N <= P	-0.495813	1
GOBP_DENDRITIC_CELL_APOPTOTIC_PROCESS	0.111111	0.436301	0.804539	1	1	-0.34581	-0.30318	N <= P	-0.318947	1
GOBP_DENDRITIC_CELL_CHEMOTAXIS	-0.10789	0.449849	0.810274	1	1	-0.124846	-0.183974	P <= N	-0.162105	1
GOBP_DENDRITIC_CELL_CYTOKINE_PRODUCTION	-0.122383	0.39075	0.78573	1	1	-0.091617	-0.182867	P <= N	-0.149117	1
GOBP_DENDRITIC_CELL_DIFFERENTIATION	0.0499195	0.72917	0.91571	1	1	-0.458559	-0.450443	N <= P	-0.453445	1
GOBP_DENDRITIC_CELL_MIGRATION	-0.120773	0.397077	0.788092	1	1	-0.150824	-0.229012	P <= N	-0.200093	1
GOBP_DENDRITIC_SPINE_DEVELOPMENT	-0.151369	0.287406	0.734905	1	1	-0.17145	-0.200447	P <= N	-0.189722	1
GOBP_POSITIVE_REGULATION_OF_BONE_RESORPTION	0.339775	0.0154667	0.679615	1	1	-0.333553	-0.214169	N < P	-0.258325	1
GOBP_DENDRITIC_SPINE_MORPHOGENESIS	-0.115942	0.41642	0.795227	1	1	-0.141271	-0.164219	P <= N	-0.155732	1
GOBP_DENDRITIC_TRANSPORT	-0.099839	0.484728	0.823611	1	1	-0.301897	-0.330925	P <= N	-0.320189	1
GOBP_DENSE_CORE_GRANULE_EXOCYTOSIS	0.0273752	0.85145	0.955733	1	1	0.102782	0.129731	N <= P	0.119763	1
GOBP_DENSE_CORE_GRANULE_TRANSPORT	-0.136876	0.336565	0.761076	1	1	0.0563691	-0.0152772	P <= N	0.0112221	1
GOBP_DENTATE_GYRUS_DEVELOPMENT	0.0354267	0.807207	0.941108	1	1	0.051529	0.0517589	N <= P	0.0516739	1
GOBP_DENTINOGENESIS	0.235105	0.096584	0.679615	1	1	-0.421664	-0.335476	N <= P	-0.367354	1
GOBP_DEOXYRIBONUCLEOSIDE_CATABOLIC_PROCESS	-0.0950081	0.506329	0.834417	1	1	0.0459988	0.00404991	P <= N	0.0195653	1
GOBP_DEOXYRIBONUCLEOSIDE_DIPHOSPHATE_METABOLIC_PROCESS	-0.198068	0.162598	0.684479	1	1	0.00913112	-0.121803	P <= N	-0.0733752	1
GOBP_DEOXYRIBONUCLEOSIDE_METABOLIC_PROCESS	-0.0499195	0.72917	0.91571	1	1	-0.115926	-0.13781	P <= N	-0.129716	1
GOBP_DEOXYRIBONUCLEOSIDE_MONOPHOSPHATE_BIOSYNTHETIC_PROCESS	-0.0837359	0.558607	0.855133	1	1	-0.397228	-0.395405	P <= N	-0.396079	1
GOBP_DEOXYRIBONUCLEOSIDE_MONOPHOSPHATE_CATABOLIC_PROCESS	0.10789	0.449849	0.810274	1	1	-0.091045	-0.0191708	N <= P	-0.0457544	1
GOBP_DEOXYRIBONUCLEOSIDE_MONOPHOSPHATE_METABOLIC_PROCESS	-0.0128824	0.932168	0.980724	1	1	-0.195878	-0.185467	P <= N	-0.189317	1
GOBP_DEOXYRIBONUCLEOSIDE_TRIPHOSPHATE_BIOSYNTHETIC_PROCESS	-0.099839	0.484728	0.823611	1	1	-0.170522	-0.206729	P <= N	-0.193337	1
GOBP_DEOXYRIBONUCLEOSIDE_TRIPHOSPHATE_CATABOLIC_PROCESS	-0.0724638	0.613341	0.872654	1	1	-0.146647	-0.176273	P <= N	-0.165315	1
GOBP_DEOXYRIBONUCLEOSIDE_TRIPHOSPHATE_METABOLIC_PROCESS	-0.0756844	0.597465	0.869208	1	1	-0.22455	-0.222436	P <= N	-0.223218	1
GOBP_DEOXYRIBONUCLEOTIDE_BIOSYNTHETIC_PROCESS	-0.0740741	0.60538	0.870736	1	1	-0.331594	-0.34033	P <= N	-0.337099	1
GOBP_DEOXYRIBOSE_PHOSPHATE_CATABOLIC_PROCESS	-0.0499195	0.72917	0.91571	1	1	-0.163876	-0.162928	P <= N	-0.163279	1
GOBP_DEOXYRIBOSE_PHOSPHATE_METABOLIC_PROCESS	-0.099839	0.484728	0.823611	1	1	-0.204325	-0.218463	P <= N	-0.213234	1
GOBP_DEPHOSPHORYLATION	-0.227053	0.108747	0.679615	1	1	-0.24394	-0.274937	P <= N	-0.263472	1
GOBP_DEPHOSPHORYLATION_OF_RNA_POLYMERASE_II_C_TERMINAL_DOMAIN	-0.138486	0.330854	0.756881	1	1	-0.488471	-0.499342	P <= N	-0.495321	1
GOBP_DEPYRIMIDINATION	-0.0112721	0.941195	0.984446	1	1	-0.259953	-0.243468	P <= N	-0.249565	1
GOBP_DERMATAN_SULFATE_BIOSYNTHETIC_PROCESS	-0.165862	0.243275	0.71809	1	1	-0.223989	-0.280606	P <= N	-0.259665	1
GOBP_DERMATAN_SULFATE_METABOLIC_PROCESS	-0.099839	0.484728	0.823611	1	1	-0.203145	-0.244939	P <= N	-0.229481	1
GOBP_DERMATAN_SULFATE_PROTEOGLYCAN_METABOLIC_PROCESS	-0.0257649	0.860359	0.957673	1	1	-0.336551	-0.326324	P <= N	-0.330106	1
GOBP_RESPONSE_TO_AMPHETAMINE	0.339775	0.0154667	0.679615	1	1	-0.174531	-0.0641895	N < P	-0.105001	1
GOBP_AMACRINE_CELL_DIFFERENTIATION	0.338164	0.015977	0.679615	1	1	0.323136	0.466431	N < P	0.413431	1
GOBP_DETECTION_OF_BACTERIAL_LIPOPROTEIN	-0.20934	0.139686	0.679615	1	1	-0.00132943	-0.159062	P <= N	-0.100722	1
GOBP_DETECTION_OF_BIOTIC_STIMULUS	-0.175523	0.216605	0.704761	1	1	-0.459265	-0.486997	P <= N	-0.47674	1
GOBP_DETECTION_OF_CALCIUM_ION	0.170692	0.229668	0.709326	1	1	-0.0417419	0.0179997	N <= P	-0.00409656	1
GOBP_DETECTION_OF_CELL_DENSITY	-0.230274	0.103746	0.679615	1	1	0.00821738	-0.113901	P <= N	-0.0687342	1
GOBP_DETECTION_OF_CHEMICAL_STIMULUS_INVOLVED_IN_SENSORY_PERCEPTION_OF_TASTE	-0.0338164	0.816012	0.944493	1	1	0.015914	0.0105502	P <= N	0.0125341	1
GOBP_DETECTION_OF_EXTERNAL_BIOTIC_STIMULUS	-0.0692432	0.629397	0.875852	1	1	-0.549608	-0.56424	P <= N	-0.558828	1
GOBP_DETECTION_OF_LIGHT_STIMULUS	0.256039	0.0699424	0.679615	1	1	-0.0336153	0.0255209	N <= P	0.00364861	1
GOBP_DETECTION_OF_LIGHT_STIMULUS_INVOLVED_IN_SENSORY_PERCEPTION	0.223833	0.113935	0.679615	1	1	-0.120962	-0.0432794	N <= P	-0.0720113	1
GOBP_DETECTION_OF_MECHANICAL_STIMULUS	0.207729	0.1428	0.68033	1	1	-0.150838	-0.0888914	N <= P	-0.111803	1
GOBP_PARAXIAL_MESODERM_FORMATION	0.336554	0.0165019	0.679615	1	1	-0.403569	-0.242442	N < P	-0.302037	1
GOBP_DETECTION_OF_MECHANICAL_STIMULUS_INVOLVED_IN_SENSORY_PERCEPTION_OF_PAIN	0.215781	0.127743	0.679615	1	1	-0.187727	-0.0901891	N <= P	-0.126265	1
GOBP_DETECTION_OF_MECHANICAL_STIMULUS_INVOLVED_IN_SENSORY_PERCEPTION_OF_SOUND	0.251208	0.0754908	0.679615	1	1	-0.17147	-0.0672971	N <= P	-0.105827	1
GOBP_DETECTION_OF_MOLECULE_OF_BACTERIAL_ORIGIN	-0.10628	0.456711	0.814035	1	1	-0.423201	-0.485987	P <= N	-0.462765	1
GOBP_DETECTION_OF_MUSCLE_STRETCH	0.0805153	0.574004	0.862458	1	1	-0.0690711	0.00445466	N <= P	-0.0227398	1
GOBP_DETECTION_OF_OTHER_ORGANISM	-0.0305958	0.833689	0.949423	1	1	-0.522733	-0.539665	P <= N	-0.533402	1
GOBP_DETECTION_OF_STIMULUS	0.230274	0.103746	0.679615	1	1	-0.014945	0.0287588	N <= P	0.0125944	1
GOBP_DETECTION_OF_STIMULUS_INVOLVED_IN_SENSORY_PERCEPTION	0.26409	0.061432	0.679615	1	1	0.137329	0.193189	N <= P	0.172528	1
GOBP_DETECTION_OF_STIMULUS_INVOLVED_IN_SENSORY_PERCEPTION_OF_PAIN	0.149758	0.292619	0.735222	1	1	-0.177589	-0.122637	N <= P	-0.142962	1
GOBP_DETECTION_OF_TEMPERATURE_STIMULUS	0.249597	0.077417	0.679615	1	1	-0.0761873	0.0109825	N <= P	-0.0212583	1
GOBP_DETECTION_OF_TEMPERATURE_STIMULUS_INVOLVED_IN_SENSORY_PERCEPTION	0.202899	0.152458	0.681509	1	1	-0.123568	-0.0545034	N <= P	-0.080048	1
GOBP_DETECTION_OF_TEMPERATURE_STIMULUS_INVOLVED_IN_SENSORY_PERCEPTION_OF_PAIN	0.151369	0.287406	0.734905	1	1	-0.210149	-0.155165	N <= P	-0.175501	1
GOBP_DETECTION_OF_MECHANICAL_STIMULUS_INVOLVED_IN_SENSORY_PERCEPTION	0.333333	0.0175966	0.679615	1	1	-0.164015	-0.068608	N < P	-0.103896	1
GOBP_DETECTION_OF_VISIBLE_LIGHT	0.256039	0.0699424	0.679615	1	1	-0.0282038	0.0283379	N <= P	0.00742522	1
GOBP_DETERMINATION_OF_ADULT_LIFESPAN	-0.228663	0.106224	0.679615	1	1	-0.202653	-0.260893	P <= N	-0.239352	1
GOBP_NEGATIVE_REGULATION_OF_HIGH_VOLTAGE_GATED_CALCIUM_CHANNEL_ACTIVITY	0.333333	0.0175966	0.679615	1	1	-0.412876	-0.22438	N < P	-0.294098	1
GOBP_DETERMINATION_OF_DORSAL_VENTRAL_ASYMMETRY	0.0917874	0.521003	0.840879	1	1	-0.223758	-0.18074	N <= P	-0.196651	1
GOBP_DETERMINATION_OF_LEFT_RIGHT_ASYMMETRY_IN_LATERAL_MESODERM	-0.117552	0.409912	0.790931	1	1	0.106141	0.0561786	P <= N	0.0746577	1
GOBP_REGULATION_OF_MITOTIC_CYTOKINESIS	0.330113	0.0187535	0.679615	1	1	-0.256727	-0.095783	N < P	-0.15531	1
GOCC_U4_SNRNP	0.330113	0.0187535	0.679615	1	1	-0.66895	-0.590003	N < P	-0.619202	1
GOBP_DETOXIFICATION	0.146538	0.303231	0.740948	1	1	-0.0391678	-0.0117001	N <= P	-0.0218594	1
GOBP_DETOXIFICATION_OF_COPPER_ION	0.0386473	0.789671	0.935233	1	1	0.317643	0.359858	N <= P	0.344244	1
GOBP_DETOXIFICATION_OF_NITROGEN_COMPOUND	0.148148	0.297894	0.738311	1	1	0.146926	0.249466	N <= P	0.21154	1
GOBP_DEVELOPMENT_OF_PRIMARY_FEMALE_SEXUAL_CHARACTERISTICS	0.246377	0.081388	0.679615	1	1	-0.145128	-0.0889138	N <= P	-0.109705	1
GOBP_DEVELOPMENT_OF_PRIMARY_SEXUAL_CHARACTERISTICS	0.188406	0.184369	0.699418	1	1	-0.185666	-0.157027	N <= P	-0.16762	1
GOBP_DEVELOPMENT_OF_SECONDARY_FEMALE_SEXUAL_CHARACTERISTICS	-0.0354267	0.807207	0.941108	1	1	-0.411528	-0.412165	P <= N	-0.411929	1
GOBP_DEVELOPMENT_OF_SECONDARY_SEXUAL_CHARACTERISTICS	-0.0289855	0.84256	0.952124	1	1	-0.395598	-0.400611	P <= N	-0.398757	1
GOBP_DEVELOPMENTAL_CELL_GROWTH	-0.0322061	0.824839	0.947018	1	1	-0.180156	-0.194385	P <= N	-0.189122	1
GOBP_DEVELOPMENTAL_GROWTH	-0.0628019	0.662028	0.888455	1	1	-0.176984	-0.189343	P <= N	-0.184772	1
GOBP_DEVELOPMENTAL_GROWTH_INVOLVED_IN_MORPHOGENESIS	-0.0257649	0.860359	0.957673	1	1	-0.196749	-0.203086	P <= N	-0.200742	1
GOBP_DEVELOPMENTAL_INDUCTION	0.0193237	0.896159	0.969006	1	1	-0.0954186	-0.0842359	N <= P	-0.088372	1
GOBP_DEVELOPMENTAL_MATURATION	0.00322061	0.986418	0.995413	1	1	-0.124033	-0.122335	N <= P	-0.122963	1
GOCC_JUNCTIONAL_MEMBRANE_COMPLEX	0.328502	0.0193561	0.679615	1	1	-0.146502	0.0778902	N < P	-0.00510417	1
GOBP_DEVELOPMENTAL_PROCESS_INVOLVED_IN_REPRODUCTION	-0.0225443	0.878228	0.963642	1	1	-0.158665	-0.161148	P <= N	-0.160229	1
GOMF_INHIBIN_BINDING	0.328502	0.0193561	0.679615	1	1	-0.214727	-0.0239799	N < P	-0.09453	1
GOBP_DIACYLGLYCEROL_METABOLIC_PROCESS	-0.15942	0.262272	0.724224	1	1	-0.104769	-0.164587	P <= N	-0.142462	1
GOBP_DIADENOSINE_POLYPHOSPHATE_CATABOLIC_PROCESS	-0.170692	0.229668	0.709326	1	1	-0.225318	-0.312381	P <= N	-0.28018	1
GOBP_DIADENOSINE_POLYPHOSPHATE_METABOLIC_PROCESS	-0.193237	0.173232	0.692793	1	1	-0.27943	-0.3615	P <= N	-0.331146	1
GOBP_DIAPEDESIS	-0.267311	0.0582736	0.679615	1	1	-0.0382554	-0.185492	P <= N	-0.131035	1
GOBP_NEGATIVE_REGULATION_OF_CGMP_MEDIATED_SIGNALING	0.326892	0.0199753	0.679615	1	1	-0.0492621	0.116367	N < P	0.0551072	1
GOBP_DICARBOXYLIC_ACID_BIOSYNTHETIC_PROCESS	0.127214	0.372134	0.775895	1	1	-0.177495	-0.132557	N <= P	-0.149178	1
GOBP_DICARBOXYLIC_ACID_CATABOLIC_PROCESS	0.151369	0.287406	0.734905	1	1	-0.0476267	0.0404849	N <= P	0.00789567	1
GOBP_DICARBOXYLIC_ACID_METABOLIC_PROCESS	0.0950081	0.506329	0.834417	1	1	-0.0629441	-0.0322551	N <= P	-0.0436058	1
GOBP_DICARBOXYLIC_ACID_TRANSPORT	0.15781	0.267175	0.727718	1	1	-0.0760357	-0.0544313	N <= P	-0.062422	1
GOBP_DICHOTOMOUS_SUBDIVISION_OF_AN_EPITHELIAL_TERMINAL_UNIT	0.0982287	0.491873	0.827238	1	1	-0.352612	-0.324189	N <= P	-0.334702	1
GOBP_DICHOTOMOUS_SUBDIVISION_OF_TERMINAL_UNITS_INVOLVED_IN_SALIVARY_GLAND_BRANCHING	0.020934	0.887186	0.965628	1	1	-0.406146	-0.371979	N <= P	-0.384616	1
GOBP_DIENCEPHALON_DEVELOPMENT	-0.0112721	0.941195	0.984446	1	1	0.0263576	0.0147547	P <= N	0.0190462	1
GOBP_DIET_INDUCED_THERMOGENESIS	-0.0563607	0.695304	0.901478	1	1	0.102226	0.0822046	P <= N	0.0896096	1
GOBP_DIGESTION	-0.128824	0.366052	0.772817	1	1	0.0855526	0.0656985	P <= N	0.0730418	1
GOBP_DIGESTIVE_SYSTEM_DEVELOPMENT	-0.178744	0.208194	0.704761	1	1	-0.0628921	-0.0867038	P <= N	-0.0778967	1
GOBP_DIGESTIVE_SYSTEM_PROCESS	-0.15942	0.262272	0.724224	1	1	0.0204391	-0.00647521	P <= N	0.00347939	1
GOBP_DIGESTIVE_TRACT_MORPHOGENESIS	-0.135266	0.342338	0.762364	1	1	-0.0805351	-0.112266	P <= N	-0.10053	1
GOBP_DIOL_BIOSYNTHETIC_PROCESS	-0.175523	0.216605	0.704761	1	1	-0.0510169	-0.128434	P <= N	-0.0998	1
GOBP_DIOL_METABOLIC_PROCESS	-0.175523	0.216605	0.704761	1	1	-0.0342314	-0.107821	P <= N	-0.0806032	1
GOBP_DIPEPTIDE_TRANSMEMBRANE_TRANSPORT	-0.143317	0.314093	0.746106	1	1	0.0748194	0.00922036	P <= N	0.033483	1
GOBP_DIPHOSPHOINOSITOL_POLYPHOSPHATE_METABOLIC_PROCESS	-0.00322061	0.986418	0.995413	1	1	-0.3684	-0.391939	P <= N	-0.383233	1
GOBP_DIRECT_OSSIFICATION	-0.00805153	0.95927	0.988638	1	1	-0.347164	-0.344453	P <= N	-0.345456	1
GOBP_DISACCHARIDE_METABOLIC_PROCESS	-0.217391	0.124883	0.679615	1	1	0.0123497	-0.0666593	P <= N	-0.0374368	1
GOBP_DISTAL_TUBULE_DEVELOPMENT	0.0708535	0.621347	0.87353	1	1	-0.0704665	-0.0297181	N <= P	-0.0447894	1
GOBP_DITERPENOID_BIOSYNTHETIC_PROCESS	0.0338164	0.816012	0.944493	1	1	-0.0456678	-0.0295534	N <= P	-0.0355135	1
GOBP_DIVALENT_INORGANIC_CATION_HOMEOSTASIS	-0.0144928	0.92315	0.978759	1	1	-0.0672889	-0.0687801	P <= N	-0.0682285	1
GOBP_DNA_BIOSYNTHETIC_PROCESS	-0.10467	0.46363	0.816296	1	1	-0.322053	-0.329267	P <= N	-0.326599	1
GOBP_DNA_CATABOLIC_PROCESS	0.117552	0.409912	0.790931	1	1	-0.13322	-0.0841916	N <= P	-0.102326	1
GOBP_DNA_CATABOLIC_PROCESS_ENDONUCLEOLYTIC	0.162641	0.252651	0.723589	1	1	-0.1597	-0.105642	N <= P	-0.125636	1
GOBP_DNA_CATABOLIC_PROCESS_EXONUCLEOLYTIC	-0.0563607	0.695304	0.901478	1	1	-0.149084	-0.175296	P <= N	-0.165601	1
GOBP_DNA_CONFORMATION_CHANGE	-0.241546	0.0876481	0.679615	1	1	-0.310884	-0.3315	P <= N	-0.323875	1
GOBP_DNA_CYTOSINE_DEAMINATION	-0.109501	0.443046	0.806963	1	1	-0.146456	-0.213464	P <= N	-0.18868	1
GOBP_DNA_DAMAGE_INDUCED_PROTEIN_PHOSPHORYLATION	-0.0805153	0.574004	0.862458	1	1	-0.242306	-0.28891	P <= N	-0.271673	1
GOBP_DNA_DAMAGE_RESPONSE_SIGNAL_TRANSDUCTION_BY_P53_CLASS_MEDIATOR	-0.175523	0.216605	0.704761	1	1	-0.247964	-0.277282	P <= N	-0.266438	1
GOBP_DNA_DAMAGE_RESPONSE_SIGNAL_TRANSDUCTION_BY_P53_CLASS_MEDIATOR_RESULTING_IN_CELL_CYCLE_ARREST	-0.0692432	0.629397	0.875852	1	1	-0.207206	-0.241612	P <= N	-0.228886	1
GOBP_DNA_DAMAGE_RESPONSE_SIGNAL_TRANSDUCTION_RESULTING_IN_TRANSCRIPTION	-0.164251	0.247932	0.720792	1	1	-0.117258	-0.174112	P <= N	-0.153084	1
GOBP_DNA_DEALKYLATION	-0.193237	0.173232	0.692793	1	1	-0.127961	-0.185419	P <= N	-0.164168	1
GOBP_DNA_DEALKYLATION_INVOLVED_IN_DNA_REPAIR	-0.125604	0.378278	0.780569	1	1	-0.291273	-0.313668	P <= N	-0.305385	1
GOBP_DNA_DEAMINATION	-0.0450886	0.75492	0.924932	1	1	-0.250799	-0.25412	P <= N	-0.252891	1
GOBP_DNA_DEPENDENT_DNA_REPLICATION	-0.204509	0.149186	0.68033	1	1	-0.327342	-0.361766	P <= N	-0.349034	1
GOBP_DNA_DEPENDENT_DNA_REPLICATION_MAINTENANCE_OF_FIDELITY	-0.123994	0.384483	0.782508	1	1	-0.326411	-0.347431	P <= N	-0.339657	1
GOBP_DNA_DOUBLE_STRAND_BREAK_PROCESSING	-0.194847	0.169632	0.69034	1	1	-0.267578	-0.324158	P <= N	-0.303231	1
GOBP_DNA_ENDOREDUPLICATION	-0.161031	0.257431	0.724119	1	1	-0.187294	-0.287138	P <= N	-0.250209	1
GOBP_DNA_GEOMETRIC_CHANGE	-0.225443	0.111317	0.679615	1	1	-0.35986	-0.390229	P <= N	-0.378996	1
GOBP_DNA_INTEGRATION	-0.117552	0.409912	0.790931	1	1	-0.145907	-0.189728	P <= N	-0.17352	1
GOBP_DNA_INTEGRITY_CHECKPOINT_SIGNALING	-0.185185	0.192079	0.702618	1	1	-0.386743	-0.419007	P <= N	-0.407074	1
GOBP_DNA_LIGATION	-0.207729	0.1428	0.68033	1	1	-0.242696	-0.332196	P <= N	-0.299093	1
GOBP_DNA_LIGATION_INVOLVED_IN_DNA_REPAIR	-0.112721	0.429615	0.802164	1	1	-0.23044	-0.31466	P <= N	-0.28351	1
GOBP_DNA_METABOLIC_PROCESS	-0.206119	0.145967	0.68033	1	1	-0.307757	-0.326963	P <= N	-0.319859	1
GOBP_DNA_METHYLATION	-0.21256	0.133613	0.679615	1	1	-0.203586	-0.233315	P <= N	-0.222319	1
GOBP_DNA_METHYLATION_DEPENDENT_HETEROCHROMATIN_ASSEMBLY	-0.238325	0.0920302	0.679615	1	1	-0.198649	-0.260743	P <= N	-0.237776	1
GOBP_DNA_METHYLATION_INVOLVED_IN_GAMETE_GENERATION	0.0338164	0.816012	0.944493	1	1	0.0104409	0.026373	N <= P	0.0204803	1
GOBP_DNA_METHYLATION_ON_CYTOSINE	0.167472	0.238679	0.71528	1	1	-0.291286	-0.20011	N <= P	-0.233832	1
GOBP_DNA_METHYLATION_OR_DEMETHYLATION	-0.219002	0.122073	0.679615	1	1	-0.175397	-0.208809	P <= N	-0.196451	1
GOBP_DNA_MODIFICATION	-0.231884	0.101314	0.679615	1	1	-0.19576	-0.220062	P <= N	-0.211073	1
GOBP_DNA_PACKAGING	-0.228663	0.106224	0.679615	1	1	-0.283836	-0.306251	P <= N	-0.297961	1
GOBP_DNA_PROTECTION	0.190016	0.1806	0.697068	1	1	-0.239795	-0.15145	N <= P	-0.184126	1
GOBP_DNA_RECOMBINATION	-0.177134	0.21237	0.704761	1	1	-0.312173	-0.328519	P <= N	-0.322473	1
GOBP_DNA_REPAIR	-0.225443	0.111317	0.679615	1	1	-0.33455	-0.361378	P <= N	-0.351455	1
GOBP_DNA_REPLICATION	-0.196457	0.166087	0.687208	1	1	-0.342678	-0.369952	P <= N	-0.359864	1
GOBP_DNA_REPLICATION_CHECKPOINT_SIGNALING	-0.0966184	0.499074	0.831151	1	1	-0.347163	-0.396296	P <= N	-0.378123	1
GOBP_DNA_REPLICATION_DEPENDENT_CHROMATIN_ORGANIZATION	0.0483092	0.737721	0.919456	1	1	-0.295943	-0.289983	N <= P	-0.292187	1
GOBP_DNA_REPLICATION_INDEPENDENT_CHROMATIN_ORGANIZATION	-0.0982287	0.491873	0.827238	1	1	-0.310084	-0.335196	P <= N	-0.325908	1
GOBP_DNA_REPLICATION_INITIATION	-0.170692	0.229668	0.709326	1	1	-0.339563	-0.38008	P <= N	-0.365094	1
GOBP_RENAL_WATER_TRANSPORT	0.325282	0.0206115	0.679615	1	1	-0.393788	-0.233853	N < P	-0.293007	1
GOBP_DNA_STRAND_ELONGATION	-0.230274	0.103746	0.679615	1	1	-0.467409	-0.523708	P <= N	-0.502885	1
GOBP_DNA_STRAND_ELONGATION_INVOLVED_IN_DNA_REPLICATION	-0.10306	0.470606	0.818603	1	1	-0.35933	-0.425938	P <= N	-0.401303	1
GOBP_DNA_SYNTHESIS_INVOLVED_IN_DNA_REPAIR	-0.0740741	0.60538	0.870736	1	1	-0.303444	-0.30385	P <= N	-0.3037	1
GOBP_DNA_TEMPLATED_TRANSCRIPTION_ELONGATION	-0.196457	0.166087	0.687208	1	1	-0.38754	-0.40452	P <= N	-0.39824	1
GOBP_DNA_TEMPLATED_TRANSCRIPTION_INITIATION	-0.238325	0.0920302	0.679615	1	1	-0.30024	-0.333785	P <= N	-0.321377	1
GOBP_DNA_TEMPLATED_TRANSCRIPTION_TERMINATION	-0.175523	0.216605	0.704761	1	1	-0.504962	-0.53317	P <= N	-0.522737	1
GOBP_DNA_TOPOLOGICAL_CHANGE	-0.21095	0.136624	0.679615	1	1	-0.370039	-0.444842	P <= N	-0.417176	1
GOBP_DNA_UNWINDING_INVOLVED_IN_DNA_REPLICATION	-0.161031	0.257431	0.724119	1	1	-0.347681	-0.433074	P <= N	-0.40149	1
GOBP_DOLICHOL_METABOLIC_PROCESS	-0.181965	0.200019	0.703143	1	1	-0.236451	-0.315844	P <= N	-0.28648	1
GOCC_CARDIAC_MYOFIBRIL	0.325282	0.0206115	0.679615	1	1	0.0256924	0.220156	N < P	0.148231	1
GOBP_DOPAMINE_BIOSYNTHETIC_PROCESS	0.0869565	0.54341	0.848987	1	1	-0.0790049	-0.0450807	N <= P	-0.057628	1
GOBP_DOPAMINE_METABOLIC_PROCESS	0.00644122	0.968316	0.99099	1	1	0.000776887	0.000185612	N <= P	0.000404303	1
GOBP_DOPAMINE_RECEPTOR_SIGNALING_PATHWAY	-0.0515298	0.720651	0.910619	1	1	-0.138199	-0.145222	P <= N	-0.142624	1
GOBP_DOPAMINE_SECRETION	0.251208	0.0754908	0.679615	1	1	-0.096893	-0.0180479	N <= P	-0.0472098	1
GOBP_DOPAMINE_TRANSPORT	0.273752	0.0523554	0.679615	1	1	-0.126939	-0.0495199	N <= P	-0.0781544	1
GOBP_DOPAMINERGIC_NEURON_DIFFERENTIATION	0.15942	0.262272	0.724224	1	1	0.0259882	0.0720765	N <= P	0.0550301	1
GOBP_DORSAL_AORTA_DEVELOPMENT	0.10306	0.470606	0.818603	1	1	-0.389792	-0.335153	N <= P	-0.355362	1
GOBP_DORSAL_AORTA_MORPHOGENESIS	0.123994	0.384483	0.782508	1	1	-0.44549	-0.406822	N <= P	-0.421124	1
GOBP_DORSAL_ROOT_GANGLION_DEVELOPMENT	-0.170692	0.229668	0.709326	1	1	-0.31502	-0.381802	P <= N	-0.357102	1
GOBP_DORSAL_SPINAL_CORD_DEVELOPMENT	0.228663	0.106224	0.679615	1	1	0.115315	0.20262	N <= P	0.170329	1
GOMF_BMP_BINDING	0.325282	0.0206115	0.679615	1	1	-0.147403	-0.0261059	N < P	-0.0709692	1
GOBP_DORSAL_VENTRAL_NEURAL_TUBE_PATTERNING	-0.175523	0.216605	0.704761	1	1	-0.0847713	-0.153034	P <= N	-0.127786	1
GOBP_DORSAL_VENTRAL_PATTERN_FORMATION	-0.21256	0.133613	0.679615	1	1	-0.0143358	-0.0489844	P <= N	-0.0361692	1
GOBP_DOSAGE_COMPENSATION	-0.191626	0.176887	0.694333	1	1	-0.256267	-0.333054	P <= N	-0.304654	1
GOBP_DOUBLE_STRAND_BREAK_REPAIR	-0.188406	0.184369	0.699418	1	1	-0.320774	-0.347413	P <= N	-0.33756	1
GOBP_DOUBLE_STRAND_BREAK_REPAIR_INVOLVED_IN_MEIOTIC_RECOMBINATION	-0.180354	0.204077	0.704551	1	1	-0.210903	-0.340663	P <= N	-0.29267	1
GOBP_DOUBLE_STRAND_BREAK_REPAIR_VIA_BREAK_INDUCED_REPLICATION	-0.0450886	0.75492	0.924932	1	1	-0.329223	-0.371471	P <= N	-0.355845	1
GOBP_DOUBLE_STRAND_BREAK_REPAIR_VIA_CLASSICAL_NONHOMOLOGOUS_END_JOINING	-0.109501	0.443046	0.806963	1	1	-0.245527	-0.30771	P <= N	-0.284711	1
GOBP_DOUBLE_STRAND_BREAK_REPAIR_VIA_NONHOMOLOGOUS_END_JOINING	-0.236715	0.0942854	0.679615	1	1	-0.284948	-0.339706	P <= N	-0.319453	1
GOBP_DOUBLE_STRAND_BREAK_REPAIR_VIA_SINGLE_STRAND_ANNEALING	-0.0660225	0.645629	0.882732	1	1	-0.208728	-0.265738	P <= N	-0.244652	1
GOBP_DOUBLE_STRAND_BREAK_REPAIR_VIA_SYNTHESIS_DEPENDENT_STRAND_ANNEALING	0.0515298	0.720651	0.910619	1	1	-0.388692	-0.378348	N <= P	-0.382174	1
GOBP_DRINKING_BEHAVIOR	0.206119	0.145967	0.68033	1	1	-0.0864444	0.0174493	N <= P	-0.0209771	1
GOBP_DSRNA_PROCESSING	-0.169082	0.234143	0.711112	1	1	-0.283658	-0.310843	P <= N	-0.300789	1
GOBP_DTMP_METABOLIC_PROCESS	-0.112721	0.429615	0.802164	1	1	-0.416143	-0.445506	P <= N	-0.434646	1
GOBP_DTTP_METABOLIC_PROCESS	-0.037037	0.798426	0.93802	1	1	-0.263457	-0.264018	P <= N	-0.263811	1
GOBP_DUCTUS_ARTERIOSUS_CLOSURE	0.0483092	0.737721	0.919456	1	1	0.058434	0.0851131	N <= P	0.0752455	1
GOBP_DUMP_CATABOLIC_PROCESS	0.199678	0.159164	0.684479	1	1	-0.283599	-0.183121	N <= P	-0.220284	1
GOBP_DUMP_METABOLIC_PROCESS	0.0177134	0.905144	0.972656	1	1	-0.277526	-0.238399	N <= P	-0.252871	1
GOBP_EAR_DEVELOPMENT	0.0483092	0.737721	0.919456	1	1	-0.122064	-0.104001	N <= P	-0.110682	1
GOBP_EAR_MORPHOGENESIS	0.202899	0.152458	0.681509	1	1	-0.140847	-0.100321	N <= P	-0.11531	1
GOBP_PIGMENT_METABOLIC_PROCESS_INVOLVED_IN_PIGMENTATION	0.323671	0.021265	0.679615	1	1	-0.346083	-0.195249	N < P	-0.251037	1
GOBP_EATING_BEHAVIOR	0.165862	0.243275	0.71809	1	1	0.0527847	0.0900248	N <= P	0.0762511	1
GOBP_ECTODERM_DEVELOPMENT	-0.201288	0.155784	0.681727	1	1	-0.297688	-0.371961	P <= N	-0.34449	1
GOBP_ECTODERMAL_CELL_DIFFERENTIATION	0.0322061	0.824839	0.947018	1	1	-0.47305	-0.503385	N <= P	-0.492165	1
GOBP_ECTODERMAL_PLACODE_DEVELOPMENT	0.183575	0.19602	0.702618	1	1	-0.156386	-0.0794443	N <= P	-0.107902	1
GOBP_ECTOPIC_GERM_CELL_PROGRAMMED_CELL_DEATH	0.143317	0.314093	0.746106	1	1	-0.237609	-0.167937	N <= P	-0.193706	1
GOMF_FERRIC_IRON_BINDING	0.323671	0.021265	0.679615	1	1	-0.244558	-0.0976469	N < P	-0.151984	1
GOBP_ELASTIC_FIBER_ASSEMBLY	-0.10467	0.46363	0.816296	1	1	-0.458692	-0.49276	P <= N	-0.48016	1
GOBP_ELASTIN_CATABOLIC_PROCESS	-0.0466989	0.746305	0.92187	1	1	-0.133334	-0.133084	P <= N	-0.133177	1
GOBP_ELASTIN_METABOLIC_PROCESS	-0.120773	0.397077	0.788092	1	1	-0.0464013	-0.0962143	P <= N	-0.0777903	1
GOBP_ELECTRON_TRANSPORT_CHAIN	0.125604	0.378278	0.780569	1	1	-0.201495	-0.141429	N <= P	-0.163645	1
GOBP_EMBRYO_DEVELOPMENT	-0.0805153	0.574004	0.862458	1	1	-0.244054	-0.256129	P <= N	-0.251663	1
GOBP_EMBRYO_DEVELOPMENT_ENDING_IN_BIRTH_OR_EGG_HATCHING	-0.101449	0.477639	0.821223	1	1	-0.259164	-0.276173	P <= N	-0.269882	1
GOBP_EMBRYO_IMPLANTATION	-0.00322061	0.986418	0.995413	1	1	-0.308855	-0.299667	P <= N	-0.303065	1
GOBP_EMBRYONIC_APPENDAGE_MORPHOGENESIS	-0.00483092	0.977366	0.993507	1	1	-0.249286	-0.244087	P <= N	-0.24601	1
GOBP_EMBRYONIC_AXIS_SPECIFICATION	-0.249597	0.077417	0.679615	1	1	-0.0302154	-0.0825333	P <= N	-0.0631828	1
GOBP_EMBRYONIC_BODY_MORPHOGENESIS	-0.0144928	0.92315	0.978759	1	1	-0.114611	-0.114596	P <= N	-0.114601	1
GOBP_EMBRYONIC_BRAIN_DEVELOPMENT	-0.243156	0.0855202	0.679615	1	1	-0.119284	-0.210701	P <= N	-0.176889	1
GOBP_EMBRYONIC_CAMERA_TYPE_EYE_DEVELOPMENT	-0.149758	0.292619	0.735222	1	1	-0.169063	-0.210463	P <= N	-0.195151	1
GOBP_EMBRYONIC_CAMERA_TYPE_EYE_FORMATION	0.119163	0.403464	0.790216	1	1	-0.330061	-0.269568	N <= P	-0.291942	1
GOBP_EMBRYONIC_CAMERA_TYPE_EYE_MORPHOGENESIS	-0.180354	0.204077	0.704551	1	1	-0.115666	-0.160646	P <= N	-0.14401	1
GOBP_EMBRYONIC_CLEAVAGE	-0.0128824	0.932168	0.980724	1	1	-0.369084	-0.368525	P <= N	-0.368731	1
GOBP_EMBRYONIC_CRANIAL_SKELETON_MORPHOGENESIS	-0.0708535	0.621347	0.87353	1	1	-0.229458	-0.23301	P <= N	-0.231697	1
GOBP_EMBRYONIC_DIGESTIVE_TRACT_DEVELOPMENT	-0.161031	0.257431	0.724119	1	1	-0.21644	-0.254681	P <= N	-0.240537	1
GOBP_EMBRYONIC_DIGESTIVE_TRACT_MORPHOGENESIS	-0.078905	0.581777	0.864767	1	1	-0.0664549	-0.0942702	P <= N	-0.0839824	1
GOBP_EMBRYONIC_DIGIT_MORPHOGENESIS	-0.0144928	0.92315	0.978759	1	1	-0.219895	-0.219043	P <= N	-0.219358	1
GOBP_EMBRYONIC_EYE_MORPHOGENESIS	-0.161031	0.257431	0.724119	1	1	-0.136707	-0.176235	P <= N	-0.161615	1
GOBP_EMBRYONIC_FORELIMB_MORPHOGENESIS	0.0483092	0.737721	0.919456	1	1	-0.188511	-0.173003	N <= P	-0.178739	1
GOBP_EMBRYONIC_HEART_TUBE_DEVELOPMENT	0.0644122	0.653808	0.885189	1	1	-0.259028	-0.237345	N <= P	-0.245364	1
GOBP_EMBRYONIC_HEART_TUBE_LEFT_RIGHT_PATTERN_FORMATION	0.141707	0.319618	0.750997	1	1	0.0265788	0.107786	N <= P	0.0777505	1
GOBP_EMBRYONIC_HEART_TUBE_MORPHOGENESIS	-0.0161031	0.914142	0.974872	1	1	-0.237076	-0.229555	P <= N	-0.232336	1
GOBP_EMBRYONIC_HEMOPOIESIS	0.00161031	0.995473	0.998544	1	1	-0.243051	-0.234727	N <= P	-0.237805	1
GOBP_EMBRYONIC_HINDLIMB_MORPHOGENESIS	-0.0354267	0.807207	0.941108	1	1	-0.0543379	-0.0632669	P <= N	-0.0599644	1
GOBP_EMBRYONIC_MORPHOGENESIS	-0.0628019	0.662028	0.888455	1	1	-0.231401	-0.227038	P <= N	-0.228651	1
GOBP_NEGATIVE_REGULATION_OF_SMOOTH_MUSCLE_CELL_APOPTOTIC_PROCESS	0.322061	0.0219363	0.679615	1	1	-0.116005	0.0623463	N < P	-0.00361911	1
GOBP_EMBRYONIC_ORGAN_DEVELOPMENT	0.0483092	0.737721	0.919456	1	1	-0.234166	-0.219419	N <= P	-0.224874	1
GOBP_EMBRYONIC_ORGAN_MORPHOGENESIS	0.119163	0.403464	0.790216	1	1	-0.196712	-0.169163	N <= P	-0.179353	1
GOCC_INSULIN_LIKE_GROWTH_FACTOR_BINDING_PROTEIN_COMPLEX	0.322061	0.0219363	0.679615	1	1	-0.112047	0.109151	N < P	0.0273383	1
GOBP_EMBRYONIC_PLACENTA_DEVELOPMENT	-0.273752	0.0523554	0.679615	1	1	-0.218315	-0.269472	P <= N	-0.250551	1
GOBP_EMBRYONIC_PLACENTA_MORPHOGENESIS	-0.0563607	0.695304	0.901478	1	1	-0.174945	-0.200315	P <= N	-0.190932	1
GOBP_EMBRYONIC_PROCESS_INVOLVED_IN_FEMALE_PREGNANCY	-0.2657	0.0598357	0.679615	1	1	-0.154043	-0.315515	P <= N	-0.255792	1
GOBP_SERINE_FAMILY_AMINO_ACID_CATABOLIC_PROCESS	0.320451	0.0226256	0.679615	1	1	-0.142597	-0.0278385	N < P	-0.0702835	1
GOBP_EMBRYONIC_SKELETAL_JOINT_DEVELOPMENT	-0.00322061	0.986418	0.995413	1	1	-0.00773528	-0.00564612	P <= N	-0.00641882	1
GOBP_EMBRYONIC_SKELETAL_JOINT_MORPHOGENESIS	0.188406	0.184369	0.699418	1	1	-0.0525746	0.0332539	N <= P	0.0015091	1
GOBP_EMBRYONIC_SKELETAL_SYSTEM_DEVELOPMENT	0.175523	0.216605	0.704761	1	1	-0.247806	-0.210831	N <= P	-0.224506	1
GOMF_VASCULAR_ENDOTHELIAL_GROWTH_FACTOR_RECEPTOR_BINDING	0.320451	0.0226256	0.679615	1	1	-0.411206	-0.301497	N < P	-0.342074	1
GOBP_EMBRYONIC_VISCEROCRANIUM_MORPHOGENESIS	0.0628019	0.662028	0.888455	1	1	-0.352271	-0.326339	N <= P	-0.33593	1
GOBP_ENAMEL_MINERALIZATION	0.0724638	0.613341	0.872654	1	1	-0.107411	-0.0885214	N <= P	-0.0955081	1
GOBP_ENDOCANNABINOID_SIGNALING_PATHWAY	-0.1562	0.27214	0.728086	1	1	-0.104751	-0.183966	P <= N	-0.154668	1
GOBP_ENDOCARDIAL_CELL_DIFFERENTIATION	0.00161031	0.995473	0.998544	1	1	-0.308242	-0.330421	N <= P	-0.322218	1
GOBP_ENDOCARDIAL_CUSHION_DEVELOPMENT	-0.00322061	0.986418	0.995413	1	1	-0.215744	-0.204465	P <= N	-0.208637	1
GOBP_ENDOCARDIAL_CUSHION_FORMATION	0.00161031	0.995473	0.998544	1	1	-0.240178	-0.220961	N <= P	-0.228069	1
GOBP_ENDOCARDIAL_CUSHION_MORPHOGENESIS	0.0483092	0.737721	0.919456	1	1	-0.231202	-0.200121	N <= P	-0.211617	1
GOBP_POSITIVE_REGULATION_OF_FERTILIZATION	0.31723	0.02406	0.679615	1	1	-0.347569	-0.180336	N < P	-0.242189	1
GOBP_ENDOCARDIUM_DEVELOPMENT	-0.0676329	0.637492	0.879935	1	1	-0.267501	-0.301358	P <= N	-0.288836	1
GOBP_ENDOCARDIUM_MORPHOGENESIS	-0.0483092	0.737721	0.919456	1	1	-0.208258	-0.240413	P <= N	-0.22852	1
GOBP_ENDOCHONDRAL_BONE_MORPHOGENESIS	-0.0933977	0.513639	0.837178	1	1	-0.207924	-0.220795	P <= N	-0.216035	1
GOBP_ENDOCRINE_HORMONE_SECRETION	0.181965	0.200019	0.703143	1	1	-0.105004	-0.0560507	N <= P	-0.0741568	1
GOBP_CARDIAC_MYOFIBRIL_ASSEMBLY	0.31562	0.0248059	0.679615	1	1	-0.125587	0.00225253	N < P	-0.0450306	1
GOBP_ENDOCRINE_PROCESS	0.0901771	0.528419	0.843169	1	1	-0.110595	-0.0820389	N <= P	-0.0926006	1
GOBP_ENDOCRINE_SYSTEM_DEVELOPMENT	-0.246377	0.081388	0.679615	1	1	0.0266072	-0.030452	P <= N	-0.00934792	1
GOBP_ENDOCYTIC_RECYCLING	-0.241546	0.0876481	0.679615	1	1	-0.224816	-0.291365	P <= N	-0.266751	1
GOBP_ENDOCYTOSIS	-0.199678	0.159164	0.684479	1	1	-0.214621	-0.249746	P <= N	-0.236755	1
GOBP_ENDOCYTOSIS_INVOLVED_IN_VIRAL_ENTRY_INTO_HOST_CELL	-0.00161031	0.995473	0.998544	1	1	-0.366371	-0.353268	P <= N	-0.358115	1
GOBP_ENDODERM_DEVELOPMENT	-0.0257649	0.860359	0.957673	1	1	-0.304397	-0.316764	P <= N	-0.31219	1
GOBP_ENDODERM_FORMATION	0.00483092	0.977366	0.993507	1	1	-0.322457	-0.321835	N <= P	-0.322065	1
GOBP_ENDODERMAL_CELL_DIFFERENTIATION	-0.0257649	0.860359	0.957673	1	1	-0.346133	-0.352556	P <= N	-0.35018	1
GOBP_ENDODERMAL_CELL_FATE_COMMITMENT	-0.0740741	0.60538	0.870736	1	1	-0.356357	-0.366992	P <= N	-0.363059	1
GOBP_ENDODERMAL_CELL_FATE_SPECIFICATION	0.0450886	0.75492	0.924932	1	1	-0.46662	-0.448856	N <= P	-0.455426	1
GOBP_NEURONAL_ACTION_POTENTIAL_PROPAGATION	0.31401	0.0255714	0.679615	1	1	-0.0811352	0.07473	N < P	0.0170812	1
GOBP_ENDONUCLEOLYTIC_CLEAVAGE_IN_5_ETS_OF_TRICISTRONIC_RRNA_TRANSCRIPT_SSU_RRNA_5_8S_RRNA_LSU_RRNA	-0.268921	0.0567449	0.679615	1	1	-0.433805	-0.499054	P <= N	-0.474921	1
GOBP_ENDONUCLEOLYTIC_CLEAVAGE_IN_ITS1_TO_SEPARATE_SSU_RRNA_FROM_5_8S_RRNA_AND_LSU_RRNA_FROM_TRICISTRONIC_RRNA_TRANSCRIPT_SSU_RRNA_5_8S_RRNA_LSU_RRNA	-0.15942	0.262272	0.724224	1	1	-0.473253	-0.488876	P <= N	-0.483097	1
GOBP_ENDONUCLEOLYTIC_CLEAVAGE_INVOLVED_IN_RRNA_PROCESSING	-0.217391	0.124883	0.679615	1	1	-0.489511	-0.511162	P <= N	-0.503154	1
GOBP_ENDOPLASMIC_RETICULUM_CALCIUM_ION_HOMEOSTASIS	-0.099839	0.484728	0.823611	1	1	-0.238212	-0.250201	P <= N	-0.245767	1
GOBP_ENDOPLASMIC_RETICULUM_LOCALIZATION	-0.127214	0.372134	0.775895	1	1	-0.173555	-0.231549	P <= N	-0.210099	1
GOBP_POSITIVE_REGULATION_OF_RENAL_SODIUM_EXCRETION	0.312399	0.026357	0.679615	1	1	-0.173542	-0.0302719	N < P	-0.0832623	1
GOBP_ENDOPLASMIC_RETICULUM_MEMBRANE_ORGANIZATION	-0.0354267	0.807207	0.941108	1	1	-0.123261	-0.153865	P <= N	-0.142546	1
GOBP_ENDOPLASMIC_RETICULUM_ORGANIZATION	-0.2657	0.0598357	0.679615	1	1	-0.197278	-0.295184	P <= N	-0.258972	1
GOBP_ENDOPLASMIC_RETICULUM_PLASMA_MEMBRANE_TETHERING	-0.239936	0.089818	0.679615	1	1	-0.19333	-0.284699	P <= N	-0.250905	1
GOBP_ENDOPLASMIC_RETICULUM_TO_CYTOSOL_TRANSPORT	-0.165862	0.243275	0.71809	1	1	-0.151675	-0.215541	P <= N	-0.191919	1
GOBP_ENDOPLASMIC_RETICULUM_TO_GOLGI_VESICLE_MEDIATED_TRANSPORT	-0.219002	0.122073	0.679615	1	1	-0.177738	-0.266953	P <= N	-0.233956	1
GOBP_ENDOPLASMIC_RETICULUM_TUBULAR_NETWORK_ORGANIZATION	-0.149758	0.292619	0.735222	1	1	-0.222018	-0.300712	P <= N	-0.271606	1
GOBP_ENDOPLASMIC_RETICULUM_UNFOLDED_PROTEIN_RESPONSE	-0.181965	0.200019	0.703143	1	1	-0.162049	-0.220632	P <= N	-0.198965	1
GOBP_ENDOSOMAL_LUMEN_ACIDIFICATION	-0.135266	0.342338	0.762364	1	1	-0.0164493	-0.0841105	P <= N	-0.0590851	1
GOBP_ENDOSOMAL_TRANSPORT	-0.2657	0.0598357	0.679615	1	1	-0.196413	-0.283619	P <= N	-0.251365	1
GOBP_ENDOSOMAL_VESICLE_FUSION	-0.275362	0.050956	0.679615	1	1	-0.252524	-0.334514	P <= N	-0.304189	1
GOBP_RESPONSE_TO_ISOQUINOLINE_ALKALOID	0.312399	0.026357	0.679615	1	1	-0.245958	-0.165933	N < P	-0.195532	1
GOBP_ENDOSOME_TO_LYSOSOME_TRANSPORT	-0.223833	0.113935	0.679615	1	1	-0.127793	-0.20721	P <= N	-0.177836	1
GOBP_ENDOSOME_TO_LYSOSOME_TRANSPORT_VIA_MULTIVESICULAR_BODY_SORTING_PATHWAY	-0.183575	0.19602	0.702618	1	1	-0.0847158	-0.235795	P <= N	-0.179916	1
GOBP_ENDOSOME_TO_PLASMA_MEMBRANE_PROTEIN_TRANSPORT	-0.144928	0.308631	0.743144	1	1	-0.0942168	-0.143578	P <= N	-0.125321	1
GOBP_ENDOSOME_TRANSPORT_VIA_MULTIVESICULAR_BODY_SORTING_PATHWAY	-0.252818	0.0736032	0.679615	1	1	-0.211456	-0.341028	P <= N	-0.293104	1
GOBP_ENDOTHELIAL_CELL_ACTIVATION	-0.0917874	0.521003	0.840879	1	1	-0.29387	-0.294191	P <= N	-0.294072	1
GOBP_ENDOTHELIAL_CELL_APOPTOTIC_PROCESS	0.0821256	0.566281	0.858041	1	1	-0.147325	-0.129539	N <= P	-0.136117	1
GOBP_ENDOTHELIAL_CELL_CHEMOTAXIS	0.10467	0.46363	0.816296	1	1	-0.291033	-0.265242	N <= P	-0.274781	1
GOBP_ENDOTHELIAL_CELL_DEVELOPMENT	-0.037037	0.798426	0.93802	1	1	-0.333541	-0.332158	P <= N	-0.33267	1
GOBP_ENDOTHELIAL_CELL_FATE_COMMITMENT	0.078905	0.581777	0.864767	1	1	-0.303858	-0.282805	N <= P	-0.290592	1
GOBP_ENDOTHELIAL_CELL_MATRIX_ADHESION	0.0740741	0.60538	0.870736	1	1	-0.38403	-0.3408	N <= P	-0.356789	1
GOBP_ENDOTHELIAL_CELL_MIGRATION	-0.0434783	0.763565	0.927765	1	1	-0.248856	-0.245799	P <= N	-0.24693	1
GOBP_ENDOTHELIAL_CELL_MORPHOGENESIS	0.099839	0.484728	0.823611	1	1	-0.542774	-0.52007	N <= P	-0.528467	1
GOBP_ENDOTHELIAL_CELL_PROLIFERATION	0.10628	0.456711	0.814035	1	1	-0.181549	-0.158469	N <= P	-0.167006	1
GOBP_ENDOTHELIN_RECEPTOR_SIGNALING_PATHWAY	-0.00805153	0.95927	0.988638	1	1	-0.103872	-0.110931	P <= N	-0.10832	1
GOBP_ENDOTHELIUM_DEVELOPMENT	0.0289855	0.84256	0.952124	1	1	-0.336374	-0.330058	N <= P	-0.332394	1
GOBP_ENERGY_DERIVATION_BY_OXIDATION_OF_ORGANIC_COMPOUNDS	0.115942	0.41642	0.795227	1	1	-0.167734	-0.120443	N <= P	-0.137934	1
GOBP_ENERGY_HOMEOSTASIS	0.00805153	0.95927	0.988638	1	1	-0.13178	-0.127894	N <= P	-0.129332	1
GOBP_ENERGY_RESERVE_METABOLIC_PROCESS	-0.0595813	0.678589	0.89509	1	1	-0.0848332	-0.111591	P <= N	-0.101694	1
GOBP_ENGULFMENT_OF_APOPTOTIC_CELL	-0.186795	0.188195	0.700646	1	1	0.0108266	-0.0746623	P <= N	-0.0430431	1
GOBP_ENSHEATHMENT_OF_NEURONS	-0.154589	0.277166	0.729156	1	1	-0.0976656	-0.130132	P <= N	-0.118124	1
GOBP_ENTERIC_NERVOUS_SYSTEM_DEVELOPMENT	0.0676329	0.637492	0.879935	1	1	0.000271005	0.0342226	N <= P	0.0216652	1
GOBP_ENTEROENDOCRINE_CELL_DIFFERENTIATION	-0.270531	0.0552494	0.679615	1	1	0.159348	0.0589553	P <= N	0.0960868	1
GOBP_ENTRAINMENT_OF_CIRCADIAN_CLOCK	-0.214171	0.130653	0.679615	1	1	-0.0463107	-0.138077	P <= N	-0.104136	1
GOBP_ENTRY_INTO_HOST	-0.10628	0.456711	0.814035	1	1	-0.3434	-0.364705	P <= N	-0.356825	1
GOBP_ENTRY_OF_BACTERIUM_INTO_HOST_CELL	-0.249597	0.077417	0.679615	1	1	-0.27926	-0.357428	P <= N	-0.328516	1
GOBP_ENUCLEATE_ERYTHROCYTE_DIFFERENTIATION	-0.099839	0.484728	0.823611	1	1	-0.0607069	-0.103996	P <= N	-0.0879847	1
GOBP_ENZYME_DIRECTED_RRNA_PSEUDOURIDINE_SYNTHESIS	-0.0322061	0.824839	0.947018	1	1	-0.350208	-0.340636	P <= N	-0.344176	1
GOBP_ENZYME_LINKED_RECEPTOR_PROTEIN_SIGNALING_PATHWAY	-0.0772947	0.589597	0.866609	1	1	-0.166925	-0.180183	P <= N	-0.175279	1
GOBP_NITRIC_OXIDE_TRANSPORT	0.310789	0.0271631	0.679615	1	1	-0.290766	-0.0165787	N < P	-0.117991	1
GOBP_EOSINOPHIL_CHEMOTAXIS	-0.177134	0.21237	0.704761	1	1	-0.0978966	-0.176247	P <= N	-0.147268	1
GOBP_EOSINOPHIL_DIFFERENTIATION	-0.0434783	0.763565	0.927765	1	1	0.0130002	-0.0304816	P <= N	-0.0143993	1
GOBP_PROTEIN_ACTIVATION_CASCADE	0.310789	0.0271631	0.679615	1	1	0.11885	0.24094	N < P	0.195783	1
GOBP_EOSINOPHIL_MIGRATION	-0.170692	0.229668	0.709326	1	1	-0.0894779	-0.158194	P <= N	-0.132778	1
GOBP_EPHRIN_RECEPTOR_SIGNALING_PATHWAY	-0.26248	0.0630628	0.679615	1	1	-0.133874	-0.19598	P <= N	-0.173009	1
GOBP_EPIBOLY	-0.149758	0.292619	0.735222	1	1	-0.320883	-0.360721	P <= N	-0.345987	1
GOBP_EPIDERMAL_CELL_DIFFERENTIATION	-0.111111	0.436301	0.804539	1	1	-0.142262	-0.156747	P <= N	-0.151389	1
GOBP_EPIDERMIS_DEVELOPMENT	-0.133655	0.348174	0.764879	1	1	-0.131781	-0.163541	P <= N	-0.151794	1
GOBP_EPIDERMIS_MORPHOGENESIS	-0.0708535	0.621347	0.87353	1	1	-0.0597385	-0.0778978	P <= N	-0.0711814	1
GOBP_EPIGENETIC_MAINTENANCE_OF_CHROMATIN_IN_TRANSCRIPTION_COMPETENT_CONFORMATION	-0.178744	0.208194	0.704761	1	1	-0.11453	-0.208605	P <= N	-0.17381	1
GOBP_EPINEPHRINE_SECRETION	0.20934	0.139686	0.679615	1	1	-0.457074	-0.352803	N <= P	-0.391369	1
GOMF_TRANSMITTER_GATED_CHANNEL_ACTIVITY	0.310789	0.0271631	0.679615	1	1	0.109298	0.181989	N < P	0.155103	1
GOBP_EPITHELIAL_CELL_APOPTOTIC_PROCESS	-0.0112721	0.941195	0.984446	1	1	-0.176219	-0.177539	P <= N	-0.177051	1
GOBP_EPITHELIAL_CELL_CELL_ADHESION	-0.00483092	0.977366	0.993507	1	1	-0.0803263	-0.0962708	P <= N	-0.0903735	1
GOBP_EPITHELIAL_CELL_DEVELOPMENT	-0.143317	0.314093	0.746106	1	1	-0.181607	-0.220838	P <= N	-0.206328	1
GOBP_EPITHELIAL_CELL_DIFFERENTIATION	-0.161031	0.257431	0.724119	1	1	-0.137032	-0.164808	P <= N	-0.154535	1
GOBP_EPITHELIAL_CELL_DIFFERENTIATION_INVOLVED_IN_KIDNEY_DEVELOPMENT	0.00483092	0.977366	0.993507	1	1	-0.211777	-0.203659	N <= P	-0.206662	1
GOBP_EPITHELIAL_CELL_DIFFERENTIATION_INVOLVED_IN_PROSTATE_GLAND_DEVELOPMENT	-0.119163	0.403464	0.790216	1	1	-0.0256134	-0.0719012	P <= N	-0.054781	1
GOBP_EPITHELIAL_CELL_FATE_COMMITMENT	-0.00805153	0.95927	0.988638	1	1	-0.0492438	-0.0490513	P <= N	-0.0491225	1
GOBP_EPITHELIAL_CELL_MATURATION	-0.0933977	0.513639	0.837178	1	1	-0.13095	-0.155713	P <= N	-0.146554	1
GOBP_EPITHELIAL_CELL_MORPHOGENESIS	-0.130435	0.360031	0.770584	1	1	-0.264155	-0.301147	P <= N	-0.287465	1
GOBP_EPITHELIAL_CELL_PROLIFERATION	0.0225443	0.878228	0.963642	1	1	-0.163439	-0.157764	N <= P	-0.159863	1
GOBP_EPITHELIAL_CELL_PROLIFERATION_INVOLVED_IN_LUNG_MORPHOGENESIS	-0.109501	0.443046	0.806963	1	1	-0.237686	-0.292279	P <= N	-0.272087	1
GOBP_EPITHELIAL_CELL_PROLIFERATION_INVOLVED_IN_PROSTATE_GLAND_DEVELOPMENT	-0.238325	0.0920302	0.679615	1	1	-0.167902	-0.260702	P <= N	-0.226379	1
GOBP_MESODERMAL_CELL_FATE_SPECIFICATION	0.309179	0.02799	0.679615	1	1	-0.0515223	0.0867573	N < P	0.0356128	1
GOBP_EPITHELIAL_CILIUM_MOVEMENT_INVOLVED_IN_DETERMINATION_OF_LEFT_RIGHT_ASYMMETRY	0.231884	0.101314	0.679615	1	1	-0.324451	-0.205289	N <= P	-0.249363	1
GOBP_EPITHELIAL_FLUID_TRANSPORT	0.206119	0.145967	0.68033	1	1	-0.103737	-0.00342534	N <= P	-0.0405271	1
GOBP_EPITHELIAL_MESENCHYMAL_CELL_SIGNALING	-0.0966184	0.499074	0.831151	1	1	0.119167	0.0681501	P <= N	0.0870194	1
GOBP_EPITHELIAL_STRUCTURE_MAINTENANCE	-0.165862	0.243275	0.71809	1	1	-0.24602	-0.285398	P <= N	-0.270834	1
GOBP_EPITHELIAL_TO_MESENCHYMAL_TRANSITION	0.00644122	0.968316	0.99099	1	1	-0.292063	-0.284616	N <= P	-0.287371	1
GOBP_EPITHELIAL_TO_MESENCHYMAL_TRANSITION_INVOLVED_IN_ENDOCARDIAL_CUSHION_FORMATION	0.10628	0.456711	0.814035	1	1	-0.322881	-0.285478	N <= P	-0.299312	1
GOBP_EPITHELIAL_TUBE_BRANCHING_INVOLVED_IN_LUNG_MORPHOGENESIS	-0.149758	0.292619	0.735222	1	1	-0.125873	-0.171148	P <= N	-0.154402	1
GOBP_EPITHELIAL_TUBE_FORMATION	-0.0563607	0.695304	0.901478	1	1	-0.2424	-0.251596	P <= N	-0.248195	1
GOBP_EPITHELIAL_TUBE_MORPHOGENESIS	-0.141707	0.319618	0.750997	1	1	-0.25752	-0.268773	P <= N	-0.264611	1
GOBP_EPITHELIUM_DEVELOPMENT	-0.128824	0.366052	0.772817	1	1	-0.176984	-0.199928	P <= N	-0.191442	1
GOBP_EPOXIDE_METABOLIC_PROCESS	-0.141707	0.319618	0.750997	1	1	-0.169279	-0.239846	P <= N	-0.213746	1
GOBP_EPOXYGENASE_P450_PATHWAY	0.181965	0.200019	0.703143	1	1	0.217725	0.263978	N <= P	0.246871	1
GOBP_EQUILIBRIOCEPTION	0.0402576	0.780941	0.932432	1	1	0.122409	0.133964	N <= P	0.12969	1
GOBP_ER_ASSOCIATED_MISFOLDED_PROTEIN_CATABOLIC_PROCESS	-0.161031	0.257431	0.724119	1	1	-0.549159	-0.558464	P <= N	-0.555023	1
GOBP_PARTURITION	0.309179	0.02799	0.679615	1	1	-0.109848	0.0367211	N < P	-0.0174893	1
GOBP_ER_OVERLOAD_RESPONSE	-0.244767	0.0834337	0.679615	1	1	-0.0850325	-0.216508	P <= N	-0.16788	1
GOBP_ERAD_PATHWAY	-0.214171	0.130653	0.679615	1	1	-0.232975	-0.293795	P <= N	-0.2713	1
GOBP_ERBB_SIGNALING_PATHWAY	-0.26248	0.0630628	0.679615	1	1	-0.123018	-0.220827	P <= N	-0.184651	1
GOBP_ERBB2_SIGNALING_PATHWAY	-0.135266	0.342338	0.762364	1	1	0.110768	0.0320049	P <= N	0.0611363	1
GOBP_ERK1_AND_ERK2_CASCADE	-0.0338164	0.816012	0.944493	1	1	-0.1719	-0.17295	P <= N	-0.172562	1
GOBP_ERROR_FREE_TRANSLESION_SYNTHESIS	-0.117552	0.409912	0.790931	1	1	-0.267004	-0.310058	P <= N	-0.294134	1
GOBP_ERROR_PRONE_TRANSLESION_SYNTHESIS	-0.101449	0.477639	0.821223	1	1	-0.297884	-0.337321	P <= N	-0.322734	1
GOBP_ERYTHROCYTE_DEVELOPMENT	-0.0450886	0.75492	0.924932	1	1	-0.148195	-0.138436	P <= N	-0.142045	1
GOBP_ERYTHROCYTE_HOMEOSTASIS	-0.078905	0.581777	0.864767	1	1	-0.257774	-0.264648	P <= N	-0.262106	1
GOBP_ERYTHROCYTE_MATURATION	-0.109501	0.443046	0.806963	1	1	-0.0600328	-0.0933953	P <= N	-0.0810558	1
GOBP_ESCRT_COMPLEX_DISASSEMBLY	-0.167472	0.238679	0.71528	1	1	-0.117195	-0.228457	P <= N	-0.187305	1
GOBP_ESTABLISHMENT_OF_BLOOD_BRAIN_BARRIER	0.0805153	0.574004	0.862458	1	1	-0.310552	-0.250359	N <= P	-0.272622	1
GOBP_ESTABLISHMENT_OF_CELL_POLARITY	-0.243156	0.0855202	0.679615	1	1	-0.199845	-0.261653	P <= N	-0.238793	1
GOBP_ESTABLISHMENT_OF_CENTROSOME_LOCALIZATION	-0.00483092	0.977366	0.993507	1	1	-0.155667	-0.172442	P <= N	-0.166237	1
GOBP_ESTABLISHMENT_OF_ENDOTHELIAL_BARRIER	-0.0885668	0.535889	0.84626	1	1	-0.254644	-0.282758	P <= N	-0.27236	1
GOBP_ESTABLISHMENT_OF_ENDOTHELIAL_INTESTINAL_BARRIER	-0.20934	0.139686	0.679615	1	1	-0.156316	-0.278249	P <= N	-0.233151	1
GOBP_ESTABLISHMENT_OF_EPITHELIAL_CELL_APICAL_BASAL_POLARITY	-0.0660225	0.645629	0.882732	1	1	-0.243422	-0.262107	P <= N	-0.255196	1
GOBP_ESTABLISHMENT_OF_EPITHELIAL_CELL_POLARITY	-0.228663	0.106224	0.679615	1	1	-0.207764	-0.289927	P <= N	-0.259538	1
GOBP_ESTABLISHMENT_OF_GOLGI_LOCALIZATION	-0.202899	0.152458	0.681509	1	1	-0.116651	-0.252884	P <= N	-0.202496	1
GOBP_ESTABLISHMENT_OF_LEFT_RIGHT_ASYMMETRY	-0.101449	0.477639	0.821223	1	1	-0.247892	-0.291921	P <= N	-0.275636	1
GOBP_ESTABLISHMENT_OF_LYMPHOCYTE_POLARITY	-0.119163	0.403464	0.790216	1	1	-0.0725072	-0.153788	P <= N	-0.123725	1
GOBP_ESTABLISHMENT_OF_MEIOTIC_SPINDLE_LOCALIZATION	-0.0128824	0.932168	0.980724	1	1	-0.108981	-0.110917	P <= N	-0.110201	1
GOBP_ESTABLISHMENT_OF_MITOCHONDRION_LOCALIZATION	0.0402576	0.780941	0.932432	1	1	-0.286173	-0.280997	N <= P	-0.282912	1
GOBP_ESTABLISHMENT_OF_MITOTIC_SPINDLE_LOCALIZATION	-0.162641	0.252651	0.723589	1	1	-0.252053	-0.311898	P <= N	-0.289764	1
GOBP_ESTABLISHMENT_OF_ORGANELLE_LOCALIZATION	-0.26409	0.061432	0.679615	1	1	-0.206123	-0.267846	P <= N	-0.245017	1
GOBP_REGULATION_OF_LYMPHANGIOGENESIS	0.309179	0.02799	0.679615	1	1	-0.29437	-0.115924	N < P	-0.181924	1
GOBP_ESTABLISHMENT_OF_PLANAR_POLARITY_INVOLVED_IN_NEURAL_TUBE_CLOSURE	0.0595813	0.678589	0.89509	1	1	-0.344252	-0.306226	N <= P	-0.32029	1
GOBP_ESTABLISHMENT_OF_PLANAR_POLARITY_OF_EMBRYONIC_EPITHELIUM	0.0322061	0.824839	0.947018	1	1	-0.321508	-0.293004	N <= P	-0.303547	1
GOBP_ESTABLISHMENT_OF_PROTEIN_LOCALIZATION	-0.241546	0.0876481	0.679615	1	1	-0.21064	-0.259923	P <= N	-0.241695	1
GOBP_ESTABLISHMENT_OF_PROTEIN_LOCALIZATION_TO_CHROMATIN	0.0644122	0.653808	0.885189	1	1	-0.328248	-0.273011	N <= P	-0.293441	1
GOBP_ESTABLISHMENT_OF_PROTEIN_LOCALIZATION_TO_CHROMOSOME	-0.0821256	0.566281	0.858041	1	1	-0.372888	-0.373928	P <= N	-0.373544	1
GOBP_ESTABLISHMENT_OF_PROTEIN_LOCALIZATION_TO_ENDOPLASMIC_RETICULUM	-0.202899	0.152458	0.681509	1	1	-0.292012	-0.339613	P <= N	-0.322007	1
GOBP_ESTABLISHMENT_OF_PROTEIN_LOCALIZATION_TO_MEMBRANE	-0.15942	0.262272	0.724224	1	1	-0.234301	-0.264842	P <= N	-0.253546	1
GOBP_ESTABLISHMENT_OF_PROTEIN_LOCALIZATION_TO_MITOCHONDRIAL_MEMBRANE	-0.112721	0.429615	0.802164	1	1	-0.338765	-0.33758	P <= N	-0.338018	1
GOBP_ESTABLISHMENT_OF_PROTEIN_LOCALIZATION_TO_ORGANELLE	-0.198068	0.162598	0.684479	1	1	-0.271416	-0.308193	P <= N	-0.294591	1
GOBP_ESTABLISHMENT_OF_PROTEIN_LOCALIZATION_TO_PLASMA_MEMBRANE	-0.227053	0.108747	0.679615	1	1	-0.181309	-0.244729	P <= N	-0.221273	1
GOBP_ESTABLISHMENT_OF_PROTEIN_LOCALIZATION_TO_TELOMERE	-0.144928	0.308631	0.743144	1	1	-0.390859	-0.413488	P <= N	-0.405118	1
GOCC_SERINE_PROTEASE_INHIBITOR_COMPLEX	0.309179	0.02799	0.679615	1	1	-0.283806	-0.145489	N < P	-0.196647	1
GOBP_ESTABLISHMENT_OF_RNA_LOCALIZATION	-0.201288	0.155784	0.681727	1	1	-0.37584	-0.38814	P <= N	-0.383591	1
GOBP_ESTABLISHMENT_OF_SISTER_CHROMATID_COHESION	-0.120773	0.397077	0.788092	1	1	-0.337486	-0.374213	P <= N	-0.360629	1
GOBP_ESTABLISHMENT_OF_SPINDLE_ORIENTATION	-0.207729	0.1428	0.68033	1	1	-0.246897	-0.318689	P <= N	-0.292136	1
GOBP_ESTABLISHMENT_OF_TISSUE_POLARITY	-0.0305958	0.833689	0.949423	1	1	-0.22472	-0.212384	P <= N	-0.216947	1
GOBP_ESTABLISHMENT_OR_MAINTENANCE_OF_BIPOLAR_CELL_POLARITY	-0.15942	0.262272	0.724224	1	1	-0.164613	-0.218315	P <= N	-0.198453	1
GOBP_ESTABLISHMENT_OR_MAINTENANCE_OF_CELL_POLARITY	-0.222222	0.116599	0.679615	1	1	-0.191347	-0.251183	P <= N	-0.229052	1
GOBP_ESTABLISHMENT_OR_MAINTENANCE_OF_CYTOSKELETON_POLARITY	-0.146538	0.303231	0.740948	1	1	-0.327714	-0.341676	P <= N	-0.336512	1
GOBP_ESTABLISHMENT_OR_MAINTENANCE_OF_MONOPOLAR_CELL_POLARITY	-0.194847	0.169632	0.69034	1	1	-0.226951	-0.287407	P <= N	-0.265046	1
GOBP_ESTABLISHMENT_OR_MAINTENANCE_OF_TRANSMEMBRANE_ELECTROCHEMICAL_GRADIENT	0.148148	0.297894	0.738311	1	1	0.0715597	0.128326	N <= P	0.10733	1
GOBP_ESTROGEN_BIOSYNTHETIC_PROCESS	-0.0225443	0.878228	0.963642	1	1	-0.0334388	-0.0494576	P <= N	-0.0435328	1
GOBP_ESTROGEN_METABOLIC_PROCESS	-0.0724638	0.613341	0.872654	1	1	-0.0395179	-0.0621434	P <= N	-0.0537751	1
GOBP_ESTROUS_CYCLE	0.21256	0.133613	0.679615	1	1	-0.324609	-0.265044	N <= P	-0.287075	1
GOBP_ETHANOL_CATABOLIC_PROCESS	0.0611916	0.670289	0.891604	1	1	0.164809	0.205494	N <= P	0.190446	1
GOBP_ETHANOL_METABOLIC_PROCESS	-0.0982287	0.491873	0.827238	1	1	0.274452	0.242392	P <= N	0.25425	1
GOBP_ETHANOL_OXIDATION	-0.2657	0.0598357	0.679615	1	1	0.414662	0.284043	P <= N	0.332354	1
GOBP_ETHANOLAMINE_CONTAINING_COMPOUND_METABOLIC_PROCESS	-0.244767	0.0834337	0.679615	1	1	-0.0529236	-0.150975	P <= N	-0.114709	1
GOBP_ETHER_BIOSYNTHETIC_PROCESS	-0.227053	0.108747	0.679615	1	1	-0.155018	-0.25599	P <= N	-0.218644	1
GOBP_ETHER_METABOLIC_PROCESS	-0.132045	0.354071	0.768743	1	1	-0.132936	-0.173419	P <= N	-0.158446	1
GOBP_EXCITATORY_CHEMICAL_SYNAPTIC_TRANSMISSION	-0.0257649	0.860359	0.957673	1	1	0.132254	0.115273	P <= N	0.121554	1
GOBP_EXCITATORY_SYNAPSE_ASSEMBLY	0.00161031	0.995473	0.998544	1	1	-0.117719	-0.109503	N <= P	-0.112542	1
GOBP_EXCRETION	0.164251	0.247932	0.720792	1	1	-0.00778637	0.039541	N <= P	0.0220363	1
GOBP_EXECUTION_PHASE_OF_APOPTOSIS	-0.0257649	0.860359	0.957673	1	1	-0.0981603	-0.102366	P <= N	-0.10081	1
GOBP_EXIT_FROM_MITOSIS	-0.112721	0.429615	0.802164	1	1	-0.273113	-0.288956	P <= N	-0.283096	1
GOBP_EXOCRINE_PANCREAS_DEVELOPMENT	-0.057971	0.686928	0.899021	1	1	0.132988	0.121753	P <= N	0.125909	1
GOBP_EXOCRINE_SYSTEM_DEVELOPMENT	-0.10467	0.46363	0.816296	1	1	-0.108402	-0.127853	P <= N	-0.120658	1
GOBP_EXOCYST_LOCALIZATION	-0.0950081	0.506329	0.834417	1	1	-0.302792	-0.298213	P <= N	-0.299907	1
GOBP_EXOCYTIC_PROCESS	-0.236715	0.0942854	0.679615	1	1	-0.0787748	-0.151339	P <= N	-0.1245	1
GOBP_ACETYLCHOLINE_METABOLIC_PROCESS	0.307568	0.0288383	0.679615	1	1	-0.493607	-0.395	N < P	-0.431471	1
GOBP_EXONUCLEOLYTIC_CATABOLISM_OF_DEADENYLATED_MRNA	-0.191626	0.176887	0.694333	1	1	-0.365472	-0.371154	P <= N	-0.369053	1
GOBP_EXPLORATION_BEHAVIOR	0.0805153	0.574004	0.862458	1	1	-0.110491	-0.0941563	N <= P	-0.100198	1
GOBP_EXPORT_ACROSS_PLASMA_MEMBRANE	-0.00322061	0.986418	0.995413	1	1	-0.0253936	-0.0254657	P <= N	-0.025439	1
GOBP_EXPORT_FROM_CELL	-0.199678	0.159164	0.684479	1	1	-0.111457	-0.13468	P <= N	-0.126091	1
GOBP_EXTERNAL_ENCAPSULATING_STRUCTURE_ORGANIZATION	-0.037037	0.798426	0.93802	1	1	-0.272119	-0.268846	P <= N	-0.270057	1
GOBP_EXTRACELLULAR_EXOSOME_ASSEMBLY	-0.272142	0.0537864	0.679615	1	1	-0.0819702	-0.236558	P <= N	-0.179382	1
GOBP_EXTRACELLULAR_MATRIX_ASSEMBLY	0.0128824	0.932168	0.980724	1	1	-0.309138	-0.304155	N <= P	-0.305998	1
GOBP_EXTRACELLULAR_MATRIX_CELL_SIGNALING	-0.10306	0.470606	0.818603	1	1	0.0269502	-0.0472912	P <= N	-0.019832	1
GOBP_EXTRACELLULAR_MATRIX_CONSTITUENT_SECRETION	0.0869565	0.54341	0.848987	1	1	-0.207094	-0.167886	N <= P	-0.182387	1
GOBP_EXTRACELLULAR_MATRIX_DISASSEMBLY	-0.146538	0.303231	0.740948	1	1	-0.30186	-0.335433	P <= N	-0.323015	1
GOBP_EXTRACELLULAR_REGULATION_OF_SIGNAL_TRANSDUCTION	0.254428	0.071754	0.679615	1	1	-0.292374	-0.204985	N <= P	-0.237307	1
GOBP_EXTRACELLULAR_TRANSPORT	-0.099839	0.484728	0.823611	1	1	-0.0579515	-0.084816	P <= N	-0.0748798	1
GOBP_DETECTION_OF_ABIOTIC_STIMULUS	0.307568	0.0288383	0.679615	1	1	-0.082206	-0.0247727	N < P	-0.0460151	1
GOBP_EXTRAEMBRYONIC_MEMBRANE_DEVELOPMENT	-0.26248	0.0630628	0.679615	1	1	-0.0424684	-0.172099	P <= N	-0.124153	1
GOBP_EXTRINSIC_APOPTOTIC_SIGNALING_PATHWAY	-0.0869565	0.54341	0.848987	1	1	-0.247127	-0.256787	P <= N	-0.253214	1
GOBP_EXTRINSIC_APOPTOTIC_SIGNALING_PATHWAY_VIA_DEATH_DOMAIN_RECEPTORS	0.0676329	0.637492	0.879935	1	1	-0.270345	-0.243264	N <= P	-0.25328	1
GOBP_EYE_MORPHOGENESIS	-0.0660225	0.645629	0.882732	1	1	-0.172573	-0.183785	P <= N	-0.179638	1
GOBP_EYE_PHOTORECEPTOR_CELL_DEVELOPMENT	-0.0128824	0.932168	0.980724	1	1	-0.197455	-0.201182	P <= N	-0.199804	1
GOBP_EYE_PHOTORECEPTOR_CELL_DIFFERENTIATION	-0.123994	0.384483	0.782508	1	1	-0.175284	-0.194983	P <= N	-0.187697	1
GOBP_EYE_PIGMENTATION	-0.0354267	0.807207	0.941108	1	1	-0.126991	-0.150204	P <= N	-0.141618	1
GOBP_EYELID_DEVELOPMENT_IN_CAMERA_TYPE_EYE	0.186795	0.188195	0.700646	1	1	-0.383783	-0.33844	N <= P	-0.355211	1
GOBP_FACE_DEVELOPMENT	0.0386473	0.789671	0.935233	1	1	-0.35724	-0.348215	N <= P	-0.351553	1
GOBP_FACIAL_NERVE_MORPHOGENESIS	0.194847	0.169632	0.69034	1	1	-0.402487	-0.323256	N <= P	-0.35256	1
GOBP_FACIAL_NERVE_STRUCTURAL_ORGANIZATION	0.191626	0.176887	0.694333	1	1	-0.376746	-0.285997	N <= P	-0.319562	1
GOBP_FACULTATIVE_HETEROCHROMATIN_ASSEMBLY	-0.259259	0.0664303	0.679615	1	1	-0.214118	-0.274489	P <= N	-0.25216	1
GOBP_FARNESYL_DIPHOSPHATE_METABOLIC_PROCESS	-0.15942	0.262272	0.724224	1	1	0.0125594	-0.0931645	P <= N	-0.0540611	1
GOBP_FAS_SIGNALING_PATHWAY	-0.154589	0.277166	0.729156	1	1	-0.25973	-0.348801	P <= N	-0.315857	1
GOBP_FAT_CELL_DIFFERENTIATION	-0.0241546	0.869285	0.960415	1	1	-0.184023	-0.179242	P <= N	-0.18101	1
GOBP_FAT_CELL_PROLIFERATION	-0.0950081	0.506329	0.834417	1	1	-0.23001	-0.251381	P <= N	-0.243477	1
GOBP_NEGATIVE_REGULATION_OF_COAGULATION	0.307568	0.0288383	0.679615	1	1	-0.17045	-0.0808478	N < P	-0.113989	1
GOBP_FAT_SOLUBLE_VITAMIN_BIOSYNTHETIC_PROCESS	-0.15781	0.267175	0.727718	1	1	-0.0985067	-0.169037	P <= N	-0.14295	1
GOBP_FAT_SOLUBLE_VITAMIN_CATABOLIC_PROCESS	0.0821256	0.566281	0.858041	1	1	0.0584429	0.0887197	N <= P	0.0775214	1
GOBP_FAT_SOLUBLE_VITAMIN_METABOLIC_PROCESS	-0.0402576	0.780941	0.932432	1	1	0.0625836	0.0548432	P <= N	0.0577061	1
GOBP_FATTY_ACID_ALPHA_OXIDATION	0.0112721	0.941195	0.984446	1	1	0.101097	0.100396	N <= P	0.100655	1
GOBP_FATTY_ACID_BETA_OXIDATION	0.0628019	0.662028	0.888455	1	1	0.0228917	0.0565013	N <= P	0.0440704	1
GOBP_FATTY_ACID_BETA_OXIDATION_USING_ACYL_COA_DEHYDROGENASE	-0.0112721	0.941195	0.984446	1	1	0.221554	0.223095	P <= N	0.222525	1
GOBP_FATTY_ACID_BETA_OXIDATION_USING_ACYL_COA_OXIDASE	-0.0660225	0.645629	0.882732	1	1	0.0749359	0.0313105	P <= N	0.0474459	1
GOBP_FATTY_ACID_BIOSYNTHETIC_PROCESS	-0.10467	0.46363	0.816296	1	1	-0.00203191	-0.0310276	P <= N	-0.0203032	1
GOBP_FATTY_ACID_CATABOLIC_PROCESS	0.0611916	0.670289	0.891604	1	1	0.0337525	0.0505495	N <= P	0.0443369	1
GOBP_FATTY_ACID_DERIVATIVE_BIOSYNTHETIC_PROCESS	-0.172303	0.225254	0.708096	1	1	-0.0945494	-0.140006	P <= N	-0.123193	1
GOBP_FATTY_ACID_DERIVATIVE_CATABOLIC_PROCESS	-0.0386473	0.789671	0.935233	1	1	0.088079	0.0776356	P <= N	0.0814982	1
GOBP_FATTY_ACID_DERIVATIVE_METABOLIC_PROCESS	-0.186795	0.188195	0.700646	1	1	-0.0384785	-0.083784	P <= N	-0.0670272	1
GOBP_FATTY_ACID_ELONGATION	-0.136876	0.336565	0.761076	1	1	-0.161018	-0.194452	P <= N	-0.182086	1
GOBP_FATTY_ACID_ELONGATION_SATURATED_FATTY_ACID	0.0547504	0.703718	0.905613	1	1	-0.219008	-0.183191	N <= P	-0.196438	1
GOBP_FATTY_ACID_HOMEOSTASIS	-0.0869565	0.54341	0.848987	1	1	-0.0696361	-0.109587	P <= N	-0.0948108	1
GOBP_FATTY_ACID_METABOLIC_PROCESS	-0.0708535	0.621347	0.87353	1	1	0.000664811	-0.0234195	P <= N	-0.0145116	1
GOBP_FATTY_ACID_OMEGA_OXIDATION	-0.170692	0.229668	0.709326	1	1	0.212275	0.0838992	P <= N	0.131381	1
GOBP_FATTY_ACID_TRANSMEMBRANE_TRANSPORT	0.057971	0.686928	0.899021	1	1	-0.119467	-0.0950471	N <= P	-0.104079	1
GOBP_FATTY_ACID_TRANSPORT	0.0515298	0.720651	0.910619	1	1	-0.0560262	-0.0276715	N <= P	-0.0381589	1
GOBP_FATTY_ACYL_COA_BIOSYNTHETIC_PROCESS	-0.127214	0.372134	0.775895	1	1	-0.279324	-0.309628	P <= N	-0.29842	1
GOBP_FATTY_ACYL_COA_CATABOLIC_PROCESS	0.0434783	0.763565	0.927765	1	1	-0.227671	-0.194016	N <= P	-0.206464	1
GOBP_FATTY_ACYL_COA_METABOLIC_PROCESS	-0.162641	0.252651	0.723589	1	1	-0.231511	-0.267259	P <= N	-0.254037	1
GOBP_FC_EPSILON_RECEPTOR_SIGNALING_PATHWAY	-0.152979	0.282255	0.733271	1	1	-0.188307	-0.244723	P <= N	-0.223857	1
GOBP_FC_GAMMA_RECEPTOR_SIGNALING_PATHWAY	-0.15942	0.262272	0.724224	1	1	-0.20654	-0.273888	P <= N	-0.248978	1
GOBP_NEGATIVE_REGULATION_OF_RYANODINE_SENSITIVE_CALCIUM_RELEASE_CHANNEL_ACTIVITY	0.307568	0.0288383	0.679615	1	1	-0.208448	-0.0780376	N < P	-0.126271	1
GOBP_FC_RECEPTOR_MEDIATED_STIMULATORY_SIGNALING_PATHWAY	-0.206119	0.145967	0.68033	1	1	-0.214213	-0.285947	P <= N	-0.259415	1
GOBP_FC_RECEPTOR_SIGNALING_PATHWAY	-0.181965	0.200019	0.703143	1	1	-0.173812	-0.237246	P <= N	-0.213784	1
GOBP_FEAR_RESPONSE	-0.10789	0.449849	0.810274	1	1	-0.0387076	-0.0677117	P <= N	-0.0569842	1
GOBP_FEEDING_BEHAVIOR	0.219002	0.122073	0.679615	1	1	0.0305284	0.0749519	N <= P	0.0585213	1
GOBP_FEMALE_GAMETE_GENERATION	0.186795	0.188195	0.700646	1	1	-0.188376	-0.162697	N <= P	-0.172195	1
GOBP_FEMALE_GENITALIA_DEVELOPMENT	-0.0772947	0.589597	0.866609	1	1	-0.192939	-0.203593	P <= N	-0.199653	1
GOBP_FEMALE_MEIOSIS_CHROMOSOME_SEGREGATION	-0.114332	0.422988	0.798678	1	1	-0.257527	-0.316617	P <= N	-0.294762	1
GOBP_FEMALE_MEIOSIS_I	0.0177134	0.905144	0.972656	1	1	-0.375946	-0.385661	N <= P	-0.382068	1
GOBP_FEMALE_MEIOTIC_NUCLEAR_DIVISION	-0.0225443	0.878228	0.963642	1	1	-0.310847	-0.315446	P <= N	-0.313745	1
GOBP_FEMALE_SEX_DIFFERENTIATION	0.238325	0.0920302	0.679615	1	1	-0.151746	-0.100496	N <= P	-0.119451	1
GOBP_FERMENTATION	0.178744	0.208194	0.704761	1	1	-0.393414	-0.282734	N <= P	-0.32367	1
GOBP_FERTILIZATION	0.0837359	0.558607	0.855133	1	1	-0.0756322	-0.0575956	N <= P	-0.0642667	1
GOBP_POSITIVE_REGULATION_OF_PROTEIN_MATURATION	0.307568	0.0288383	0.679615	1	1	-0.144152	-0.0516693	N < P	-0.0858751	1
GOMF_CYCLIC_NUCLEOTIDE_PHOSPHODIESTERASE_ACTIVITY	0.307568	0.0288383	0.679615	1	1	-0.190425	-0.0750653	N < P	-0.117733	1
GOBP_FIBROBLAST_ACTIVATION	0.196457	0.166087	0.687208	1	1	-0.202705	-0.118418	N <= P	-0.149593	1
GOBP_FIBROBLAST_APOPTOTIC_PROCESS	-0.151369	0.287406	0.734905	1	1	-0.202293	-0.248624	P <= N	-0.231488	1
GOBP_MIDBRAIN_DOPAMINERGIC_NEURON_DIFFERENTIATION	0.305958	0.0297082	0.679615	1	1	-0.209195	-0.113458	N < P	-0.148868	1
GOBP_FIBROBLAST_GROWTH_FACTOR_RECEPTOR_SIGNALING_PATHWAY	-0.0257649	0.860359	0.957673	1	1	-0.166988	-0.176616	P <= N	-0.173055	1
GOBP_FIBROBLAST_MIGRATION	-0.0305958	0.833689	0.949423	1	1	-0.345817	-0.341051	P <= N	-0.342814	1
GOBP_FIBROBLAST_PROLIFERATION	-0.041868	0.772239	0.929295	1	1	-0.268641	-0.270091	P <= N	-0.269555	1
GOBP_NEGATIVE_REGULATION_OF_VOLTAGE_GATED_CALCIUM_CHANNEL_ACTIVITY	0.305958	0.0297082	0.679615	1	1	-0.334372	-0.227416	N < P	-0.266975	1
GOBP_FLAVIN_CONTAINING_COMPOUND_METABOLIC_PROCESS	-0.175523	0.216605	0.704761	1	1	-0.0762699	-0.193682	P <= N	-0.150256	1
GOBP_FLAVONE_METABOLIC_PROCESS	-0.0885668	0.535889	0.84626	1	1	0.45199	0.374494	P <= N	0.403157	1
GOBP_FLAVONOID_GLUCURONIDATION	-0.152979	0.282255	0.733271	1	1	0.535325	0.43413	P <= N	0.471558	1
GOBP_FLAVONOID_METABOLIC_PROCESS	-0.0402576	0.780941	0.932432	1	1	0.338521	0.309891	P <= N	0.32048	1
GOBP_FLOOR_PLATE_DEVELOPMENT	-0.177134	0.21237	0.704761	1	1	-0.159079	-0.229403	P <= N	-0.203393	1
GOBP_FLUID_TRANSPORT	0.233494	0.0989267	0.679615	1	1	-0.0469139	0.019654	N <= P	-0.00496702	1
GOBP_FOAM_CELL_DIFFERENTIATION	-0.128824	0.366052	0.772817	1	1	-0.0919458	-0.130436	P <= N	-0.1162	1
GOBP_FOCAL_ADHESION_ASSEMBLY	-0.0805153	0.574004	0.862458	1	1	-0.264375	-0.284398	P <= N	-0.276992	1
GOBP_FOLATE_IMPORT_ACROSS_PLASMA_MEMBRANE	0.178744	0.208194	0.704761	1	1	0.0924409	0.198059	N <= P	0.158995	1
GOBP_FOLATE_TRANSMEMBRANE_TRANSPORT	0.223833	0.113935	0.679615	1	1	0.0710783	0.174696	N <= P	0.136372	1
GOBP_FOLIC_ACID_CONTAINING_COMPOUND_BIOSYNTHETIC_PROCESS	-0.0595813	0.678589	0.89509	1	1	-0.386128	-0.410328	P <= N	-0.401377	1
GOBP_FOLIC_ACID_CONTAINING_COMPOUND_CATABOLIC_PROCESS	-0.00966184	0.950229	0.987244	1	1	-0.106116	-0.10608	P <= N	-0.106094	1
GOBP_FOLIC_ACID_CONTAINING_COMPOUND_METABOLIC_PROCESS	0.0112721	0.941195	0.984446	1	1	-0.32432	-0.303342	N <= P	-0.311101	1
GOBP_FOLIC_ACID_METABOLIC_PROCESS	0.135266	0.342338	0.762364	1	1	-0.297624	-0.241676	N <= P	-0.262369	1
GOBP_FOLIC_ACID_TRANSPORT	0.190016	0.1806	0.697068	1	1	-0.0337343	0.0576465	N <= P	0.0238481	1
GOBP_OSSIFICATION_INVOLVED_IN_BONE_REMODELING	0.305958	0.0297082	0.679615	1	1	-0.33589	-0.172738	N < P	-0.233082	1
GOBP_FOREBRAIN_CELL_MIGRATION	0.0466989	0.746305	0.92187	1	1	-0.230851	-0.219003	N <= P	-0.223385	1
GOBP_FOREBRAIN_DEVELOPMENT	-0.0901771	0.528419	0.843169	1	1	-0.138378	-0.148348	P <= N	-0.144661	1
GOBP_FOREBRAIN_DORSAL_VENTRAL_PATTERN_FORMATION	-0.0740741	0.60538	0.870736	1	1	0.185231	0.141468	P <= N	0.157654	1
GOBP_FOREBRAIN_GENERATION_OF_NEURONS	-0.10628	0.456711	0.814035	1	1	-0.00907619	-0.0376979	P <= N	-0.0271118	1
GOBP_FOREBRAIN_MORPHOGENESIS	0.180354	0.204077	0.704551	1	1	-0.20867	-0.129299	N <= P	-0.158655	1
GOBP_FOREBRAIN_NEUROBLAST_DIVISION	-0.152979	0.282255	0.733271	1	1	0.00626282	-0.0689293	P <= N	-0.0411185	1
GOBP_FOREBRAIN_NEURON_DEVELOPMENT	-0.15942	0.262272	0.724224	1	1	0.0154681	-0.0417661	P <= N	-0.0205973	1
GOBP_FOREBRAIN_NEURON_DIFFERENTIATION	-0.0563607	0.695304	0.901478	1	1	-0.00108192	-0.0154173	P <= N	-0.0101152	1
GOBP_FOREBRAIN_NEURON_FATE_COMMITMENT	-0.173913	0.220899	0.707014	1	1	0.145673	0.0434908	P <= N	0.0812844	1
GOBP_FOREBRAIN_RADIAL_GLIAL_CELL_DIFFERENTIATION	-0.151369	0.287406	0.734905	1	1	-0.259738	-0.318429	P <= N	-0.296722	1
GOBP_FOREBRAIN_REGIONALIZATION	-0.143317	0.314093	0.746106	1	1	0.0939152	0.0472317	P <= N	0.0644982	1
GOBP_FOREBRAIN_VENTRICULAR_ZONE_PROGENITOR_CELL_DIVISION	-0.225443	0.111317	0.679615	1	1	0.18967	0.0548747	P <= N	0.10473	1
GOBP_FOREGUT_MORPHOGENESIS	-0.152979	0.282255	0.733271	1	1	-0.217963	-0.289006	P <= N	-0.26273	1
GOBP_FORELIMB_MORPHOGENESIS	0.0434783	0.763565	0.927765	1	1	-0.115993	-0.108594	N <= P	-0.111331	1
GOBP_FORMATE_METABOLIC_PROCESS	0.148148	0.297894	0.738311	1	1	-0.319773	-0.265282	N <= P	-0.285436	1
GOBP_FC_RECEPTOR_MEDIATED_INHIBITORY_SIGNALING_PATHWAY	0.304348	0.0306003	0.679615	1	1	-0.721873	-0.685566	N < P	-0.698995	1
GOBP_FORMATION_OF_EXTRACHROMOSOMAL_CIRCULAR_DNA	-0.165862	0.243275	0.71809	1	1	-0.315745	-0.361403	P <= N	-0.344516	1
GOBP_FORMATION_OF_PRIMARY_GERM_LAYER	-0.0177134	0.905144	0.972656	1	1	-0.31076	-0.311162	P <= N	-0.311013	1
GOBP_GLOMERULAR_MESANGIAL_CELL_DEVELOPMENT	0.304348	0.0306003	0.679615	1	1	-0.518508	-0.399945	N < P	-0.443797	1
GOBP_FORMATION_OF_TRANSLATION_PREINITIATION_COMPLEX	-0.10467	0.46363	0.816296	1	1	-0.323791	-0.354566	P <= N	-0.343184	1
GOBP_FREE_UBIQUITIN_CHAIN_POLYMERIZATION	-0.0305958	0.833689	0.949423	1	1	-0.220904	-0.240762	P <= N	-0.233417	1
GOBP_FRUCTOSE_1_6_BISPHOSPHATE_METABOLIC_PROCESS	-0.154589	0.277166	0.729156	1	1	0.093483	0.0297988	P <= N	0.0533532	1
GOBP_FRUCTOSE_2_6_BISPHOSPHATE_METABOLIC_PROCESS	-0.0547504	0.703718	0.905613	1	1	-0.243599	-0.275681	P <= N	-0.263815	1
GOBP_FRUCTOSE_6_PHOSPHATE_METABOLIC_PROCESS	-0.0853462	0.550983	0.851609	1	1	-0.0579988	-0.0794275	P <= N	-0.0715018	1
GOBP_FRUCTOSE_METABOLIC_PROCESS	-0.26248	0.0630628	0.679615	1	1	0.174648	0.0516926	P <= N	0.0971693	1
GOBP_FRUCTOSE_TRANSMEMBRANE_TRANSPORT	-0.251208	0.0754908	0.679615	1	1	0.293586	0.130434	P <= N	0.190778	1
GOBP_INTERNEURON_MIGRATION_FROM_THE_SUBPALLIUM_TO_THE_CORTEX	0.304348	0.0306003	0.679615	1	1	-0.0356983	0.147145	N < P	0.0795183	1
GOBP_POSITIVE_REGULATION_OF_SYNAPTIC_PLASTICITY	0.304348	0.0306003	0.679615	1	1	-0.164348	-0.0437654	N < P	-0.0883644	1
GOBP_POSITIVE_REGULATION_OF_VASCULAR_ENDOTHELIAL_GROWTH_FACTOR_SIGNALING_PATHWAY	0.304348	0.0306003	0.679615	1	1	-0.257388	-0.103205	N < P	-0.160232	1
GOBP_FUNGIFORM_PAPILLA_DEVELOPMENT	-0.112721	0.429615	0.802164	1	1	-0.160598	-0.208369	P <= N	-0.1907	1
GOBP_FUNGIFORM_PAPILLA_MORPHOGENESIS	0.0112721	0.941195	0.984446	1	1	-0.282997	-0.265839	N <= P	-0.272185	1
GOBP_FUSION_OF_SPERM_TO_EGG_PLASMA_MEMBRANE_INVOLVED_IN_SINGLE_FERTILIZATION	0.167472	0.238679	0.71528	1	1	0.181609	0.251894	N <= P	0.225898	1
GOBP_G_PROTEIN_COUPLED_ACETYLCHOLINE_RECEPTOR_SIGNALING_PATHWAY	-0.141707	0.319618	0.750997	1	1	0.00130926	-0.0366522	P <= N	-0.0226117	1
GOBP_G_PROTEIN_COUPLED_GLUTAMATE_RECEPTOR_SIGNALING_PATHWAY	0.0982287	0.491873	0.827238	1	1	-0.048172	0.0178938	N <= P	-0.00654151	1
GOBP_G_PROTEIN_COUPLED_OPIOID_RECEPTOR_SIGNALING_PATHWAY	0.133655	0.348174	0.764879	1	1	-0.0575833	0.0191714	N <= P	-0.00921735	1
GOBP_G_PROTEIN_COUPLED_PURINERGIC_NUCLEOTIDE_RECEPTOR_SIGNALING_PATHWAY	-0.117552	0.409912	0.790931	1	1	0.0126523	-0.0685909	P <= N	-0.038542	1
GOBP_G_PROTEIN_COUPLED_PURINERGIC_RECEPTOR_SIGNALING_PATHWAY	0.0611916	0.670289	0.891604	1	1	0.0385964	0.0647433	N <= P	0.0550725	1
GOBP_G_PROTEIN_COUPLED_RECEPTOR_INTERNALIZATION	0.185185	0.192079	0.702618	1	1	-0.261903	-0.208817	N <= P	-0.228451	1
GOBP_G_PROTEIN_COUPLED_RECEPTOR_SIGNALING_PATHWAY	0.180354	0.204077	0.704551	1	1	0.00712397	0.0338582	N <= P	0.0239702	1
GOBP_G_PROTEIN_COUPLED_RECEPTOR_SIGNALING_PATHWAY_COUPLED_TO_CYCLIC_NUCLEOTIDE_SECOND_MESSENGER	0.191626	0.176887	0.694333	1	1	0.143217	0.183359	N <= P	0.168512	1
GOBP_G_PROTEIN_COUPLED_RECEPTOR_SIGNALING_PATHWAY_INVOLVED_IN_HEART_PROCESS	0.21095	0.136624	0.679615	1	1	-0.300232	-0.226426	N <= P	-0.253724	1
GOBP_G_QUADRUPLEX_DNA_UNWINDING	-0.199678	0.159164	0.684479	1	1	-0.353464	-0.460424	P <= N	-0.420863	1
GOBP_G0_TO_G1_TRANSITION	-0.0853462	0.550983	0.851609	1	1	-0.435808	-0.459961	P <= N	-0.451028	1
GOBP_G1_TO_G0_TRANSITION	-0.0611916	0.670289	0.891604	1	1	-0.0806863	-0.086929	P <= N	-0.0846201	1
GOBP_G1_TO_G0_TRANSITION_INVOLVED_IN_CELL_DIFFERENTIATION	-0.169082	0.234143	0.711112	1	1	0.16888	0.099726	P <= N	0.125304	1
GOBP_G2_MI_TRANSITION_OF_MEIOTIC_CELL_CYCLE	0.0595813	0.678589	0.89509	1	1	-0.385879	-0.359718	N <= P	-0.369394	1
GOBP_GABAERGIC_NEURON_DIFFERENTIATION	0.196457	0.166087	0.687208	1	1	0.032919	0.141409	N <= P	0.101283	1
GOBP_GALACTOLIPID_BIOSYNTHETIC_PROCESS	-0.26087	0.0647287	0.679615	1	1	0.340521	0.239459	P <= N	0.276838	1
GOBP_REGULATION_OF_MEIOTIC_CELL_CYCLE	0.304348	0.0306003	0.679615	1	1	-0.254583	-0.190642	N < P	-0.214291	1
GOBP_GALACTOSE_CATABOLIC_PROCESS	-0.233494	0.0989267	0.679615	1	1	-0.0804155	-0.190269	P <= N	-0.149638	1
GOBP_GALACTOSE_METABOLIC_PROCESS	-0.243156	0.0855202	0.679615	1	1	-0.121421	-0.256199	P <= N	-0.20635	1
GOBP_GAMETE_GENERATION	0.00322061	0.986418	0.995413	1	1	-0.161753	-0.161816	N <= P	-0.161793	1
GOBP_GAMMA_AMINOBUTYRIC_ACID_METABOLIC_PROCESS	0.00966184	0.950229	0.987244	1	1	0.178327	0.179615	N <= P	0.179139	1
GOBP_GAMMA_AMINOBUTYRIC_ACID_SECRETION	0.15781	0.267175	0.727718	1	1	-0.446785	-0.407579	N <= P	-0.42208	1
GOBP_GAMMA_AMINOBUTYRIC_ACID_SIGNALING_PATHWAY	0.2657	0.0598357	0.679615	1	1	-0.07605	0.0254407	N <= P	-0.012097	1
GOBP_GAMMA_AMINOBUTYRIC_ACID_TRANSPORT	0.0933977	0.513639	0.837178	1	1	-0.336285	-0.306641	N <= P	-0.317605	1
GOBP_GAMMA_DELTA_T_CELL_ACTIVATION	-0.0740741	0.60538	0.870736	1	1	-0.37709	-0.400247	P <= N	-0.391682	1
GOBP_GAMMA_DELTA_T_CELL_DIFFERENTIATION	-0.037037	0.798426	0.93802	1	1	-0.206619	-0.231537	P <= N	-0.222321	1
GOBP_GANGLION_DEVELOPMENT	-0.109501	0.443046	0.806963	1	1	-0.105366	-0.128301	P <= N	-0.119818	1
GOBP_GANGLIOSIDE_BIOSYNTHETIC_PROCESS	0.00161031	0.995473	0.998544	1	1	-0.21365	-0.219385	N <= P	-0.217264	1
GOBP_GANGLIOSIDE_BIOSYNTHETIC_PROCESS_VIA_LACTOSYLCERAMIDE	0.0708535	0.621347	0.87353	1	1	-0.347072	-0.32605	N <= P	-0.333825	1
GOBP_GANGLIOSIDE_CATABOLIC_PROCESS	-0.111111	0.436301	0.804539	1	1	-0.399948	-0.444218	P <= N	-0.427844	1
GOBP_GANGLIOSIDE_METABOLIC_PROCESS	-0.0466989	0.746305	0.92187	1	1	-0.28659	-0.290835	P <= N	-0.289265	1
GOBP_GAP_JUNCTION_ASSEMBLY	0.0257649	0.860359	0.957673	1	1	-0.232377	-0.229935	N <= P	-0.230838	1
GOBP_GAP_JUNCTION_MEDIATED_INTERCELLULAR_TRANSPORT	0.0660225	0.645629	0.882732	1	1	-0.05236	-0.01107	N <= P	-0.0263417	1
GOBP_GAS_HOMEOSTASIS	0.259259	0.0664303	0.679615	1	1	-0.328057	-0.25964	N <= P	-0.284945	1
GOBP_GAS_TRANSPORT	0.164251	0.247932	0.720792	1	1	0.136794	0.221587	N <= P	0.190226	1
GOBP_GASTRIC_ACID_SECRETION	0.194847	0.169632	0.69034	1	1	0.0356823	0.150192	N <= P	0.107839	1
GOBP_GASTRIC_MOTILITY	0.181965	0.200019	0.703143	1	1	0.0632722	0.165679	N <= P	0.127802	1
GOBP_GASTRO_INTESTINAL_SYSTEM_SMOOTH_MUSCLE_CONTRACTION	0.119163	0.403464	0.790216	1	1	0.0611124	0.111067	N <= P	0.0925904	1
GOBP_GASTRULATION	-0.101449	0.477639	0.821223	1	1	-0.25751	-0.270621	P <= N	-0.265772	1
GOBP_GASTRULATION_WITH_MOUTH_FORMING_SECOND	-0.272142	0.0537864	0.679615	1	1	-0.110461	-0.209741	P <= N	-0.173021	1
GOBP_GDP_MANNOSE_METABOLIC_PROCESS	-0.120773	0.397077	0.788092	1	1	-0.0595218	-0.122315	P <= N	-0.0990904	1
GOBP_GDP_METABOLIC_PROCESS	-0.21095	0.136624	0.679615	1	1	-0.0430606	-0.159222	P <= N	-0.116258	1
GOBP_GENE_SILENCING_BY_RNA	-0.0611916	0.670289	0.891604	1	1	-0.0254051	-0.049856	P <= N	-0.0408125	1
GOBP_GENERATION_OF_PRECURSOR_METABOLITES_AND_ENERGY	0.0563607	0.695304	0.901478	1	1	-0.141592	-0.115117	N <= P	-0.124909	1
GOBP_GENITALIA_DEVELOPMENT	-0.186795	0.188195	0.700646	1	1	-0.022827	-0.0801866	P <= N	-0.0589714	1
GOBP_GENITALIA_MORPHOGENESIS	-0.0901771	0.528419	0.843169	1	1	0.0462381	-0.00200905	P <= N	0.0158358	1
GOBP_GENOMIC_IMPRINTING	-0.178744	0.208194	0.704761	1	1	-0.350125	-0.392747	P <= N	-0.376983	1
GOBP_GEPHYRIN_CLUSTERING_INVOLVED_IN_POSTSYNAPTIC_DENSITY_ASSEMBLY	0.101449	0.477639	0.821223	1	1	-0.0681324	-0.00834746	N <= P	-0.0304597	1
GOBP_GERM_CELL_DEVELOPMENT	-0.0305958	0.833689	0.949423	1	1	-0.112284	-0.115024	P <= N	-0.114011	1
GOBP_GERM_CELL_MIGRATION	0.0676329	0.637492	0.879935	1	1	-0.019819	0.0244454	N <= P	0.00807365	1
GOBP_GERM_CELL_PROLIFERATION	-0.138486	0.330854	0.756881	1	1	0.0525593	-0.0105285	P <= N	0.0128054	1
GOBP_GERMINAL_CENTER_B_CELL_DIFFERENTIATION	0.206119	0.145967	0.68033	1	1	-0.0372257	0.0945009	N <= P	0.0457801	1
GOBP_GERMINAL_CENTER_FORMATION	0.0128824	0.932168	0.980724	1	1	-0.145965	-0.145131	N <= P	-0.145439	1
GOBP_GLAND_DEVELOPMENT	-0.0869565	0.54341	0.848987	1	1	-0.152462	-0.1607	P <= N	-0.157653	1
GOBP_GLAND_MORPHOGENESIS	-0.123994	0.384483	0.782508	1	1	-0.165119	-0.187936	P <= N	-0.179497	1
GOCC_PHOTORECEPTOR_INNER_SEGMENT	0.304348	0.0306003	0.679615	1	1	-0.033214	0.0181435	N < P	-0.000851695	1
GOCC_POSTSYNAPTIC_CYTOSOL	0.304348	0.0306003	0.679615	1	1	-0.326271	-0.227276	N < P	-0.26389	1
GOBP_GLIAL_CELL_APOPTOTIC_PROCESS	-0.222222	0.116599	0.679615	1	1	-0.264291	-0.325709	P <= N	-0.302993	1
GOBP_GLIAL_CELL_DERIVED_NEUROTROPHIC_FACTOR_RECEPTOR_SIGNALING_PATHWAY	-0.00966184	0.950229	0.987244	1	1	-0.0373255	-0.0284071	P <= N	-0.0317057	1
GOBP_GLIAL_CELL_DEVELOPMENT	-0.0112721	0.941195	0.984446	1	1	-0.151584	-0.150505	P <= N	-0.150904	1
GOBP_GLIAL_CELL_DIFFERENTIATION	-0.057971	0.686928	0.899021	1	1	-0.13103	-0.134828	P <= N	-0.133423	1
GOBP_FEVER_GENERATION	0.302738	0.0315149	0.679615	1	1	-0.187875	-0.0577075	N < P	-0.105852	1
GOBP_GLIAL_CELL_MIGRATION	-0.140097	0.325205	0.754748	1	1	-0.287518	-0.318304	P <= N	-0.306918	1
GOBP_GLIAL_CELL_PROLIFERATION	0.00805153	0.95927	0.988638	1	1	-0.11799	-0.117193	N <= P	-0.117488	1
GOBP_GLIOGENESIS	-0.0740741	0.60538	0.870736	1	1	-0.160143	-0.167385	P <= N	-0.164707	1
GOBP_GLOMERULAR_BASEMENT_MEMBRANE_DEVELOPMENT	0.00322061	0.986418	0.995413	1	1	-0.241215	-0.236582	N <= P	-0.238296	1
GOBP_GLOMERULAR_EPITHELIAL_CELL_DEVELOPMENT	0.0257649	0.860359	0.957673	1	1	-0.0427414	-0.0398505	N <= P	-0.0409197	1
GOBP_GLOMERULAR_EPITHELIAL_CELL_DIFFERENTIATION	-0.078905	0.581777	0.864767	1	1	-0.0586087	-0.0618602	P <= N	-0.0606576	1
GOBP_GLOMERULAR_EPITHELIUM_DEVELOPMENT	0.00322061	0.986418	0.995413	1	1	-0.122984	-0.102942	N <= P	-0.110355	1
[truncated: 8,719 more rows]

## Sheet: Tab S3C. Hp_Posi_Nega_GO_KEGG
Table S3C. GO annotations and KEGG pathways enriched in differentially expressed genes in peritumoral mucosa between Hp-positive and Hp-negative GC.
[truncated: 1,034 more rows]

[truncated: 1 more sheets: Tab S3D. Hp_GSEA_peritumor]
