# Supplementary material for: Integrated multi-omics profiling reveals phenotype- and tissue-specific host-microbiota interactions in paired tumor and peritumoral tissues of advanced gastric cancer patients from Northwest China
Source: Front Cell Infect Microbiol. 2026 Apr 20;16:1763765. doi: 10.3389/fcimb.2026.1763765 (PMC13136179; doi:10.3389/fcimb.2026.1763765)
Supplement: Supplementary file 5 [file DataSheet5.xlsx]

## Sheet: Table S4A. Diff_Lauren subtypes
Table S4A. Impact of Lauren classification on gastric gene expression in tumoral mucosa, analyzed by wilcoxon rank-sum test.
	Diffuse vs. Intestinal								Intestinal vs. Mixed								Diffuse vs. Mixed
ID	Pvalue	mean_abun_Diffuse	mean_abun_Intestinal	FC	log2FC	Qvalue	Labels	enrichment	Pvalue	mean_abun_Intestinal	mean_abun_Mixed	FC	log2FC	Qvalue	Labels	enrichment	Pvalue	mean_abun_Diffuse	mean_abun_Mixed	FC	log2FC	Qvalue	Labels	enrichment
BPIFA2	0.0221872	823.857	24.9167	0.0302439	-5.04721	0.815729	BPIFA2	Diffuse < Intestinal	0.885675	24.9167	26.6923	1.07126	0.099313	0.970059	NA	Intestinal <= Mixeded	0.0436117	823.857	26.6923	0.0323992	-4.9479	0.297105	BPIFA2	Diffuse < Mixed
CDH9	0.0527578	0.0357143	0.458333	12.8333	3.68182	0.815729	NA	Diffuse <= Intestinal	0.433699	0.458333	59.1538	129.063	7.01193	0.800042	NA	Intestinal <= Mixeded	0.0128053	0.0357143	59.1538	1656.31	10.6938	0.20873	CDH9	Diffuse < Mixed
GAGE12G	0.102511	0.107143	23.6667	220.889	7.78718	0.815729	NA	Diffuse <= Intestinal	0.0641622	23.6667	25.8462	1.09209	0.127093	0.703204	NA	Intestinal <= Mixeded	0.000859103	0.107143	25.8462	241.231	7.91427	0.138517	GAGE12G	Diffuse < Mixed
GAGE12I	0.102511	0.107143	23.6667	220.889	7.78718	0.815729	NA	Diffuse <= Intestinal	0.0641622	23.6667	25.8462	1.09209	0.127093	0.703204	NA	Intestinal <= Mixeded	0.000859103	0.107143	25.8462	241.231	7.91427	0.138517	GAGE12I	Diffuse < Mixed
GAGE4	0.102511	0.107143	23.6667	220.889	7.78718	0.815729	NA	Diffuse <= Intestinal	0.0641622	23.6667	25.8462	1.09209	0.127093	0.703204	NA	Intestinal <= Mixeded	0.000859103	0.107143	25.8462	241.231	7.91427	0.138517	GAGE4	Diffuse < Mixed
GAGE6	0.102511	0.107143	23.6667	220.889	7.78718	0.815729	NA	Diffuse <= Intestinal	0.0641622	23.6667	25.8462	1.09209	0.127093	0.703204	NA	Intestinal <= Mixeded	0.000859103	0.107143	25.8462	241.231	7.91427	0.138517	GAGE6	Diffuse < Mixed
GAGE7	0.102511	0.107143	23.6667	220.889	7.78718	0.815729	NA	Diffuse <= Intestinal	0.0641622	23.6667	25.8462	1.09209	0.127093	0.703204	NA	Intestinal <= Mixeded	0.000859103	0.107143	25.8462	241.231	7.91427	0.138517	GAGE7	Diffuse < Mixed
IGKV2-40	0.0579853	7.25	0.583333	0.0804598	-3.63559	0.815729	NA	Intestinal <= Diffuse	0.36256	0.583333	0.230769	0.395604	-1.33787	0.776905	NA	Mixed <= Intestinal	0.0245153	7.25	0.230769	0.0318302	-4.97346	0.249108	IGKV2-40	Mixed < Diffuse
LCN8	0.769654	9.85714	27	2.73913	1.45372	0.973345	NA	Intestinal <= Diffuse	0.174466	27	0.538462	0.019943	-5.64797	0.703204	NA	Mixed <= Intestinal	0.0465651	9.85714	0.538462	0.0546265	-4.19425	0.30327	LCN8	Mixed < Diffuse
LOC107984132	0.141679	0.821429	7	8.52174	3.09115	0.815729	NA	Diffuse <= Intestinal	0.568169	7	73.1538	10.4505	3.38551	0.835272	NA	Intestinal <= Mixed	0.0474399	0.821429	73.1538	89.0569	6.47665	0.303696	LOC107984132	Diffuse < Mixed
MAGEA10	0.00471386	0.214286	139.75	652.167	9.3491	0.726014	MAGEA10	Diffuse < Intestinal	0.511245	139.75	104	0.744186	-0.426265	0.81077	NA	Intestinal <= Mixed	0.000736159	0.214286	104	485.333	8.92283	0.138517	MAGEA10	Diffuse < Mixed
MIR4477A	0.643964	1	1.875	1.875	0.906891	0.934927	NA	Diffuse <= Intestinal	0.0105334	1.875	0.153846	0.0820513	-3.60733	0.703204	MIR4477A	Mixed < Intestinal	0.0257432	1	0.153846	0.153846	-2.70044	0.256231	MIR4477A	Mixed < Diffuse
MIR454	0.0154651	1.10714	0.375	0.33871	-1.56188	0.815729	NA	Intestinal < Diffuse	0.914673	0.375	0.153846	0.410256	-1.2854	0.982144	NA	Intestinal <= Mixed	0.0426575	1.10714	0.153846	0.138958	-2.84728	0.296363	MIR454	Mixed < Diffuse
MIR628	0.0260722	1.57143	0.375	0.238636	-2.06711	0.815729	NA	Intestinal < Diffuse	0.406402	0.375	0.0769231	0.205128	-2.2854	0.800042	NA	Mixed <= Intestinal	0.0199861	1.57143	0.0769231	0.048951	-4.35252	0.233083	MIR628	Mixed < Diffuse
DEFA6	0.117625	22.1071	2.375	0.107431	-3.21851	0.815729	NA	Diffuse <= Intestinal	0.216227	2.375	0.153846	0.0647773	-3.94837	0.715906	NA	Mixed <= Intestinal	1	22.1071	0.153846	0.00695912	-7.16688	1	NA	Diffuse <=> Mixed
IVL	0.203476	7.03571	1.29167	0.183587	-2.44546	0.815729	NA	Intestinal <= Diffuse	0.919714	1.29167	0.0769231	0.0595533	-4.06967	0.984501	NA	Mixed <= Intestinal	0.257286	7.03571	0.0769231	0.0109332	-6.51514	0.576752	NA	Mixed <= Diffuse
SLC18A3	0.299884	4.82143	0.208333	0.0432099	-4.5325	0.815729	NA	Intestinal <= Diffuse	0.946411	0.208333	0.0769231	0.369231	-1.43741	0.992302	NA	Mixed <= Intestinal	0.374031	4.82143	0.0769231	0.0159544	-5.9699	0.684144	NA	Mixed <= Diffuse
SRGAP2-AS1	0.672292	11.3929	0.791667	0.069488	-3.84709	0.940989	NA	Intestinal <= Diffuse	0.877064	0.791667	0.230769	0.291498	-1.77844	0.96763	NA	Mixed <= Intestinal	0.615565	11.3929	0.230769	0.0202556	-5.62553	0.813064	NA	Mixed <= Diffuse
LOC100129620	0.404174	3.60714	0.458333	0.127063	-2.97639	0.833588	NA	Intestinal <= Diffuse	0.714919	0.458333	0.0769231	0.167832	-2.57491	0.889652	NA	Intestinal <= Mixed	0.744044	3.60714	0.0769231	0.0213252	-5.5513	0.886431	NA	Mixed <= Diffuse
KRT77	0.404127	3.57143	0.25	0.07	-3.8365	0.833588	NA	Intestinal <= Diffuse	0.714919	0.25	0.0769231	0.307692	-1.70044	0.889652	NA	Intestinal <= Mixed	0.764603	3.57143	0.0769231	0.0215385	-5.53694	0.897626	NA	Mixed <= Diffuse
LOC101928401	0.758936	3.35714	2.41667	0.719858	-0.474215	0.970388	NA	Diffuse <= Intestinal	0.275483	2.41667	0.0769231	0.0318302	-4.97346	0.736713	NA	Mixed <= Intestinal	0.35025	3.35714	0.0769231	0.0229133	-5.44767	0.662086	NA	Mixed <= Diffuse
SLC25A3P1	0.585143	3.35714	9.20833	2.74291	1.45571	0.912688	NA	Intestinal <= Diffuse	0.919714	9.20833	0.0769231	0.00835364	-6.90338	0.984501	NA	Mixed <= Intestinal	0.521673	3.35714	0.0769231	0.0229133	-5.44767	0.764433	NA	Mixed <= Diffuse
PAX3	0.803473	3.14286	4.29167	1.36553	0.449461	0.982626	NA	Intestinal <= Diffuse	0.286334	4.29167	0.0769231	0.0179238	-5.80198	0.736713	NA	Mixed <= Intestinal	0.181041	3.14286	0.0769231	0.0244755	-5.35252	0.491644	NA	Mixed <= Diffuse
LOC107984784	0.404127	6.10714	0.166667	0.0272904	-5.19546	0.833588	NA	Intestinal <= Diffuse	0.282186	0.166667	0.153846	0.923077	-0.115477	0.736713	NA	Intestinal <= Mixed	0.729757	6.10714	0.153846	0.0251912	-5.31094	0.876229	NA	Diffuse <= Mixed
IGKV5-2	0.278851	2.67857	0.208333	0.0777778	-3.6845	0.815729	NA	Intestinal <= Diffuse	0.946411	0.208333	0.0769231	0.369231	-1.43741	0.992302	NA	Mixed <= Intestinal	0.35025	2.67857	0.0769231	0.0287179	-5.1219	0.662086	NA	Mixed <= Diffuse
FGL1	0.738386	2391.14	93.25	0.0389981	-4.68045	0.963269	NA	Diffuse <= Intestinal	0.125456	93.25	70.1538	0.75232	-0.410582	0.703204	NA	Intestinal <= Mixed	0.0612961	2391.14	70.1538	0.029339	-5.09103	0.333904	NA	Diffuse <= Mixed
BPIFC	0.258307	0.357143	0.583333	1.63333	0.707819	0.815729	NA	Intestinal <= Diffuse	0.0106856	0.583333	131.692	225.758	7.81863	0.703204	BPIFC	Intestinal < Mixed	0.0781996	0.357143	131.692	368.738	8.52645	0.367303	NA	Diffuse <= Mixed
MTDHP3	0.8943	2.39286	1.54167	0.644279	-0.634243	0.989862	NA	Diffuse <= Intestinal	0.176955	1.54167	0.0769231	0.049896	-4.32493	0.703204	NA	Mixed <= Intestinal	0.187379	2.39286	0.0769231	0.032147	-4.95917	0.495685	NA	Mixed <= Diffuse
MIR3976HG	0.979475	2.39286	1.91667	0.800995	-0.320135	0.995881	NA	Intestinal <= Diffuse	0.286334	1.91667	0.0769231	0.0401338	-4.63904	0.736713	NA	Mixed <= Intestinal	0.266081	2.39286	0.0769231	0.032147	-4.95917	0.586323	NA	Mixed <= Diffuse
LOC101927760	0.781185	2.32143	3.16667	1.3641	0.447952	0.977042	NA	Diffuse <= Intestinal	0.421942	3.16667	0.0769231	0.0242915	-5.3634	0.800042	NA	Mixed <= Intestinal	0.537648	2.32143	0.0769231	0.0331361	-4.91545	0.767975	NA	Mixed <= Diffuse
SIM1	0.430939	11.0357	2.20833	0.200108	-2.32115	0.849334	NA	Diffuse <= Intestinal	0.207032	2.20833	0.384615	0.174165	-2.52147	0.707776	NA	Mixed <= Intestinal	0.557048	11.0357	0.384615	0.0348519	-4.84262	0.783901	NA	Mixed <= Diffuse
C16orf78	0.0612663	2.17857	0.583333	0.26776	-1.90099	0.815729	NA	Intestinal <= Diffuse	0.636798	0.583333	0.0769231	0.131868	-2.92283	0.871543	NA	Mixed <= Intestinal	0.052251	2.17857	0.0769231	0.035309	-4.82382	0.317147	NA	Mixed <= Diffuse
PIWIL1	0.33421	6.10714	1.91667	0.31384	-1.6719	0.815729	NA	Intestinal <= Diffuse	0.184594	1.91667	0.230769	0.120401	-3.05408	0.703204	NA	Mixed <= Intestinal	0.0502734	6.10714	0.230769	0.0377868	-4.72597	0.311127	NA	Mixed <= Diffuse
SERPINA11	0.319645	11.8571	1.70833	0.144076	-2.7951	0.815729	NA	Intestinal <= Diffuse	0.761997	1.70833	0.461538	0.270169	-1.88807	0.912672	NA	Intestinal <= Mixed	0.589467	11.8571	0.461538	0.0389249	-4.68316	0.802295	NA	Mixed <= Diffuse
SERPINA7	0.295934	3.89286	4.5	1.15596	0.209096	0.815729	NA	Diffuse <= Intestinal	0.236206	4.5	0.153846	0.034188	-4.87036	0.720136	NA	Mixed <= Intestinal	0.764619	3.89286	0.153846	0.0395201	-4.66127	0.897626	NA	Mixed <= Diffuse
XKR5	0.718293	1.85714	0.833333	0.448718	-1.15612	0.95669	NA	Intestinal <= Diffuse	0.275413	0.833333	0.0769231	0.0923077	-3.43741	0.736713	NA	Mixed <= Intestinal	0.181081	1.85714	0.0769231	0.0414201	-4.59352	0.491663	NA	Mixed <= Diffuse
GSTT4	0.756888	1.82143	0.125	0.0686275	-3.86507	0.970359	NA	Intestinal <= Diffuse	0.678934	0.125	0.0769231	0.615385	-0.70044	0.881496	NA	Mixed <= Intestinal	0.521673	1.82143	0.0769231	0.0422323	-4.56551	0.764433	NA	Mixed <= Diffuse
CLEC2A	0.920916	1.67857	0.25	0.148936	-2.74723	0.989862	NA	Diffuse <= Intestinal	0.657809	0.25	0.0769231	0.307692	-1.70044	0.872412	NA	Mixed <= Intestinal	0.744044	1.67857	0.0769231	0.0458265	-4.44767	0.886431	NA	Mixed <= Diffuse
SPCS2P1	0.198329	1.60714	0.458333	0.285185	-1.81003	0.815729	NA	Intestinal <= Diffuse	0.946411	0.458333	0.0769231	0.167832	-2.57491	0.992302	NA	Mixed <= Intestinal	0.248561	1.60714	0.0769231	0.0478632	-4.38494	0.564795	NA	Mixed <= Diffuse
CALML5	0.037456	1.89286	1224.58	646.95	9.33751	0.815729	CALML5	Diffuse < Intestinal	0.66431	1224.58	4.23077	0.00345486	-8.17716	0.879329	NA	Mixed <= Intestinal	0.168087	1.89286	4.23077	2.23512	1.16035	0.473324	NA	Diffuse <= Mixed
KRT75	0.518316	1.57143	3	1.90909	0.932886	0.882866	NA	Diffuse <= Intestinal	0.636798	3	0.0769231	0.025641	-5.2854	0.871543	NA	Mixed <= Intestinal	1	1.57143	0.0769231	0.048951	-4.35252	1	NA	Diffuse <=> Mixed
ERVV-2	0.0121279	0.142857	12.8333	89.8333	6.48918	0.809436	ERVV-2	Diffuse < Intestinal	0.466415	12.8333	1.84615	0.143856	-2.7973	0.800042	NA	Mixed <= Intestinal	0.120561	0.142857	1.84615	12.9231	3.69188	0.439566	NA	Diffuse <= Mixed
LOC101927884	0.149565	79.5	45.5	0.572327	-0.805088	0.815729	NA	Diffuse <= Intestinal	0.184307	45.5	3.92308	0.0862215	-3.53581	0.703204	NA	Mixed <= Intestinal	0.892106	79.5	3.92308	0.0493469	-4.3409	0.964645	NA	Diffuse <= Mixed
NHLH2	0.125488	107.857	12.375	0.114735	-3.12362	0.815729	NA	Diffuse <= Intestinal	0.498498	12.375	5.46154	0.441336	-1.18005	0.800042	NA	Mixed <= Intestinal	0.475149	107.857	5.46154	0.0506368	-4.30367	0.764433	NA	Diffuse <= Mixed
BPIFB4	0.660162	387.714	10.2917	0.0265445	-5.23545	0.938679	NA	Diffuse <= Intestinal	0.280511	10.2917	19.6923	1.91342	0.936156	0.736713	NA	Intestinal <= Mixed	0.110692	387.714	19.6923	0.0507908	-4.29929	0.42639	NA	Diffuse <= Mixed
GYS2	0.215732	1.5	0.166667	0.111111	-3.16993	0.815729	NA	Intestinal <= Diffuse	0.714919	0.166667	0.0769231	0.461538	-1.11548	0.889652	NA	Intestinal <= Mixed	0.521673	1.5	0.0769231	0.0512821	-4.2854	0.764433	NA	Mixed <= Diffuse
AOX2P	0.209399	11.7143	1.25	0.106707	-3.22827	0.815729	NA	Intestinal <= Diffuse	0.83248	1.25	0.615385	0.492308	-1.02237	0.947848	NA	Mixed <= Intestinal	0.177389	11.7143	0.615385	0.0525328	-4.25064	0.484605	NA	Mixed <= Diffuse
RNU1-58P	0.836327	1.46429	2.16667	1.47967	0.56528	0.989862	NA	Diffuse <= Intestinal	0.111747	2.16667	0.0769231	0.035503	-4.81592	0.703204	NA	Mixed <= Intestinal	0.121511	1.46429	0.0769231	0.0525328	-4.25064	0.44116	NA	Mixed <= Diffuse
TMPRSS15	0.169749	842.143	734.708	0.872427	-0.196893	0.815729	NA	Diffuse <= Intestinal	0.0591728	734.708	44.9231	0.0611441	-4.03164	0.703204	NA	Mixed <= Intestinal	0.513795	842.143	44.9231	0.0533438	-4.22854	0.764433	NA	Mixed <= Diffuse
FAM205C	0.598701	1.42857	0.291667	0.204167	-2.29218	0.917291	NA	Diffuse <= Intestinal	0.452861	0.291667	0.0769231	0.263736	-1.92283	0.800042	NA	Mixed <= Intestinal	0.744044	1.42857	0.0769231	0.0538462	-4.21501	0.886431	NA	Mixed <= Diffuse
TRDN	0.772064	15.5	3.45833	0.223118	-2.16412	0.975077	NA	Diffuse <= Intestinal	0.148322	3.45833	0.846154	0.244671	-2.03109	0.703204	NA	Mixed <= Intestinal	0.284941	15.5	0.846154	0.0545906	-4.1952	0.606583	NA	Mixed <= Diffuse
LOC107986400	0.759394	6.92857	2	0.28866	-1.79256	0.970388	NA	Intestinal <= Diffuse	0.823512	2	0.384615	0.192308	-2.37851	0.942048	NA	Mixed <= Intestinal	0.70055	6.92857	0.384615	0.0555115	-4.17107	0.861743	NA	Mixed <= Diffuse
ERICH3-AS1	0.380387	4.14286	0.666667	0.16092	-2.63559	0.819219	NA	Diffuse <= Intestinal	0.333535	0.666667	0.230769	0.346154	-1.53051	0.754269	NA	Mixed <= Intestinal	0.764753	4.14286	0.230769	0.0557029	-4.1661	0.897626	NA	Mixed <= Diffuse
OR1X5P	0.177057	1.35714	0.625	0.460526	-1.11864	0.815729	NA	Intestinal <= Diffuse	0.615956	0.625	0.0769231	0.123077	-3.02237	0.861212	NA	Mixed <= Intestinal	0.117045	1.35714	0.0769231	0.0566802	-4.14101	0.436232	NA	Mixed <= Diffuse
TCL1B	0.385711	1.32143	1.70833	1.29279	0.370491	0.821106	NA	Diffuse <= Intestinal	0.184371	1.70833	0.0769231	0.0450281	-4.47303	0.703204	NA	Mixed <= Intestinal	0.521673	1.32143	0.0769231	0.0582121	-4.10254	0.764433	NA	Mixed <= Diffuse
SLC2A7	0.435101	14.4643	1.04167	0.0720165	-3.79553	0.854014	NA	Intestinal <= Diffuse	0.698805	1.04167	0.846154	0.812308	-0.299902	0.887694	NA	Intestinal <= Mixed	0.646762	14.4643	0.846154	0.0584995	-4.09543	0.828115	NA	Mixed <= Diffuse
ASIC5	0.546215	1.28571	4.70833	3.66204	1.87265	0.893983	NA	Diffuse <= Intestinal	0.406402	4.70833	0.0769231	0.0163376	-5.93566	0.800042	NA	Mixed <= Intestinal	0.723599	1.28571	0.0769231	0.0598291	-4.06301	0.875078	NA	Mixed <= Diffuse
LINC01687	0.746716	2.57143	0.166667	0.0648148	-3.94753	0.966155	NA	Intestinal <= Diffuse	0.973198	0.166667	0.153846	0.923077	-0.115477	0.999596	NA	Mixed <= Intestinal	0.764753	2.57143	0.153846	0.0598291	-4.06301	0.897626	NA	Mixed <= Diffuse
IFIT1B	0.755609	46	1	0.0217391	-5.52356	0.969204	NA	Diffuse <= Intestinal	0.385606	1	2.76923	2.76923	1.46949	0.787633	NA	Intestinal <= Mixed	0.235206	46	2.76923	0.0602007	-4.05408	0.551894	NA	Diffuse <= Mixed
LINC01249	0.609628	7.35714	1.70833	0.232201	-2.10656	0.920996	NA	Diffuse <= Intestinal	0.940729	1.70833	0.461538	0.270169	-1.88807	0.991742	NA	Mixed <= Intestinal	0.730107	7.35714	0.461538	0.0627334	-3.99462	0.876359	NA	Diffuse <= Mixed
LINC00929	0.476832	1.21429	0.291667	0.240196	-2.05772	0.869895	NA	Intestinal <= Diffuse	0.946411	0.291667	0.0769231	0.263736	-1.92283	0.992302	NA	Mixed <= Intestinal	0.521673	1.21429	0.0769231	0.0633484	-3.98055	0.764433	NA	Mixed <= Diffuse
CHIA	0.852057	409.071	49.0417	0.119885	-3.06027	0.989862	NA	Diffuse <= Intestinal	0.382335	49.0417	26.4615	0.539573	-0.890111	0.787633	NA	Mixed <= Intestinal	0.557398	409.071	26.4615	0.0646868	-3.95038	0.784321	NA	Mixed <= Diffuse
MIF	0.353273	1.17857	0.5	0.424242	-1.23704	0.815729	NA	Intestinal <= Diffuse	0.919714	0.5	0.0769231	0.153846	-2.70044	0.984501	NA	Mixed <= Intestinal	0.350195	1.17857	0.0769231	0.0652681	-3.93748	0.662086	NA	Mixed <= Diffuse
TPH2	0.274318	1.17857	0.666667	0.565657	-0.822002	0.815729	NA	Intestinal <= Diffuse	0.286334	0.666667	0.0769231	0.115385	-3.11548	0.736713	NA	Mixed <= Intestinal	0.0583051	1.17857	0.0769231	0.0652681	-3.93748	0.327713	NA	Mixed <= Diffuse
TMIGD1	0.67903	1.17857	4.75	4.0303	2.01089	0.945182	NA	Diffuse <= Intestinal	0.275483	4.75	0.0769231	0.0161943	-5.94837	0.736713	NA	Mixed <= Intestinal	0.386077	1.17857	0.0769231	0.0652681	-3.93748	0.693127	NA	Mixed <= Diffuse
CASP14	0.856382	12.6071	12.4583	0.988196	-0.0171303	0.989862	NA	Intestinal <= Diffuse	0.196483	12.4583	0.846154	0.0679187	-3.88005	0.703204	NA	Intestinal <= Mixed	0.306323	12.6071	0.846154	0.067117	-3.89718	0.630845	NA	Diffuse <= Mixed
LOC390877	0.271925	1.10714	0.0833333	0.0752688	-3.7318	0.815729	NA	Intestinal <= Diffuse	0.973169	0.0833333	0.0769231	0.923077	-0.115477	0.999596	NA	Mixed <= Intestinal	0.362016	1.10714	0.0769231	0.0694789	-3.84728	0.672622	NA	Mixed <= Diffuse
AMELY	0.382166	1.10714	0.208333	0.188172	-2.40988	0.819593	NA	Intestinal <= Diffuse	0.714919	0.208333	0.0769231	0.369231	-1.43741	0.889652	NA	Intestinal <= Mixed	0.723599	1.10714	0.0769231	0.0694789	-3.84728	0.875078	NA	Mixed <= Diffuse
LINC01114	0.602824	1.10714	0.208333	0.188172	-2.40988	0.917291	NA	Diffuse <= Intestinal	0.657809	0.208333	0.0769231	0.369231	-1.43741	0.872412	NA	Mixed <= Intestinal	1	1.10714	0.0769231	0.0694789	-3.84728	1	NA	Diffuse <=> Mixed
MIR574	0.761483	1.10714	0.75	0.677419	-0.561879	0.970388	NA	Intestinal <= Diffuse	0.121627	0.75	0.0769231	0.102564	-3.2854	0.703204	NA	Mixed <= Intestinal	0.0802651	1.10714	0.0769231	0.0694789	-3.84728	0.368692	NA	Mixed <= Diffuse
LOC100420018	0.637505	1.10714	0.916667	0.827957	-0.272372	0.933164	NA	Intestinal <= Diffuse	0.264512	0.916667	0.0769231	0.0839161	-3.57491	0.733978	NA	Mixed <= Intestinal	0.130305	1.10714	0.0769231	0.0694789	-3.84728	0.458215	NA	Mixed <= Diffuse
EPYC	1	128.179	39.0417	0.304588	-1.71507	1	NA	Diffuse <=> Intestinal	0.331088	39.0417	9.07692	0.232493	-2.10474	0.754269	NA	Mixed <= Intestinal	0.393999	128.179	9.07692	0.0708147	-3.81981	0.701943	NA	Mixed <= Diffuse
FNDC8	0.606435	16.8214	3.75	0.22293	-2.16534	0.918561	NA	Diffuse <= Intestinal	0.14019	3.75	1.23077	0.328205	-1.60733	0.703204	NA	Mixed <= Intestinal	0.323038	16.8214	1.23077	0.0731667	-3.77267	0.648308	NA	Mixed <= Diffuse
MTATP6P20	0.568047	1.03571	1.20833	1.16667	0.222392	0.902502	NA	Diffuse <= Intestinal	0.275413	1.20833	0.0769231	0.0636605	-3.97346	0.736713	NA	Mixed <= Intestinal	0.521673	1.03571	0.0769231	0.0742706	-3.75107	0.764433	NA	Mixed <= Diffuse
FGF6	0.136323	2.07143	0.208333	0.100575	-3.31366	0.815729	NA	Diffuse <= Intestinal	0.520304	0.208333	0.153846	0.738462	-0.437405	0.811977	NA	Mixed <= Intestinal	0.625693	2.07143	0.153846	0.0742706	-3.75107	0.814554	NA	Diffuse <= Mixed
DBX1	0.856319	3.10714	0.583333	0.187739	-2.4132	0.989862	NA	Intestinal <= Diffuse	0.503359	0.583333	0.230769	0.395604	-1.33787	0.801866	NA	Mixed <= Intestinal	0.412001	3.10714	0.230769	0.0742706	-3.75107	0.716415	NA	Mixed <= Diffuse
LOC105372441	0.884892	14.4286	8.375	0.580446	-0.784767	0.989862	NA	Diffuse <= Intestinal	0.315195	8.375	1.07692	0.128588	-2.95917	0.742305	NA	Mixed <= Intestinal	0.380575	14.4286	1.07692	0.0746382	-3.74394	0.690723	NA	Mixed <= Diffuse
GHRH	0.0798815	12.1071	5.08333	0.419862	-1.25201	0.815729	NA	Diffuse <= Intestinal	0.292773	5.08333	0.923077	0.181589	-2.46125	0.736713	NA	Mixed <= Intestinal	0.670607	12.1071	0.923077	0.0762423	-3.71326	0.843114	NA	Diffuse <= Mixed
LINC01095	0.709079	2	2.16667	1.08333	0.115477	0.951531	NA	Intestinal <= Diffuse	0.576222	2.16667	0.153846	0.0710059	-3.81592	0.840351	NA	Mixed <= Intestinal	0.353089	2	0.153846	0.0769231	-3.70044	0.662755	NA	Mixed <= Diffuse
RNA5SP245	0.68762	1	1.20833	1.20833	0.273018	0.948108	NA	Intestinal <= Diffuse	0.184427	1.20833	0.0769231	0.0636605	-3.97346	0.703204	NA	Mixed <= Intestinal	0.0832961	1	0.0769231	0.0769231	-3.70044	0.376378	NA	Mixed <= Diffuse
REG1B	0.45447	334.536	1182.79	3.53562	1.82196	0.864936	NA	Diffuse <= Intestinal	0.440332	1182.79	26.1538	0.022112	-5.49903	0.800042	NA	Mixed <= Intestinal	0.829374	334.536	26.1538	0.0781795	-3.67707	0.933193	NA	Mixed <= Diffuse
MBL2	0.381976	0.964286	0.166667	0.17284	-2.5325	0.819593	NA	Intestinal <= Diffuse	0.714919	0.166667	0.0769231	0.461538	-1.11548	0.889652	NA	Intestinal <= Mixed	0.723555	0.964286	0.0769231	0.0797721	-3.64797	0.875078	NA	Mixed <= Diffuse
LINC01822	0.382166	0.964286	0.166667	0.17284	-2.5325	0.819593	NA	Intestinal <= Diffuse	0.714919	0.166667	0.0769231	0.461538	-1.11548	0.889652	NA	Intestinal <= Mixed	0.744044	0.964286	0.0769231	0.0797721	-3.64797	0.886431	NA	Mixed <= Diffuse
PLAC9P1	0.59598	1.92857	1.58333	0.820988	-0.284568	0.915192	NA	Intestinal <= Diffuse	0.253662	1.58333	0.153846	0.097166	-3.3634	0.727997	NA	Mixed <= Intestinal	0.0890084	1.92857	0.153846	0.0797721	-3.64797	0.387174	NA	Mixed <= Diffuse
RN7SL604P	0.209115	0.607143	0.0416667	0.0686275	-3.86507	0.815729	NA	Intestinal <= Diffuse	0.00687806	0.0416667	2.69231	64.6154	6.01381	0.703204	RN7SL604P	Intestinal < Mixed	0.0783482	0.607143	2.69231	4.43439	2.14874	0.367303	NA	Diffuse <= Mixed
TRBV7-4	0.144706	1.89286	0.75	0.396226	-1.3356	0.815729	NA	Intestinal <= Diffuse	0.785107	0.75	0.153846	0.205128	-2.2854	0.924296	NA	Mixed <= Intestinal	0.128896	1.89286	0.153846	0.0812772	-3.62101	0.455772	NA	Mixed <= Diffuse
USP26	0.816455	14.1071	0.541667	0.0383966	-4.70288	0.985319	NA	Intestinal <= Diffuse	0.191907	0.541667	1.15385	2.13018	1.09097	0.703204	NA	Intestinal <= Mixed	0.248283	14.1071	1.15385	0.0817916	-3.6119	0.56475	NA	Diffuse <= Mixed
LINC02017	0.06381	0.928571	0.75	0.807692	-0.308122	0.815729	NA	Intestinal <= Diffuse	0.919714	0.75	0.0769231	0.102564	-3.2854	0.984501	NA	Mixed <= Intestinal	0.0893534	0.928571	0.0769231	0.0828402	-3.59352	0.387174	NA	Mixed <= Diffuse
RPL7AP21	0.984311	156.643	4.41667	0.0281958	-5.14838	0.998139	NA	Diffuse <= Intestinal	0.576618	4.41667	13.0769	2.96081	1.56599	0.840351	NA	Intestinal <= Mixed	0.612049	156.643	13.0769	0.0834824	-3.58238	0.81154	NA	Diffuse <= Mixed
TRAPPC13P1	0.466643	0.892857	0.125	0.14	-2.8365	0.867949	NA	Intestinal <= Diffuse	0.946411	0.125	0.0769231	0.615385	-0.70044	0.992302	NA	Mixed <= Intestinal	0.521617	0.892857	0.0769231	0.0861538	-3.53694	0.764433	NA	Mixed <= Diffuse
LONRF2P1	0.336494	0.892857	0.291667	0.326667	-1.61411	0.815729	NA	Intestinal <= Diffuse	0.636798	0.291667	0.0769231	0.263736	-1.92283	0.871543	NA	Mixed <= Intestinal	0.248321	0.892857	0.0769231	0.0861538	-3.53694	0.56475	NA	Mixed <= Diffuse
PRKACG	0.848012	0.892857	0.833333	0.933333	-0.0995357	0.989862	NA	Intestinal <= Diffuse	0.126607	0.833333	0.0769231	0.0923077	-3.43741	0.703204	NA	Mixed <= Intestinal	0.0863026	0.892857	0.0769231	0.0861538	-3.53694	0.381787	NA	Mixed <= Diffuse
ALB	0.549446	1898.39	144.292	0.0760073	-3.71772	0.896252	NA	Intestinal <= Diffuse	0.346602	144.292	165.846	1.14938	0.200858	0.766617	NA	Intestinal <= Mixed	0.527568	1898.39	165.846	0.0873613	-3.51686	0.764433	NA	Diffuse <= Mixed
VN1R34P	0.371395	0.857143	0.0416667	0.0486111	-4.36257	0.815729	NA	Intestinal <= Diffuse	0.684743	0.0416667	0.0769231	1.84615	0.884523	0.881496	NA	Intestinal <= Mixed	0.744044	0.857143	0.0769231	0.0897436	-3.47805	0.886431	NA	Mixed <= Diffuse
SSTR4	0.737024	1.71429	1.29167	0.753472	-0.408374	0.96263	NA	Intestinal <= Diffuse	0.545059	1.29167	0.153846	0.119107	-3.06967	0.823486	NA	Mixed <= Intestinal	0.353169	1.71429	0.153846	0.0897436	-3.47805	0.662823	NA	Mixed <= Diffuse
FABP12	0.2028	1.71429	3.25	1.89583	0.922832	0.815729	NA	Diffuse <= Intestinal	0.0981693	3.25	0.153846	0.0473373	-4.40088	0.703204	NA	Mixed <= Intestinal	0.530105	1.71429	0.153846	0.0897436	-3.47805	0.765388	NA	Mixed <= Diffuse
LINC00463	0.0677805	0.821429	0.0416667	0.0507246	-4.30117	0.815729	NA	Intestinal <= Diffuse	0.684743	0.0416667	0.0769231	1.84615	0.884523	0.881496	NA	Intestinal <= Mixed	0.266081	0.821429	0.0769231	0.0936455	-3.41665	0.586323	NA	Mixed <= Diffuse
TOMM20P3	0.456483	0.821429	0.0833333	0.101449	-3.30117	0.865658	NA	Intestinal <= Diffuse	0.973169	0.0833333	0.0769231	0.923077	-0.115477	0.999596	NA	Mixed <= Intestinal	0.521617	0.821429	0.0769231	0.0936455	-3.41665	0.764433	NA	Mixed <= Diffuse
CHRNA4	0.594655	4	2.375	0.59375	-0.752072	0.913523	NA	Diffuse <= Intestinal	0.172597	2.375	0.384615	0.161943	-2.62644	0.703204	NA	Mixed <= Intestinal	0.383413	4	0.384615	0.0961538	-3.37851	0.69181	NA	Mixed <= Diffuse
CTXN3	0.182652	0.785714	0.0833333	0.106061	-3.23704	0.815729	NA	Intestinal <= Diffuse	0.973169	0.0833333	0.0769231	0.923077	-0.115477	0.999596	NA	Mixed <= Intestinal	0.274897	0.785714	0.0769231	0.0979021	-3.35252	0.59464	NA	Mixed <= Diffuse
RPL23AP14	0.36086	0.785714	0.166667	0.212121	-2.23704	0.815729	NA	Intestinal <= Diffuse	0.714919	0.166667	0.0769231	0.461538	-1.11548	0.889652	NA	Intestinal <= Mixed	0.723555	0.785714	0.0769231	0.0979021	-3.35252	0.875078	NA	Mixed <= Diffuse
LINC01499	0.193036	0.785714	0.208333	0.265152	-1.91511	0.815729	NA	Intestinal <= Diffuse	0.946411	0.208333	0.0769231	0.369231	-1.43741	0.992302	NA	Mixed <= Intestinal	0.266081	0.785714	0.0769231	0.0979021	-3.35252	0.586323	NA	Mixed <= Diffuse
RNU6-1257P	0.510656	0.785714	0.25	0.318182	-1.65208	0.879756	NA	Intestinal <= Diffuse	0.636798	0.25	0.0769231	0.307692	-1.70044	0.871543	NA	Mixed <= Intestinal	0.362016	0.785714	0.0769231	0.0979021	-3.35252	0.672622	NA	Mixed <= Diffuse
KRT18P64	0.236284	0.785714	0.25	0.318182	-1.65208	0.815729	NA	Intestinal <= Diffuse	0.714919	0.25	0.0769231	0.307692	-1.70044	0.889652	NA	Intestinal <= Mixed	0.537648	0.785714	0.0769231	0.0979021	-3.35252	0.767975	NA	Mixed <= Diffuse
LOC105378052	0.87272	0.785714	0.625	0.795455	-0.330149	0.989862	NA	Diffuse <= Intestinal	0.286334	0.625	0.0769231	0.123077	-3.02237	0.736713	NA	Mixed <= Intestinal	0.373976	0.785714	0.0769231	0.0979021	-3.35252	0.684144	NA	Mixed <= Diffuse
LOC105378736	0.933401	0.785714	0.75	0.954545	-0.0671142	0.989862	NA	Intestinal <= Diffuse	0.421942	0.75	0.0769231	0.102564	-3.2854	0.800042	NA	Mixed <= Intestinal	0.386077	0.785714	0.0769231	0.0979021	-3.35252	0.693127	NA	Mixed <= Diffuse
HBG1	0.841344	0.785714	0.791667	1.00758	0.0108883	0.989862	NA	Diffuse <= Intestinal	0.286334	0.791667	0.0769231	0.097166	-3.3634	0.736713	NA	Mixed <= Intestinal	0.362071	0.785714	0.0769231	0.0979021	-3.35252	0.672622	NA	Mixed <= Diffuse
MIR7158	0.466674	1.57143	0.208333	0.132576	-2.91511	0.867949	NA	Intestinal <= Diffuse	0.973198	0.208333	0.153846	0.738462	-0.437405	0.999596	NA	Mixed <= Intestinal	0.537868	1.57143	0.153846	0.0979021	-3.35252	0.767999	NA	Mixed <= Diffuse
PIP4K2B	0.51457	9.35714	5.875	0.627863	-0.671479	0.882105	NA	Intestinal <= Diffuse	0.569902	5.875	0.923077	0.157119	-2.67007	0.837131	NA	Mixed <= Intestinal	0.277597	9.35714	0.923077	0.0986494	-3.34155	0.599794	NA	Mixed <= Diffuse
PRLHR	0.249209	13.8929	1.625	0.116967	-3.09583	0.815729	NA	Diffuse <= Intestinal	0.83329	1.625	1.38462	0.852071	-0.230954	0.947848	NA	Mixed <= Intestinal	0.445786	13.8929	1.38462	0.0996638	-3.32679	0.741522	NA	Diffuse <= Mixed
ANKRD34B	0.459158	80.9643	40.5417	0.500735	-0.99788	0.865918	NA	Intestinal <= Diffuse	0.531255	40.5417	8.07692	0.199225	-2.32753	0.821071	NA	Intestinal <= Mixed	0.918815	80.9643	8.07692	0.0997591	-3.32541	0.977186	NA	Diffuse <= Mixed
C8B	0.871691	74.6071	5.66667	0.0759534	-3.71874	0.989862	NA	Diffuse <= Intestinal	0.704807	5.66667	7.46154	1.31674	0.396973	0.889652	NA	Mixed <= Intestinal	0.780628	74.6071	7.46154	0.100011	-3.32177	0.904492	NA	Mixed <= Diffuse
LOC105375861	0.327504	1.53571	1.04167	0.678295	-0.560016	0.815729	NA	Diffuse <= Intestinal	0.0752077	1.04167	0.153846	0.147692	-2.75933	0.703204	NA	Mixed <= Intestinal	0.275823	1.53571	0.153846	0.100179	-3.31935	0.596302	NA	Mixed <= Diffuse
RPS15AP31	0.562785	1.53571	1.04167	0.678295	-0.560016	0.902079	NA	Intestinal <= Diffuse	0.785107	1.04167	0.153846	0.147692	-2.75933	0.924296	NA	Mixed <= Intestinal	0.43784	1.53571	0.153846	0.100179	-3.31935	0.736668	NA	Mixed <= Diffuse
MLN	0.675349	30.6071	225.958	7.38254	2.88412	0.943871	NA	Intestinal <= Diffuse	0.609844	225.958	3.07692	0.0136172	-6.19842	0.856729	NA	Intestinal <= Mixed	0.71128	30.6071	3.07692	0.10053	-3.31431	0.867656	NA	Diffuse <= Mixed
MTNR1B	0.0655818	6.75	0.0416667	0.00617284	-7.33985	0.815729	NA	Intestinal <= Diffuse	0.655289	0.0416667	0.692308	16.6154	4.05445	0.871793	NA	Intestinal <= Mixed	0.315244	6.75	0.692308	0.102564	-3.2854	0.638364	NA	Mixed <= Diffuse
RN7SL108P	0.132561	1.5	0.416667	0.277778	-1.848	0.815729	NA	Intestinal <= Diffuse	0.914687	0.416667	0.153846	0.369231	-1.43741	0.982144	NA	Intestinal <= Mixed	0.272335	1.5	0.153846	0.102564	-3.2854	0.592564	NA	Mixed <= Diffuse
AP1B1P1	0.404174	0.75	0.25	0.333333	-1.58496	0.833588	NA	Intestinal <= Diffuse	0.714919	0.25	0.0769231	0.307692	-1.70044	0.889652	NA	Intestinal <= Mixed	0.723599	0.75	0.0769231	0.102564	-3.2854	0.875078	NA	Mixed <= Diffuse
TRAV28	0.852016	1.5	1	0.666667	-0.584963	0.989862	NA	Diffuse <= Intestinal	0.200421	1	0.153846	0.153846	-2.70044	0.703204	NA	Mixed <= Intestinal	0.266518	1.5	0.153846	0.102564	-3.2854	0.587156	NA	Mixed <= Diffuse
MIR4307HG	0.453601	0.0357143	0.583333	16.3333	4.02975	0.86355	NA	Diffuse <= Intestinal	0.0702866	0.583333	3.07692	5.27473	2.3991	0.703204	NA	Intestinal <= Mixed	0.0119444	0.0357143	3.07692	86.1538	6.42884	0.205364	NA	Diffuse < Mixed
LOC100133029	0.336541	1.46429	0.166667	0.113821	-3.13516	0.815729	NA	Intestinal <= Diffuse	0.872208	0.166667	0.153846	0.923077	-0.115477	0.964703	NA	Intestinal <= Mixed	0.55676	1.46429	0.153846	0.105066	-3.25064	0.783642	NA	Mixed <= Diffuse
IL3	0.815561	1.46429	0.416667	0.284553	-1.81323	0.985319	NA	Intestinal <= Diffuse	0.615884	0.416667	0.153846	0.369231	-1.43741	0.861212	NA	Intestinal <= Mixed	0.805309	1.46429	0.153846	0.105066	-3.25064	0.920203	NA	Diffuse <= Mixed
LCN15	0.0199434	1.10714	56.6667	51.1828	5.67759	0.815729	LCN15	Diffuse < Intestinal	0.351755	56.6667	1.23077	0.0217195	-5.52487	0.766755	NA	Mixed <= Intestinal	0.224254	1.10714	1.23077	1.11166	0.152719	0.54245	NA	Diffuse <= Mixed
LINC02683	0.215732	2.89286	0.25	0.0864198	-3.5325	0.815729	NA	Intestinal <= Diffuse	0.714919	0.25	0.307692	1.23077	0.29956	0.889652	NA	Intestinal <= Mixed	0.537868	2.89286	0.307692	0.106363	-3.23293	0.767999	NA	Mixed <= Diffuse
ZPBP2	0.756186	4.32143	3.95833	0.915978	-0.126615	0.969702	NA	Intestinal <= Diffuse	0.124654	3.95833	0.461538	0.116599	-3.10037	0.703204	NA	Mixed <= Intestinal	0.0787832	4.32143	0.461538	0.106802	-3.22699	0.367303	NA	Mixed <= Diffuse
LOC105369980	0.110197	0.0357143	0.458333	12.8333	3.68182	0.815729	NA	Diffuse <= Intestinal	0.144049	0.458333	2.92308	6.37762	2.67302	0.703204	NA	Intestinal <= Mixed	0.00350489	0.0357143	2.92308	81.8462	6.35484	0.15761	NA	Diffuse < Mixed
PAQR9	0.010076	0.0357143	1.29167	36.1667	5.17659	0.809436	NA	Diffuse < Intestinal	0.194641	1.29167	2.61538	2.02481	1.01779	0.703204	NA	Intestinal <= Mixed	0.000152067	0.0357143	2.61538	73.2308	6.19438	0.129972	NA	Diffuse < Mixed
RNU6-844P	0.244955	0.714286	0.25	0.35	-1.51457	0.815729	NA	Intestinal <= Diffuse	0.657809	0.25	0.0769231	0.307692	-1.70044	0.872412	NA	Mixed <= Intestinal	0.187339	0.714286	0.0769231	0.107692	-3.21501	0.495685	NA	Mixed <= Diffuse
PHBP7	0.798265	1.42857	1.125	0.7875	-0.344648	0.982267	NA	Diffuse <= Intestinal	0.06864	1.125	0.153846	0.136752	-2.87036	0.703204	NA	Mixed <= Intestinal	0.161102	1.42857	0.153846	0.107692	-3.21501	0.467053	NA	Mixed <= Diffuse
LOC100134391	0.881519	2.14286	2.08333	0.972222	-0.040642	0.989862	NA	Intestinal <= Diffuse	0.0532158	2.08333	0.230769	0.110769	-3.17437	0.703204	NA	Mixed <= Intestinal	0.0546076	2.14286	0.230769	0.107692	-3.21501	0.318943	NA	Mixed <= Diffuse
NPB	0.979481	0.714286	0.75	1.05	0.0703893	0.995881	NA	Diffuse <= Intestinal	0.275413	0.75	0.0769231	0.102564	-3.2854	0.736713	NA	Mixed <= Intestinal	0.266081	0.714286	0.0769231	0.107692	-3.21501	0.586323	NA	Mixed <= Diffuse
RNU6-1105P	0.748724	0.714286	1.04167	1.45833	0.544321	0.966155	NA	Diffuse <= Intestinal	0.275413	1.04167	0.0769231	0.0738462	-3.75933	0.736713	NA	Mixed <= Intestinal	0.374031	0.714286	0.0769231	0.107692	-3.21501	0.684144	NA	Mixed <= Diffuse
KRTAP10-4	0.217924	0.714286	1.20833	1.69167	0.758445	0.815729	NA	Diffuse <= Intestinal	0.0756039	1.20833	0.0769231	0.0636605	-3.97346	0.703204	NA	Mixed <= Intestinal	0.374031	0.714286	0.0769231	0.107692	-3.21501	0.684144	NA	Mixed <= Diffuse
SSMEM1	0.53074	0.714286	1.33333	1.86667	0.900464	0.887976	NA	Diffuse <= Intestinal	0.286264	1.33333	0.0769231	0.0576923	-4.11548	0.736713	NA	Mixed <= Intestinal	0.537648	0.714286	0.0769231	0.107692	-3.21501	0.767975	NA	Mixed <= Diffuse
GAGE1	0.102539	0.0714286	1.29167	18.0833	4.17659	0.815729	NA	Diffuse <= Intestinal	0.058502	1.29167	5	3.87097	1.95269	0.703204	NA	Intestinal <= Mixed	0.000680156	0.0714286	5	70	6.12928	0.138517	NA	Diffuse < Mixed
TEX13B	0.0777296	0.428571	0.0833333	0.194444	-2.36257	0.815729	NA	Intestinal <= Diffuse	0.0213517	0.0833333	3.23077	38.7692	5.27684	0.703204	TEX13B	Intestinal < Mixed	0.297724	0.428571	3.23077	7.53846	2.91427	0.620248	NA	Diffuse <= Mixed
LINC01101	0.221681	2.10714	6.25	2.9661	1.56857	0.815729	NA	Diffuse <= Intestinal	0.116847	6.25	0.230769	0.0369231	-4.75933	0.703204	NA	Mixed <= Intestinal	0.695836	2.10714	0.230769	0.109518	-3.19077	0.857127	NA	Mixed <= Diffuse
ADAM3A	0.476587	1.39286	0.0833333	0.0598291	-4.06301	0.869895	NA	Intestinal <= Diffuse	0.53468	0.0833333	0.153846	1.84615	0.884523	0.821071	NA	Intestinal <= Mixed	1	1.39286	0.153846	0.110454	-3.17849	1	NA	Diffuse <=> Mixed
LINC02735	0.837068	21.5	2	0.0930233	-3.42626	0.989862	NA	Intestinal <= Diffuse	0.969478	2	2.38462	1.19231	0.253757	0.999596	NA	Mixed <= Intestinal	0.842276	21.5	2.38462	0.110912	-3.17251	0.939684	NA	Mixed <= Diffuse
ITLN2	0.215304	209.071	58.8333	0.281403	-1.82929	0.815729	NA	Diffuse <= Intestinal	0.785743	58.8333	23.6154	0.401395	-1.31691	0.924296	NA	Mixed <= Intestinal	0.448564	209.071	23.6154	0.112954	-3.1462	0.744006	NA	Diffuse <= Mixed
VN1R67P	0.487051	0.678571	0.208333	0.307018	-1.70361	0.873067	NA	Intestinal <= Diffuse	0.946411	0.208333	0.0769231	0.369231	-1.43741	0.992302	NA	Mixed <= Intestinal	0.521617	0.678571	0.0769231	0.11336	-3.14101	0.764433	NA	Mixed <= Diffuse
LINC01241	0.487172	0.678571	0.208333	0.307018	-1.70361	0.873124	NA	Intestinal <= Diffuse	0.946411	0.208333	0.0769231	0.369231	-1.43741	0.992302	NA	Mixed <= Intestinal	0.521673	0.678571	0.0769231	0.11336	-3.14101	0.764433	NA	Mixed <= Diffuse
EEF1A1P39	0.787836	0.678571	0.333333	0.491228	-1.02554	0.978311	NA	Intestinal <= Diffuse	0.919714	0.333333	0.0769231	0.230769	-2.11548	0.984501	NA	Mixed <= Intestinal	0.744044	0.678571	0.0769231	0.11336	-3.14101	0.886431	NA	Mixed <= Diffuse
TMPRSS11F	0.427307	0.678571	0.375	0.552632	-0.85561	0.846218	NA	Intestinal <= Diffuse	0.615956	0.375	0.0769231	0.205128	-2.2854	0.861212	NA	Mixed <= Intestinal	0.266033	0.678571	0.0769231	0.11336	-3.14101	0.586323	NA	Mixed <= Diffuse
ASS1P14	0.58797	0.678571	0.541667	0.798246	-0.325095	0.912688	NA	Diffuse <= Intestinal	0.452861	0.541667	0.0769231	0.142012	-2.81592	0.800042	NA	Mixed <= Intestinal	0.744044	0.678571	0.0769231	0.11336	-3.14101	0.886431	NA	Mixed <= Diffuse
MIR6780B	0.222589	0.678571	1.625	2.39474	1.25987	0.815729	NA	Diffuse <= Intestinal	0.0756346	1.625	0.0769231	0.0473373	-4.40088	0.703204	NA	Mixed <= Intestinal	0.362016	0.678571	0.0769231	0.11336	-3.14101	0.672622	NA	Mixed <= Diffuse
LINC02107	0.20277	10.0714	11.4583	1.13771	0.186129	0.815729	NA	Diffuse <= Intestinal	0.331906	11.4583	1.15385	0.100699	-3.31187	0.754269	NA	Mixed <= Intestinal	0.7379	10.0714	1.15385	0.114566	-3.12575	0.881085	NA	Diffuse <= Mixed
LINC02119	0.20277	10.0714	11.4583	1.13771	0.186129	0.815729	NA	Diffuse <= Intestinal	0.331906	11.4583	1.15385	0.100699	-3.31187	0.754269	NA	Mixed <= Intestinal	0.7379	10.0714	1.15385	0.114566	-3.12575	0.881085	NA	Diffuse <= Mixed
LINC01726	0.925776	3.32143	12.0833	3.63799	1.86314	0.989862	NA	Diffuse <= Intestinal	0.116509	12.0833	0.384615	0.0318302	-4.97346	0.703204	NA	Mixed <= Intestinal	0.130822	3.32143	0.384615	0.115798	-3.11032	0.45982	NA	Mixed <= Diffuse
LINC02178	0.312423	4.64286	2.79167	0.601282	-0.733886	0.815729	NA	Diffuse <= Intestinal	0.115214	2.79167	0.538462	0.192882	-2.37421	0.703204	NA	Mixed <= Intestinal	0.516998	4.64286	0.538462	0.115976	-3.1081	0.764433	NA	Mixed <= Diffuse
BANCR	0.0627566	137.75	7.375	0.053539	-4.22327	0.815729	NA	Intestinal <= Diffuse	0.495728	7.375	16	2.16949	1.11736	0.800042	NA	Intestinal <= Mixed	0.412456	137.75	16	0.116152	-3.10591	0.716415	NA	Mixed <= Diffuse
YAP1P3	0.114076	0.0357143	0.291667	8.16667	3.02975	0.815729	NA	Diffuse <= Intestinal	0.484777	0.291667	2.15385	7.38462	2.88452	0.800042	NA	Intestinal <= Mixed	0.0470447	0.0357143	2.15385	60.3077	5.91427	0.30327	NA	Diffuse < Mixed
KRT6A	0.76791	678.821	260.125	0.383201	-1.38383	0.972795	NA	Diffuse <= Intestinal	0.898202	260.125	79.0769	0.303996	-1.71788	0.976236	NA	Intestinal <= Mixed	0.757308	678.821	79.0769	0.116491	-3.1017	0.892629	NA	Diffuse <= Mixed
ASIC2	0.460189	30.9286	8.125	0.262702	-1.9285	0.865918	NA	Intestinal <= Diffuse	0.432075	8.125	3.69231	0.454438	-1.13785	0.800042	NA	Mixed <= Intestinal	0.130745	30.9286	3.69231	0.119382	-3.06635	0.4596	NA	Mixed <= Diffuse
TEX44	0.633428	4.5	0.25	0.0555556	-4.16993	0.930016	NA	Intestinal <= Diffuse	0.655289	0.25	0.538462	2.15385	1.10692	0.871793	NA	Intestinal <= Mixed	1	4.5	0.538462	0.119658	-3.06301	1	NA	Diffuse <=> Mixed
CLPSL1	0.00241195	0.178571	8.41667	47.1333	5.55868	0.661082	CLPSL1	Diffuse < Intestinal	0.410827	8.41667	10.6154	1.26123	0.334836	0.800042	NA	Intestinal <= Mixed	0.0012967	0.178571	10.6154	59.4462	5.89351	0.149355	NA	Diffuse < Mixed
GSX1	0.746716	1.28571	0.291667	0.226852	-2.14018	0.966155	NA	Intestinal <= Diffuse	0.574758	0.291667	0.153846	0.527473	-0.922832	0.840351	NA	Intestinal <= Mixed	0.767338	1.28571	0.153846	0.119658	-3.06301	0.897952	NA	Diffuse <= Mixed
TRAJ51	0.706299	0.642857	0.166667	0.259259	-1.94753	0.951531	NA	Intestinal <= Diffuse	0.919693	0.166667	0.0769231	0.461538	-1.11548	0.984501	NA	Mixed <= Intestinal	0.723555	0.642857	0.0769231	0.119658	-3.06301	0.875078	NA	Mixed <= Diffuse
RPS3AP34	0.49751	0.642857	0.208333	0.324074	-1.6256	0.875896	NA	Intestinal <= Diffuse	0.946411	0.208333	0.0769231	0.369231	-1.43741	0.992302	NA	Mixed <= Intestinal	0.537648	0.642857	0.0769231	0.119658	-3.06301	0.767975	NA	Mixed <= Diffuse
RNU6-770P	0.558476	0.642857	0.25	0.388889	-1.36257	0.899775	NA	Intestinal <= Diffuse	0.657809	0.25	0.0769231	0.307692	-1.70044	0.872412	NA	Mixed <= Intestinal	0.373976	0.642857	0.0769231	0.119658	-3.06301	0.684144	NA	Mixed <= Diffuse
CGB2	0.305043	1.92857	1.08333	0.561728	-0.832055	0.815729	NA	Diffuse <= Intestinal	0.862245	1.08333	0.230769	0.213018	-2.23095	0.959387	NA	Mixed <= Intestinal	0.446156	1.92857	0.230769	0.119658	-3.06301	0.741522	NA	Diffuse <= Mixed
LINC01879	0.920894	0.642857	0.416667	0.648148	-0.625604	0.989862	NA	Diffuse <= Intestinal	0.919714	0.416667	0.0769231	0.184615	-2.43741	0.984501	NA	Mixed <= Intestinal	1	0.642857	0.0769231	0.119658	-3.06301	1	NA	Diffuse <=> Mixed
HMGN1P16	0.562554	0.642857	0.541667	0.842593	-0.247093	0.902079	NA	Intestinal <= Diffuse	0.919714	0.541667	0.0769231	0.142012	-2.81592	0.984501	NA	Mixed <= Intestinal	0.521673	0.642857	0.0769231	0.119658	-3.06301	0.764433	NA	Mixed <= Diffuse
RNU6-1274P	0.602854	0.642857	0.541667	0.842593	-0.247093	0.917291	NA	Diffuse <= Intestinal	0.615956	0.541667	0.0769231	0.142012	-2.81592	0.861212	NA	Mixed <= Intestinal	1	0.642857	0.0769231	0.119658	-3.06301	1	NA	Diffuse <=> Mixed
RNA5SP290	0.345734	0.642857	0.625	0.972222	-0.040642	0.815729	NA	Diffuse <= Intestinal	0.406717	0.625	0.0769231	0.123077	-3.02237	0.800042	NA	Mixed <= Intestinal	1	0.642857	0.0769231	0.119658	-3.06301	1	NA	Diffuse <=> Mixed
C18orf63	0.3457	0.642857	0.666667	1.03704	0.0524674	0.815729	NA	Diffuse <= Intestinal	0.437348	0.666667	0.0769231	0.115385	-3.11548	0.800042	NA	Mixed <= Intestinal	1	0.642857	0.0769231	0.119658	-3.06301	1	NA	Diffuse <=> Mixed
RPL23AP40	0.3456	0.642857	0.708333	1.10185	0.13993	0.815729	NA	Diffuse <= Intestinal	0.406638	0.708333	0.0769231	0.108597	-3.20294	0.800042	NA	Mixed <= Intestinal	1	0.642857	0.0769231	0.119658	-3.06301	1	NA	Diffuse <=> Mixed
CABP5	0.553676	0.642857	0.916667	1.42593	0.511899	0.896252	NA	Diffuse <= Intestinal	0.615884	0.916667	0.0769231	0.0839161	-3.57491	0.861212	NA	Mixed <= Intestinal	1	0.642857	0.0769231	0.119658	-3.06301	1	NA	Diffuse <=> Mixed
OLFM3	0.487781	3.10714	1.66667	0.536398	-0.898623	0.873809	NA	Intestinal <= Diffuse	0.320402	1.66667	0.384615	0.230769	-2.11548	0.742305	NA	Mixed <= Intestinal	0.129413	3.10714	0.384615	0.123784	-3.0141	0.457145	NA	Mixed <= Diffuse
FGF4	0.539972	11.1429	2.125	0.190705	-2.39058	0.89233	NA	Intestinal <= Diffuse	0.360283	2.125	1.38462	0.651584	-0.617978	0.775441	NA	Mixed <= Intestinal	0.194068	11.1429	1.38462	0.12426	-3.00856	0.503647	NA	Mixed <= Diffuse
PIP	0.941472	12.2143	2.33333	0.191033	-2.38811	0.989862	NA	Intestinal <= Diffuse	0.684404	2.33333	1.53846	0.659341	-0.600904	0.881496	NA	Intestinal <= Mixed	0.828409	12.2143	1.53846	0.125956	-2.98901	0.932514	NA	Diffuse <= Mixed
LOC101928924	0.222383	0.607143	0.166667	0.27451	-1.86507	0.815729	NA	Intestinal <= Diffuse	0.714919	0.166667	0.0769231	0.461538	-1.11548	0.889652	NA	Intestinal <= Mixed	0.521617	0.607143	0.0769231	0.126697	-2.98055	0.764433	NA	Mixed <= Diffuse
RPL7P53	0.774046	0.607143	0.375	0.617647	-0.695145	0.975077	NA	Intestinal <= Diffuse	0.919714	0.375	0.0769231	0.205128	-2.2854	0.984501	NA	Mixed <= Intestinal	0.723599	0.607143	0.0769231	0.126697	-2.98055	0.875078	NA	Mixed <= Diffuse
OR1C1	0.598701	0.607143	0.375	0.617647	-0.695145	0.917291	NA	Diffuse <= Intestinal	0.452861	0.375	0.0769231	0.205128	-2.2854	0.800042	NA	Mixed <= Intestinal	0.744044	0.607143	0.0769231	0.126697	-2.98055	0.886431	NA	Mixed <= Diffuse
OR10Y1P	0.938334	0.607143	0.833333	1.37255	0.456858	0.989862	NA	Intestinal <= Diffuse	0.615956	0.833333	0.0769231	0.0923077	-3.43741	0.861212	NA	Mixed <= Intestinal	0.521617	0.607143	0.0769231	0.126697	-2.98055	0.764433	NA	Mixed <= Diffuse
OR1E1	0.57745	0.607143	1.16667	1.92157	0.942285	0.906853	NA	Diffuse <= Intestinal	0.29727	1.16667	0.0769231	0.0659341	-3.92283	0.736713	NA	Mixed <= Intestinal	0.521673	0.607143	0.0769231	0.126697	-2.98055	0.764433	NA	Mixed <= Diffuse
LINC02476	0.246854	0.178571	2	11.2	3.48543	0.815729	NA	Diffuse <= Intestinal	0.091067	2	10.5385	5.26923	2.39759	0.703204	NA	Intestinal <= Mixed	0.00423838	0.178571	10.5385	59.0154	5.88302	0.163697	NA	Diffuse < Mixed
RNU1-24P	1	1.21429	0.333333	0.27451	-1.86507	1	NA	Diffuse <=> Intestinal	0.608005	0.333333	0.153846	0.461538	-1.11548	0.856729	NA	Mixed <= Intestinal	0.700492	1.21429	0.153846	0.126697	-2.98055	0.861706	NA	Mixed <= Diffuse
C9orf92	0.832444	1.82143	3.375	1.85294	0.889817	0.988691	NA	Intestinal <= Diffuse	0.200421	3.375	0.230769	0.0683761	-3.87036	0.703204	NA	Mixed <= Intestinal	0.126459	1.82143	0.230769	0.126697	-2.98055	0.452831	NA	Mixed <= Diffuse
SMYD1	0.671313	452.607	58.4167	0.129067	-2.95381	0.940989	NA	Diffuse <= Intestinal	0.987158	58.4167	57.3846	0.982333	-0.025716	1	NA	Intestinal <= Mixed	0.596345	452.607	57.3846	0.126787	-2.97952	0.804164	NA	Diffuse <= Mixed
FSHR	0.868754	4.17857	1.875	0.448718	-1.15612	0.989862	NA	Intestinal <= Diffuse	0.442213	1.875	0.538462	0.287179	-1.79998	0.800042	NA	Mixed <= Intestinal	0.393063	4.17857	0.538462	0.128863	-2.95609	0.700565	NA	Mixed <= Diffuse
IFNA5	0.122838	1.78571	0.25	0.14	-2.8365	0.815729	NA	Intestinal <= Diffuse	0.471077	0.25	0.230769	0.923077	-0.115477	0.800042	NA	Intestinal <= Mixed	0.50578	1.78571	0.230769	0.129231	-2.95198	0.764433	NA	Mixed <= Diffuse
OPN5	0.340875	1.78571	1.5	0.84	-0.251539	0.815729	NA	Intestinal <= Diffuse	0.877078	1.5	0.230769	0.153846	-2.70044	0.96763	NA	Mixed <= Intestinal	0.241128	1.78571	0.230769	0.129231	-2.95198	0.555359	NA	Mixed <= Diffuse
RPS17P6	0.453601	0.0357143	0.375	10.5	3.39232	0.86355	NA	Diffuse <= Intestinal	0.0872401	0.375	1.92308	5.12821	2.35845	0.703204	NA	Intestinal <= Mixed	0.0136825	0.0357143	1.92308	53.8462	5.75077	0.213711	NA	Diffuse < Mixed
LOC105373044	0.77929	2.35714	1.08333	0.459596	-1.12156	0.976237	NA	Diffuse <= Intestinal	0.309618	1.08333	0.307692	0.284024	-1.81592	0.736713	NA	Mixed <= Intestinal	0.412001	2.35714	0.307692	0.130536	-2.93748	0.716415	NA	Mixed <= Diffuse
MORN5	0.582364	61.1786	17.25	0.281961	-1.82643	0.909208	NA	Intestinal <= Diffuse	0.904446	17.25	8	0.463768	-1.10852	0.980522	NA	Mixed <= Intestinal	0.526972	61.1786	8	0.130765	-2.93495	0.764433	NA	Mixed <= Diffuse
FCER2	0.137017	685.179	365.75	0.533802	-0.905622	0.815729	NA	Intestinal <= Diffuse	0.949254	365.75	89.9231	0.245859	-2.02409	0.992302	NA	Mixed <= Intestinal	0.0775174	685.179	89.9231	0.13124	-2.92972	0.367303	NA	Mixed <= Diffuse
SEPTIN12	0.982969	2.92857	1.79167	0.611789	-0.708895	0.998139	NA	Diffuse <= Intestinal	0.160975	1.79167	0.384615	0.214669	-2.21981	0.703204	NA	Mixed <= Intestinal	0.178999	2.92857	0.384615	0.131332	-2.92871	0.486621	NA	Mixed <= Diffuse
TRIM51BP	0.529646	1.75	0.541667	0.309524	-1.69188	0.8872	NA	Intestinal <= Diffuse	0.872378	0.541667	0.230769	0.426036	-1.23095	0.964703	NA	Intestinal <= Mixed	0.748578	1.75	0.230769	0.131868	-2.92283	0.887486	NA	Mixed <= Diffuse
FAM170B-AS1	0.321482	2.32143	1.25	0.538462	-0.893085	0.815729	NA	Intestinal <= Diffuse	0.687981	1.25	0.307692	0.246154	-2.02237	0.883761	NA	Mixed <= Intestinal	0.219067	2.32143	0.307692	0.132544	-2.91545	0.53465	NA	Mixed <= Diffuse
IL9	0.540501	2.32143	1.45833	0.628205	-0.670692	0.89233	NA	Intestinal <= Diffuse	0.615956	1.45833	0.307692	0.210989	-2.24476	0.861212	NA	Intestinal <= Mixed	0.945508	2.32143	0.307692	0.132544	-2.91545	0.986142	NA	Mixed <= Diffuse
KCNH3	0.339516	261.321	24.9583	0.0955082	-3.38823	0.815729	NA	Intestinal <= Diffuse	0.347462	24.9583	35.0769	1.40542	0.491001	0.766617	NA	Intestinal <= Mixed	0.932982	261.321	35.0769	0.134229	-2.89723	0.980533	NA	Diffuse <= Mixed
RN7SL677P	0.633428	0.571429	0.0416667	0.0729167	-3.77761	0.930016	NA	Intestinal <= Diffuse	0.684743	0.0416667	0.0769231	1.84615	0.884523	0.881496	NA	Intestinal <= Mixed	1	0.571429	0.0769231	0.134615	-2.89308	1	NA	Diffuse <=> Mixed
RNA5SP429	0.164711	0.571429	0.0833333	0.145833	-2.77761	0.815729	NA	Intestinal <= Diffuse	0.973169	0.0833333	0.0769231	0.923077	-0.115477	0.999596	NA	Mixed <= Intestinal	0.257238	0.571429	0.0769231	0.134615	-2.89308	0.576752	NA	Mixed <= Diffuse
RN7SL802P	0.36086	0.571429	0.0833333	0.145833	-2.77761	0.815729	NA	Intestinal <= Diffuse	0.714919	0.0833333	0.0769231	0.923077	-0.115477	0.889652	NA	Intestinal <= Mixed	0.723555	0.571429	0.0769231	0.134615	-2.89308	0.875078	NA	Mixed <= Diffuse
MROH2B	0.324473	4	2.08333	0.520833	-0.941106	0.815729	NA	Intestinal <= Diffuse	0.358315	2.08333	0.538462	0.258462	-1.95198	0.772689	NA	Mixed <= Intestinal	0.0818284	4	0.538462	0.134615	-2.89308	0.374963	NA	Mixed <= Diffuse
S100A11P9	0.404127	0.571429	0.333333	0.583333	-0.777608	0.833588	NA	Intestinal <= Diffuse	0.714919	0.333333	0.0769231	0.230769	-2.11548	0.889652	NA	Intestinal <= Mixed	0.723555	0.571429	0.0769231	0.134615	-2.89308	0.875078	NA	Mixed <= Diffuse
RPL22P13	0.66819	0.571429	0.416667	0.729167	-0.455679	0.939217	NA	Intestinal <= Diffuse	0.199334	0.416667	0.0769231	0.184615	-2.43741	0.703204	NA	Mixed <= Intestinal	0.0949652	0.571429	0.0769231	0.134615	-2.89308	0.397283	NA	Mixed <= Diffuse
MIR591	0.926042	0.571429	0.666667	1.16667	0.222392	0.989862	NA	Intestinal <= Diffuse	0.615884	0.666667	0.0769231	0.115385	-3.11548	0.861212	NA	Mixed <= Intestinal	0.521673	0.571429	0.0769231	0.134615	-2.89308	0.764433	NA	Mixed <= Diffuse
LINC01307	0.855602	0.571429	0.916667	1.60417	0.681824	0.989862	NA	Diffuse <= Intestinal	0.636798	0.916667	0.0769231	0.0839161	-3.57491	0.871543	NA	Mixed <= Intestinal	0.744044	0.571429	0.0769231	0.134615	-2.89308	0.886431	NA	Mixed <= Diffuse
MIR661	0.226736	0.571429	0.958333	1.67708	0.745954	0.815729	NA	Diffuse <= Intestinal	0.121669	0.958333	0.0769231	0.0802676	-3.63904	0.703204	NA	Mixed <= Intestinal	0.521617	0.571429	0.0769231	0.134615	-2.89308	0.764433	NA	Mixed <= Diffuse
OR9A1P	0.0220142	0.0357143	1.04167	29.1667	4.86625	0.815729	NA	Diffuse < Intestinal	0.22561	1.04167	0.307692	0.295385	-1.75933	0.717241	NA	Mixed <= Intestinal	0.573542	0.0357143	0.307692	8.61538	3.10692	0.791344	NA	Diffuse <= Mixed
KLK4	0.662104	2.28571	17.5833	7.69271	2.94349	0.939217	NA	Diffuse <= Intestinal	0.918919	17.5833	0.307692	0.0174991	-5.83658	0.984501	NA	Mixed <= Intestinal	0.614788	2.28571	0.307692	0.134615	-2.89308	0.812251	NA	Diffuse <= Mixed
MIR4323	0.444799	1.71429	1.70833	0.996528	-0.00501807	0.862284	NA	Intestinal <= Diffuse	0.718902	1.70833	0.230769	0.135084	-2.88807	0.890497	NA	Mixed <= Intestinal	0.26168	1.71429	0.230769	0.134615	-2.89308	0.580309	NA	Mixed <= Diffuse
JAKMIP2-AS1	0.908609	1.14286	1.5	1.3125	0.392317	0.989862	NA	Diffuse <= Intestinal	0.253612	1.5	0.153846	0.102564	-3.2854	0.727964	NA	Mixed <= Intestinal	0.288587	1.14286	0.153846	0.134615	-2.89308	0.610444	NA	Mixed <= Diffuse
MIR6826	0.190727	1.67857	0.625	0.37234	-1.42531	0.815729	NA	Intestinal <= Diffuse	0.576222	0.625	0.230769	0.369231	-1.43741	0.840351	NA	Mixed <= Intestinal	0.13385	1.67857	0.230769	0.13748	-2.86271	0.463991	NA	Mixed <= Diffuse
RTP2	0.912272	0.0357143	0.416667	11.6667	3.54432	0.989862	NA	Diffuse <= Intestinal	0.0322351	0.416667	1.84615	4.43077	2.14756	0.703204	NA	Intestinal < Mixed	0.0127932	0.0357143	1.84615	51.6923	5.69188	0.20873	NA	Diffuse < Mixed
RNU6-208P	0.33001	1.10714	1.20833	1.0914	0.126177	0.815729	NA	Intestinal <= Diffuse	0.615956	1.20833	0.153846	0.127321	-2.97346	0.861212	NA	Mixed <= Intestinal	0.188103	1.10714	0.153846	0.138958	-2.84728	0.496067	NA	Mixed <= Diffuse
BPIFB2	0.340272	32.0714	31.125	0.97049	-0.0432148	0.815729	NA	Diffuse <= Intestinal	0.719353	31.125	4.46154	0.143343	-2.80246	0.890833	NA	Mixed <= Intestinal	0.416458	32.0714	4.46154	0.139113	-2.84568	0.716654	NA	Diffuse <= Mixed
APOB	0.120851	1257	1928.21	1.53398	0.617276	0.815729	NA	Diffuse <= Intestinal	0.0857651	1928.21	176	0.0912764	-3.45361	0.703204	NA	Mixed <= Intestinal	0.684514	1257	176	0.140016	-2.83634	0.851597	NA	Mixed <= Diffuse
H3P45	0.169224	1.64286	0.208333	0.126812	-2.97924	0.815729	NA	Intestinal <= Diffuse	0.555039	0.208333	0.230769	1.10769	0.147557	0.830291	NA	Intestinal <= Mixed	0.503909	1.64286	0.230769	0.140468	-2.83168	0.764433	NA	Mixed <= Diffuse
NPY2R	0.0238213	0.0357143	0.791667	22.1667	4.47032	0.815729	NA	Diffuse < Intestinal	0.191851	0.791667	0.0769231	0.097166	-3.3634	0.703204	NA	Mixed <= Intestinal	0.599246	0.0357143	0.0769231	2.15385	1.10692	0.804164	NA	Diffuse <= Mixed
PANTR1	0.544691	5.96429	7.08333	1.18762	0.248079	0.892395	NA	Intestinal <= Diffuse	0.33111	7.08333	0.846154	0.119457	-3.06544	0.754269	NA	Mixed <= Intestinal	0.135329	5.96429	0.846154	0.14187	-2.81736	0.464038	NA	Mixed <= Diffuse
B3GALT1	0.471189	64.25	9.95833	0.154994	-2.68972	0.868697	NA	Intestinal <= Diffuse	0.528265	9.95833	9.15385	0.919215	-0.121526	0.819372	NA	Intestinal <= Mixed	0.930472	64.25	9.15385	0.142472	-2.81125	0.980533	NA	Diffuse <= Mixed
RS1	0.481123	7	0.75	0.107143	-3.22239	0.869895	NA	Intestinal <= Diffuse	0.882845	0.75	1	1.33333	0.415037	0.970059	NA	Intestinal <= Mixed	0.654889	7	1	0.142857	-2.80735	0.832886	NA	Mixed <= Diffuse
OR10G4	0.209078	0.535714	0.0416667	0.0777778	-3.6845	0.815729	NA	Intestinal <= Diffuse	0.684743	0.0416667	0.0769231	1.84615	0.884523	0.881496	NA	Intestinal <= Mixed	0.521617	0.535714	0.0769231	0.14359	-2.79998	0.764433	NA	Mixed <= Diffuse
LINC02372	0.49751	0.535714	0.125	0.233333	-2.09954	0.875896	NA	Intestinal <= Diffuse	0.946411	0.125	0.0769231	0.615385	-0.70044	0.992302	NA	Mixed <= Intestinal	0.537648	0.535714	0.0769231	0.14359	-2.79998	0.767975	NA	Mixed <= Diffuse
RPL31P57	0.706345	0.535714	0.125	0.233333	-2.09954	0.951531	NA	Intestinal <= Diffuse	0.946411	0.125	0.0769231	0.615385	-0.70044	0.992302	NA	Mixed <= Intestinal	0.723599	0.535714	0.0769231	0.14359	-2.79998	0.875078	NA	Mixed <= Diffuse
RPL34P9	0.649644	0.535714	0.166667	0.311111	-1.6845	0.935906	NA	Intestinal <= Diffuse	0.714919	0.166667	0.0769231	0.461538	-1.11548	0.889652	NA	Intestinal <= Mixed	1	0.535714	0.0769231	0.14359	-2.79998	1	NA	Diffuse <=> Mixed
RPL32P7	0.508116	0.535714	0.25	0.466667	-1.09954	0.879003	NA	Intestinal <= Diffuse	0.946411	0.25	0.0769231	0.307692	-1.70044	0.992302	NA	Mixed <= Intestinal	0.521617	0.535714	0.0769231	0.14359	-2.79998	0.764433	NA	Mixed <= Diffuse
MIR373	0.815561	0.535714	0.5	0.933333	-0.0995357	0.985319	NA	Intestinal <= Diffuse	0.919714	0.5	0.0769231	0.153846	-2.70044	0.984501	NA	Mixed <= Intestinal	0.723555	0.535714	0.0769231	0.14359	-2.79998	0.875078	NA	Mixed <= Diffuse
LINC00690	0.616059	0.535714	0.583333	1.08889	0.122857	0.923082	NA	Diffuse <= Intestinal	0.184371	0.583333	0.0769231	0.131868	-2.92283	0.703204	NA	Mixed <= Intestinal	0.362071	0.535714	0.0769231	0.14359	-2.79998	0.672622	NA	Mixed <= Diffuse
LOC100421387	0.815547	0.535714	0.583333	1.08889	0.122857	0.985319	NA	Intestinal <= Diffuse	0.919714	0.583333	0.0769231	0.131868	-2.92283	0.984501	NA	Mixed <= Intestinal	0.744044	0.535714	0.0769231	0.14359	-2.79998	0.886431	NA	Mixed <= Diffuse
MIR4516	0.703846	0.535714	0.666667	1.24444	0.315502	0.951531	NA	Intestinal <= Diffuse	0.615884	0.666667	0.0769231	0.115385	-3.11548	0.861212	NA	Mixed <= Intestinal	0.374031	0.535714	0.0769231	0.14359	-2.79998	0.684144	NA	Mixed <= Diffuse
RNU6-766P	0.765207	0.535714	0.708333	1.32222	0.402965	0.971766	NA	Diffuse <= Intestinal	0.191851	0.708333	0.0769231	0.108597	-3.20294	0.703204	NA	Mixed <= Intestinal	0.257238	0.535714	0.0769231	0.14359	-2.79998	0.576752	NA	Mixed <= Diffuse
RPL32P20	0.843537	0.535714	0.833333	1.55556	0.63743	0.989862	NA	Intestinal <= Diffuse	0.919714	0.833333	0.0769231	0.0923077	-3.43741	0.984501	NA	Mixed <= Intestinal	0.723555	0.535714	0.0769231	0.14359	-2.79998	0.875078	NA	Mixed <= Diffuse
RN7SL625P	0.650024	1.07143	0.583333	0.544444	-0.877143	0.935906	NA	Intestinal <= Diffuse	0.453545	0.583333	0.153846	0.263736	-1.92283	0.800042	NA	Mixed <= Intestinal	0.275677	1.07143	0.153846	0.14359	-2.79998	0.59611	NA	Mixed <= Diffuse
RHO	0.329835	1.07143	1.08333	1.01111	0.0159415	0.815729	NA	Intestinal <= Diffuse	0.65807	1.08333	0.153846	0.142012	-2.81592	0.872412	NA	Mixed <= Intestinal	0.201934	1.07143	0.153846	0.14359	-2.79998	0.515239	NA	Mixed <= Diffuse
CYP3A52P	0.56697	3.17857	2.41667	0.7603	-0.39536	0.902502	NA	Intestinal <= Diffuse	0.541313	2.41667	0.461538	0.190981	-2.3885	0.822283	NA	Mixed <= Intestinal	0.248439	3.17857	0.461538	0.145203	-2.78386	0.56475	NA	Mixed <= Diffuse
AQP4	0.874535	381.393	26.1667	0.0686082	-3.86548	0.989862	NA	Intestinal <= Diffuse	0.747968	26.1667	55.4615	2.11955	1.08376	0.905915	NA	Intestinal <= Mixed	0.988728	381.393	55.4615	0.145418	-2.78172	1	NA	Mixed <= Diffuse
LINC02140	0.253538	0.0714286	0.666667	9.33333	3.22239	0.815729	NA	Diffuse <= Intestinal	0.108263	0.666667	3.46154	5.19231	2.37638	0.703204	NA	Intestinal <= Mixed	0.00970205	0.0714286	3.46154	48.4615	5.59877	0.194168	NA	Diffuse < Mixed
C4orf54	0.143518	11.5357	8.20833	0.711558	-0.490946	0.815729	NA	Diffuse <= Intestinal	0.143829	8.20833	1.69231	0.206169	-2.2781	0.703204	NA	Mixed <= Intestinal	0.927818	11.5357	1.69231	0.146702	-2.76904	0.978567	NA	Mixed <= Diffuse
ZG16	0.237898	75.4286	105.875	1.40365	0.489179	0.815729	NA	Diffuse <= Intestinal	0.378764	105.875	11.1538	0.105349	-3.24675	0.787633	NA	Mixed <= Intestinal	0.819719	75.4286	11.1538	0.147873	-2.75757	0.926666	NA	Diffuse <= Mixed
RPL6P22	0.371418	1.03571	3.25	3.13793	1.64981	0.815729	NA	Diffuse <= Intestinal	0.253712	3.25	0.153846	0.0473373	-4.40088	0.72807	NA	Mixed <= Intestinal	0.61162	1.03571	0.153846	0.148541	-2.75107	0.81154	NA	Mixed <= Diffuse
DSCAM-AS1	0.868613	4.10714	5.75	1.4	0.485427	0.989862	NA	Diffuse <= Intestinal	0.65807	5.75	0.615385	0.107023	-3.224	0.872412	NA	Mixed <= Intestinal	0.764753	4.10714	0.615385	0.149833	-2.73857	0.897626	NA	Mixed <= Diffuse
LOC101927310	0.496187	17.2143	0.583333	0.0338866	-4.88314	0.875406	NA	Intestinal <= Diffuse	0.144638	0.583333	2.61538	4.48352	2.16463	0.703204	NA	Intestinal <= Mixed	0.506268	17.2143	2.61538	0.151931	-2.71851	0.764433	NA	Diffuse <= Mixed
LINC02108	0.285513	0.5	0.0833333	0.166667	-2.58496	0.815729	NA	Intestinal <= Diffuse	0.973169	0.0833333	0.0769231	0.923077	-0.115477	0.999596	NA	Mixed <= Intestinal	0.374031	0.5	0.0769231	0.153846	-2.70044	0.684144	NA	Mixed <= Diffuse
IGHD6-25	0.371395	0.5	0.0833333	0.166667	-2.58496	0.815729	NA	Intestinal <= Diffuse	0.714919	0.0833333	0.0769231	0.923077	-0.115477	0.889652	NA	Intestinal <= Mixed	0.723599	0.5	0.0769231	0.153846	-2.70044	0.875078	NA	Mixed <= Diffuse
KCNG4	0.760173	0.5	0.0833333	0.166667	-2.58496	0.970388	NA	Intestinal <= Diffuse	0.973169	0.0833333	0.0769231	0.923077	-0.115477	0.999596	NA	Mixed <= Intestinal	0.764603	0.5	0.0769231	0.153846	-2.70044	0.897626	NA	Mixed <= Diffuse
RNU6-1208P	0.540388	1	0.333333	0.333333	-1.58496	0.89233	NA	Intestinal <= Diffuse	0.615812	0.333333	0.153846	0.461538	-1.11548	0.861212	NA	Intestinal <= Mixed	0.945501	1	0.153846	0.153846	-2.70044	0.986142	NA	Mixed <= Diffuse
RPL9P24	0.49748	0.5	0.208333	0.416667	-1.26303	0.875896	NA	Intestinal <= Diffuse	0.946411	0.208333	0.0769231	0.369231	-1.43741	0.992302	NA	Mixed <= Intestinal	0.537594	0.5	0.0769231	0.153846	-2.70044	0.767975	NA	Mixed <= Diffuse
RNU6-972P	0.952486	0.5	0.208333	0.416667	-1.26303	0.989862	NA	Diffuse <= Intestinal	0.919714	0.208333	0.0769231	0.369231	-1.43741	0.984501	NA	Mixed <= Intestinal	1	0.5	0.0769231	0.153846	-2.70044	1	NA	Diffuse <=> Mixed
RNU2-60P	0.801659	0.5	0.375	0.75	-0.415037	0.982626	NA	Intestinal <= Diffuse	0.919714	0.375	0.0769231	0.205128	-2.2854	0.984501	NA	Mixed <= Intestinal	0.744044	0.5	0.0769231	0.153846	-2.70044	0.886431	NA	Mixed <= Diffuse
RPL31P19	0.562554	0.5	0.416667	0.833333	-0.263034	0.902079	NA	Intestinal <= Diffuse	0.919714	0.416667	0.0769231	0.184615	-2.43741	0.984501	NA	Mixed <= Intestinal	0.521673	0.5	0.0769231	0.153846	-2.70044	0.764433	NA	Mixed <= Diffuse
OR6Y1	0.136419	0.5	0.416667	0.833333	-0.263034	0.815729	NA	Diffuse <= Intestinal	0.437348	0.416667	0.0769231	0.184615	-2.43741	0.800042	NA	Mixed <= Intestinal	0.625693	0.5	0.0769231	0.153846	-2.70044	0.814554	NA	Diffuse <= Mixed
PHBP4	0.26603	0.5	0.458333	0.916667	-0.125531	0.815729	NA	Diffuse <= Intestinal	0.636798	0.458333	0.0769231	0.167832	-2.57491	0.871543	NA	Mixed <= Intestinal	0.625693	0.5	0.0769231	0.153846	-2.70044	0.814554	NA	Diffuse <= Mixed
LINC02130	0.553806	0.5	0.541667	1.08333	0.115477	0.896252	NA	Diffuse <= Intestinal	0.636798	0.541667	0.0769231	0.142012	-2.81592	0.871543	NA	Mixed <= Intestinal	1	0.5	0.0769231	0.153846	-2.70044	1	NA	Diffuse <=> Mixed
FRG2KP	0.105649	1	1.125	1.125	0.169925	0.815729	NA	Diffuse <= Intestinal	0.123559	1.125	0.153846	0.136752	-2.87036	0.703204	NA	Mixed <= Intestinal	0.945501	1	0.153846	0.153846	-2.70044	0.986142	NA	Mixed <= Diffuse
RNU6-1056P	0.257539	0.5	0.791667	1.58333	0.662965	0.815729	NA	Diffuse <= Intestinal	0.636798	0.791667	0.0769231	0.097166	-3.3634	0.871543	NA	Mixed <= Intestinal	0.625693	0.5	0.0769231	0.153846	-2.70044	0.814554	NA	Diffuse <= Mixed
PASD1	0.506797	0.392857	8.33333	21.2121	4.40682	0.879003	NA	Diffuse <= Intestinal	0.0810179	8.33333	17.7692	2.13231	1.09242	0.703204	NA	Intestinal <= Mixed	0.0131882	0.392857	17.7692	45.2308	5.49923	0.210844	NA	Diffuse < Mixed
HPAT5	0.0529179	0.5	1.33333	2.66667	1.41504	0.815729	NA	Diffuse <= Intestinal	0.116602	1.33333	0.0769231	0.0576923	-4.11548	0.703204	NA	Mixed <= Intestinal	1	0.5	0.0769231	0.153846	-2.70044	1	NA	Diffuse <=> Mixed
HIGD1AP6	0.100511	0.5	1.66667	3.33333	1.73697	0.815729	NA	Diffuse <= Intestinal	0.0722769	1.66667	0.0769231	0.0461538	-4.43741	0.703204	NA	Mixed <= Intestinal	0.537648	0.5	0.0769231	0.153846	-2.70044	0.767975	NA	Mixed <= Diffuse
KIF1A	0.832744	631.464	210.625	0.33355	-1.58402	0.988691	NA	Intestinal <= Diffuse	0.88614	210.625	97.8462	0.464551	-1.10609	0.970059	NA	Intestinal <= Mixed	0.684436	631.464	97.8462	0.154951	-2.69011	0.851597	NA	Diffuse <= Mixed
VSTM2A-OT1	0.672437	2.46429	1.45833	0.591787	-0.756849	0.940989	NA	Intestinal <= Diffuse	0.560581	1.45833	0.384615	0.263736	-1.92283	0.830291	NA	Mixed <= Intestinal	0.384144	2.46429	0.384615	0.156076	-2.67968	0.69181	NA	Mixed <= Diffuse
PAEP	0.711301	297.536	282.542	0.949606	-0.0745992	0.953986	NA	Intestinal <= Diffuse	0.512951	282.542	46.5385	0.164714	-2.60197	0.81077	NA	Intestinal <= Mixed	0.789526	297.536	46.5385	0.156413	-2.67657	0.910713	NA	Diffuse <= Mixed
LYPD2	0.191454	46.5357	271.833	5.84139	2.54631	0.815729	NA	Diffuse <= Intestinal	0.0356641	271.833	2040.69	7.50715	2.90826	0.703204	NA	Intestinal < Mixed	0.00108395	46.5357	2040.69	43.8522	5.45458	0.144109	NA	Diffuse < Mixed
MTND5P8	0.022927	0.0357143	0.833333	23.3333	4.54432	0.815729	NA	Diffuse < Intestinal	0.654258	0.833333	1.46154	1.75385	0.810522	0.871793	NA	Intestinal <= Mixed	0.0128053	0.0357143	1.46154	40.9231	5.35484	0.20873	NA	Diffuse < Mixed
RNU6-1191P	0.8269	3.39286	0.416667	0.122807	-3.02554	0.988569	NA	Intestinal <= Diffuse	0.894323	0.416667	0.538462	1.29231	0.36995	0.975792	NA	Intestinal <= Mixed	0.984557	3.39286	0.538462	0.158704	-2.65559	1	NA	Mixed <= Diffuse
ASB5	0.388256	243.75	167.833	0.688547	-0.538373	0.821639	NA	Intestinal <= Diffuse	0.589364	167.833	38.9231	0.231915	-2.10833	0.845241	NA	Intestinal <= Mixed	0.809361	243.75	38.9231	0.159684	-2.6467	0.921515	NA	Mixed <= Diffuse
POU3F3	0.126797	64.8214	79.8333	1.23159	0.30052	0.815729	NA	Intestinal <= Diffuse	0.303496	79.8333	10.4615	0.131042	-2.9319	0.736713	NA	Intestinal <= Mixed	0.463651	64.8214	10.4615	0.16139	-2.63138	0.757026	NA	Mixed <= Diffuse
OR2AT1P	0.417731	1.42857	0.416667	0.291667	-1.77761	0.841394	NA	Intestinal <= Diffuse	0.761615	0.416667	0.230769	0.553846	-0.852443	0.912672	NA	Intestinal <= Mixed	0.695814	1.42857	0.230769	0.161538	-2.63005	0.857127	NA	Mixed <= Diffuse
LOC338963	0.366062	1.42857	1.91667	1.34167	0.424026	0.815729	NA	Intestinal <= Diffuse	0.718902	1.91667	0.230769	0.120401	-3.05408	0.890497	NA	Mixed <= Intestinal	0.188851	1.42857	0.230769	0.161538	-2.63005	0.49795	NA	Mixed <= Diffuse
RN7SL569P	0.730508	1.42857	1.95833	1.37083	0.455053	0.961996	NA	Intestinal <= Diffuse	0.672296	1.95833	0.230769	0.11784	-3.0851	0.880724	NA	Mixed <= Intestinal	0.411018	1.42857	0.230769	0.161538	-2.63005	0.716415	NA	Mixed <= Diffuse
RN7SKP106	0.14994	3.32143	0.875	0.263441	-1.92445	0.815729	NA	Intestinal <= Diffuse	0.872378	0.875	0.538462	0.615385	-0.70044	0.964703	NA	Intestinal <= Mixed	0.289217	3.32143	0.538462	0.162117	-2.62489	0.611563	NA	Mixed <= Diffuse
C19orf81	0.31086	26.9643	9.5	0.352318	-1.50505	0.815729	NA	Intestinal <= Diffuse	0.409919	9.5	4.38462	0.461538	-1.11548	0.800042	NA	Mixed <= Intestinal	0.115563	26.9643	4.38462	0.162608	-2.62053	0.433802	NA	Mixed <= Diffuse
LNCDAT	0.816976	8.39286	1.04167	0.124113	-3.01027	0.985319	NA	Intestinal <= Diffuse	0.815878	1.04167	1.38462	1.32923	0.410592	0.938176	NA	Mixed <= Intestinal	0.612757	8.39286	1.38462	0.164975	-2.59968	0.81154	NA	Mixed <= Diffuse
SSX1	0.549359	92.4643	114.458	1.23787	0.307854	0.896252	NA	Diffuse <= Intestinal	0.582626	114.458	15.3077	0.13374	-2.90249	0.840351	NA	Intestinal <= Mixed	0.209353	92.4643	15.3077	0.165552	-2.59464	0.523718	NA	Diffuse <= Mixed
LOC101927827	0.760173	0.928571	0.0833333	0.0897436	-3.47805	0.970388	NA	Intestinal <= Diffuse	0.53468	0.0833333	0.153846	1.84615	0.884523	0.821071	NA	Intestinal <= Mixed	0.729757	0.928571	0.153846	0.16568	-2.59352	0.876229	NA	Diffuse <= Mixed
TRBV5-1	0.123687	0.464286	0.0416667	0.0897436	-3.47805	0.815729	NA	Intestinal <= Diffuse	0.684743	0.0416667	0.0769231	1.84615	0.884523	0.881496	NA	Intestinal <= Mixed	0.386077	0.464286	0.0769231	0.16568	-2.59352	0.693127	NA	Mixed <= Diffuse
RNU4-72P	0.633428	0.464286	0.0416667	0.0897436	-3.47805	0.930016	NA	Intestinal <= Diffuse	0.684743	0.0416667	0.0769231	1.84615	0.884523	0.881496	NA	Intestinal <= Mixed	1	0.464286	0.0769231	0.16568	-2.59352	1	NA	Diffuse <=> Mixed
LINC02310	0.491862	0.928571	0.125	0.134615	-2.89308	0.875406	NA	Intestinal <= Diffuse	0.829896	0.125	0.153846	1.23077	0.29956	0.947634	NA	Intestinal <= Mixed	0.732361	0.928571	0.153846	0.16568	-2.59352	0.877965	NA	Mixed <= Diffuse
RNU6-1102P	0.229296	0.464286	0.0833333	0.179487	-2.47805	0.815729	NA	Intestinal <= Diffuse	0.714919	0.0833333	0.0769231	0.923077	-0.115477	0.889652	NA	Intestinal <= Mixed	0.537648	0.464286	0.0769231	0.16568	-2.59352	0.767975	NA	Mixed <= Diffuse
TPD52L3	0.920862	0.464286	0.0833333	0.179487	-2.47805	0.989862	NA	Diffuse <= Intestinal	0.973169	0.0833333	0.0769231	0.923077	-0.115477	0.999596	NA	Mixed <= Intestinal	1	0.464286	0.0769231	0.16568	-2.59352	1	NA	Diffuse <=> Mixed
RNVU1-21	0.904344	0.464286	0.375	0.807692	-0.308122	0.989862	NA	Diffuse <= Intestinal	0.29727	0.375	0.0769231	0.205128	-2.2854	0.736713	NA	Mixed <= Intestinal	0.36196	0.464286	0.0769231	0.16568	-2.59352	0.672622	NA	Mixed <= Diffuse
G6PC	0.034649	0.607143	12.7917	21.0686	4.39702	0.815729	NA	Diffuse < Intestinal	0.912751	12.7917	2.69231	0.210474	-2.24829	0.980651	NA	Mixed <= Intestinal	0.0661473	0.607143	2.69231	4.43439	2.14874	0.342425	NA	Diffuse <= Mixed
LOC101928937	0.815576	0.464286	0.541667	1.16667	0.222392	0.985319	NA	Intestinal <= Diffuse	0.919714	0.541667	0.0769231	0.142012	-2.81592	0.984501	NA	Mixed <= Intestinal	0.744044	0.464286	0.0769231	0.16568	-2.59352	0.886431	NA	Mixed <= Diffuse
RN7SKP44	0.0848918	1.39286	1.70833	1.2265	0.294542	0.815729	NA	Diffuse <= Intestinal	0.166397	1.70833	0.230769	0.135084	-2.88807	0.703204	NA	Mixed <= Intestinal	0.80536	1.39286	0.230769	0.16568	-2.59352	0.920203	NA	Diffuse <= Mixed
MIR8064	0.606966	0.464286	0.583333	1.25641	0.329308	0.918561	NA	Intestinal <= Diffuse	0.421942	0.583333	0.0769231	0.131868	-2.92283	0.800042	NA	Mixed <= Intestinal	0.181002	0.464286	0.0769231	0.16568	-2.59352	0.49158	NA	Mixed <= Diffuse
LOC107986376	0.0687968	0.464286	0.875	1.88462	0.91427	0.815729	NA	Diffuse <= Intestinal	0.275413	0.875	0.0769231	0.0879121	-3.50779	0.736713	NA	Mixed <= Intestinal	0.625693	0.464286	0.0769231	0.16568	-2.59352	0.814554	NA	Diffuse <= Mixed
FCF1P3	0.525828	0.464286	1.08333	2.33333	1.22239	0.8872	NA	Diffuse <= Intestinal	0.406717	1.08333	0.0769231	0.0710059	-3.81592	0.800042	NA	Mixed <= Intestinal	0.723555	0.464286	0.0769231	0.16568	-2.59352	0.875078	NA	Mixed <= Diffuse
NEUROG2	0.258307	2.32143	5.875	2.53077	1.33958	0.815729	NA	Intestinal <= Diffuse	0.282313	5.875	0.384615	0.0654664	-3.9331	0.736713	NA	Intestinal <= Mixed	0.981815	2.32143	0.384615	0.16568	-2.59352	1	NA	Mixed <= Diffuse
MIR4424	0.608089	0.464286	1.20833	2.60256	1.37993	0.919475	NA	Intestinal <= Diffuse	0.919714	1.20833	0.0769231	0.0636605	-3.97346	0.984501	NA	Mixed <= Intestinal	0.521673	0.464286	0.0769231	0.16568	-2.59352	0.764433	NA	Mixed <= Diffuse
LOC105369438	0.693024	0.464286	1.58333	3.41026	1.76988	0.948859	NA	Diffuse <= Intestinal	0.406638	1.58333	0.0769231	0.048583	-4.3634	0.800042	NA	Mixed <= Intestinal	0.537648	0.464286	0.0769231	0.16568	-2.59352	0.767975	NA	Mixed <= Diffuse
RN7SL491P	0.123687	0.464286	0.0416667	0.0897436	-3.47805	0.815729	NA	Intestinal <= Diffuse	0.00192965	0.0416667	1.15385	27.6923	4.79141	0.703204	NA	Intestinal < Mixed	0.0661053	0.464286	1.15385	2.48521	1.31337	0.342425	NA	Diffuse <= Mixed
S100A7A	0.0794164	0.571429	3.08333	5.39583	2.43185	0.815729	NA	Diffuse <= Intestinal	0.32505	3.08333	23.3846	7.5842	2.923	0.746329	NA	Intestinal <= Mixed	0.0116895	0.571429	23.3846	40.9231	5.35484	0.203296	NA	Diffuse < Mixed
HES7	0.955562	25.1071	6.16667	0.245614	-2.02554	0.989862	NA	Diffuse <= Intestinal	0.212118	6.16667	4.23077	0.686071	-0.543571	0.708113	NA	Mixed <= Intestinal	0.196903	25.1071	4.23077	0.168509	-2.56911	0.50694	NA	Mixed <= Diffuse
LINC00836	0.881398	7.25	1.70833	0.235632	-2.08539	0.989862	NA	Intestinal <= Diffuse	0.952893	1.70833	1.23077	0.72045	-0.473029	0.995619	NA	Intestinal <= Mixed	0.930556	7.25	1.23077	0.169761	-2.55842	0.980533	NA	Mixed <= Diffuse
LOC729532	0.763284	1.35714	0.916667	0.675439	-0.566103	0.970388	NA	Diffuse <= Intestinal	0.0522636	0.916667	0.230769	0.251748	-1.98995	0.703204	NA	Mixed <= Intestinal	0.145793	1.35714	0.230769	0.17004	-2.55605	0.464466	NA	Mixed <= Diffuse
HOXD13	0.0384818	1.85714	38.2917	20.6186	4.36587	0.815729	NA	Diffuse < Intestinal	0.410241	38.2917	8.76923	0.229011	-2.12651	0.800042	NA	Mixed <= Intestinal	0.392489	1.85714	8.76923	4.72189	2.23937	0.700269	NA	Diffuse <= Mixed
KRT18P60	0.106341	0.0357143	1.25	35	5.12928	0.815729	NA	Diffuse <= Intestinal	0.212039	1.25	1.46154	1.16923	0.22556	0.707927	NA	Intestinal <= Mixed	0.00350489	0.0357143	1.46154	40.9231	5.35484	0.15761	NA	Diffuse < Mixed
C20orf85	0.468943	27.75	6.5	0.234234	-2.09398	0.868613	NA	Diffuse <= Intestinal	0.71542	6.5	4.76923	0.733728	-0.446683	0.889652	NA	Intestinal <= Mixed	0.285253	27.75	4.76923	0.171864	-2.54066	0.607119	NA	Diffuse <= Mixed
KCNU1	0.786936	1.78571	0.291667	0.163333	-2.61411	0.978311	NA	Intestinal <= Diffuse	0.579433	0.291667	0.307692	1.05495	0.0771679	0.840351	NA	Intestinal <= Mixed	0.751359	1.78571	0.307692	0.172308	-2.53694	0.888442	NA	Diffuse <= Mixed
LINC01502	0.235866	1.78571	0.5	0.28	-1.8365	0.815729	NA	Diffuse <= Intestinal	0.252917	0.5	0.307692	0.615385	-0.70044	0.727347	NA	Mixed <= Intestinal	0.764753	1.78571	0.307692	0.172308	-2.53694	0.897626	NA	Mixed <= Diffuse
DNTT	0.495732	1.78571	1.58333	0.886667	-0.173536	0.875406	NA	Intestinal <= Diffuse	0.797846	1.58333	0.307692	0.194332	-2.3634	0.929932	NA	Intestinal <= Mixed	0.668902	1.78571	0.307692	0.172308	-2.53694	0.841772	NA	Mixed <= Diffuse
LINC02685	0.803578	0.892857	1.04167	1.16667	0.222392	0.982626	NA	Intestinal <= Diffuse	0.57627	1.04167	0.153846	0.147692	-2.75933	0.840351	NA	Mixed <= Intestinal	0.394406	0.892857	0.153846	0.172308	-2.53694	0.702382	NA	Mixed <= Diffuse
LOC100421646	0.210171	0.892857	1.58333	1.77333	0.826464	0.815729	NA	Diffuse <= Intestinal	0.123559	1.58333	0.153846	0.097166	-3.3634	0.703204	NA	Mixed <= Intestinal	0.583911	0.892857	0.153846	0.172308	-2.53694	0.800076	NA	Mixed <= Diffuse
MTCO2P20	0.145699	0.892857	1.625	1.82	0.863938	0.815729	NA	Diffuse <= Intestinal	0.0831232	1.625	0.153846	0.0946746	-3.40088	0.703204	NA	Mixed <= Intestinal	0.505843	0.892857	0.153846	0.172308	-2.53694	0.764433	NA	Mixed <= Diffuse
ARPC1BP1	0.952481	6.67857	0.0833333	0.0124777	-6.3245	0.989862	NA	Diffuse <= Intestinal	0.497027	0.0833333	1.15385	13.8462	3.79141	0.800042	NA	Intestinal <= Mixed	0.462638	6.67857	1.15385	0.172768	-2.53309	0.75625	NA	Diffuse <= Mixed
GRM4	0.719497	87.6786	11.375	0.129735	-2.94636	0.95669	NA	Intestinal <= Diffuse	0.33122	11.375	15.1538	1.33221	0.413817	0.754269	NA	Intestinal <= Mixed	0.592958	87.6786	15.1538	0.172834	-2.53254	0.804164	NA	Diffuse <= Mixed
PROKR2	0.254542	6.14286	3.95833	0.64438	-0.634017	0.815729	NA	Diffuse <= Intestinal	0.0728957	3.95833	1.07692	0.272065	-1.87798	0.703204	NA	Mixed <= Intestinal	0.434805	6.14286	1.07692	0.175313	-2.51199	0.732131	NA	Mixed <= Diffuse
IGLV8-61	0.970709	1327.68	366.125	0.275763	-1.8585	0.994007	NA	Intestinal <= Diffuse	0.272269	366.125	234.692	0.641017	-0.641566	0.736713	NA	Mixed <= Intestinal	0.377182	1327.68	234.692	0.176769	-2.50006	0.687454	NA	Mixed <= Diffuse
MTRNR2L5	0.956069	0.428571	0.0416667	0.0972222	-3.36257	0.989862	NA	Diffuse <= Intestinal	0.684743	0.0416667	0.0769231	1.84615	0.884523	0.881496	NA	Intestinal <= Mixed	0.625693	0.428571	0.0769231	0.179487	-2.47805	0.814554	NA	Diffuse <= Mixed
PGBD3P1	0.956069	0.428571	0.0416667	0.0972222	-3.36257	0.989862	NA	Diffuse <= Intestinal	0.684743	0.0416667	0.0769231	1.84615	0.884523	0.881496	NA	Intestinal <= Mixed	0.625693	0.428571	0.0769231	0.179487	-2.47805	0.814554	NA	Diffuse <= Mixed
RNU6-196P	0.476587	0.428571	0.0833333	0.194444	-2.36257	0.869895	NA	Intestinal <= Diffuse	0.973169	0.0833333	0.0769231	0.923077	-0.115477	0.999596	NA	Mixed <= Intestinal	0.537648	0.428571	0.0769231	0.179487	-2.47805	0.767975	NA	Mixed <= Diffuse
KNCN	0.706322	0.428571	0.0833333	0.194444	-2.36257	0.951531	NA	Intestinal <= Diffuse	0.973169	0.0833333	0.0769231	0.923077	-0.115477	0.999596	NA	Mixed <= Intestinal	0.723599	0.428571	0.0769231	0.179487	-2.47805	0.875078	NA	Mixed <= Diffuse
MTA3P1	0.760173	0.428571	0.0833333	0.194444	-2.36257	0.970388	NA	Intestinal <= Diffuse	0.973169	0.0833333	0.0769231	0.923077	-0.115477	0.999596	NA	Mixed <= Intestinal	0.764603	0.428571	0.0769231	0.179487	-2.47805	0.897626	NA	Mixed <= Diffuse
RNU6-935P	0.649644	0.428571	0.0833333	0.194444	-2.36257	0.935906	NA	Intestinal <= Diffuse	0.714919	0.0833333	0.0769231	0.923077	-0.115477	0.889652	NA	Intestinal <= Mixed	1	0.428571	0.0769231	0.179487	-2.47805	1	NA	Diffuse <=> Mixed
RNU6-1135P	0.956069	0.428571	0.125	0.291667	-1.77761	0.989862	NA	Diffuse <= Intestinal	0.714919	0.125	0.0769231	0.615385	-0.70044	0.889652	NA	Intestinal <= Mixed	0.625693	0.428571	0.0769231	0.179487	-2.47805	0.814554	NA	Diffuse <= Mixed
HIGD1AP8	0.404127	0.428571	0.125	0.291667	-1.77761	0.833588	NA	Intestinal <= Diffuse	0.714919	0.125	0.0769231	0.615385	-0.70044	0.889652	NA	Intestinal <= Mixed	0.764603	0.428571	0.0769231	0.179487	-2.47805	0.897626	NA	Mixed <= Diffuse
TRAV32	0.956069	0.428571	0.166667	0.388889	-1.36257	0.989862	NA	Diffuse <= Intestinal	0.714919	0.166667	0.0769231	0.461538	-1.11548	0.889652	NA	Intestinal <= Mixed	0.625693	0.428571	0.0769231	0.179487	-2.47805	0.814554	NA	Diffuse <= Mixed
LOC101928008	0.16088	1.28571	0.75	0.583333	-0.777608	0.815729	NA	Intestinal <= Diffuse	0.471077	0.75	0.230769	0.307692	-1.70044	0.800042	NA	Intestinal <= Mixed	0.540423	1.28571	0.230769	0.179487	-2.47805	0.771212	NA	Mixed <= Diffuse
FAF2P1	0.250788	0.428571	0.25	0.583333	-0.777608	0.815729	NA	Intestinal <= Diffuse	0.714919	0.25	0.0769231	0.307692	-1.70044	0.889652	NA	Intestinal <= Mixed	0.537648	0.428571	0.0769231	0.179487	-2.47805	0.767975	NA	Mixed <= Diffuse
RNA5SP401	0.920894	0.428571	0.25	0.583333	-0.777608	0.989862	NA	Diffuse <= Intestinal	0.946411	0.25	0.0769231	0.307692	-1.70044	0.992302	NA	Mixed <= Intestinal	1	0.428571	0.0769231	0.179487	-2.47805	1	NA	Diffuse <=> Mixed
RNU6-335P	0.947226	0.428571	0.291667	0.680556	-0.555215	0.989862	NA	Diffuse <= Intestinal	0.615884	0.291667	0.0769231	0.263736	-1.92283	0.861212	NA	Mixed <= Intestinal	0.723555	0.428571	0.0769231	0.179487	-2.47805	0.875078	NA	Mixed <= Diffuse
TRAJ61	0.956069	0.428571	0.333333	0.777778	-0.36257	0.989862	NA	Diffuse <= Intestinal	0.714919	0.333333	0.0769231	0.230769	-2.11548	0.889652	NA	Intestinal <= Mixed	0.625693	0.428571	0.0769231	0.179487	-2.47805	0.814554	NA	Diffuse <= Mixed
OR7E4P	0.932631	1.28571	1.29167	1.00463	0.00666373	0.989862	NA	Intestinal <= Diffuse	0.244382	1.29167	0.230769	0.17866	-2.48471	0.72676	NA	Mixed <= Intestinal	0.202016	1.28571	0.230769	0.179487	-2.47805	0.515239	NA	Mixed <= Diffuse
EIF2AP1	0.570383	1.28571	1.41667	1.10185	0.13993	0.903794	NA	Diffuse <= Intestinal	0.116686	1.41667	0.230769	0.162896	-2.61798	0.703204	NA	Mixed <= Intestinal	0.266518	1.28571	0.230769	0.179487	-2.47805	0.587156	NA	Mixed <= Diffuse
TRIM51JP	0.556146	0.428571	0.541667	1.26389	0.33787	0.897777	NA	Diffuse <= Intestinal	0.452861	0.541667	0.0769231	0.142012	-2.81592	0.800042	NA	Mixed <= Intestinal	0.764603	0.428571	0.0769231	0.179487	-2.47805	0.897626	NA	Mixed <= Diffuse
RNU4-31P	0.503845	1.28571	2.875	2.23611	1.16099	0.879003	NA	Diffuse <= Intestinal	0.672296	2.875	0.230769	0.0802676	-3.63904	0.880724	NA	Mixed <= Intestinal	0.855156	1.28571	0.230769	0.179487	-2.47805	0.944273	NA	Diffuse <= Mixed
TRBV13	0.952481	0.857143	0.166667	0.194444	-2.36257	0.989862	NA	Diffuse <= Intestinal	0.973169	0.166667	0.153846	0.923077	-0.115477	0.999596	NA	Mixed <= Intestinal	1	0.857143	0.153846	0.179487	-2.47805	1	NA	Diffuse <=> Mixed
LORICRIN	0.417629	2.14286	0.833333	0.388889	-1.36257	0.841394	NA	Intestinal <= Diffuse	0.493007	0.833333	0.384615	0.461538	-1.11548	0.800042	NA	Mixed <= Intestinal	0.190195	2.14286	0.384615	0.179487	-2.47805	0.501104	NA	Mixed <= Diffuse
NTSR2	0.425179	0.857143	30.25	35.2917	5.14126	0.846218	NA	Diffuse <= Intestinal	0.160333	30.25	0.153846	0.00508582	-7.6193	0.703204	NA	Mixed <= Intestinal	0.272261	0.857143	0.153846	0.179487	-2.47805	0.592564	NA	Mixed <= Diffuse
PP12613	0.233997	5.57143	217.292	39.0011	5.28544	0.815729	NA	Intestinal <= Diffuse	0.86306	217.292	1	0.00460211	-7.76349	0.959431	NA	Mixed <= Intestinal	0.177394	5.57143	1	0.179487	-2.47805	0.484605	NA	Mixed <= Diffuse
HAP1	0.34908	775.143	174.208	0.224744	-2.15365	0.815729	NA	Diffuse <= Intestinal	1	174.208	139.308	0.799661	-0.322539	1	NA	Mixed <=> Intestinal	0.400424	775.143	139.308	0.179719	-2.47619	0.704202	NA	Diffuse <= Mixed
KRT6B	0.262591	1248.82	1409.08	1.12833	0.17419	0.815729	NA	Diffuse <= Intestinal	0.208552	1409.08	225.385	0.159951	-2.6443	0.707776	NA	Mixed <= Intestinal	0.423463	1248.82	225.385	0.180478	-2.47011	0.72612	NA	Mixed <= Diffuse
LOC100130714	0.119855	0.464286	0.0416667	0.0897436	-3.47805	0.815729	NA	Intestinal <= Diffuse	0.0228864	0.0416667	1.07692	25.8462	4.69188	0.703204	NA	Intestinal < Mixed	0.314376	0.464286	1.07692	2.31953	1.21383	0.637032	NA	Diffuse <= Mixed
OR7E90P	0.000995955	0.142857	2.91667	20.4167	4.35168	0.613429	NA	Diffuse < Intestinal	0.312975	2.91667	1.53846	0.527473	-0.922832	0.742206	NA	Mixed <= Intestinal	0.0532658	0.142857	1.53846	10.7692	3.42884	0.317375	NA	Diffuse <= Mixed
TRIM43B	0.85813	0.464286	4.29167	9.24359	3.20845	0.989862	NA	Diffuse <= Intestinal	0.0341639	4.29167	18.3077	4.26587	2.09284	0.703204	NA	Intestinal < Mixed	0.0123922	0.464286	18.3077	39.432	5.30129	0.20873	NA	Diffuse < Mixed
NXF2	0.506749	14.25	15.6667	1.09942	0.136736	0.879003	NA	Diffuse <= Intestinal	0.433185	15.6667	2.61538	0.166939	-2.5826	0.800042	NA	Intestinal <= Mixed	0.143131	14.25	2.61538	0.183536	-2.44587	0.464466	NA	Diffuse <= Mixed
AFM	0.149991	4.17857	0.833333	0.19943	-2.32604	0.815729	NA	Intestinal <= Diffuse	0.745516	0.833333	0.769231	0.923077	-0.115477	0.904285	NA	Mixed <= Intestinal	0.158009	4.17857	0.769231	0.184089	-2.44152	0.464466	NA	Mixed <= Diffuse
EMX2OS	0.387488	168.821	21.3333	0.126366	-2.98432	0.821639	NA	Intestinal <= Diffuse	0.401068	21.3333	31.3846	1.47115	0.556948	0.800042	NA	Intestinal <= Mixed	0.954389	168.821	31.3846	0.185904	-2.42737	0.992244	NA	Diffuse <= Mixed
LOC349160	0.965446	2.89286	1.66667	0.576132	-0.795529	0.992022	NA	Diffuse <= Intestinal	0.17306	1.66667	0.538462	0.323077	-1.63005	0.703204	NA	Mixed <= Intestinal	0.208553	2.89286	0.538462	0.186135	-2.42558	0.522452	NA	Mixed <= Diffuse
AMBN	0.711319	16.0714	2.91667	0.181481	-2.46211	0.953986	NA	Intestinal <= Diffuse	0.672482	2.91667	3	1.02857	0.040642	0.88093	NA	Intestinal <= Mixed	0.904009	16.0714	3	0.186667	-2.42146	0.969856	NA	Diffuse <= Mixed
LINC01478	0.299414	0.821429	0.0833333	0.101449	-3.30117	0.815729	NA	Intestinal <= Diffuse	0.53468	0.0833333	0.153846	1.84615	0.884523	0.821071	NA	Intestinal <= Mixed	0.797251	0.821429	0.153846	0.187291	-2.41665	0.915146	NA	Mixed <= Diffuse
MIR3667	0.241259	1.64286	0.833333	0.507246	-0.979241	0.815729	NA	Intestinal <= Diffuse	0.437271	0.833333	0.307692	0.369231	-1.43741	0.800042	NA	Mixed <= Intestinal	0.101499	1.64286	0.307692	0.187291	-2.41665	0.408284	NA	Mixed <= Diffuse
IQCA1L	0.951584	1.64286	1.08333	0.65942	-0.60073	0.989862	NA	Diffuse <= Intestinal	0.881996	1.08333	0.307692	0.284024	-1.81592	0.970059	NA	Mixed <= Intestinal	0.955241	1.64286	0.307692	0.187291	-2.41665	0.992244	NA	Mixed <= Diffuse
RNU6-1267P	0.453601	0.0357143	0.666667	18.6667	4.22239	0.86355	NA	Diffuse <= Intestinal	0.0452841	0.666667	1.38462	2.07692	1.05445	0.703204	NA	Intestinal < Mixed	0.00305176	0.0357143	1.38462	38.7692	5.27684	0.154556	NA	Diffuse < Mixed
LOC101930100	0.453601	0.0357143	0.666667	18.6667	4.22239	0.86355	NA	Diffuse <= Intestinal	0.0966557	0.666667	1.30769	1.96154	0.971986	0.703204	NA	Intestinal <= Mixed	0.0119444	0.0357143	1.30769	36.6154	5.19438	0.205364	NA	Diffuse < Mixed
IRX4	0.956865	9.82143	19.2917	1.96424	0.973973	0.990448	NA	Intestinal <= Diffuse	0.985112	19.2917	1.84615	0.095697	-3.38538	1	NA	Mixed <= Intestinal	0.961127	9.82143	1.84615	0.187972	-2.41141	0.996379	NA	Mixed <= Diffuse
RPL19P14	0.285513	0.714286	0.0833333	0.116667	-3.09954	0.815729	NA	Intestinal <= Diffuse	0.00499252	0.0833333	1.84615	22.1538	4.46949	0.703204	NA	Intestinal < Mixed	0.0666912	0.714286	1.84615	2.58462	1.36995	0.343333	NA	Diffuse <= Mixed
CLCA1	0.368182	3445.39	4510.29	1.30908	0.388552	0.815729	NA	Diffuse <= Intestinal	0.272156	4510.29	652.077	0.144575	-2.79011	0.736713	NA	Mixed <= Intestinal	0.877464	3445.39	652.077	0.189261	-2.40155	0.955909	NA	Mixed <= Diffuse
SLC6A5	0.291833	2.42857	0.833333	0.343137	-1.54314	0.815729	NA	Intestinal <= Diffuse	0.535511	0.833333	0.461538	0.553846	-0.852443	0.821071	NA	Intestinal <= Mixed	0.751822	2.42857	0.461538	0.190045	-2.39559	0.888954	NA	Mixed <= Diffuse
ABCF2-H2BE1	0.677326	1.21429	0.833333	0.686275	-0.543142	0.945182	NA	Intestinal <= Diffuse	0.351556	0.833333	0.230769	0.276923	-1.85244	0.766755	NA	Mixed <= Intestinal	0.214832	1.21429	0.230769	0.190045	-2.39559	0.528713	NA	Mixed <= Diffuse
RNU6-141P	0.418368	1.21429	1.16667	0.960784	-0.0577155	0.841394	NA	Diffuse <= Intestinal	0.351556	1.16667	0.230769	0.197802	-2.33787	0.766755	NA	Mixed <= Intestinal	0.797573	1.21429	0.230769	0.190045	-2.39559	0.915397	NA	Mixed <= Diffuse
XIRP2	0.707886	2.82143	1.45833	0.516878	-0.952105	0.951531	NA	Intestinal <= Diffuse	0.8131	1.45833	0.538462	0.369231	-1.43741	0.936621	NA	Mixed <= Intestinal	0.617294	2.82143	0.538462	0.190847	-2.38951	0.814554	NA	Mixed <= Diffuse
MIR1-1HG	0.975821	6.03571	2.79167	0.462525	-1.1124	0.994696	NA	Intestinal <= Diffuse	0.469857	2.79167	1.15385	0.413318	-1.27468	0.800042	NA	Mixed <= Intestinal	0.480374	6.03571	1.15385	0.19117	-2.38707	0.764433	NA	Mixed <= Diffuse
LOC100507547	0.794648	2.39286	1.20833	0.504975	-0.985716	0.980977	NA	Diffuse <= Intestinal	0.199988	1.20833	0.461538	0.381963	-1.3885	0.703204	NA	Mixed <= Intestinal	0.280767	2.39286	0.461538	0.192882	-2.37421	0.603118	NA	Mixed <= Diffuse
LINC02702	0.371395	0.392857	0.0416667	0.106061	-3.23704	0.815729	NA	Intestinal <= Diffuse	0.684743	0.0416667	0.0769231	1.84615	0.884523	0.881496	NA	Intestinal <= Mixed	0.744044	0.392857	0.0769231	0.195804	-2.35252	0.886431	NA	Mixed <= Diffuse
RPSAP42	0.371395	0.392857	0.0416667	0.106061	-3.23704	0.815729	NA	Intestinal <= Diffuse	0.684743	0.0416667	0.0769231	1.84615	0.884523	0.881496	NA	Intestinal <= Mixed	0.744044	0.392857	0.0769231	0.195804	-2.35252	0.886431	NA	Mixed <= Diffuse
RPL18AP9	0.133852	1.17857	0.208333	0.176768	-2.50007	0.815729	NA	Intestinal <= Diffuse	0.980198	0.208333	0.230769	1.10769	0.147557	1	NA	Mixed <= Intestinal	0.214634	1.17857	0.230769	0.195804	-2.35252	0.528713	NA	Mixed <= Diffuse
RNU6-202P	0.733105	0.392857	0.0833333	0.212121	-2.23704	0.961996	NA	Intestinal <= Diffuse	0.973169	0.0833333	0.0769231	0.923077	-0.115477	0.999596	NA	Mixed <= Intestinal	0.744044	0.392857	0.0769231	0.195804	-2.35252	0.886431	NA	Mixed <= Diffuse
RNU7-119P	0.666114	0.392857	0.166667	0.424242	-1.23704	0.939217	NA	Intestinal <= Diffuse	0.714919	0.166667	0.0769231	0.461538	-1.11548	0.889652	NA	Intestinal <= Mixed	1	0.392857	0.0769231	0.195804	-2.35252	1	NA	Diffuse <=> Mixed
LOC105375814	0.508028	0.392857	0.208333	0.530303	-0.915111	0.879003	NA	Intestinal <= Diffuse	0.946411	0.208333	0.0769231	0.369231	-1.43741	0.992302	NA	Mixed <= Intestinal	0.537648	0.392857	0.0769231	0.195804	-2.35252	0.767975	NA	Mixed <= Diffuse
ADIG	0.905131	0.392857	0.208333	0.530303	-0.915111	0.989862	NA	Diffuse <= Intestinal	0.946411	0.208333	0.0769231	0.369231	-1.43741	0.992302	NA	Mixed <= Intestinal	1	0.392857	0.0769231	0.195804	-2.35252	1	NA	Diffuse <=> Mixed
RPL7AP32	0.701098	2.35714	1.83333	0.777778	-0.36257	0.950277	NA	Diffuse <= Intestinal	0.157133	1.83333	0.461538	0.251748	-1.98995	0.703204	NA	Mixed <= Intestinal	0.300046	2.35714	0.461538	0.195804	-2.35252	0.622094	NA	Mixed <= Diffuse
SNORD96B	0.699446	0.392857	0.333333	0.848485	-0.237039	0.948859	NA	Intestinal <= Diffuse	0.714919	0.333333	0.0769231	0.230769	-2.11548	0.889652	NA	Intestinal <= Mixed	1	0.392857	0.0769231	0.195804	-2.35252	1	NA	Diffuse <=> Mixed
RN7SL764P	0.54179	0.392857	0.375	0.954545	-0.0671142	0.89233	NA	Diffuse <= Intestinal	0.636729	0.375	0.0769231	0.205128	-2.2854	0.871543	NA	Mixed <= Intestinal	1	0.392857	0.0769231	0.195804	-2.35252	1	NA	Diffuse <=> Mixed
RNU6-1082P	1	1.17857	1.58333	1.34343	0.425926	1	NA	Diffuse <=> Intestinal	0.76656	1.58333	0.230769	0.145749	-2.77844	0.913765	NA	Mixed <= Intestinal	0.737239	1.17857	0.230769	0.195804	-2.35252	0.880504	NA	Mixed <= Diffuse
CCDC140	0.426924	0.392857	0.541667	1.37879	0.463401	0.846218	NA	Intestinal <= Diffuse	0.714919	0.541667	0.0769231	0.142012	-2.81592	0.889652	NA	Intestinal <= Mixed	0.744044	0.392857	0.0769231	0.195804	-2.35252	0.886431	NA	Mixed <= Diffuse
MIR4505	0.259871	0.392857	0.583333	1.48485	0.570316	0.815729	NA	Intestinal <= Diffuse	0.919714	0.583333	0.0769231	0.131868	-2.92283	0.984501	NA	Mixed <= Intestinal	0.283683	0.392857	0.0769231	0.195804	-2.35252	0.606374	NA	Mixed <= Diffuse
MIR646	0.258307	0.392857	0.625	1.59091	0.669851	0.815729	NA	Intestinal <= Diffuse	0.714919	0.625	0.0769231	0.123077	-3.02237	0.889652	NA	Intestinal <= Mixed	0.521617	0.392857	0.0769231	0.195804	-2.35252	0.764433	NA	Mixed <= Diffuse
LOC107986954	0.16846	0.392857	0.666667	1.69697	0.762961	0.815729	NA	Diffuse <= Intestinal	0.286264	0.666667	0.0769231	0.115385	-3.11548	0.736713	NA	Mixed <= Intestinal	1	0.392857	0.0769231	0.195804	-2.35252	1	NA	Diffuse <=> Mixed
LINC02844	0.31291	0.392857	0.791667	2.01515	1.01089	0.815729	NA	Diffuse <= Intestinal	0.437348	0.791667	0.0769231	0.097166	-3.3634	0.800042	NA	Mixed <= Intestinal	1	0.392857	0.0769231	0.195804	-2.35252	1	NA	Diffuse <=> Mixed
LOC391092	0.633428	0.785714	0.208333	0.265152	-1.91511	0.930016	NA	Intestinal <= Diffuse	0.714919	0.208333	0.153846	0.738462	-0.437405	0.889652	NA	Intestinal <= Mixed	1	0.785714	0.153846	0.195804	-2.35252	1	NA	Diffuse <=> Mixed
RPSAP56	0.544391	0.785714	0.375	0.477273	-1.06711	0.892395	NA	Intestinal <= Diffuse	0.862087	0.375	0.153846	0.410256	-1.2854	0.959387	NA	Mixed <= Intestinal	0.483255	0.785714	0.153846	0.195804	-2.35252	0.764433	NA	Mixed <= Diffuse
RNU6-536P	0.812824	0.785714	0.375	0.477273	-1.06711	0.985319	NA	Intestinal <= Diffuse	0.901107	0.375	0.153846	0.410256	-1.2854	0.978317	NA	Mixed <= Intestinal	0.732361	0.785714	0.153846	0.195804	-2.35252	0.877965	NA	Mixed <= Diffuse
NECAP1P2	0.396474	0.785714	0.5	0.636364	-0.652077	0.827989	NA	Intestinal <= Diffuse	0.608142	0.5	0.153846	0.307692	-1.70044	0.856729	NA	Mixed <= Intestinal	0.220157	0.785714	0.153846	0.195804	-2.35252	0.536835	NA	Mixed <= Diffuse
SLC25A31	0.236284	0.785714	0.75	0.954545	-0.0671142	0.815729	NA	Intestinal <= Diffuse	0.919714	0.75	0.153846	0.205128	-2.2854	0.984501	NA	Mixed <= Intestinal	0.275726	0.785714	0.153846	0.195804	-2.35252	0.596135	NA	Mixed <= Diffuse
IQCJ	0.948718	0.785714	1.45833	1.85606	0.892244	0.989862	NA	Intestinal <= Diffuse	0.64075	1.45833	0.153846	0.105495	-3.24476	0.871793	NA	Mixed <= Intestinal	0.556724	0.785714	0.153846	0.195804	-2.35252	0.783642	NA	Mixed <= Diffuse
OR2B8P	0.867254	0.785714	1.70833	2.17424	1.12051	0.989862	NA	Diffuse <= Intestinal	0.576222	1.70833	0.153846	0.0900563	-3.47303	0.840351	NA	Mixed <= Intestinal	0.556688	0.785714	0.153846	0.195804	-2.35252	0.783642	NA	Mixed <= Diffuse
RIMS2	0.0893778	135.964	57.4583	0.422599	-1.24264	0.815729	NA	Intestinal <= Diffuse	0.702379	57.4583	26.6923	0.464551	-1.10609	0.887694	NA	Intestinal <= Mixed	0.222647	135.964	26.6923	0.196319	-2.34873	0.54012	NA	Mixed <= Diffuse
TRIM72	0.0162954	14.2857	119.083	8.33583	3.05933	0.815729	NA	Diffuse < Intestinal	0.315956	119.083	510.538	4.28724	2.10005	0.742305	NA	Intestinal <= Mixed	0.00756749	14.2857	510.538	35.7377	5.15937	0.185489	NA	Diffuse < Mixed
NBPF7	0.522779	20.25	33.75	1.66667	0.736966	0.885966	NA	Diffuse <= Intestinal	0.688201	33.75	4	0.118519	-3.07682	0.883761	NA	Mixed <= Intestinal	1	20.25	4	0.197531	-2.33985	1	NA	Mixed <=> Diffuse
ANKRD30BL	0.161946	3.89286	0.916667	0.235474	-2.08636	0.815729	NA	Intestinal <= Diffuse	0.96849	0.916667	0.769231	0.839161	-0.252981	0.999596	NA	Intestinal <= Mixed	0.271104	3.89286	0.769231	0.197601	-2.33934	0.592564	NA	Mixed <= Diffuse
LINC01345	0.678993	3.10714	0.833333	0.268199	-1.89862	0.945182	NA	Diffuse <= Intestinal	0.338585	0.833333	0.615385	0.738462	-0.437405	0.756406	NA	Mixed <= Intestinal	0.510722	3.10714	0.615385	0.198055	-2.33603	0.764433	NA	Mixed <= Diffuse
IGLV3-22	0.194662	3.10714	2.58333	0.831418	-0.266355	0.815729	NA	Intestinal <= Diffuse	0.346218	2.58333	0.615385	0.238213	-2.06967	0.766617	NA	Mixed <= Intestinal	0.0642368	3.10714	0.615385	0.198055	-2.33603	0.342165	NA	Mixed <= Diffuse
MT3	0.100757	3.10714	3.29167	1.05939	0.0832297	0.815729	NA	Diffuse <= Intestinal	0.159619	3.29167	0.615385	0.186952	-2.41926	0.703204	NA	Mixed <= Intestinal	0.984566	3.10714	0.615385	0.198055	-2.33603	1	NA	Mixed <= Diffuse
MRPS36P5	0.578054	1.92857	0.416667	0.216049	-2.21057	0.906853	NA	Diffuse <= Intestinal	0.70124	0.416667	0.384615	0.923077	-0.115477	0.887694	NA	Mixed <= Intestinal	0.975253	1.92857	0.384615	0.19943	-2.32604	1	NA	Diffuse <= Mixed
HNRNPCP8	0.841302	1.92857	1.125	0.583333	-0.777608	0.989862	NA	Intestinal <= Diffuse	0.870555	1.125	0.384615	0.34188	-1.54844	0.964703	NA	Intestinal <= Mixed	0.922748	1.92857	0.384615	0.19943	-2.32604	0.977186	NA	Diffuse <= Mixed
TCF7L1-IT1	0.951858	1.53571	1	0.651163	-0.61891	0.989862	NA	Intestinal <= Diffuse	0.208669	1	0.307692	0.307692	-1.70044	0.707776	NA	Mixed <= Intestinal	0.201975	1.53571	0.307692	0.200358	-2.31935	0.515239	NA	Mixed <= Diffuse
RNA5SP319	0.243498	0.321429	0.125	0.388889	-1.36257	0.815729	NA	Intestinal <= Diffuse	0.00743423	0.125	2.53846	20.3077	4.34395	0.703204	NA	Intestinal < Mixed	0.0530378	0.321429	2.53846	7.89744	2.98138	0.317375	NA	Diffuse <= Mixed
GNG4	0.606235	86.5714	45	0.519802	-0.943966	0.918561	NA	Diffuse <= Intestinal	0.544863	45	17.4615	0.388034	-1.36574	0.823486	NA	Mixed <= Intestinal	0.977605	86.5714	17.4615	0.201701	-2.30971	1	NA	Mixed <= Diffuse
CRABP1	0.070994	448	152.958	0.341425	-1.55036	0.815729	NA	Diffuse <= Intestinal	0.987214	152.958	91.6923	0.599459	-0.738266	1	NA	Mixed <= Intestinal	0.103524	448	91.6923	0.20467	-2.28863	0.41438	NA	Diffuse <= Mixed
VHLL	0.0677638	0.75	0.0416667	0.0555556	-4.16993	0.815729	NA	Intestinal <= Diffuse	0.655289	0.0416667	0.153846	3.69231	1.88452	0.871793	NA	Intestinal <= Mixed	0.304813	0.75	0.153846	0.205128	-2.2854	0.630491	NA	Mixed <= Diffuse
MTCO2P16	0.123687	0.75	0.0416667	0.0555556	-4.16993	0.815729	NA	Intestinal <= Diffuse	0.252813	0.0416667	0.153846	3.69231	1.88452	0.727347	NA	Intestinal <= Mixed	0.797251	0.75	0.153846	0.205128	-2.2854	0.915146	NA	Mixed <= Diffuse
KCNQ1DN	0.666114	0.75	0.208333	0.277778	-1.848	0.939217	NA	Intestinal <= Diffuse	0.714919	0.208333	0.153846	0.738462	-0.437405	0.889652	NA	Intestinal <= Mixed	1	0.75	0.153846	0.205128	-2.2854	1	NA	Diffuse <=> Mixed
LOC105377177	0.590679	8.25	2.54167	0.308081	-1.69862	0.912749	NA	Intestinal <= Diffuse	0.525303	2.54167	1.69231	0.665826	-0.586783	0.815739	NA	Mixed <= Intestinal	0.292177	8.25	1.69231	0.205128	-2.2854	0.616646	NA	Mixed <= Diffuse
TBC1D21	0.565851	0.75	0.541667	0.722222	-0.469485	0.902079	NA	Diffuse <= Intestinal	0.914687	0.541667	0.153846	0.284024	-1.81592	0.982144	NA	Intestinal <= Mixed	0.496369	0.75	0.153846	0.205128	-2.2854	0.764433	NA	Diffuse <= Mixed
OR7A19P	0.989733	0.75	0.666667	0.888889	-0.169925	0.999222	NA	Intestinal <= Diffuse	0.608142	0.666667	0.153846	0.230769	-2.11548	0.856729	NA	Mixed <= Intestinal	0.583911	0.75	0.153846	0.205128	-2.2854	0.800076	NA	Mixed <= Diffuse
OR7E129P	0.624757	0.75	0.666667	0.888889	-0.169925	0.930016	NA	Diffuse <= Intestinal	0.464305	0.666667	0.153846	0.230769	-2.11548	0.800042	NA	Mixed <= Intestinal	0.764619	0.75	0.153846	0.205128	-2.2854	0.897626	NA	Mixed <= Diffuse
LOC647132	0.426924	0.75	0.666667	0.888889	-0.169925	0.846218	NA	Intestinal <= Diffuse	0.282186	0.666667	0.153846	0.230769	-2.11548	0.736713	NA	Intestinal <= Mixed	0.767338	0.75	0.153846	0.205128	-2.2854	0.897952	NA	Diffuse <= Mixed
MIR556	0.553739	0.75	0.791667	1.05556	0.0780025	0.896252	NA	Diffuse <= Intestinal	0.438411	0.791667	0.153846	0.194332	-2.3634	0.800042	NA	Mixed <= Intestinal	0.797251	0.75	0.153846	0.205128	-2.2854	0.915146	NA	Mixed <= Diffuse
LOC100420020	0.980724	0.75	0.875	1.16667	0.222392	0.996916	NA	Diffuse <= Intestinal	0.413286	0.875	0.153846	0.175824	-2.50779	0.800042	NA	Mixed <= Intestinal	0.415863	0.75	0.153846	0.205128	-2.2854	0.716654	NA	Mixed <= Diffuse
LINCR-0001	0.461548	113.929	17.625	0.154702	-2.69243	0.865918	NA	Diffuse <= Intestinal	0.66684	17.625	23.5385	1.33552	0.417397	0.879989	NA	Mixed <= Intestinal	0.988796	113.929	23.5385	0.206607	-2.27504	1	NA	Mixed <= Diffuse
WEE2	0.0469863	0.0357143	0.583333	16.3333	4.02975	0.815729	NA	Diffuse < Intestinal	0.308222	0.583333	0.153846	0.263736	-1.92283	0.736713	NA	Mixed <= Intestinal	0.573542	0.0357143	0.153846	4.30769	2.10692	0.791344	NA	Diffuse <= Mixed
LIN28B	0.397285	10	6.41667	0.641667	-0.640104	0.828766	NA	Intestinal <= Diffuse	0.912058	6.41667	2.07692	0.323676	-1.62738	0.980522	NA	Intestinal <= Mixed	0.565186	10	2.07692	0.207692	-2.26748	0.790783	NA	Mixed <= Diffuse
KASH5	0.495318	13.3214	2	0.150134	-2.73568	0.875406	NA	Intestinal <= Diffuse	0.26545	2	2.76923	1.38462	0.469485	0.733978	NA	Intestinal <= Mixed	0.486009	13.3214	2.76923	0.207878	-2.26619	0.764433	NA	Diffuse <= Mixed
RPS15AP8	0.0655655	1.10714	0.0416667	0.0376344	-4.7318	0.815729	NA	Intestinal <= Diffuse	0.0863808	0.0416667	0.230769	5.53846	2.46949	0.703204	NA	Intestinal <= Mixed	0.922838	1.10714	0.230769	0.208437	-2.26232	0.977186	NA	Mixed <= Diffuse
PTH	0.893809	2.21429	0.375	0.169355	-2.56188	0.989862	NA	Diffuse <= Intestinal	0.385621	0.375	0.461538	1.23077	0.29956	0.787633	NA	Mixed <= Intestinal	0.425162	2.21429	0.461538	0.208437	-2.26232	0.726671	NA	Mixed <= Diffuse
RPS4XP13	0.709854	12.5357	16.625	1.32621	0.40731	0.952359	NA	Diffuse <= Intestinal	0.909963	16.625	2.61538	0.157316	-2.66826	0.980522	NA	Intestinal <= Mixed	0.809009	12.5357	2.61538	0.208635	-2.26095	0.921515	NA	Diffuse <= Mixed
LOC100132078	0.991201	4.78571	1.16667	0.243781	-2.03634	0.999222	NA	Intestinal <= Diffuse	0.893164	1.16667	1	0.857143	-0.222392	0.975094	NA	Mixed <= Intestinal	0.878468	4.78571	1	0.208955	-2.25873	0.955909	NA	Mixed <= Diffuse
P4HA2-AS1	0.37787	2.57143	0.791667	0.30787	-1.69961	0.815729	NA	Intestinal <= Diffuse	0.775391	0.791667	0.538462	0.680162	-0.55605	0.919005	NA	Mixed <= Intestinal	0.299954	2.57143	0.538462	0.209402	-2.25565	0.621944	NA	Mixed <= Diffuse
IGKV1-12	0.156647	64.9643	8.66667	0.133407	-2.9061	0.815729	NA	Intestinal <= Diffuse	0.605952	8.66667	13.6154	1.57101	0.651689	0.855087	NA	Intestinal <= Mixed	0.506731	64.9643	13.6154	0.209583	-2.25441	0.764433	NA	Mixed <= Diffuse
LOC101926934	0.232191	1.82143	1.20833	0.663399	-0.592052	0.815729	NA	Intestinal <= Diffuse	0.709475	1.20833	0.384615	0.318302	-1.65153	0.889652	NA	Mixed <= Intestinal	0.17897	1.82143	0.384615	0.211161	-2.24358	0.486585	NA	Mixed <= Diffuse
TRBV30	0.170471	2.17857	0.916667	0.420765	-1.24891	0.815729	NA	Intestinal <= Diffuse	0.76713	0.916667	0.461538	0.503497	-0.989946	0.914409	NA	Intestinal <= Mixed	0.362622	2.17857	0.461538	0.211854	-2.23886	0.672776	NA	Mixed <= Diffuse
RN7SL842P	0.319743	2.17857	3	1.37705	0.46158	0.815729	NA	Diffuse <= Intestinal	0.130561	3	0.461538	0.153846	-2.70044	0.703204	NA	Mixed <= Intestinal	0.553028	2.17857	0.461538	0.211854	-2.23886	0.781764	NA	Mixed <= Diffuse
ACTG2	0.629473	48988.1	14918.5	0.304534	-1.71533	0.930016	NA	Intestinal <= Diffuse	0.276474	14918.5	10445.7	0.700182	-0.514198	0.736713	NA	Intestinal <= Mixed	0.533279	48988.1	10445.7	0.213229	-2.22952	0.766247	NA	Diffuse <= Mixed
USP17L14P	0.956069	0.714286	0.0416667	0.0583333	-4.09954	0.989862	NA	Diffuse <= Intestinal	0.252813	0.0416667	0.153846	3.69231	1.88452	0.727347	NA	Intestinal <= Mixed	0.214567	0.714286	0.153846	0.215385	-2.21501	0.528713	NA	Diffuse <= Mixed
IGHV3-32	0.460386	3.57143	0.416667	0.116667	-3.09954	0.865918	NA	Intestinal <= Diffuse	0.747919	0.416667	0.769231	1.84615	0.884523	0.905915	NA	Intestinal <= Mixed	0.730477	3.57143	0.769231	0.215385	-2.21501	0.876389	NA	Mixed <= Diffuse
GYPA	0.381976	0.357143	0.0416667	0.116667	-3.09954	0.819593	NA	Intestinal <= Diffuse	0.684743	0.0416667	0.0769231	1.84615	0.884523	0.881496	NA	Intestinal <= Mixed	0.764603	0.357143	0.0769231	0.215385	-2.21501	0.897626	NA	Mixed <= Diffuse
LINC02270	0.633428	0.357143	0.0416667	0.116667	-3.09954	0.930016	NA	Intestinal <= Diffuse	0.684743	0.0416667	0.0769231	1.84615	0.884523	0.881496	NA	Intestinal <= Mixed	1	0.357143	0.0769231	0.215385	-2.21501	1	NA	Diffuse <=> Mixed
UGT2A3P7	0.633428	0.357143	0.0416667	0.116667	-3.09954	0.930016	NA	Intestinal <= Diffuse	0.684743	0.0416667	0.0769231	1.84615	0.884523	0.881496	NA	Intestinal <= Mixed	1	0.357143	0.0769231	0.215385	-2.21501	1	NA	Diffuse <=> Mixed
MIR30B	0.539043	0.714286	0.166667	0.233333	-2.09954	0.89233	NA	Intestinal <= Diffuse	0.723183	0.166667	0.153846	0.923077	-0.115477	0.894292	NA	Mixed <= Intestinal	0.399136	0.714286	0.153846	0.215385	-2.21501	0.703918	NA	Mixed <= Diffuse
RPL24P6	0.294929	1.78571	0.541667	0.303333	-1.72102	0.815729	NA	Intestinal <= Diffuse	0.947051	0.541667	0.384615	0.710059	-0.493989	0.992302	NA	Intestinal <= Mixed	0.432334	1.78571	0.384615	0.215385	-2.21501	0.729436	NA	Mixed <= Diffuse
ACR	0.920916	0.357143	0.166667	0.466667	-1.09954	0.989862	NA	Diffuse <= Intestinal	0.657809	0.166667	0.0769231	0.461538	-1.11548	0.872412	NA	Mixed <= Intestinal	0.744044	0.357143	0.0769231	0.215385	-2.21501	0.886431	NA	Mixed <= Diffuse
LOC574538	0.468344	0.357143	0.208333	0.583333	-0.777608	0.867949	NA	Intestinal <= Diffuse	0.636729	0.208333	0.0769231	0.369231	-1.43741	0.871543	NA	Mixed <= Intestinal	0.283683	0.357143	0.0769231	0.215385	-2.21501	0.606374	NA	Mixed <= Diffuse
RNU6-1150P	0.518604	0.357143	0.208333	0.583333	-0.777608	0.882866	NA	Intestinal <= Diffuse	0.946411	0.208333	0.0769231	0.369231	-1.43741	0.992302	NA	Mixed <= Intestinal	0.537594	0.357143	0.0769231	0.215385	-2.21501	0.767975	NA	Mixed <= Diffuse
ACNATP	0.602824	0.357143	0.208333	0.583333	-0.777608	0.917291	NA	Diffuse <= Intestinal	0.636729	0.208333	0.0769231	0.369231	-1.43741	0.871543	NA	Mixed <= Intestinal	1	0.357143	0.0769231	0.215385	-2.21501	1	NA	Diffuse <=> Mixed
ADH5P2	0.706494	1.07143	0.666667	0.622222	-0.684498	0.951531	NA	Intestinal <= Diffuse	0.76656	0.666667	0.230769	0.346154	-1.53051	0.913765	NA	Mixed <= Intestinal	0.540423	1.07143	0.230769	0.215385	-2.21501	0.771212	NA	Mixed <= Diffuse
RN7SL740P	0.54036	0.357143	0.25	0.7	-0.514573	0.89233	NA	Intestinal <= Diffuse	0.946411	0.25	0.0769231	0.307692	-1.70044	0.992302	NA	Mixed <= Intestinal	0.537594	0.357143	0.0769231	0.215385	-2.21501	0.767975	NA	Mixed <= Diffuse
OR8B8	0.682664	0.357143	0.25	0.7	-0.514573	0.945182	NA	Intestinal <= Diffuse	0.714919	0.25	0.0769231	0.307692	-1.70044	0.889652	NA	Intestinal <= Mixed	1	0.357143	0.0769231	0.215385	-2.21501	1	NA	Diffuse <=> Mixed
FLJ13224	0.553473	0.357143	0.291667	0.816667	-0.292181	0.896252	NA	Intestinal <= Diffuse	0.421631	0.291667	0.0769231	0.263736	-1.92283	0.800042	NA	Mixed <= Intestinal	0.187218	0.357143	0.0769231	0.215385	-2.21501	0.495685	NA	Mixed <= Diffuse
MTND6P22	0.510106	0.357143	0.333333	0.933333	-0.0995357	0.879003	NA	Diffuse <= Intestinal	0.919693	0.333333	0.0769231	0.230769	-2.11548	0.984501	NA	Mixed <= Intestinal	0.625693	0.357143	0.0769231	0.215385	-2.21501	0.814554	NA	Diffuse <= Mixed
RPL10AP3	0.956069	0.357143	0.333333	0.933333	-0.0995357	0.989862	NA	Diffuse <= Intestinal	0.714919	0.333333	0.0769231	0.230769	-2.11548	0.889652	NA	Intestinal <= Mixed	0.625693	0.357143	0.0769231	0.215385	-2.21501	0.814554	NA	Diffuse <= Mixed
MUPP	0.510162	0.357143	0.375	1.05	0.0703893	0.879003	NA	Diffuse <= Intestinal	0.919714	0.375	0.0769231	0.205128	-2.2854	0.984501	NA	Mixed <= Intestinal	0.625693	0.357143	0.0769231	0.215385	-2.21501	0.814554	NA	Diffuse <= Mixed
MIR1273C	0.479391	0.714286	0.791667	1.10833	0.148392	0.869895	NA	Intestinal <= Diffuse	0.862087	0.791667	0.153846	0.194332	-2.3634	0.959387	NA	Mixed <= Intestinal	0.394288	0.714286	0.153846	0.215385	-2.21501	0.702295	NA	Mixed <= Diffuse
RN7SL455P	0.585117	0.357143	0.458333	1.28333	0.359896	0.912688	NA	Intestinal <= Diffuse	0.919714	0.458333	0.0769231	0.167832	-2.57491	0.984501	NA	Mixed <= Intestinal	0.537648	0.357143	0.0769231	0.215385	-2.21501	0.767975	NA	Mixed <= Diffuse
FOXR1	0.80371	0.357143	0.458333	1.28333	0.359896	0.982626	NA	Diffuse <= Intestinal	0.421864	0.458333	0.0769231	0.167832	-2.57491	0.800042	NA	Mixed <= Intestinal	0.537648	0.357143	0.0769231	0.215385	-2.21501	0.767975	NA	Mixed <= Diffuse
MIR3664	0.495628	0.357143	0.458333	1.28333	0.359896	0.875406	NA	Diffuse <= Intestinal	0.946411	0.458333	0.0769231	0.167832	-2.57491	0.992302	NA	Mixed <= Intestinal	0.625693	0.357143	0.0769231	0.215385	-2.21501	0.814554	NA	Diffuse <= Mixed
RPL7P48	0.871318	0.357143	0.541667	1.51667	0.600904	0.989862	NA	Intestinal <= Diffuse	0.286334	0.541667	0.0769231	0.142012	-2.81592	0.736713	NA	Mixed <= Intestinal	0.193645	0.357143	0.0769231	0.215385	-2.21501	0.503647	NA	Mixed <= Diffuse
MIR7845	0.758706	0.357143	0.666667	1.86667	0.900464	0.970388	NA	Diffuse <= Intestinal	0.421864	0.666667	0.0769231	0.115385	-3.11548	0.800042	NA	Mixed <= Intestinal	0.537594	0.357143	0.0769231	0.215385	-2.21501	0.767975	NA	Mixed <= Diffuse
IMMTP1	0.73807	0.357143	0.708333	1.98333	0.987927	0.963269	NA	Diffuse <= Intestinal	0.29727	0.708333	0.0769231	0.108597	-3.20294	0.736713	NA	Mixed <= Intestinal	0.398155	0.357143	0.0769231	0.215385	-2.21501	0.703724	NA	Mixed <= Diffuse
MAGEB5	0.804007	0.357143	0.708333	1.98333	0.987927	0.982626	NA	Diffuse <= Intestinal	0.615956	0.708333	0.0769231	0.108597	-3.20294	0.861212	NA	Mixed <= Intestinal	0.764603	0.357143	0.0769231	0.215385	-2.21501	0.897626	NA	Mixed <= Diffuse
DBF4P2	0.101452	0.357143	0.708333	1.98333	0.987927	0.815729	NA	Diffuse <= Intestinal	0.191851	0.708333	0.0769231	0.108597	-3.20294	0.703204	NA	Mixed <= Intestinal	1	0.357143	0.0769231	0.215385	-2.21501	1	NA	Diffuse <=> Mixed
UBE2DNL	0.131727	0.357143	0.875	2.45	1.29278	0.815729	NA	Diffuse <= Intestinal	0.421864	0.875	0.0769231	0.0879121	-3.50779	0.800042	NA	Mixed <= Intestinal	0.625693	0.357143	0.0769231	0.215385	-2.21501	0.814554	NA	Diffuse <= Mixed
RPS15AP37	0.842607	0.357143	1.125	3.15	1.65535	0.989862	NA	Diffuse <= Intestinal	0.636798	1.125	0.0769231	0.0683761	-3.87036	0.871543	NA	Mixed <= Intestinal	0.723555	0.357143	0.0769231	0.215385	-2.21501	0.875078	NA	Mixed <= Diffuse
MTCO3P2	0.472933	0.357143	1.41667	3.96667	1.98793	0.86949	NA	Diffuse <= Intestinal	0.615956	1.41667	0.0769231	0.0542986	-4.20294	0.861212	NA	Mixed <= Intestinal	1	0.357143	0.0769231	0.215385	-2.21501	1	NA	Diffuse <=> Mixed
RYR3-DT	0.0761347	8.5	3.08333	0.362745	-1.46297	0.815729	NA	Intestinal <= Diffuse	0.982379	3.08333	1.84615	0.598753	-0.739968	1	NA	Intestinal <= Mixed	0.138247	8.5	1.84615	0.217195	-2.20294	0.464466	NA	Mixed <= Diffuse
HSPB3	0.863637	20.8214	7.29167	0.3502	-1.51375	0.989862	NA	Intestinal <= Diffuse	0.784015	7.29167	4.53846	0.622418	-0.684045	0.924296	NA	Intestinal <= Mixed	0.939203	20.8214	4.53846	0.217971	-2.19779	0.986056	NA	Diffuse <= Mixed
ACSM2B	0.659777	4.17857	3.45833	0.827635	-0.272933	0.938218	NA	Diffuse <= Intestinal	0.243877	3.45833	0.923077	0.266914	-1.90555	0.72676	NA	Mixed <= Intestinal	0.563814	4.17857	0.923077	0.220907	-2.17849	0.790783	NA	Mixed <= Diffuse
LINC01707	0.645047	1.39286	0.5	0.358974	-1.47805	0.93501	NA	Intestinal <= Diffuse	0.709229	0.5	0.307692	0.615385	-0.70044	0.889652	NA	Mixed <= Intestinal	0.450324	1.39286	0.307692	0.220907	-2.17849	0.745506	NA	Mixed <= Diffuse
RNU6-877P	0.0108953	0.0357143	0.583333	16.3333	4.02975	0.809436	NA	Diffuse < Intestinal	0.36256	0.583333	0.230769	0.395604	-1.33787	0.776905	NA	Mixed <= Intestinal	0.182143	0.0357143	0.230769	6.46154	2.69188	0.491814	NA	Diffuse <= Mixed
GPR101	0.257964	1.03571	0.333333	0.321839	-1.63559	0.815729	NA	Intestinal <= Diffuse	0.946831	0.333333	0.230769	0.692308	-0.530515	0.992302	NA	Intestinal <= Mixed	0.382191	1.03571	0.230769	0.222812	-2.1661	0.690723	NA	Mixed <= Diffuse
RN7SL577P	0.900977	1.03571	0.791667	0.764368	-0.387661	0.989862	NA	Diffuse <= Intestinal	0.493007	0.791667	0.230769	0.291498	-1.77844	0.800042	NA	Mixed <= Intestinal	0.556904	1.03571	0.230769	0.222812	-2.1661	0.783772	NA	Mixed <= Diffuse
RNA5SP241	0.350271	1.03571	0.916667	0.885057	-0.176157	0.815729	NA	Intestinal <= Diffuse	0.615884	0.916667	0.230769	0.251748	-1.98995	0.861212	NA	Mixed <= Intestinal	0.202058	1.03571	0.230769	0.222812	-2.1661	0.515239	NA	Mixed <= Diffuse
AMMECR1LP1	0.706322	2.07143	0.0833333	0.0402299	-4.63559	0.951531	NA	Intestinal <= Diffuse	1	0.0833333	0.461538	5.53846	2.46949	1	NA	Intestinal <=> Mixed	0.806583	2.07143	0.461538	0.222812	-2.1661	0.920629	NA	Mixed <= Diffuse
RBFOX1	0.970338	33.75	15.625	0.462963	-1.11103	0.994007	NA	Diffuse <= Intestinal	0.677294	15.625	7.61538	0.487385	-1.03687	0.881496	NA	Mixed <= Intestinal	0.745698	33.75	7.61538	0.225641	-2.1479	0.886509	NA	Mixed <= Diffuse
LOC101927711	0.202683	0.678571	0.0416667	0.0614035	-4.02554	0.815729	NA	Intestinal <= Diffuse	0.252813	0.0416667	0.153846	3.69231	1.88452	0.727347	NA	Intestinal <= Mixed	0.945495	0.678571	0.153846	0.226721	-2.14101	0.986142	NA	Mixed <= Diffuse
LINC01574	0.494945	10.1786	1.66667	0.163743	-2.6105	0.875406	NA	Diffuse <= Intestinal	0.744431	1.66667	2.30769	1.38462	0.469485	0.904285	NA	Mixed <= Intestinal	0.909263	10.1786	2.30769	0.226721	-2.14101	0.972289	NA	Diffuse <= Mixed
SNORD37	0.229334	0.678571	0.166667	0.245614	-2.02554	0.815729	NA	Intestinal <= Diffuse	0.872208	0.166667	0.153846	0.923077	-0.115477	0.964703	NA	Intestinal <= Mixed	0.415863	0.678571	0.153846	0.226721	-2.14101	0.716654	NA	Mixed <= Diffuse
RN7SL211P	0.889425	0.678571	1.04167	1.53509	0.618321	0.989862	NA	Diffuse <= Intestinal	0.574758	1.04167	0.153846	0.147692	-2.75933	0.840351	NA	Intestinal <= Mixed	0.496369	0.678571	0.153846	0.226721	-2.14101	0.764433	NA	Diffuse <= Mixed
LINC00301	0.816857	0.678571	1.54167	2.27193	1.18392	0.985319	NA	Diffuse <= Intestinal	0.957304	1.54167	0.153846	0.0997921	-3.32493	0.996149	NA	Intestinal <= Mixed	0.805334	0.678571	0.153846	0.226721	-2.14101	0.920203	NA	Diffuse <= Mixed
LOC101927914	0.899041	9.78571	3.75	0.383212	-1.38379	0.989862	NA	Intestinal <= Diffuse	0.631354	3.75	2.23077	0.594872	-0.749349	0.868451	NA	Mixed <= Intestinal	0.589453	9.78571	2.23077	0.227962	-2.13314	0.802295	NA	Mixed <= Diffuse
LOC102724050	0.736267	15.8571	3.04167	0.191817	-2.3822	0.961996	NA	Intestinal <= Diffuse	0.643453	3.04167	3.61538	1.18862	0.249287	0.871793	NA	Intestinal <= Mixed	0.825957	15.8571	3.61538	0.227997	-2.13291	0.93036	NA	Diffuse <= Mixed
CDH18	0.597474	5.71429	1.33333	0.233333	-2.09954	0.916569	NA	Intestinal <= Diffuse	0.498803	1.33333	1.30769	0.980769	-0.0280144	0.800042	NA	Mixed <= Intestinal	0.289276	5.71429	1.30769	0.228846	-2.12755	0.611645	NA	Mixed <= Diffuse
LINC01317	0.332125	44.6786	4.83333	0.10818	-3.20849	0.815729	NA	Intestinal <= Diffuse	0.161256	4.83333	10.2308	2.11671	1.08182	0.703204	NA	Intestinal <= Mixed	0.394233	44.6786	10.2308	0.228986	-2.12667	0.702238	NA	Diffuse <= Mixed
LINC01320	0.332125	44.6786	4.83333	0.10818	-3.20849	0.815729	NA	Intestinal <= Diffuse	0.161256	4.83333	10.2308	2.11671	1.08182	0.703204	NA	Intestinal <= Mixed	0.394233	44.6786	10.2308	0.228986	-2.12667	0.702238	NA	Diffuse <= Mixed
TRBV27	0.665014	3.35714	0.875	0.260638	-1.93988	0.939217	NA	Intestinal <= Diffuse	0.608371	0.875	0.769231	0.879121	-0.185867	0.856729	NA	Mixed <= Intestinal	0.415069	3.35714	0.769231	0.229133	-2.12575	0.716654	NA	Mixed <= Diffuse
BEND2	0.358089	1.67857	0.458333	0.27305	-1.87276	0.815729	NA	Intestinal <= Diffuse	0.872378	0.458333	0.384615	0.839161	-0.252981	0.964703	NA	Intestinal <= Mixed	0.584493	1.67857	0.384615	0.229133	-2.12575	0.800076	NA	Mixed <= Diffuse
LNCNEF	0.17774	1.67857	6.875	4.09574	2.03413	0.815729	NA	Diffuse <= Intestinal	0.0917883	6.875	0.384615	0.0559441	-4.15987	0.703204	NA	Mixed <= Intestinal	0.543568	1.67857	0.384615	0.229133	-2.12575	0.774824	NA	Mixed <= Diffuse
LINC02721	0.125259	0.821429	0.125	0.152174	-2.71621	0.815729	NA	Intestinal <= Diffuse	0.0488178	0.125	2.46154	19.6923	4.29956	0.703204	NA	Intestinal < Mixed	0.434038	0.821429	2.46154	2.99666	1.58335	0.731327	NA	Diffuse <= Mixed
PES1P2	0.410084	2	0.333333	0.166667	-2.58496	0.837334	NA	Intestinal <= Diffuse	0.657536	0.333333	0.461538	1.38462	0.469485	0.872412	NA	Intestinal <= Mixed	0.837742	2	0.461538	0.230769	-2.11548	0.935723	NA	Mixed <= Diffuse
KBTBD4	0.306321	3.32143	0.458333	0.137993	-2.85733	0.815729	NA	Intestinal <= Diffuse	0.471615	0.458333	0.769231	1.67832	0.747019	0.800042	NA	Intestinal <= Mixed	0.865199	3.32143	0.769231	0.231596	-2.11032	0.950162	NA	Mixed <= Diffuse
NDUFS5P1	0.912272	0.0357143	0.25	7	2.80735	0.989862	NA	Diffuse <= Intestinal	0.0322641	0.25	1.23077	4.92308	2.29956	0.703204	NA	Intestinal < Mixed	0.0128053	0.0357143	1.23077	34.4615	5.10692	0.20873	NA	Diffuse < Mixed
ADAM3B	0.301275	2.64286	1.08333	0.40991	-1.28662	0.815729	NA	Intestinal <= Diffuse	0.799609	1.08333	0.615385	0.568047	-0.815917	0.930433	NA	Mixed <= Intestinal	0.284849	2.64286	0.615385	0.232848	-2.10254	0.606429	NA	Mixed <= Diffuse
OR2L13	0.899486	1.32143	2.83333	2.14414	1.1004	0.989862	NA	Diffuse <= Intestinal	0.138752	2.83333	0.307692	0.108597	-3.20294	0.703204	NA	Mixed <= Intestinal	0.136283	1.32143	0.307692	0.232848	-2.10254	0.464466	NA	Mixed <= Diffuse
MIR3138	0.92575	2.28571	2	0.875	-0.192645	0.989862	NA	Diffuse <= Intestinal	0.957875	2	0.538462	0.269231	-1.89308	0.996149	NA	Mixed <= Intestinal	0.975153	2.28571	0.538462	0.235577	-2.08573	1	NA	Mixed <= Diffuse
LOC107986321	0.116017	1.10714	0.0416667	0.0376344	-4.7318	0.815729	NA	Intestinal <= Diffuse	0.0244446	0.0416667	0.769231	18.4615	4.20645	0.703204	NA	Intestinal < Mixed	0.510546	1.10714	0.769231	0.694789	-0.525353	0.764433	NA	Diffuse <= Mixed
CD5L	0.574086	2.60714	7	2.68493	1.42489	0.906853	NA	Diffuse <= Intestinal	0.548743	7	0.615385	0.0879121	-3.50779	0.827546	NA	Mixed <= Intestinal	0.875221	2.60714	0.615385	0.236038	-2.08291	0.955909	NA	Mixed <= Diffuse
ADAM7	0.467342	0.0357143	0.208333	5.83333	2.54432	0.867949	NA	Diffuse <= Intestinal	0.0320442	0.208333	1.15385	5.53846	2.46949	0.703204	NA	Intestinal < Mixed	0.00350489	0.0357143	1.15385	32.3077	5.01381	0.15761	NA	Diffuse < Mixed
LRRN4	0.0548005	110.179	50.7917	0.460994	-1.11718	0.815729	NA	Diffuse <= Intestinal	1	50.7917	26.1538	0.514924	-0.957569	1	NA	Intestinal <=> Mixed	0.100654	110.179	26.1538	0.237377	-2.07475	0.408284	NA	Diffuse <= Mixed
GACAT3	0.455406	14.8929	4.04167	0.271383	-1.8816	0.865658	NA	Diffuse <= Intestinal	0.53366	4.04167	3.53846	0.875496	-0.191828	0.821071	NA	Mixed <= Intestinal	1	14.8929	3.53846	0.237595	-2.07343	1	NA	Diffuse <=> Mixed
GUCA1C	0.20272	10.0357	0.375	0.0373665	-4.74211	0.815729	NA	Intestinal <= Diffuse	0.253315	0.375	2.38462	6.35897	2.66879	0.727347	NA	Intestinal <= Mixed	1	10.0357	2.38462	0.237613	-2.07331	1	NA	Diffuse <=> Mixed
IGLC4	0.116042	1.92857	0.0416667	0.0216049	-5.5325	0.815729	NA	Intestinal <= Diffuse	0.655289	0.0416667	0.461538	11.0769	3.46949	0.871793	NA	Intestinal <= Mixed	0.399244	1.92857	0.461538	0.239316	-2.06301	0.703967	NA	Mixed <= Diffuse
C6orf136	0.371347	0.321429	0.0416667	0.12963	-2.94753	0.815729	NA	Intestinal <= Diffuse	0.684743	0.0416667	0.0769231	1.84615	0.884523	0.881496	NA	Intestinal <= Mixed	0.744004	0.321429	0.0769231	0.239316	-2.06301	0.886431	NA	Mixed <= Diffuse
LINC02667	0.633428	0.321429	0.0416667	0.12963	-2.94753	0.930016	NA	Intestinal <= Diffuse	0.684743	0.0416667	0.0769231	1.84615	0.884523	0.881496	NA	Intestinal <= Mixed	1	0.321429	0.0769231	0.239316	-2.06301	1	NA	Diffuse <=> Mixed
PPIAP57	0.952486	0.964286	0.5	0.518519	-0.947533	0.989862	NA	Diffuse <= Intestinal	0.946411	0.5	0.230769	0.461538	-1.11548	0.992302	NA	Mixed <= Intestinal	1	0.964286	0.230769	0.239316	-2.06301	1	NA	Diffuse <=> Mixed
CYCSP2	0.63996	0.964286	0.666667	0.691358	-0.532495	0.933164	NA	Intestinal <= Diffuse	0.568479	0.666667	0.230769	0.346154	-1.53051	0.835487	NA	Intestinal <= Mixed	0.855156	0.964286	0.230769	0.239316	-2.06301	0.944273	NA	Diffuse <= Mixed
ECSCR	0.596961	0.642857	0.5	0.777778	-0.36257	0.915992	NA	Intestinal <= Diffuse	0.225551	0.5	0.153846	0.307692	-1.70044	0.717241	NA	Mixed <= Intestinal	0.105443	0.642857	0.153846	0.239316	-2.06301	0.418602	NA	Mixed <= Diffuse
LOC101928417	0.426924	0.321429	0.25	0.777778	-0.36257	0.846218	NA	Intestinal <= Diffuse	0.714919	0.25	0.0769231	0.307692	-1.70044	0.889652	NA	Intestinal <= Mixed	0.723599	0.321429	0.0769231	0.239316	-2.06301	0.875078	NA	Mixed <= Diffuse
CST11	0.280268	1.60714	1.29167	0.803704	-0.315264	0.815729	NA	Diffuse <= Intestinal	0.320554	1.29167	0.384615	0.297767	-1.74775	0.742305	NA	Mixed <= Intestinal	1	1.60714	0.384615	0.239316	-2.06301	1	NA	Mixed <=> Diffuse
OR7E109P	0.95558	0.964286	0.875	0.907407	-0.140178	0.989862	NA	Intestinal <= Diffuse	0.842806	0.875	0.230769	0.263736	-1.92283	0.951839	NA	Mixed <= Intestinal	0.748554	0.964286	0.230769	0.239316	-2.06301	0.887486	NA	Mixed <= Diffuse
MIR2052	0.842607	0.321429	0.291667	0.907407	-0.140178	0.989862	NA	Diffuse <= Intestinal	0.636798	0.291667	0.0769231	0.263736	-1.92283	0.871543	NA	Mixed <= Intestinal	0.764603	0.321429	0.0769231	0.239316	-2.06301	0.897626	NA	Mixed <= Diffuse
LINC01946	0.666114	0.321429	0.291667	0.907407	-0.140178	0.939217	NA	Intestinal <= Diffuse	0.714919	0.291667	0.0769231	0.263736	-1.92283	0.889652	NA	Intestinal <= Mixed	1	0.321429	0.0769231	0.239316	-2.06301	1	NA	Diffuse <=> Mixed
RPL36P11	0.585013	0.321429	0.333333	1.03704	0.0524674	0.912688	NA	Intestinal <= Diffuse	0.919693	0.333333	0.0769231	0.230769	-2.11548	0.984501	NA	Mixed <= Intestinal	0.537648	0.321429	0.0769231	0.239316	-2.06301	0.767975	NA	Mixed <= Diffuse
LINC00382	0.426878	0.321429	0.333333	1.03704	0.0524674	0.846218	NA	Intestinal <= Diffuse	0.714919	0.333333	0.0769231	0.230769	-2.11548	0.889652	NA	Intestinal <= Mixed	0.744004	0.321429	0.0769231	0.239316	-2.06301	0.886431	NA	Mixed <= Diffuse
FAM71C	0.868568	0.321429	0.333333	1.03704	0.0524674	0.989862	NA	Diffuse <= Intestinal	0.657809	0.333333	0.0769231	0.230769	-2.11548	0.872412	NA	Mixed <= Intestinal	0.744004	0.321429	0.0769231	0.239316	-2.06301	0.886431	NA	Mixed <= Diffuse
RPL17P3	0.905131	0.321429	0.333333	1.03704	0.0524674	0.989862	NA	Diffuse <= Intestinal	0.919714	0.333333	0.0769231	0.230769	-2.11548	0.984501	NA	Mixed <= Intestinal	1	0.321429	0.0769231	0.239316	-2.06301	1	NA	Diffuse <=> Mixed
MIR33B	0.829522	0.321429	0.416667	1.2963	0.374396	0.988691	NA	Intestinal <= Diffuse	0.919714	0.416667	0.0769231	0.184615	-2.43741	0.984501	NA	Mixed <= Intestinal	0.744044	0.321429	0.0769231	0.239316	-2.06301	0.886431	NA	Mixed <= Diffuse
LINC00523	0.39272	0.642857	1.25	1.94444	0.959358	0.826661	NA	Diffuse <= Intestinal	0.234659	1.25	0.153846	0.123077	-3.02237	0.720136	NA	Mixed <= Intestinal	0.537868	0.642857	0.153846	0.239316	-2.06301	0.767999	NA	Mixed <= Diffuse
GAPDHS	0.313063	0.321429	0.625	1.94444	0.959358	0.815729	NA	Diffuse <= Intestinal	0.121627	0.625	0.0769231	0.123077	-3.02237	0.703204	NA	Mixed <= Intestinal	0.386022	0.321429	0.0769231	0.239316	-2.06301	0.693127	NA	Mixed <= Diffuse
LINC01690	0.815031	0.321429	0.625	1.94444	0.959358	0.985319	NA	Diffuse <= Intestinal	0.437348	0.625	0.0769231	0.123077	-3.02237	0.800042	NA	Mixed <= Intestinal	0.521617	0.321429	0.0769231	0.239316	-2.06301	0.764433	NA	Mixed <= Diffuse
LOC100422263	0.922356	0.964286	1.95833	2.03086	1.02209	0.989862	NA	Intestinal <= Diffuse	0.453545	1.95833	0.230769	0.11784	-3.0851	0.800042	NA	Mixed <= Intestinal	0.39919	0.964286	0.230769	0.239316	-2.06301	0.703953	NA	Mixed <= Diffuse
FGF21	0.577373	0.321429	0.666667	2.07407	1.05247	0.906853	NA	Diffuse <= Intestinal	0.452861	0.666667	0.0769231	0.115385	-3.11548	0.800042	NA	Mixed <= Intestinal	0.744044	0.321429	0.0769231	0.239316	-2.06301	0.886431	NA	Mixed <= Diffuse
C20orf141	0.803465	1.28571	2.875	2.23611	1.16099	0.982626	NA	Diffuse <= Intestinal	0.225905	2.875	0.307692	0.107023	-3.224	0.717241	NA	Mixed <= Intestinal	0.30496	1.28571	0.307692	0.239316	-2.06301	0.630526	NA	Mixed <= Diffuse
RPL37AP9	0.511907	0.642857	1.5	2.33333	1.22239	0.881515	NA	Diffuse <= Intestinal	0.200421	1.5	0.153846	0.102564	-3.2854	0.703204	NA	Mixed <= Intestinal	0.399136	0.642857	0.153846	0.239316	-2.06301	0.703918	NA	Mixed <= Diffuse
ADAD1	0.463594	0.642857	1.66667	2.59259	1.3744	0.867081	NA	Diffuse <= Intestinal	0.388768	1.66667	0.153846	0.0923077	-3.43741	0.789277	NA	Mixed <= Intestinal	0.764596	0.642857	0.153846	0.239316	-2.06301	0.897626	NA	Mixed <= Diffuse
MIR1269B	0.725712	0.321429	0.875	2.72222	1.44478	0.958825	NA	Diffuse <= Intestinal	0.421942	0.875	0.0769231	0.0879121	-3.50779	0.800042	NA	Mixed <= Intestinal	0.521617	0.321429	0.0769231	0.239316	-2.06301	0.764433	NA	Mixed <= Diffuse
MIR6129	0.313142	0.321429	0.958333	2.98148	1.57603	0.815729	NA	Diffuse <= Intestinal	0.286334	0.958333	0.0769231	0.0802676	-3.63904	0.736713	NA	Mixed <= Intestinal	0.723599	0.321429	0.0769231	0.239316	-2.06301	0.875078	NA	Mixed <= Diffuse
LINC01209	0.282204	0.321429	1.04167	3.24074	1.69632	0.815729	NA	Diffuse <= Intestinal	0.421942	1.04167	0.0769231	0.0738462	-3.75933	0.800042	NA	Mixed <= Intestinal	1	0.321429	0.0769231	0.239316	-2.06301	1	NA	Diffuse <=> Mixed
H2BW1	0.425614	0.964286	6.16667	6.39506	2.67696	0.846218	NA	Diffuse <= Intestinal	0.463605	6.16667	0.230769	0.037422	-4.73997	0.800042	NA	Mixed <= Intestinal	0.922844	0.964286	0.230769	0.239316	-2.06301	0.977186	NA	Mixed <= Diffuse
RIPPLY2	0.626927	15	3.375	0.225	-2.152	0.930016	NA	Intestinal <= Diffuse	0.159729	3.375	3.61538	1.07123	0.0992616	0.703204	NA	Intestinal <= Mixed	0.433497	15	3.61538	0.241026	-2.05274	0.730511	NA	Diffuse <= Mixed
SCGB1A1	0.365646	8.89286	8.75	0.983936	-0.023364	0.815729	NA	Diffuse <= Intestinal	0.752821	8.75	2.15385	0.246154	-2.02237	0.908375	NA	Mixed <= Intestinal	0.73402	8.89286	2.15385	0.2422	-2.04573	0.879283	NA	Diffuse <= Mixed
FAM163B	0.0795681	28.9286	13.0417	0.450823	-1.14937	0.815729	NA	Intestinal <= Diffuse	0.563694	13.0417	7.07692	0.542639	-0.881934	0.833639	NA	Intestinal <= Mixed	0.36107	28.9286	7.07692	0.244634	-2.0313	0.672622	NA	Mixed <= Diffuse
KRT8P41	0.0723234	3.14286	0.75	0.238636	-2.06711	0.815729	NA	Intestinal <= Diffuse	0.310115	0.75	0.769231	1.02564	0.0365259	0.736713	NA	Intestinal <= Mixed	0.47383	3.14286	0.769231	0.244755	-2.03059	0.764433	NA	Mixed <= Diffuse
SDR42E1P5	0.932967	1.57143	1.83333	1.16667	0.222392	0.989862	NA	Diffuse <= Intestinal	0.390055	1.83333	0.384615	0.20979	-2.25298	0.789277	NA	Mixed <= Intestinal	0.47184	1.57143	0.384615	0.244755	-2.03059	0.764433	NA	Mixed <= Diffuse
LINC02774	0.394458	5.96429	3.66667	0.61477	-0.70188	0.827989	NA	Diffuse <= Intestinal	0.287363	3.66667	1.46154	0.398601	-1.32698	0.736713	NA	Mixed <= Intestinal	0.740531	5.96429	1.46154	0.245048	-2.02886	0.883739	NA	Mixed <= Diffuse
LINC01902	0.0611474	10.3571	1.625	0.156897	-2.67211	0.815729	NA	Intestinal <= Diffuse	0.0774379	1.625	2.53846	1.56213	0.643515	0.703204	NA	Intestinal <= Mixed	0.976817	10.3571	2.53846	0.245093	-2.0286	1	NA	Mixed <= Diffuse
ST20-MTHFS	0.189792	1.25	0.791667	0.633333	-0.658963	0.815729	NA	Intestinal <= Diffuse	0.551899	0.791667	0.307692	0.388664	-1.3634	0.830291	NA	Intestinal <= Mixed	0.506147	1.25	0.307692	0.246154	-2.02237	0.764433	NA	Mixed <= Diffuse
TRAJ57	0.738652	1.25	1.33333	1.06667	0.0931094	0.963269	NA	Intestinal <= Diffuse	0.49256	1.33333	0.307692	0.230769	-2.11548	0.800042	NA	Intestinal <= Mixed	0.808754	1.25	0.307692	0.246154	-2.02237	0.921515	NA	Diffuse <= Mixed
LINC02742	0.2661	11.5	2.29167	0.199275	-2.32716	0.815729	NA	Diffuse <= Intestinal	0.610505	2.29167	2.84615	1.24196	0.312616	0.856729	NA	Intestinal <= Mixed	0.18277	11.5	2.84615	0.247492	-2.01455	0.492495	NA	Diffuse <= Mixed
MTCO1P27	0.654427	1.85714	1.875	1.00962	0.0138058	0.935906	NA	Intestinal <= Diffuse	0.751256	1.875	0.461538	0.246154	-2.02237	0.906667	NA	Mixed <= Intestinal	0.393031	1.85714	0.461538	0.248521	-2.00856	0.70055	NA	Mixed <= Diffuse
RNY4P14	0.452078	0.928571	0.75	0.807692	-0.308122	0.863543	NA	Intestinal <= Diffuse	0.957311	0.75	0.230769	0.307692	-1.70044	0.996149	NA	Intestinal <= Mixed	0.598419	0.928571	0.230769	0.248521	-2.00856	0.804164	NA	Mixed <= Diffuse
RNU6-304P	0.476284	0.928571	1.20833	1.30128	0.379934	0.869895	NA	Diffuse <= Intestinal	0.192756	1.20833	0.230769	0.190981	-2.3885	0.703204	NA	Mixed <= Intestinal	0.485596	0.928571	0.230769	0.248521	-2.00856	0.764433	NA	Mixed <= Diffuse
TDRG1	0.153299	3.07143	3.25	1.05814	0.0815299	0.815729	NA	Diffuse <= Intestinal	0.668654	3.25	0.769231	0.236686	-2.07895	0.88004	NA	Mixed <= Intestinal	0.374196	3.07143	0.769231	0.250447	-1.99742	0.684364	NA	Diffuse <= Mixed
IFNL3	0.235036	3.67857	0.541667	0.147249	-2.76367	0.815729	NA	Intestinal <= Diffuse	0.472292	0.541667	0.923077	1.70414	0.769046	0.800042	NA	Intestinal <= Mixed	0.723878	3.67857	0.923077	0.250934	-1.99462	0.875078	NA	Mixed <= Diffuse
HIF1AP1	0.345932	2.75	2.33333	0.848485	-0.237039	0.815729	NA	Intestinal <= Diffuse	1	2.33333	0.692308	0.296703	-1.75291	1	NA	Mixed <=> Intestinal	0.389084	2.75	0.692308	0.251748	-1.98995	0.697494	NA	Mixed <= Diffuse
CLEC4M	0.20915	3.96429	5.20833	1.31381	0.393761	0.815729	NA	Diffuse <= Intestinal	0.149181	5.20833	1	0.192	-2.38082	0.703204	NA	Mixed <= Intestinal	0.679333	3.96429	1	0.252252	-1.98706	0.848891	NA	Mixed <= Diffuse
LMO1	0.509688	72.6786	36.2917	0.499345	-1.00189	0.879003	NA	Diffuse <= Intestinal	0.568886	36.2917	18.3846	0.50658	-0.981139	0.835841	NA	Mixed <= Intestinal	0.801665	72.6786	18.3846	0.252958	-1.98303	0.916776	NA	Diffuse <= Mixed
LOC101927769	0.00919348	0.678571	10.7083	15.7807	3.98009	0.801746	NA	Diffuse < Intestinal	0.231243	10.7083	0.769231	0.0718348	-3.79917	0.720136	NA	Mixed <= Intestinal	0.14659	0.678571	0.769231	1.1336	0.180916	0.464466	NA	Diffuse <= Mixed
RN7SL771P	0.666114	0.607143	0.25	0.411765	-1.28011	0.939217	NA	Intestinal <= Diffuse	0.714919	0.25	0.153846	0.615385	-0.70044	0.889652	NA	Intestinal <= Mixed	0.975253	0.607143	0.153846	0.253394	-1.98055	1	NA	Diffuse <= Mixed
NDN	0.415411	0.607143	0.333333	0.54902	-0.86507	0.840951	NA	Intestinal <= Diffuse	0.714919	0.333333	0.153846	0.461538	-1.11548	0.889652	NA	Intestinal <= Mixed	0.723599	0.607143	0.153846	0.253394	-1.98055	0.875078	NA	Mixed <= Diffuse
ZNRD1ASP	0.888172	8.5	7.08333	0.833333	-0.263034	0.989862	NA	Intestinal <= Diffuse	0.206169	7.08333	2.15385	0.304072	-1.71751	0.707776	NA	Mixed <= Intestinal	0.17487	8.5	2.15385	0.253394	-1.98055	0.482613	NA	Mixed <= Diffuse
MIR378J	0.784151	0.607143	0.666667	1.09804	0.13493	0.978104	NA	Diffuse <= Intestinal	0.438464	0.666667	0.153846	0.230769	-2.11548	0.800042	NA	Mixed <= Intestinal	0.583945	0.607143	0.153846	0.253394	-1.98055	0.800076	NA	Mixed <= Diffuse
LINC01736	0.364686	0.607143	0.666667	1.09804	0.13493	0.815729	NA	Diffuse <= Intestinal	0.309479	0.666667	0.153846	0.230769	-2.11548	0.736713	NA	Mixed <= Intestinal	0.723599	0.607143	0.153846	0.253394	-1.98055	0.875078	NA	Mixed <= Diffuse
RN7SKP130	0.7186	0.607143	0.791667	1.30392	0.382857	0.95669	NA	Diffuse <= Intestinal	0.576076	0.791667	0.153846	0.194332	-2.3634	0.840351	NA	Mixed <= Intestinal	0.732335	0.607143	0.153846	0.253394	-1.98055	0.877965	NA	Mixed <= Diffuse
MIR1284	0.356937	0.607143	0.916667	1.5098	0.594361	0.815729	NA	Diffuse <= Intestinal	0.413179	0.916667	0.153846	0.167832	-2.57491	0.800042	NA	Mixed <= Intestinal	0.945495	0.607143	0.153846	0.253394	-1.98055	0.986142	NA	Mixed <= Diffuse
CC2D1A	0.279623	0.607143	1.45833	2.40196	1.26421	0.815729	NA	Diffuse <= Intestinal	0.143316	1.45833	0.153846	0.105495	-3.24476	0.703204	NA	Mixed <= Intestinal	0.521673	0.607143	0.153846	0.253394	-1.98055	0.764433	NA	Mixed <= Diffuse
RNU6-562P	0.307298	1.21429	0.416667	0.343137	-1.54314	0.815729	NA	Intestinal <= Diffuse	0.437674	0.416667	0.307692	0.738462	-0.437405	0.800042	NA	Intestinal <= Mixed	0.902371	1.21429	0.307692	0.253394	-1.98055	0.968614	NA	Mixed <= Diffuse
TUB-AS1	0.679085	1.21429	0.666667	0.54902	-0.86507	0.945182	NA	Intestinal <= Diffuse	0.48644	0.666667	0.307692	0.461538	-1.11548	0.800042	NA	Mixed <= Intestinal	0.305009	1.21429	0.307692	0.253394	-1.98055	0.630526	NA	Mixed <= Diffuse
MIR3197	0.608866	8.46429	1.79167	0.211674	-2.24009	0.920242	NA	Intestinal <= Diffuse	0.393732	1.79167	2.15385	1.20215	0.265613	0.795696	NA	Intestinal <= Mixed	0.72406	8.46429	2.15385	0.254463	-1.97447	0.875078	NA	Diffuse <= Mixed
ULK4P1	0.180115	1.5	1	0.666667	-0.584963	0.815729	NA	Intestinal <= Diffuse	0.815923	1	0.384615	0.384615	-1.37851	0.938176	NA	Intestinal <= Mixed	0.308194	1.5	0.384615	0.25641	-1.96347	0.633854	NA	Mixed <= Diffuse
ULK4P2	0.180115	1.5	1	0.666667	-0.584963	0.815729	NA	Intestinal <= Diffuse	0.815923	1	0.384615	0.384615	-1.37851	0.938176	NA	Intestinal <= Mixed	0.308194	1.5	0.384615	0.25641	-1.96347	0.633854	NA	Mixed <= Diffuse
RNASEH1P1	0.71865	4.89286	0.541667	0.110706	-3.1752	0.95669	NA	Intestinal <= Diffuse	0.0463476	0.541667	9.30769	17.1834	4.10295	0.703204	NA	Intestinal < Mixed	0.12973	4.89286	9.30769	1.9023	0.927746	0.458104	NA	Diffuse <= Mixed
LINC00538	0.913765	0.892857	1.16667	1.30667	0.385891	0.989862	NA	Intestinal <= Diffuse	0.615956	1.16667	0.230769	0.197802	-2.33787	0.861212	NA	Mixed <= Intestinal	0.570827	0.892857	0.230769	0.258462	-1.95198	0.791344	NA	Mixed <= Diffuse
PPIAP88	0.551773	4.14286	1.41667	0.341954	-1.54813	0.896252	NA	Intestinal <= Diffuse	0.729366	1.41667	1.07692	0.760181	-0.395585	0.897099	NA	Mixed <= Intestinal	0.455183	4.14286	1.07692	0.259947	-1.94371	0.751358	NA	Mixed <= Diffuse
MIR4645	0.45568	4.14286	4.125	0.99569	-0.00623195	0.865658	NA	Intestinal <= Diffuse	0.381089	4.125	1.07692	0.261072	-1.93748	0.787633	NA	Mixed <= Intestinal	0.0635934	4.14286	1.07692	0.259947	-1.94371	0.339553	NA	Mixed <= Diffuse
C6orf118	0.708032	9.75	1.04167	0.106838	-3.22651	0.951531	NA	Intestinal <= Diffuse	0.782811	1.04167	2.53846	2.43692	1.28506	0.924296	NA	Mixed <= Intestinal	0.565239	9.75	2.53846	0.260355	-1.94145	0.790783	NA	Mixed <= Diffuse
TBX20	0.404878	9.14286	16.4583	1.80013	0.848101	0.83373	NA	Intestinal <= Diffuse	0.566805	16.4583	2.38462	0.144888	-2.78699	0.833639	NA	Mixed <= Intestinal	0.172209	9.14286	2.38462	0.260817	-1.93889	0.480013	NA	Mixed <= Diffuse
OR5C1	0.512083	1.17857	1.08333	0.919192	-0.121562	0.881671	NA	Intestinal <= Diffuse	0.421864	1.08333	0.307692	0.284024	-1.81592	0.800042	NA	Mixed <= Intestinal	0.201975	1.17857	0.307692	0.261072	-1.93748	0.515239	NA	Mixed <= Diffuse
MTND5P5	0.595222	1.46429	1.125	0.768293	-0.380272	0.914211	NA	Intestinal <= Diffuse	0.608507	1.125	0.384615	0.34188	-1.54844	0.856729	NA	Mixed <= Intestinal	0.333348	1.46429	0.384615	0.262664	-1.92871	0.659274	NA	Mixed <= Diffuse
CTNNA3	0.825586	181.464	64.3333	0.354523	-1.49605	0.987785	NA	Intestinal <= Diffuse	0.621638	64.3333	47.7692	0.742527	-0.429485	0.86439	NA	Mixed <= Intestinal	0.440751	181.464	47.7692	0.263243	-1.92553	0.738842	NA	Mixed <= Diffuse
RPL37P9	0.144494	1.75	0.875	0.5	-1	0.815729	NA	Intestinal <= Diffuse	0.881767	0.875	0.461538	0.527473	-0.922832	0.970059	NA	Mixed <= Intestinal	0.168087	1.75	0.461538	0.263736	-1.92283	0.473324	NA	Mixed <= Diffuse
CCDC144NL	0.386729	5	2.29167	0.458333	-1.12553	0.821403	NA	Intestinal <= Diffuse	0.0394217	2.29167	39.3077	17.1524	4.10034	0.703204	NA	Intestinal < Mixed	0.169894	5	39.3077	7.86154	2.97481	0.47569	NA	Diffuse <= Mixed
LINC00486	0.597801	5.53571	5.08333	0.91828	-0.122995	0.916842	NA	Diffuse <= Intestinal	0.0849997	5.08333	1.46154	0.287516	-1.79829	0.703204	NA	Mixed <= Intestinal	0.199534	5.53571	1.46154	0.26402	-1.92128	0.511829	NA	Mixed <= Diffuse
ACTN2	0.349039	446.286	276.25	0.618998	-0.691993	0.815729	NA	Intestinal <= Diffuse	0.690711	276.25	118.231	0.427985	-1.22437	0.883761	NA	Intestinal <= Mixed	0.877501	446.286	118.231	0.264922	-1.91636	0.955909	NA	Mixed <= Diffuse
AQP12B	0.147269	3.17857	4.45833	1.40262	0.488126	0.815729	NA	Diffuse <= Intestinal	0.239206	4.45833	0.846154	0.189792	-2.39751	0.720136	NA	Mixed <= Intestinal	1	3.17857	0.846154	0.266206	-1.90939	1	NA	Mixed <=> Diffuse
CELP	0.00951243	8.32143	130.917	15.7325	3.97567	0.808705	NA	Diffuse < Intestinal	0.121967	130.917	24.0769	0.18391	-2.44293	0.703204	NA	Mixed <= Intestinal	0.77856	8.32143	24.0769	2.89336	1.53275	0.903207	NA	Diffuse <= Mixed
FOXE1	0.010428	0.321429	27.5417	85.6852	6.42097	0.809436	FOXE1	Diffuse < Intestinal	0.985718	27.5417	9.84615	0.3575	-1.48398	1	NA	Mixed <= Intestinal	0.00951352	0.321429	9.84615	30.6325	4.93699	0.194168	NA	Diffuse < Mixed
CCNYL2	0.00669618	4.85714	73.7917	15.1924	3.92528	0.751792	NA	Diffuse < Intestinal	0.230785	73.7917	36.3846	0.493072	-1.02013	0.720136	NA	Mixed <= Intestinal	0.460199	4.85714	36.3846	7.49095	2.90515	0.75625	NA	Diffuse <= Mixed
LINC01213	0.0422398	0.535714	8.04167	15.0111	3.90796	0.815729	NA	Diffuse < Intestinal	0.673621	8.04167	1.15385	0.143483	-2.80104	0.881496	NA	Mixed <= Intestinal	0.134604	0.535714	1.15385	2.15385	1.10692	0.463991	NA	Diffuse <= Mixed
GRM7-AS2	0.956069	0.285714	0.0416667	0.145833	-2.77761	0.989862	NA	Diffuse <= Intestinal	0.684743	0.0416667	0.0769231	1.84615	0.884523	0.881496	NA	Intestinal <= Mixed	0.625693	0.285714	0.0769231	0.269231	-1.89308	0.814554	NA	Diffuse <= Mixed
RNU6-13P	0.956069	0.285714	0.0416667	0.145833	-2.77761	0.989862	NA	Diffuse <= Intestinal	0.684743	0.0416667	0.0769231	1.84615	0.884523	0.881496	NA	Intestinal <= Mixed	0.625693	0.285714	0.0769231	0.269231	-1.89308	0.814554	NA	Diffuse <= Mixed
LINC02052	0.36086	0.285714	0.0416667	0.145833	-2.77761	0.815729	NA	Intestinal <= Diffuse	0.684743	0.0416667	0.0769231	1.84615	0.884523	0.881496	NA	Intestinal <= Mixed	0.723555	0.285714	0.0769231	0.269231	-1.89308	0.875078	NA	Mixed <= Diffuse
MIR148A	0.39303	0.285714	0.0833333	0.291667	-1.77761	0.826661	NA	Intestinal <= Diffuse	0.714919	0.0833333	0.0769231	0.923077	-0.115477	0.889652	NA	Intestinal <= Mixed	0.744044	0.285714	0.0769231	0.269231	-1.89308	0.886431	NA	Mixed <= Diffuse
NLRP2	0.176458	0.571429	0.208333	0.364583	-1.45568	0.815729	NA	Intestinal <= Diffuse	0.701066	0.208333	0.153846	0.738462	-0.437405	0.887694	NA	Mixed <= Intestinal	0.163118	0.571429	0.153846	0.269231	-1.89308	0.472023	NA	Mixed <= Diffuse
RNU7-28P	0.510162	0.285714	0.125	0.4375	-1.19265	0.879003	NA	Diffuse <= Intestinal	0.946411	0.125	0.0769231	0.615385	-0.70044	0.992302	NA	Mixed <= Intestinal	0.625693	0.285714	0.0769231	0.269231	-1.89308	0.814554	NA	Diffuse <= Mixed
MIR7973-1	0.956069	0.285714	0.125	0.4375	-1.19265	0.989862	NA	Diffuse <= Intestinal	0.714919	0.125	0.0769231	0.615385	-0.70044	0.889652	NA	Intestinal <= Mixed	0.625693	0.285714	0.0769231	0.269231	-1.89308	0.814554	NA	Diffuse <= Mixed
RNU6-653P	0.965009	0.857143	0.375	0.4375	-1.19265	0.991607	NA	Diffuse <= Intestinal	0.708377	0.375	0.230769	0.615385	-0.70044	0.889652	NA	Intestinal <= Mixed	0.684632	0.857143	0.230769	0.269231	-1.89308	0.851597	NA	Diffuse <= Mixed
RNU7-59P	0.630467	0.571429	0.291667	0.510417	-0.970253	0.930016	NA	Intestinal <= Diffuse	0.901107	0.291667	0.153846	0.527473	-0.922832	0.978317	NA	Mixed <= Intestinal	0.583945	0.571429	0.153846	0.269231	-1.89308	0.800076	NA	Mixed <= Diffuse
RPS3AP31	0.774046	0.571429	0.291667	0.510417	-0.970253	0.975077	NA	Intestinal <= Diffuse	0.574758	0.291667	0.153846	0.527473	-0.922832	0.840351	NA	Intestinal <= Mixed	0.767338	0.571429	0.153846	0.269231	-1.89308	0.897952	NA	Diffuse <= Mixed
KLLN	0.828433	0.285714	0.166667	0.583333	-0.777608	0.988691	NA	Intestinal <= Diffuse	0.657809	0.166667	0.0769231	0.461538	-1.11548	0.872412	NA	Mixed <= Intestinal	0.537648	0.285714	0.0769231	0.269231	-1.89308	0.767975	NA	Mixed <= Diffuse
BORCS5	0.415364	0.285714	0.166667	0.583333	-0.777608	0.840951	NA	Intestinal <= Diffuse	0.714919	0.166667	0.0769231	0.461538	-1.11548	0.889652	NA	Intestinal <= Mixed	0.723555	0.285714	0.0769231	0.269231	-1.89308	0.875078	NA	Mixed <= Diffuse
OR7E117P	0.219276	0.857143	0.541667	0.631944	-0.66213	0.815729	NA	Intestinal <= Diffuse	0.973198	0.541667	0.230769	0.426036	-1.23095	0.999596	NA	Mixed <= Intestinal	0.294946	0.857143	0.230769	0.269231	-1.89308	0.619255	NA	Mixed <= Diffuse
GRM7-AS3	0.881402	2	1.375	0.6875	-0.540568	0.989862	NA	Intestinal <= Diffuse	0.363365	1.375	0.538462	0.391608	-1.35252	0.776905	NA	Mixed <= Intestinal	0.315313	2	0.538462	0.269231	-1.89308	0.638461	NA	Mixed <= Diffuse
GAMTP2	0.956069	0.285714	0.208333	0.729167	-0.455679	0.989862	NA	Diffuse <= Intestinal	0.714919	0.208333	0.0769231	0.369231	-1.43741	0.889652	NA	Intestinal <= Mixed	0.625693	0.285714	0.0769231	0.269231	-1.89308	0.814554	NA	Diffuse <= Mixed
CTAG1A	0.118356	10.5714	8.875	0.839527	-0.252351	0.815729	NA	Diffuse <= Intestinal	1	8.875	2.84615	0.320693	-1.64073	1	NA	Intestinal <=> Mixed	0.164864	10.5714	2.84615	0.269231	-1.89308	0.472224	NA	Diffuse <= Mixed
RN7SL789P	0.510162	0.285714	0.25	0.875	-0.192645	0.879003	NA	Diffuse <= Intestinal	0.919714	0.25	0.0769231	0.307692	-1.70044	0.984501	NA	Mixed <= Intestinal	0.625693	0.285714	0.0769231	0.269231	-1.89308	0.814554	NA	Diffuse <= Mixed
RN7SL55P	0.510162	0.285714	0.25	0.875	-0.192645	0.879003	NA	Diffuse <= Intestinal	0.946411	0.25	0.0769231	0.307692	-1.70044	0.992302	NA	Mixed <= Intestinal	0.625693	0.285714	0.0769231	0.269231	-1.89308	0.814554	NA	Diffuse <= Mixed
ULK4P3	0.881609	0.285714	0.25	0.875	-0.192645	0.989862	NA	Diffuse <= Intestinal	0.657809	0.25	0.0769231	0.307692	-1.70044	0.872412	NA	Mixed <= Intestinal	0.744044	0.285714	0.0769231	0.269231	-1.89308	0.886431	NA	Mixed <= Diffuse
LOC105370489	0.589321	1.42857	1.33333	0.933333	-0.0995357	0.912749	NA	Diffuse <= Intestinal	0.150468	1.33333	0.384615	0.288462	-1.79355	0.703204	NA	Mixed <= Intestinal	0.315164	1.42857	0.384615	0.269231	-1.89308	0.638245	NA	Mixed <= Diffuse
MTND4P21	0.889414	0.285714	0.291667	1.02083	0.0297473	0.989862	NA	Diffuse <= Intestinal	0.946411	0.291667	0.0769231	0.263736	-1.92283	0.992302	NA	Mixed <= Intestinal	1	0.285714	0.0769231	0.269231	-1.89308	1	NA	Diffuse <=> Mixed
MIR4290HG	0.394478	0.285714	0.333333	1.16667	0.222392	0.827989	NA	Intestinal <= Diffuse	0.919693	0.333333	0.0769231	0.230769	-2.11548	0.984501	NA	Mixed <= Intestinal	0.398155	0.285714	0.0769231	0.269231	-1.89308	0.703724	NA	Mixed <= Diffuse
RPL31P60	0.510106	0.285714	0.333333	1.16667	0.222392	0.879003	NA	Diffuse <= Intestinal	0.919693	0.333333	0.0769231	0.230769	-2.11548	0.984501	NA	Mixed <= Intestinal	0.625693	0.285714	0.0769231	0.269231	-1.89308	0.814554	NA	Diffuse <= Mixed
RILP	0.345132	0.285714	0.375	1.3125	0.392317	0.815729	NA	Intestinal <= Diffuse	0.946411	0.375	0.0769231	0.205128	-2.2854	0.992302	NA	Mixed <= Intestinal	0.373811	0.285714	0.0769231	0.269231	-1.89308	0.684144	NA	Mixed <= Diffuse
LOC102724323	0.407488	0.285714	0.375	1.3125	0.392317	0.834699	NA	Diffuse <= Intestinal	0.191681	0.375	0.0769231	0.205128	-2.2854	0.703204	NA	Mixed <= Intestinal	0.521617	0.285714	0.0769231	0.269231	-1.89308	0.764433	NA	Mixed <= Diffuse
MIR151B	0.32894	0.285714	0.375	1.3125	0.392317	0.815729	NA	Diffuse <= Intestinal	0.421864	0.375	0.0769231	0.205128	-2.2854	0.800042	NA	Mixed <= Intestinal	1	0.285714	0.0769231	0.269231	-1.89308	1	NA	Diffuse <=> Mixed
RNU6-1275P	0.0687391	0.285714	0.416667	1.45833	0.544321	0.815729	NA	Diffuse <= Intestinal	0.29727	0.416667	0.0769231	0.184615	-2.43741	0.736713	NA	Mixed <= Intestinal	0.625693	0.285714	0.0769231	0.269231	-1.89308	0.814554	NA	Diffuse <= Mixed
DEFB122	0.136419	0.285714	0.416667	1.45833	0.544321	0.815729	NA	Diffuse <= Intestinal	0.437348	0.416667	0.0769231	0.184615	-2.43741	0.800042	NA	Mixed <= Intestinal	0.625693	0.285714	0.0769231	0.269231	-1.89308	0.814554	NA	Diffuse <= Mixed
LINC01756	0.350228	0.571429	0.875	1.53125	0.61471	0.815729	NA	Diffuse <= Intestinal	0.192416	0.875	0.153846	0.175824	-2.50779	0.703204	NA	Mixed <= Intestinal	0.570827	0.571429	0.153846	0.269231	-1.89308	0.791344	NA	Mixed <= Diffuse
SYCN	0.988889	0.571429	1.08333	1.89583	0.922832	0.999222	NA	Diffuse <= Intestinal	0.406638	1.08333	0.153846	0.142012	-2.81592	0.800042	NA	Mixed <= Intestinal	0.425002	0.571429	0.153846	0.269231	-1.89308	0.72652	NA	Mixed <= Diffuse
RPL34P20	0.525878	0.571429	1.125	1.96875	0.97728	0.8872	NA	Diffuse <= Intestinal	0.823413	1.125	0.153846	0.136752	-2.87036	0.942048	NA	Mixed <= Intestinal	0.767338	0.571429	0.153846	0.269231	-1.89308	0.897952	NA	Diffuse <= Mixed
MIR4637	0.00241693	0.0714286	0.916667	12.8333	3.68182	0.661082	NA	Diffuse < Intestinal	0.398487	0.916667	0.615385	0.671329	-0.574909	0.800042	NA	Mixed <= Intestinal	0.0568324	0.0714286	0.615385	8.61538	3.10692	0.32623	NA	Diffuse <= Mixed
LOC101928009	0.467342	0.285714	0.916667	3.20833	1.68182	0.867949	NA	Diffuse <= Intestinal	0.919714	0.916667	0.0769231	0.0839161	-3.57491	0.984501	NA	Mixed <= Intestinal	0.625693	0.285714	0.0769231	0.269231	-1.89308	0.814554	NA	Diffuse <= Mixed
EEF1GP7	0.15683	0.285714	1.375	4.8125	2.26679	0.815729	NA	Diffuse <= Intestinal	0.121669	1.375	0.0769231	0.0559441	-4.15987	0.703204	NA	Mixed <= Intestinal	0.553718	0.285714	0.0769231	0.269231	-1.89308	0.782011	NA	Mixed <= Diffuse
RNU7-48P	0.822781	1.14286	1.20833	1.05729	0.0803734	0.987785	NA	Diffuse <= Intestinal	0.217338	1.20833	0.307692	0.254642	-1.97346	0.716583	NA	Mixed <= Intestinal	0.257286	1.14286	0.307692	0.269231	-1.89308	0.576752	NA	Mixed <= Diffuse
LMAN1L	0.989741	1.14286	1.41667	1.23958	0.309855	0.999222	NA	Intestinal <= Diffuse	0.309549	1.41667	0.307692	0.217195	-2.20294	0.736713	NA	Mixed <= Intestinal	0.305009	1.14286	0.307692	0.269231	-1.89308	0.630526	NA	Mixed <= Diffuse
MYH11	0.349173	1086.54	585.958	0.53929	-0.890866	0.815729	NA	Intestinal <= Diffuse	0.15678	585.958	293.154	0.500298	-0.99914	0.703204	NA	Intestinal <= Mixed	0.623913	1086.54	293.154	0.269806	-1.89001	0.814554	NA	Diffuse <= Mixed
HTR4	0.933405	19.0714	9.5	0.498127	-1.00541	0.989862	NA	Diffuse <= Intestinal	0.324131	9.5	5.15385	0.54251	-0.882278	0.744503	NA	Mixed <= Intestinal	0.298183	19.0714	5.15385	0.270239	-1.88769	0.621034	NA	Mixed <= Diffuse
SMPX	0.726561	127.714	33.2917	0.260673	-1.93969	0.958825	NA	Intestinal <= Diffuse	0.640021	33.2917	34.5385	1.03745	0.0530427	0.871793	NA	Intestinal <= Mixed	0.853152	127.714	34.5385	0.270435	-1.88664	0.944273	NA	Diffuse <= Mixed
GSTA3	0.142835	18.4643	4.91667	0.26628	-1.90898	0.815729	NA	Diffuse <= Intestinal	0.233258	4.91667	5	1.01695	0.0242475	0.720136	NA	Mixed <= Intestinal	0.925885	18.4643	5	0.270793	-1.88474	0.977186	NA	Diffuse <= Mixed
CNN1	0.427839	19218	7086.42	0.368738	-1.43933	0.846218	NA	Intestinal <= Diffuse	0.236371	7086.42	5206.62	0.734732	-0.44471	0.720136	NA	Intestinal <= Mixed	0.429545	19218	5206.62	0.270923	-1.88404	0.728111	NA	Diffuse <= Mixed
MS4A6E	0.0809675	27.7857	6.70833	0.241431	-2.05032	0.815729	NA	Intestinal <= Diffuse	0.897348	6.70833	7.53846	1.12375	0.168316	0.976236	NA	Intestinal <= Mixed	0.2365	27.7857	7.53846	0.271307	-1.882	0.551894	NA	Mixed <= Diffuse
PACSIN1	0.0302967	72.8929	922.417	12.6544	3.66157	0.815729	NA	Diffuse < Intestinal	0.873605	922.417	124.769	0.135263	-2.88616	0.964703	NA	Mixed <= Intestinal	0.187855	72.8929	124.769	1.71168	0.775413	0.495685	NA	Diffuse <= Mixed
SNHG27	0.753584	3.10714	1.625	0.522989	-0.935149	0.968588	NA	Diffuse <= Intestinal	0.667397	1.625	0.846154	0.52071	-0.941448	0.879989	NA	Mixed <= Intestinal	0.838578	3.10714	0.846154	0.272325	-1.8766	0.936355	NA	Mixed <= Diffuse
LOC100421622	0.266711	8.42857	2	0.237288	-2.07529	0.815729	NA	Intestinal <= Diffuse	0.928662	2	2.30769	1.15385	0.206451	0.989381	NA	Mixed <= Intestinal	0.317344	8.42857	2.30769	0.273794	-1.86884	0.641889	NA	Mixed <= Diffuse
MIR325HG	0.504414	8.14286	3.375	0.414474	-1.27065	0.879003	NA	Intestinal <= Diffuse	0.186413	3.375	2.23077	0.660969	-0.597346	0.703204	NA	Mixed <= Intestinal	0.0752815	8.14286	2.23077	0.273954	-1.86799	0.359813	NA	Mixed <= Diffuse
LOC105376453	0.0998134	1.96429	1.16667	0.593939	-0.751612	0.815729	NA	Intestinal <= Diffuse	0.921028	1.16667	0.538462	0.461538	-1.11548	0.985002	NA	Mixed <= Intestinal	0.157941	1.96429	0.538462	0.274126	-1.86709	0.464466	NA	Mixed <= Diffuse
LOC105372988	0.00474841	0.285714	3.58333	12.5417	3.64866	0.726014	NA	Diffuse < Intestinal	0.22386	3.58333	0.846154	0.236136	-2.08231	0.716583	NA	Mixed <= Intestinal	0.175209	0.285714	0.846154	2.96154	1.56635	0.482613	NA	Diffuse <= Mixed
HEPACAM2	0.1299	1146.25	682.792	0.595674	-0.747404	0.815729	NA	Diffuse <= Intestinal	0.214642	682.792	315.308	0.461792	-1.11469	0.711137	NA	Mixed <= Intestinal	0.955286	1146.25	315.308	0.275078	-1.86209	0.992244	NA	Mixed <= Diffuse
CLDN8	0.860759	27.5357	2.54167	0.0923044	-3.43746	0.989862	NA	Diffuse <= Intestinal	0.98023	2.54167	7.61538	2.99622	1.58314	1	NA	Intestinal <= Mixed	0.87329	27.5357	7.61538	0.276564	-1.85432	0.955909	NA	Diffuse <= Mixed
HMX2	0.0645974	2.5	3.625	1.45	0.536053	0.815729	NA	Diffuse <= Intestinal	0.328502	3.625	0.692308	0.190981	-2.3885	0.753169	NA	Mixed <= Intestinal	0.56395	2.5	0.692308	0.276923	-1.85244	0.790783	NA	Diffuse <= Mixed
PCP4	0.398067	207.643	163.125	0.785604	-0.348126	0.828766	NA	Diffuse <= Intestinal	0.96192	163.125	57.6923	0.353669	-1.49953	0.996149	NA	Intestinal <= Mixed	0.361994	207.643	57.6923	0.277844	-1.84765	0.672622	NA	Diffuse <= Mixed
KLHL40	0.653639	1.10714	0.708333	0.639785	-0.644341	0.935906	NA	Diffuse <= Intestinal	0.453469	0.708333	0.307692	0.434389	-1.20294	0.800042	NA	Mixed <= Intestinal	0.723599	1.10714	0.307692	0.277916	-1.84728	0.875078	NA	Mixed <= Diffuse
UNC45B	0.163965	47.75	24	0.502618	-0.992466	0.815729	NA	Intestinal <= Diffuse	0.619845	24	13.3077	0.554487	-0.850774	0.86439	NA	Intestinal <= Mixed	0.354067	47.75	13.3077	0.278695	-1.84324	0.663313	NA	Mixed <= Diffuse
LINC02008	0.311541	3.03571	0.75	0.247059	-2.01707	0.815729	NA	Intestinal <= Diffuse	0.87698	0.75	0.846154	1.12821	0.174029	0.96763	NA	Intestinal <= Mixed	0.541635	3.03571	0.846154	0.278733	-1.84304	0.772432	NA	Mixed <= Diffuse
MBL3P	0.346471	2.46429	0.75	0.304348	-1.71621	0.815729	NA	Intestinal <= Diffuse	0.947118	0.75	0.692308	0.923077	-0.115477	0.992302	NA	Intestinal <= Mixed	0.541389	2.46429	0.692308	0.280936	-1.83168	0.772117	NA	Mixed <= Diffuse
OR1K1	0.347928	1.64286	1.20833	0.735507	-0.443189	0.815729	NA	Diffuse <= Intestinal	0.0833343	1.20833	0.461538	0.381963	-1.3885	0.703204	NA	Mixed <= Intestinal	0.324321	1.64286	0.461538	0.280936	-1.83168	0.648308	NA	Mixed <= Diffuse
LINC00635	0.359752	0.821429	0.875	1.06522	0.0911479	0.815729	NA	Intestinal <= Diffuse	0.864596	0.875	0.230769	0.263736	-1.92283	0.960997	NA	Mixed <= Intestinal	0.329738	0.821429	0.230769	0.280936	-1.83168	0.655412	NA	Mixed <= Diffuse
KLF4P1	0.606428	0.821429	0.958333	1.16667	0.222392	0.918561	NA	Diffuse <= Intestinal	0.929522	0.958333	0.230769	0.240803	-2.05408	0.989381	NA	Mixed <= Intestinal	0.684632	0.821429	0.230769	0.280936	-1.83168	0.851597	NA	Diffuse <= Mixed
RPL21P13	0.881546	19.4286	235.792	12.1363	3.60126	0.989862	NA	Diffuse <= Intestinal	0.578874	235.792	5.46154	0.0231626	-5.43206	0.840351	NA	Intestinal <= Mixed	0.453719	19.4286	5.46154	0.281109	-1.8308	0.749694	NA	Diffuse <= Mixed
LINC00545	0.272817	3	1.66667	0.555556	-0.847997	0.815729	NA	Intestinal <= Diffuse	0.848162	1.66667	0.846154	0.507692	-0.977974	0.953941	NA	Mixed <= Intestinal	0.227252	3	0.846154	0.282051	-1.82597	0.544414	NA	Mixed <= Diffuse
CCL1	0.390593	5.17857	1.29167	0.249425	-2.00332	0.825667	NA	Intestinal <= Diffuse	1	1.29167	1.46154	1.13151	0.178254	1	NA	Intestinal <=> Mixed	0.461009	5.17857	1.46154	0.282228	-1.82507	0.75625	NA	Mixed <= Diffuse
GABRA5	0.722118	31.5714	31.2083	0.988499	-0.0166882	0.95669	NA	Intestinal <= Diffuse	0.986633	31.2083	8.92308	0.28592	-1.80632	1	NA	Mixed <= Intestinal	0.639207	31.5714	8.92308	0.282631	-1.82301	0.823884	NA	Mixed <= Diffuse
MPPED2-AS1	0.923686	6.5	2.125	0.326923	-1.61298	0.989862	NA	Intestinal <= Diffuse	0.478951	2.125	1.84615	0.868778	-0.20294	0.800042	NA	Mixed <= Intestinal	0.44506	6.5	1.84615	0.284024	-1.81592	0.741522	NA	Mixed <= Diffuse
MDGA2	0.635741	5.14286	4.04167	0.78588	-0.34762	0.932676	NA	Intestinal <= Diffuse	0.296216	4.04167	1.46154	0.361618	-1.46746	0.736713	NA	Intestinal <= Mixed	0.718064	5.14286	1.46154	0.284188	-1.81508	0.871127	NA	Diffuse <= Mixed
PRDM9	0.292816	1.89286	0.583333	0.308176	-1.69817	0.815729	NA	Intestinal <= Diffuse	0.296498	0.583333	0.538462	0.923077	-0.115477	0.736713	NA	Intestinal <= Mixed	0.919362	1.89286	0.538462	0.28447	-1.81365	0.977186	NA	Diffuse <= Mixed
RNF217-AS1	0.16846	106.786	31.5	0.294983	-1.76129	0.815729	NA	Intestinal <= Diffuse	0.381096	31.5	30.3846	0.964591	-0.0520108	0.787633	NA	Intestinal <= Mixed	0.604102	106.786	30.3846	0.284538	-1.81331	0.807185	NA	Mixed <= Diffuse
RETNLB	0.992336	73.3214	53.7083	0.732505	-0.449089	0.999222	NA	Intestinal <= Diffuse	0.545032	53.7083	21	0.391001	-1.35476	0.823486	NA	Intestinal <= Mixed	0.522412	73.3214	21	0.28641	-1.80385	0.764433	NA	Diffuse <= Mixed
LOC101929128	0.285706	103.643	59.2083	0.571273	-0.807749	0.815729	NA	Diffuse <= Intestinal	0.503615	59.2083	29.6923	0.501489	-0.995711	0.801866	NA	Intestinal <= Mixed	0.242935	103.643	29.6923	0.286487	-1.80346	0.558628	NA	Diffuse <= Mixed
LOC157273	0.285706	103.643	59.2083	0.571273	-0.807749	0.815729	NA	Diffuse <= Intestinal	0.503615	59.2083	29.6923	0.501489	-0.995711	0.801866	NA	Intestinal <= Mixed	0.242935	103.643	29.6923	0.286487	-1.80346	0.558628	NA	Diffuse <= Mixed
TAFA4	0.932151	87.3571	6.33333	0.0724993	-3.78589	0.989862	NA	Intestinal <= Diffuse	0.934338	6.33333	25.0769	3.95951	1.98532	0.989381	NA	Intestinal <= Mixed	0.907365	87.3571	25.0769	0.287062	-1.80057	0.972289	NA	Mixed <= Diffuse
LOC101060119	0.953349	0.535714	0.25	0.466667	-1.09954	0.989862	NA	Diffuse <= Intestinal	0.901107	0.25	0.153846	0.615385	-0.70044	0.978317	NA	Mixed <= Intestinal	0.981813	0.535714	0.153846	0.287179	-1.79998	1	NA	Mixed <= Diffuse
RNU6-1110P	0.578085	0.535714	0.291667	0.544444	-0.877143	0.906853	NA	Diffuse <= Intestinal	0.679491	0.291667	0.153846	0.527473	-0.922832	0.881496	NA	Mixed <= Intestinal	1	0.535714	0.153846	0.287179	-1.79998	1	NA	Diffuse <=> Mixed
GJD4	0.151129	0.535714	0.333333	0.622222	-0.684498	0.815729	NA	Intestinal <= Diffuse	0.919693	0.333333	0.153846	0.461538	-1.11548	0.984501	NA	Mixed <= Intestinal	0.231433	0.535714	0.153846	0.287179	-1.79998	0.551769	NA	Mixed <= Diffuse
TRBV12-3	0.635757	0.535714	0.333333	0.622222	-0.684498	0.932676	NA	Diffuse <= Intestinal	0.345592	0.333333	0.153846	0.461538	-1.11548	0.766617	NA	Mixed <= Intestinal	0.5542	0.535714	0.153846	0.287179	-1.79998	0.782509	NA	Mixed <= Diffuse
CST8	0.905131	0.535714	0.375	0.7	-0.514573	0.989862	NA	Diffuse <= Intestinal	0.574758	0.375	0.153846	0.410256	-1.2854	0.840351	NA	Intestinal <= Mixed	0.462344	0.535714	0.153846	0.287179	-1.79998	0.75625	NA	Diffuse <= Mixed
MIR4265	0.426878	0.535714	0.416667	0.777778	-0.36257	0.846218	NA	Intestinal <= Diffuse	0.714919	0.416667	0.153846	0.369231	-1.43741	0.889652	NA	Intestinal <= Mixed	0.723555	0.535714	0.153846	0.287179	-1.79998	0.875078	NA	Mixed <= Diffuse
LOC100506691	0.944087	1.60714	1.91667	1.19259	0.254101	0.989862	NA	Diffuse <= Intestinal	0.134157	1.91667	0.461538	0.240803	-2.05408	0.703204	NA	Mixed <= Intestinal	0.128928	1.60714	0.461538	0.287179	-1.79998	0.455803	NA	Mixed <= Diffuse
SPATA48	0.536022	0.535714	1.08333	2.02222	1.01594	0.89233	NA	Diffuse <= Intestinal	0.437579	1.08333	0.153846	0.142012	-2.81592	0.800042	NA	Mixed <= Intestinal	0.785556	0.535714	0.153846	0.287179	-1.79998	0.908847	NA	Mixed <= Diffuse
C2orf83	0.294737	0.535714	2.25	4.2	2.07039	0.815729	NA	Diffuse <= Intestinal	0.150648	2.25	0.153846	0.0683761	-3.87036	0.703204	NA	Mixed <= Intestinal	0.451626	0.535714	0.153846	0.287179	-1.79998	0.747294	NA	Mixed <= Diffuse
C1orf185	0.173969	1.07143	0.208333	0.194444	-2.36257	0.815729	NA	Intestinal <= Diffuse	1	0.208333	0.307692	1.47692	0.562595	1	NA	Mixed <=> Intestinal	0.285299	1.07143	0.307692	0.287179	-1.79998	0.607175	NA	Mixed <= Diffuse
CHIAP2	0.210151	1.07143	0.541667	0.505556	-0.984058	0.815729	NA	Diffuse <= Intestinal	0.359057	0.541667	0.307692	0.568047	-0.815917	0.773537	NA	Mixed <= Intestinal	1	1.07143	0.307692	0.287179	-1.79998	1	NA	Diffuse <=> Mixed
SNORA11B	0.804806	1.07143	0.708333	0.661111	-0.597035	0.982626	NA	Diffuse <= Intestinal	0.363063	0.708333	0.307692	0.434389	-1.20294	0.776905	NA	Mixed <= Intestinal	0.485923	1.07143	0.307692	0.287179	-1.79998	0.764433	NA	Mixed <= Diffuse
RN7SL187P	0.370411	1.07143	0.791667	0.738889	-0.436571	0.815729	NA	Intestinal <= Diffuse	0.453545	0.791667	0.307692	0.388664	-1.3634	0.800042	NA	Mixed <= Intestinal	0.15205	1.07143	0.307692	0.287179	-1.79998	0.464466	NA	Mixed <= Diffuse
SLC24A5	0.699114	1.85714	1.08333	0.583333	-0.777608	0.948859	NA	Diffuse <= Intestinal	0.177401	1.08333	0.538462	0.497041	-1.00856	0.703204	NA	Mixed <= Intestinal	0.295142	1.85714	0.538462	0.289941	-1.78617	0.61951	NA	Mixed <= Diffuse
GAPDHP47	0.358711	1.85714	1.16667	0.628205	-0.670692	0.815729	NA	Intestinal <= Diffuse	0.380178	1.16667	0.538462	0.461538	-1.11548	0.787633	NA	Intestinal <= Mixed	0.98671	1.85714	0.538462	0.289941	-1.78617	1	NA	Diffuse <= Mixed
RPL17P29	0.32949	1.32143	0.166667	0.126126	-2.98706	0.815729	NA	Intestinal <= Diffuse	0.727803	0.166667	0.384615	2.30769	1.20645	0.895765	NA	Intestinal <= Mixed	0.68527	1.32143	0.384615	0.29106	-1.78061	0.851866	NA	Mixed <= Diffuse
RBMS3-AS1	0.410359	1.32143	0.375	0.283784	-1.81714	0.837839	NA	Intestinal <= Diffuse	0.960443	0.375	0.384615	1.02564	0.0365259	0.996149	NA	Mixed <= Intestinal	0.462023	1.32143	0.384615	0.29106	-1.78061	0.75625	NA	Mixed <= Diffuse
ZBTB20-AS3	0.385775	1.32143	1.25	0.945946	-0.0801703	0.821106	NA	Diffuse <= Intestinal	0.439408	1.25	0.384615	0.307692	-1.70044	0.800042	NA	Mixed <= Intestinal	1	1.32143	0.384615	0.29106	-1.78061	1	NA	Mixed <=> Diffuse
LOC100288728	0.529327	3.42857	0.125	0.0364583	-4.77761	0.8872	NA	Intestinal <= Diffuse	0.0703674	0.125	1	8	3	0.703204	NA	Intestinal <= Mixed	0.194664	3.42857	1	0.291667	-1.77761	0.503647	NA	Diffuse <= Mixed
RPL7AP3	0.908609	2.10714	1.25	0.59322	-0.75336	0.989862	NA	Intestinal <= Diffuse	0.363063	1.25	0.615385	0.492308	-1.02237	0.776905	NA	Mixed <= Intestinal	0.324358	2.10714	0.615385	0.292047	-1.77573	0.648308	NA	Mixed <= Diffuse
LOC101929290	0.810097	13.6429	4.41667	0.323735	-1.62712	0.985319	NA	Intestinal <= Diffuse	0.531063	4.41667	4	0.90566	-0.142958	0.821071	NA	Intestinal <= Mixed	0.777761	13.6429	4	0.293194	-1.77007	0.903207	NA	Diffuse <= Mixed
HLA-A	0.483005	6947.43	3621.29	0.521242	-0.939975	0.869895	NA	Intestinal <= Diffuse	0.582473	3621.29	2039.38	0.563165	-0.82837	0.840351	NA	Mixed <= Intestinal	0.185745	6947.43	2039.38	0.293545	-1.76835	0.493021	NA	Mixed <= Diffuse
VCX2	0.178597	0.785714	0.125	0.159091	-2.65208	0.815729	NA	Intestinal <= Diffuse	0.535348	0.125	0.230769	1.84615	0.884523	0.821071	NA	Intestinal <= Mixed	0.598452	0.785714	0.230769	0.293706	-1.76755	0.804164	NA	Mixed <= Diffuse
LOC105374647	0.404127	0.785714	0.416667	0.530303	-0.915111	0.833588	NA	Intestinal <= Diffuse	0.282313	0.416667	0.230769	0.553846	-0.852443	0.736713	NA	Intestinal <= Mixed	0.693228	0.785714	0.230769	0.293706	-1.76755	0.856116	NA	Diffuse <= Mixed
GPR1	0.4936	0.785714	0.458333	0.583333	-0.777608	0.875406	NA	Diffuse <= Intestinal	0.362106	0.458333	0.230769	0.503497	-0.989946	0.776905	NA	Mixed <= Intestinal	0.764805	0.785714	0.230769	0.293706	-1.76755	0.897652	NA	Mixed <= Diffuse
LINC01788	0.540501	0.785714	0.583333	0.742424	-0.429684	0.89233	NA	Intestinal <= Diffuse	0.615956	0.583333	0.230769	0.395604	-1.33787	0.861212	NA	Intestinal <= Mixed	1	0.785714	0.230769	0.293706	-1.76755	1	NA	Mixed <=> Diffuse
RNU6-674P	0.588128	0.785714	0.666667	0.848485	-0.237039	0.912688	NA	Diffuse <= Intestinal	0.901334	0.666667	0.230769	0.346154	-1.53051	0.978317	NA	Mixed <= Intestinal	0.748677	0.785714	0.230769	0.293706	-1.76755	0.887486	NA	Diffuse <= Mixed
LOC101929227	0.822829	0.785714	1.125	1.43182	0.517848	0.987785	NA	Diffuse <= Intestinal	0.479214	1.125	0.230769	0.205128	-2.2854	0.800042	NA	Mixed <= Intestinal	0.516883	0.785714	0.230769	0.293706	-1.76755	0.764433	NA	Mixed <= Diffuse
TRAPPC4	0.956767	0.785714	1.16667	1.48485	0.570316	0.990448	NA	Intestinal <= Diffuse	0.103554	1.16667	0.230769	0.197802	-2.33787	0.703204	NA	Mixed <= Intestinal	0.0875405	0.785714	0.230769	0.293706	-1.76755	0.384068	NA	Mixed <= Diffuse
CTXND2	0.319816	0.785714	2.25	2.86364	1.51785	0.815729	NA	Diffuse <= Intestinal	0.540328	2.25	0.230769	0.102564	-3.2854	0.821241	NA	Mixed <= Intestinal	0.951547	0.785714	0.230769	0.293706	-1.76755	0.991314	NA	Diffuse <= Mixed
PPP1R1A	0.941451	273.929	357.833	1.3063	0.385488	0.989862	NA	Diffuse <= Intestinal	0.702598	357.833	80.5385	0.225073	-2.15154	0.887694	NA	Mixed <= Intestinal	0.955298	273.929	80.5385	0.294013	-1.76605	0.992244	NA	Diffuse <= Mixed
LINC01393	0.107797	51.1786	11.875	0.232031	-2.10761	0.815729	NA	Intestinal <= Diffuse	0.45385	11.875	15.0769	1.26964	0.344415	0.800042	NA	Intestinal <= Mixed	0.584303	51.1786	15.0769	0.294594	-1.7632	0.800076	NA	Mixed <= Diffuse
OR52N2	0.551956	2.60714	1.91667	0.73516	-0.44387	0.896252	NA	Intestinal <= Diffuse	0.639145	1.91667	0.769231	0.401338	-1.31711	0.871793	NA	Mixed <= Intestinal	0.316451	2.60714	0.769231	0.295047	-1.76098	0.640124	NA	Mixed <= Diffuse
LOC100132172	0.266643	1.82143	1.16667	0.640523	-0.642678	0.815729	NA	Intestinal <= Diffuse	0.842828	1.16667	0.538462	0.461538	-1.11548	0.951839	NA	Mixed <= Intestinal	0.264837	1.82143	0.538462	0.295626	-1.75816	0.5846	NA	Mixed <= Diffuse
IL24	0.278756	856.786	313.208	0.365562	-1.45181	0.815729	NA	Intestinal <= Diffuse	0.373009	313.208	253.385	0.808997	-0.305794	0.777873	NA	Intestinal <= Mixed	1	856.786	253.385	0.295739	-1.75761	1	NA	Mixed <=> Diffuse
TMEM114	0.215582	0.642857	0.0833333	0.12963	-2.94753	0.815729	NA	Intestinal <= Diffuse	0.0281622	0.0833333	1.38462	16.6154	4.05445	0.703204	NA	Intestinal < Mixed	0.265401	0.642857	1.38462	2.15385	1.10692	0.585164	NA	Diffuse <= Mixed
C17orf64	0.910787	1.03571	0.583333	0.563218	-0.828234	0.989862	NA	Diffuse <= Intestinal	0.243902	0.583333	0.307692	0.527473	-0.922832	0.72676	NA	Mixed <= Intestinal	0.295093	1.03571	0.307692	0.297082	-1.75107	0.61945	NA	Mixed <= Diffuse
MIR3065	0.928232	1.03571	0.708333	0.683908	-0.548126	0.989862	NA	Diffuse <= Intestinal	0.713468	0.708333	0.307692	0.434389	-1.20294	0.889652	NA	Mixed <= Intestinal	0.847423	1.03571	0.307692	0.297082	-1.75107	0.94195	NA	Mixed <= Diffuse
BIVM-ERCC5	0.730482	1.03571	1	0.965517	-0.0506261	0.961996	NA	Intestinal <= Diffuse	0.41366	1	0.307692	0.307692	-1.70044	0.800042	NA	Mixed <= Intestinal	0.257173	1.03571	0.307692	0.297082	-1.75107	0.576713	NA	Mixed <= Diffuse
TACR2	0.912296	985.571	408.833	0.414819	-1.26945	0.989862	NA	Diffuse <= Intestinal	0.171207	408.833	293.538	0.717991	-0.477963	0.703204	NA	Intestinal <= Mixed	0.183221	985.571	293.538	0.297836	-1.74741	0.492495	NA	Diffuse <= Mixed
BEX1	0.875989	238.464	163.625	0.686161	-0.54338	0.989862	NA	Diffuse <= Intestinal	0.836143	163.625	71.0769	0.434389	-1.20294	0.947848	NA	Intestinal <= Mixed	0.604228	238.464	71.0769	0.298061	-1.74632	0.807185	NA	Diffuse <= Mixed
LOC646112	0.508146	1.28571	0.458333	0.356481	-1.4881	0.879003	NA	Intestinal <= Diffuse	0.555039	0.458333	0.384615	0.839161	-0.252981	0.830291	NA	Intestinal <= Mixed	1	1.28571	0.384615	0.299145	-1.74108	1	NA	Diffuse <=> Mixed
RHBDF1P1	0.41508	6.42857	2.95833	0.460185	-1.11971	0.840951	NA	Intestinal <= Diffuse	0.879706	2.95833	1.92308	0.650054	-0.621368	0.970059	NA	Mixed <= Intestinal	0.405821	6.42857	1.92308	0.299145	-1.74108	0.711713	NA	Mixed <= Diffuse
ACTL8	0.0245518	4.67857	58.4583	12.4949	3.64327	0.815729	NA	Diffuse < Intestinal	0.721644	58.4583	49.6154	0.848731	-0.236621	0.893198	NA	Mixed <= Intestinal	0.103837	4.67857	49.6154	10.6048	3.40665	0.41438	NA	Diffuse <= Mixed
LINC01854	0.518316	0.321429	0.583333	1.81481	0.859822	0.882866	NA	Diffuse <= Intestinal	0.0468133	0.583333	9.53846	16.3516	4.03136	0.703204	NA	Intestinal < Mixed	0.0103439	0.321429	9.53846	29.6752	4.89119	0.196275	NA	Diffuse < Mixed
RPL10AP11	0.502191	3.07143	1.33333	0.434109	-1.20387	0.879003	NA	Intestinal <= Diffuse	0.133391	1.33333	0.923077	0.692308	-0.530515	0.703204	NA	Mixed <= Intestinal	0.0621604	3.07143	0.923077	0.300537	-1.73439	0.333904	NA	Mixed <= Diffuse
FTH1P2	0.708686	1.78571	1.41667	0.793333	-0.334001	0.951531	NA	Intestinal <= Diffuse	0.643809	1.41667	0.538462	0.38009	-1.39559	0.871793	NA	Mixed <= Intestinal	0.43439	1.78571	0.538462	0.301538	-1.72959	0.731715	NA	Mixed <= Diffuse
RNU6-262P	0.831246	2.03571	1.29167	0.634503	-0.656301	0.988691	NA	Intestinal <= Diffuse	0.328751	1.29167	0.615385	0.476427	-1.06967	0.753473	NA	Mixed <= Intestinal	0.292162	2.03571	0.615385	0.302294	-1.72597	0.616646	NA	Mixed <= Diffuse
MTND1P14	0.0712164	0.107143	1.125	10.5	3.39232	0.815729	NA	Diffuse <= Intestinal	0.138196	1.125	3.07692	2.73504	1.45156	0.703204	NA	Intestinal <= Mixed	0.00174095	0.107143	3.07692	28.7179	4.84388	0.150108	NA	Diffuse < Mixed
RPL23AP67	0.857066	2.53571	3	1.1831	0.24257	0.989862	NA	Diffuse <= Intestinal	0.359522	3	0.769231	0.25641	-1.96347	0.774159	NA	Mixed <= Intestinal	0.447973	2.53571	0.769231	0.303359	-1.7209	0.744006	NA	Mixed <= Diffuse
PGM5-AS1	0.92684	131.536	136.292	1.03616	0.0512428	0.989862	NA	Intestinal <= Diffuse	1	136.292	39.9231	0.292924	-1.7714	1	NA	Intestinal <=> Mixed	0.877474	131.536	39.9231	0.303515	-1.72016	0.955909	NA	Mixed <= Diffuse
GRM7	0.38663	9.35714	8.5	0.908397	-0.138605	0.821307	NA	Intestinal <= Diffuse	0.82575	8.5	2.84615	0.334842	-1.57845	0.944004	NA	Mixed <= Intestinal	0.4337	9.35714	2.84615	0.304169	-1.71705	0.730797	NA	Mixed <= Diffuse
LIMS3	0.877313	3.28571	1.79167	0.54529	-0.874905	0.989862	NA	Intestinal <= Diffuse	0.0790509	1.79167	1	0.55814	-0.841302	0.703204	NA	Mixed <= Intestinal	0.0861467	3.28571	1	0.304348	-1.71621	0.381264	NA	Mixed <= Diffuse
GAGE2A	0.0549998	1.10714	8.29167	7.48925	2.90482	0.815729	NA	Diffuse <= Intestinal	0.0765142	8.29167	31.3846	3.78508	1.92032	0.703204	NA	Intestinal <= Mixed	0.000736159	1.10714	31.3846	28.3474	4.82514	0.138517	NA	Diffuse < Mixed
LINC02470	0.0627163	169.036	22.1667	0.131136	-2.93086	0.815729	NA	Intestinal <= Diffuse	0.261959	22.1667	51.9231	2.34239	1.22798	0.732756	NA	Intestinal <= Mixed	0.800628	169.036	51.9231	0.307172	-1.70288	0.916416	NA	Mixed <= Diffuse
ATP4A	0.985342	7169.25	2203.75	0.307389	-1.70186	0.998139	NA	Intestinal <= Diffuse	0.545126	2203.75	2205.15	1.00064	0.000918742	0.823486	NA	Mixed <= Intestinal	0.594154	7169.25	2205.15	0.307585	-1.70094	0.804164	NA	Mixed <= Diffuse
KRT38	0.649644	0.75	0.0416667	0.0555556	-4.16993	0.935906	NA	Intestinal <= Diffuse	0.655289	0.0416667	0.230769	5.53846	2.46949	0.871793	NA	Intestinal <= Mixed	0.975253	0.75	0.230769	0.307692	-1.70044	1	NA	Diffuse <= Mixed
RPS26P49	0.209115	0.5	0.0416667	0.0833333	-3.58496	0.815729	NA	Intestinal <= Diffuse	0.655289	0.0416667	0.153846	3.69231	1.88452	0.871793	NA	Intestinal <= Mixed	0.537868	0.5	0.153846	0.307692	-1.70044	0.767999	NA	Mixed <= Diffuse
SNORA70E	0.209115	0.5	0.0416667	0.0833333	-3.58496	0.815729	NA	Intestinal <= Diffuse	0.655289	0.0416667	0.153846	3.69231	1.88452	0.871793	NA	Intestinal <= Mixed	0.537868	0.5	0.153846	0.307692	-1.70044	0.767999	NA	Mixed <= Diffuse
RN7SL255P	0.215732	0.75	0.0833333	0.111111	-3.16993	0.815729	NA	Intestinal <= Diffuse	0.267418	0.0833333	0.230769	2.76923	1.46949	0.736713	NA	Intestinal <= Mixed	1	0.75	0.230769	0.307692	-1.70044	1	NA	Mixed <=> Diffuse
IGHD2-2	0.649644	0.25	0.0416667	0.166667	-2.58496	0.935906	NA	Intestinal <= Diffuse	0.684743	0.0416667	0.0769231	1.84615	0.884523	0.881496	NA	Intestinal <= Mixed	1	0.25	0.0769231	0.307692	-1.70044	1	NA	Diffuse <=> Mixed
LOC101927575	0.102754	0.5	0.0833333	0.166667	-2.58496	0.815729	NA	Intestinal <= Diffuse	0.53468	0.0833333	0.153846	1.84615	0.884523	0.821071	NA	Intestinal <= Mixed	0.43784	0.5	0.153846	0.307692	-1.70044	0.736668	NA	Mixed <= Diffuse
DNAAF6	0.602735	0.5	0.125	0.25	-2	0.917291	NA	Diffuse <= Intestinal	0.829896	0.125	0.153846	1.23077	0.29956	0.947634	NA	Intestinal <= Mixed	0.496369	0.5	0.153846	0.307692	-1.70044	0.764433	NA	Diffuse <= Mixed
RNU6-1046P	0.911233	1.75	0.458333	0.261905	-1.93289	0.989862	NA	Intestinal <= Diffuse	0.658188	0.458333	0.538462	1.17483	0.232446	0.872412	NA	Intestinal <= Mixed	0.715295	1.75	0.538462	0.307692	-1.70044	0.868518	NA	Diffuse <= Mixed
SMIM34A	0.39303	0.25	0.0833333	0.333333	-1.58496	0.826661	NA	Intestinal <= Diffuse	0.714919	0.0833333	0.0769231	0.923077	-0.115477	0.889652	NA	Intestinal <= Mixed	0.744044	0.25	0.0769231	0.307692	-1.70044	0.886431	NA	Mixed <= Diffuse
MPTX1	0.920862	0.25	0.0833333	0.333333	-1.58496	0.989862	NA	Diffuse <= Intestinal	0.973169	0.0833333	0.0769231	0.923077	-0.115477	0.999596	NA	Mixed <= Intestinal	1	0.25	0.0769231	0.307692	-1.70044	1	NA	Diffuse <=> Mixed
RN7SL786P	0.952481	0.25	0.0833333	0.333333	-1.58496	0.989862	NA	Diffuse <= Intestinal	0.973169	0.0833333	0.0769231	0.923077	-0.115477	0.999596	NA	Mixed <= Intestinal	1	0.25	0.0769231	0.307692	-1.70044	1	NA	Diffuse <=> Mixed
RNU6-729P	0.760344	0.5	0.166667	0.333333	-1.58496	0.970388	NA	Intestinal <= Diffuse	0.615812	0.166667	0.153846	0.923077	-0.115477	0.861212	NA	Intestinal <= Mixed	0.767338	0.5	0.153846	0.307692	-1.70044	0.897952	NA	Diffuse <= Mixed
FRG1-DT	0.990077	2	0.708333	0.354167	-1.4975	0.999222	NA	Diffuse <= Intestinal	0.983128	0.708333	0.615385	0.868778	-0.20294	1	NA	Mixed <= Intestinal	0.953699	2	0.615385	0.307692	-1.70044	0.992244	NA	Mixed <= Diffuse
RPL6P7	0.206792	2.75	1	0.363636	-1.45943	0.815729	NA	Intestinal <= Diffuse	0.41562	1	0.846154	0.846154	-0.241008	0.800042	NA	Intestinal <= Mixed	0.770047	2.75	0.846154	0.307692	-1.70044	0.898197	NA	Mixed <= Diffuse
KRT18P13	0.618518	2.25	0.875	0.388889	-1.36257	0.924978	NA	Intestinal <= Diffuse	0.895562	0.875	0.692308	0.791209	-0.33787	0.976236	NA	Intestinal <= Mixed	0.832672	2.25	0.692308	0.307692	-1.70044	0.933889	NA	Mixed <= Diffuse
TBC1D3P2	0.386115	0.25	0.125	0.5	-1	0.821106	NA	Intestinal <= Diffuse	0.678934	0.125	0.0769231	0.615385	-0.70044	0.881496	NA	Mixed <= Intestinal	0.283683	0.25	0.0769231	0.307692	-1.70044	0.606374	NA	Mixed <= Diffuse
FAM240C	0.828433	0.25	0.166667	0.666667	-0.584963	0.988691	NA	Intestinal <= Diffuse	0.657809	0.166667	0.0769231	0.461538	-1.11548	0.872412	NA	Mixed <= Intestinal	0.537648	0.25	0.0769231	0.307692	-1.70044	0.767975	NA	Mixed <= Diffuse
OR4F29	0.631118	0.25	0.166667	0.666667	-0.584963	0.930016	NA	Diffuse <= Intestinal	0.468411	0.166667	0.0769231	0.461538	-1.11548	0.800042	NA	Mixed <= Intestinal	0.744004	0.25	0.0769231	0.307692	-1.70044	0.886431	NA	Mixed <= Diffuse
RNU6-236P	0.415411	0.25	0.166667	0.666667	-0.584963	0.840951	NA	Intestinal <= Diffuse	0.714919	0.166667	0.0769231	0.461538	-1.11548	0.889652	NA	Intestinal <= Mixed	0.744044	0.25	0.0769231	0.307692	-1.70044	0.886431	NA	Mixed <= Diffuse
RPL27P10	0.666114	0.25	0.166667	0.666667	-0.584963	0.939217	NA	Intestinal <= Diffuse	0.714919	0.166667	0.0769231	0.461538	-1.11548	0.889652	NA	Intestinal <= Mixed	1	0.25	0.0769231	0.307692	-1.70044	1	NA	Diffuse <=> Mixed
EEF1B2P1	0.887082	3.5	2.58333	0.738095	-0.438121	0.989862	NA	Intestinal <= Diffuse	0.519803	2.58333	1.07692	0.416873	-1.26232	0.811446	NA	Mixed <= Intestinal	0.441857	3.5	1.07692	0.307692	-1.70044	0.73965	NA	Mixed <= Diffuse
OR4F16	0.403846	0.25	0.208333	0.833333	-0.263034	0.833588	NA	Diffuse <= Intestinal	0.319119	0.208333	0.0769231	0.369231	-1.43741	0.742305	NA	Mixed <= Intestinal	0.744004	0.25	0.0769231	0.307692	-1.70044	0.886431	NA	Mixed <= Diffuse
ELOBP4	0.905131	0.25	0.208333	0.833333	-0.263034	0.989862	NA	Diffuse <= Intestinal	0.946411	0.208333	0.0769231	0.369231	-1.43741	0.992302	NA	Mixed <= Intestinal	1	0.25	0.0769231	0.307692	-1.70044	1	NA	Diffuse <=> Mixed
OR4K2	0.876909	0.25	0.25	1	0	0.989862	NA	Intestinal <= Diffuse	0.657809	0.25	0.0769231	0.307692	-1.70044	0.872412	NA	Mixed <= Intestinal	0.553718	0.25	0.0769231	0.307692	-1.70044	0.782011	NA	Mixed <= Diffuse
RNU6-937P	0.876909	0.25	0.25	1	0	0.989862	NA	Intestinal <= Diffuse	0.657809	0.25	0.0769231	0.307692	-1.70044	0.872412	NA	Mixed <= Intestinal	0.553718	0.25	0.0769231	0.307692	-1.70044	0.782011	NA	Mixed <= Diffuse
LINC02511	0.396444	0.5	0.5	1	0	0.827989	NA	Diffuse <= Intestinal	0.333465	0.5	0.153846	0.307692	-1.70044	0.754269	NA	Mixed <= Intestinal	0.744044	0.5	0.153846	0.307692	-1.70044	0.886431	NA	Mixed <= Diffuse
TRBD1	0.0671518	0.5	0.541667	1.08333	0.115477	0.815729	NA	Intestinal <= Diffuse	0.872208	0.541667	0.153846	0.284024	-1.81592	0.964703	NA	Intestinal <= Mixed	0.165174	0.5	0.153846	0.307692	-1.70044	0.472224	NA	Mixed <= Diffuse
PTCD2P2	0.194671	0.5	0.583333	1.16667	0.222392	0.815729	NA	Diffuse <= Intestinal	0.464305	0.583333	0.153846	0.263736	-1.92283	0.800042	NA	Mixed <= Intestinal	0.729757	0.5	0.153846	0.307692	-1.70044	0.876229	NA	Diffuse <= Mixed
EGFL8	0.618816	0.25	0.333333	1.33333	0.415037	0.924978	NA	Intestinal <= Diffuse	0.657809	0.333333	0.0769231	0.230769	-2.11548	0.872412	NA	Mixed <= Intestinal	0.386022	0.25	0.0769231	0.307692	-1.70044	0.693127	NA	Mixed <= Diffuse
RNU6-858P	0.541823	0.5	0.666667	1.33333	0.415037	0.89233	NA	Diffuse <= Intestinal	0.914687	0.666667	0.153846	0.230769	-2.11548	0.982144	NA	Intestinal <= Mixed	0.496369	0.5	0.153846	0.307692	-1.70044	0.764433	NA	Diffuse <= Mixed
RN7SL477P	0.80371	0.5	0.666667	1.33333	0.415037	0.982626	NA	Diffuse <= Intestinal	0.823413	0.666667	0.153846	0.230769	-2.11548	0.942048	NA	Mixed <= Intestinal	1	0.5	0.153846	0.307692	-1.70044	1	NA	Diffuse <=> Mixed
RPL7P38	0.930609	1	1.45833	1.45833	0.544321	0.989862	NA	Intestinal <= Diffuse	0.286334	1.45833	0.307692	0.210989	-2.24476	0.736713	NA	Mixed <= Intestinal	0.20927	1	0.307692	0.307692	-1.70044	0.523554	NA	Mixed <= Diffuse
IGHEP1	0.988882	0.25	0.375	1.5	0.584963	0.999222	NA	Intestinal <= Diffuse	0.437348	0.375	0.0769231	0.205128	-2.2854	0.800042	NA	Mixed <= Intestinal	0.386022	0.25	0.0769231	0.307692	-1.70044	0.693127	NA	Mixed <= Diffuse
MIR337	0.52997	0.25	0.375	1.5	0.584963	0.8872	NA	Diffuse <= Intestinal	0.636798	0.375	0.0769231	0.205128	-2.2854	0.871543	NA	Mixed <= Intestinal	1	0.25	0.0769231	0.307692	-1.70044	1	NA	Diffuse <=> Mixed
LINC01883	0.463763	0.75	1.58333	2.11111	1.078	0.867273	NA	Diffuse <= Intestinal	0.401261	1.58333	0.230769	0.145749	-2.77844	0.800042	NA	Mixed <= Intestinal	0.732361	0.75	0.230769	0.307692	-1.70044	0.877965	NA	Mixed <= Diffuse
RPS19P2	0.714729	0.25	0.583333	2.33333	1.22239	0.95564	NA	Diffuse <= Intestinal	0.421864	0.583333	0.0769231	0.131868	-2.92283	0.800042	NA	Mixed <= Intestinal	0.537648	0.25	0.0769231	0.307692	-1.70044	0.767975	NA	Mixed <= Diffuse
RPL7P12	0.426878	0.25	0.75	3	1.58496	0.846218	NA	Intestinal <= Diffuse	0.714919	0.75	0.0769231	0.102564	-3.2854	0.889652	NA	Intestinal <= Mixed	0.764603	0.25	0.0769231	0.307692	-1.70044	0.897626	NA	Mixed <= Diffuse
MIR4710	0.506797	0.25	0.833333	3.33333	1.73697	0.879003	NA	Diffuse <= Intestinal	0.615956	0.833333	0.0769231	0.0923077	-3.43741	0.861212	NA	Mixed <= Intestinal	1	0.25	0.0769231	0.307692	-1.70044	1	NA	Diffuse <=> Mixed
UPK1A-AS1	0.540786	0.75	2.70833	3.61111	1.85244	0.89233	NA	Diffuse <= Intestinal	0.26256	2.70833	0.230769	0.0852071	-3.55288	0.732756	NA	Mixed <= Intestinal	0.497761	0.75	0.230769	0.307692	-1.70044	0.764433	NA	Mixed <= Diffuse
LPGAT1-AS1	0.251667	0.25	1.70833	6.83333	2.77259	0.815729	NA	Diffuse <= Intestinal	0.121669	1.70833	0.0769231	0.0450281	-4.47303	0.703204	NA	Mixed <= Intestinal	0.398155	0.25	0.0769231	0.307692	-1.70044	0.703724	NA	Mixed <= Diffuse
GAGE2B	0.0549998	1.10714	8.29167	7.48925	2.90482	0.815729	NA	Diffuse <= Intestinal	0.0765142	8.29167	31.3846	3.78508	1.92032	0.703204	NA	Intestinal <= Mixed	0.000736159	1.10714	31.3846	28.3474	4.82514	0.138517	NA	Diffuse < Mixed
AP3B2	0.491215	300.821	71.875	0.238929	-2.06535	0.875406	NA	Intestinal <= Diffuse	0.848598	71.875	93.0769	1.29498	0.372933	0.953941	NA	Mixed <= Intestinal	0.623823	300.821	93.0769	0.309409	-1.69241	0.814554	NA	Mixed <= Diffuse
PKD1L2	0.270608	329	106.5	0.323708	-1.62723	0.815729	NA	Diffuse <= Intestinal	0.738238	106.5	101.923	0.957024	-0.0633727	0.901963	NA	Mixed <= Intestinal	0.594443	329	101.923	0.309797	-1.69061	0.804164	NA	Diffuse <= Mixed
CT75	0.337234	21.7857	11.7083	0.537432	-0.895847	0.815729	NA	Intestinal <= Diffuse	0.404722	11.7083	6.76923	0.578155	-0.790472	0.800042	NA	Mixed <= Intestinal	0.125261	21.7857	6.76923	0.310719	-1.68632	0.451316	NA	Mixed <= Diffuse
LMX1A	0.883172	3.21429	7.875	2.45	1.29278	0.989862	NA	Intestinal <= Diffuse	0.207368	7.875	1	0.126984	-2.97728	0.707776	NA	Mixed <= Intestinal	0.149135	3.21429	1	0.311111	-1.6845	0.464466	NA	Mixed <= Diffuse
STAR	0.0622369	81.0714	19.9583	0.246182	-2.0222	0.815729	NA	Intestinal <= Diffuse	0.278851	19.9583	25.2308	1.26417	0.338193	0.736713	NA	Intestinal <= Mixed	0.465727	81.0714	25.2308	0.311217	-1.68401	0.757727	NA	Mixed <= Diffuse
SYNM	0.695541	11865.4	5402.62	0.455328	-1.13502	0.948859	NA	Intestinal <= Diffuse	0.352801	5402.62	3695.08	0.683941	-0.548056	0.766755	NA	Intestinal <= Mixed	0.413442	11865.4	3695.08	0.311417	-1.68308	0.716415	NA	Diffuse <= Mixed
MIR4296	0.705818	2.71429	3.625	1.33553	0.417408	0.951531	NA	Diffuse <= Intestinal	0.0957413	3.625	0.846154	0.233422	-2.09899	0.703204	NA	Mixed <= Intestinal	0.143119	2.71429	0.846154	0.311741	-1.68158	0.464466	NA	Mixed <= Diffuse
GAGE8	0.0549998	1.10714	8.29167	7.48925	2.90482	0.815729	NA	Diffuse <= Intestinal	0.0765142	8.29167	31.3846	3.78508	1.92032	0.703204	NA	Intestinal <= Mixed	0.000736159	1.10714	31.3846	28.3474	4.82514	0.138517	NA	Diffuse < Mixed
CYP2D7	0.215582	1.71429	0.0416667	0.0243056	-5.36257	0.815729	NA	Intestinal <= Diffuse	0.0766144	0.0416667	0.538462	12.9231	3.69188	0.703204	NA	Intestinal <= Mixed	0.535356	1.71429	0.538462	0.314103	-1.67069	0.767975	NA	Diffuse <= Mixed
SNORD62A	0.606665	1.71429	0.916667	0.534722	-0.903138	0.918561	NA	Intestinal <= Diffuse	0.598685	0.916667	0.538462	0.587413	-0.767554	0.853181	NA	Mixed <= Intestinal	0.379849	1.71429	0.538462	0.314103	-1.67069	0.690723	NA	Mixed <= Diffuse
ITGAD	0.569258	104.286	54.4583	0.522203	-0.937317	0.902502	NA	Intestinal <= Diffuse	0.848562	54.4583	32.7692	0.60173	-0.732811	0.953941	NA	Mixed <= Intestinal	0.457605	104.286	32.7692	0.314226	-1.67013	0.753073	NA	Mixed <= Diffuse
XKR7	0.260092	49.1786	12.4167	0.252481	-1.98575	0.815729	NA	Intestinal <= Diffuse	0.651658	12.4167	15.4615	1.24522	0.316406	0.871793	NA	Intestinal <= Mixed	0.76755	49.1786	15.4615	0.314396	-1.66935	0.897952	NA	Mixed <= Diffuse
DES	0.652911	87207.6	28722	0.329352	-1.6023	0.935906	NA	Intestinal <= Diffuse	0.245525	28722	27471.8	0.956471	-0.0642064	0.72676	NA	Intestinal <= Mixed	0.352602	87207.6	27471.8	0.315016	-1.6665	0.662086	NA	Diffuse <= Mixed
GET1-SH3BGR	0.305684	2.67857	1.33333	0.497778	-1.00643	0.815729	NA	Intestinal <= Diffuse	0.73048	1.33333	0.846154	0.634615	-0.656046	0.898256	NA	Mixed <= Intestinal	0.245386	2.67857	0.846154	0.315897	-1.66247	0.561539	NA	Mixed <= Diffuse
RPS20P20	0.114076	0.0357143	0.291667	8.16667	3.02975	0.815729	NA	Diffuse <= Intestinal	0.117137	0.291667	1	3.42857	1.77761	0.703204	NA	Intestinal <= Mixed	0.00327825	0.0357143	1	28	4.80735	0.15761	NA	Diffuse < Mixed
OVOS2	0.566115	24.7143	18.0417	0.73001	-0.454013	0.902079	NA	Diffuse <= Intestinal	0.267189	18.0417	7.84615	0.434891	-1.20128	0.736713	NA	Mixed <= Intestinal	0.591669	24.7143	7.84615	0.317474	-1.65529	0.804164	NA	Mixed <= Diffuse
BEST2	0.609656	4.35714	3.20833	0.736339	-0.441558	0.920996	NA	Intestinal <= Diffuse	0.32761	3.20833	1.38462	0.431568	-1.21234	0.75141	NA	Mixed <= Intestinal	0.169529	4.35714	1.38462	0.317781	-1.6539	0.475449	NA	Mixed <= Diffuse
LOC359819	0.147413	25.8571	10.125	0.391575	-1.35264	0.815729	NA	Diffuse <= Intestinal	0.840415	10.125	8.23077	0.812915	-0.298823	0.949752	NA	Intestinal <= Mixed	0.167622	25.8571	8.23077	0.318317	-1.65146	0.472296	NA	Diffuse <= Mixed
LYZL4	0.427786	1.92857	2.79167	1.44753	0.533594	0.846218	NA	Intestinal <= Diffuse	1	2.79167	0.615385	0.220436	-2.18157	1	NA	Intestinal <=> Mixed	0.398052	1.92857	0.615385	0.319088	-1.64797	0.703724	NA	Mixed <= Diffuse
MTCO3P21	0.404174	0.964286	0.5	0.518519	-0.947533	0.833588	NA	Intestinal <= Diffuse	0.714919	0.5	0.307692	0.615385	-0.70044	0.889652	NA	Intestinal <= Mixed	0.785556	0.964286	0.307692	0.319088	-1.64797	0.908847	NA	Mixed <= Diffuse
LINC01624	0.545742	0.964286	0.958333	0.993827	-0.00893312	0.893687	NA	Intestinal <= Diffuse	0.842806	0.958333	0.307692	0.32107	-1.63904	0.951839	NA	Mixed <= Intestinal	0.416561	0.964286	0.307692	0.319088	-1.64797	0.716654	NA	Mixed <= Diffuse
OTOGL	0.270598	126.107	39.4167	0.312565	-1.67777	0.815729	NA	Intestinal <= Diffuse	1	39.4167	40.3077	1.02261	0.0322494	1	NA	Intestinal <=> Mixed	0.44091	126.107	40.3077	0.319631	-1.64552	0.738842	NA	Mixed <= Diffuse
CYP4A22	0.977231	3.60714	4.875	1.35149	0.434546	0.994696	NA	Intestinal <= Diffuse	0.387123	4.875	1.15385	0.236686	-2.07895	0.788396	NA	Mixed <= Intestinal	0.161177	3.60714	1.15385	0.319878	-1.64441	0.467053	NA	Mixed <= Diffuse
LINC00485	0.219213	1.67857	0.25	0.148936	-2.74723	0.815729	NA	Intestinal <= Diffuse	0.788838	0.25	0.538462	2.15385	1.10692	0.924296	NA	Intestinal <= Mixed	0.47389	1.67857	0.538462	0.320786	-1.64032	0.764433	NA	Mixed <= Diffuse
GRIFIN	0.113899	3.35714	1.875	0.558511	-0.840343	0.815729	NA	Intestinal <= Diffuse	0.770024	1.875	1.07692	0.574359	-0.799975	0.916919	NA	Mixed <= Intestinal	0.0734143	3.35714	1.07692	0.320786	-1.64032	0.359571	NA	Mixed <= Diffuse
CCDC60	0.127387	74.9643	40	0.533587	-0.906203	0.815729	NA	Diffuse <= Intestinal	0.3886	40	24.0769	0.601923	-0.732349	0.789277	NA	Mixed <= Intestinal	0.524118	74.9643	24.0769	0.321179	-1.63855	0.764433	NA	Diffuse <= Mixed
LINC00671	0.297718	26.7857	8.75	0.326667	-1.61411	0.815729	NA	Intestinal <= Diffuse	0.236947	8.75	8.61538	0.984615	-0.0223678	0.720136	NA	Intestinal <= Mixed	0.810224	26.7857	8.61538	0.321641	-1.63648	0.921515	NA	Diffuse <= Mixed
MIR4511	0.25865	0.714286	0.0833333	0.116667	-3.09954	0.815729	NA	Intestinal <= Diffuse	1	0.0833333	0.230769	2.76923	1.46949	1	NA	Intestinal <=> Mixed	0.374031	0.714286	0.230769	0.323077	-1.63005	0.684144	NA	Mixed <= Diffuse
MIR2355	0.173164	0.714286	0.375	0.525	-0.929611	0.815729	NA	Diffuse <= Intestinal	0.709229	0.375	0.230769	0.615385	-0.70044	0.889652	NA	Mixed <= Intestinal	0.446156	0.714286	0.230769	0.323077	-1.63005	0.741522	NA	Diffuse <= Mixed
MIR6813	0.138736	0.714286	0.416667	0.583333	-0.777608	0.815729	NA	Intestinal <= Diffuse	0.679491	0.416667	0.230769	0.553846	-0.852443	0.881496	NA	Mixed <= Intestinal	0.118008	0.714286	0.230769	0.323077	-1.63005	0.439333	NA	Mixed <= Diffuse
HEPACAM	0.679949	5.71429	4.04167	0.707292	-0.499623	0.945182	NA	Intestinal <= Diffuse	0.718594	4.04167	1.84615	0.45678	-1.13043	0.890188	NA	Mixed <= Intestinal	0.415926	5.71429	1.84615	0.323077	-1.63005	0.716654	NA	Mixed <= Diffuse
RPL21P34	0.415579	0.714286	0.833333	1.16667	0.222392	0.840951	NA	Diffuse <= Intestinal	0.452384	0.833333	0.230769	0.276923	-1.85244	0.800042	NA	Mixed <= Intestinal	0.963652	0.714286	0.230769	0.323077	-1.63005	0.996379	NA	Mixed <= Diffuse
RPS20P6	0.718377	1.42857	1.75	1.225	0.292782	0.95669	NA	Intestinal <= Diffuse	0.692293	1.75	0.461538	0.263736	-1.92283	0.883761	NA	Mixed <= Intestinal	0.439098	1.42857	0.461538	0.323077	-1.63005	0.738293	NA	Mixed <= Diffuse
MIR3177	0.736124	0.714286	1.66667	2.33333	1.22239	0.961996	NA	Diffuse <= Intestinal	0.236648	1.66667	0.230769	0.138462	-2.85244	0.720136	NA	Mixed <= Intestinal	0.249596	0.714286	0.230769	0.323077	-1.63005	0.566893	NA	Mixed <= Diffuse
ADGRG4	0.507529	26.3214	21.6667	0.823157	-0.280761	0.879003	NA	Diffuse <= Intestinal	0.566833	21.6667	8.53846	0.394083	-1.34343	0.833639	NA	Mixed <= Intestinal	0.859364	26.3214	8.53846	0.324392	-1.62419	0.946137	NA	Diffuse <= Mixed
OR2A20P	0.745768	2.60714	3.54167	1.35845	0.441959	0.966155	NA	Diffuse <= Intestinal	0.125784	3.54167	0.846154	0.238914	-2.06544	0.703204	NA	Mixed <= Intestinal	0.192636	2.60714	0.846154	0.324552	-1.62348	0.501648	NA	Mixed <= Diffuse
VRTN	0.477959	59.4286	17.4167	0.293069	-1.77069	0.869895	NA	Diffuse <= Intestinal	0.565793	17.4167	19.3077	1.10858	0.148707	0.833639	NA	Mixed <= Intestinal	0.931615	59.4286	19.3077	0.324889	-1.62198	0.980533	NA	Mixed <= Diffuse
CSH2	0.907803	1.89286	0.375	0.198113	-2.3356	0.989862	NA	Diffuse <= Intestinal	0.456896	0.375	0.615385	1.64103	0.714598	0.800042	NA	Intestinal <= Mixed	0.362071	1.89286	0.615385	0.325109	-1.62101	0.672622	NA	Diffuse <= Mixed
SLITRK1	0.913498	3.78571	32.2083	8.50786	3.0888	0.989862	NA	Intestinal <= Diffuse	0.882377	32.2083	1.23077	0.0382128	-4.7098	0.970059	NA	Mixed <= Intestinal	0.752006	3.78571	1.23077	0.325109	-1.62101	0.889102	NA	Mixed <= Diffuse
ELAVL3	0.318086	4.96429	1.95833	0.394484	-1.34196	0.815729	NA	Intestinal <= Diffuse	0.863639	1.95833	1.61538	0.824877	-0.277749	0.960004	NA	Mixed <= Intestinal	0.266891	4.96429	1.61538	0.325401	-1.61971	0.587851	NA	Mixed <= Diffuse
TRBV10-2	0.0813266	8.03571	2	0.248889	-2.00643	0.815729	NA	Intestinal <= Diffuse	0.898315	2	2.61538	1.30769	0.387023	0.976236	NA	Intestinal <= Mixed	0.251069	8.03571	2.61538	0.32547	-1.6194	0.567815	NA	Mixed <= Diffuse
SAXO1	0.50226	21.5	14.875	0.69186	-0.531447	0.879003	NA	Intestinal <= Diffuse	0.23208	14.875	7	0.470588	-1.08746	0.720136	NA	Mixed <= Intestinal	0.0582238	21.5	7	0.325581	-1.61891	0.327713	NA	Mixed <= Diffuse
PDE4DIPP4	0.456072	3.53571	2.875	0.813131	-0.29844	0.865658	NA	Intestinal <= Diffuse	0.560135	2.875	1.15385	0.401338	-1.31711	0.830291	NA	Mixed <= Intestinal	0.169264	3.53571	1.15385	0.32634	-1.61555	0.475449	NA	Mixed <= Diffuse
LOC100420052	0.765144	1.17857	0.833333	0.707071	-0.500074	0.971727	NA	Intestinal <= Diffuse	0.674965	0.833333	0.384615	0.461538	-1.11548	0.881496	NA	Mixed <= Intestinal	0.498012	1.17857	0.384615	0.32634	-1.61555	0.764433	NA	Mixed <= Diffuse
GAGE13	0.448459	0.392857	3.375	8.59091	3.10281	0.862518	NA	Diffuse <= Intestinal	0.14489	3.375	11	3.25926	1.70454	0.703204	NA	Intestinal <= Mixed	0.0273293	0.392857	11	28	4.80735	0.261657	NA	Diffuse < Mixed
OR56A5	0.721966	1.64286	0.25	0.152174	-2.71621	0.95669	NA	Intestinal <= Diffuse	0.399137	0.25	0.538462	2.15385	1.10692	0.800042	NA	Intestinal <= Mixed	0.684753	1.64286	0.538462	0.327759	-1.60929	0.851643	NA	Diffuse <= Mixed
GNAT1	0.311977	3.28571	2.33333	0.710145	-0.493815	0.815729	NA	Diffuse <= Intestinal	0.28184	2.33333	1.07692	0.461538	-1.11548	0.736713	NA	Mixed <= Intestinal	0.930524	3.28571	1.07692	0.327759	-1.60929	0.980533	NA	Mixed <= Diffuse
JPH3	0.479562	177.143	67.6667	0.381989	-1.3884	0.869895	NA	Diffuse <= Intestinal	0.936584	67.6667	58.1538	0.859416	-0.218571	0.989381	NA	Intestinal <= Mixed	0.384906	177.143	58.1538	0.328288	-1.60697	0.69181	NA	Diffuse <= Mixed
RNU6-955P	0.0261372	0.178571	1.95833	10.9667	3.45505	0.815729	NA	Diffuse < Intestinal	0.15432	1.95833	0.230769	0.11784	-3.0851	0.703204	NA	Mixed <= Intestinal	0.711477	0.178571	0.230769	1.29231	0.36995	0.867656	NA	Diffuse <= Mixed
H2AL1SP	0.270549	2.10714	1.375	0.652542	-0.615857	0.815729	NA	Intestinal <= Diffuse	0.675276	1.375	0.692308	0.503497	-0.989946	0.881496	NA	Mixed <= Intestinal	0.185066	2.10714	0.692308	0.328553	-1.6058	0.493021	NA	Mixed <= Diffuse
IGKV1-16	0.123389	24.7857	6	0.242075	-2.04647	0.815729	NA	Intestinal <= Diffuse	0.599641	6	8.15385	1.35897	0.442518	0.853181	NA	Intestinal <= Mixed	0.5044	24.7857	8.15385	0.328974	-1.60396	0.764433	NA	Mixed <= Diffuse
PDYN-AS1	0.512806	3.03571	2.16667	0.713725	-0.486559	0.882105	NA	Intestinal <= Diffuse	0.600816	2.16667	1	0.461538	-1.11548	0.853181	NA	Mixed <= Intestinal	0.271865	3.03571	1	0.329412	-1.60204	0.592564	NA	Mixed <= Diffuse
KCNJ18	0.981228	3.71429	0.583333	0.157051	-2.67069	0.99736	NA	Intestinal <= Diffuse	0.968438	0.583333	1.23077	2.10989	1.07717	0.999596	NA	Intestinal <= Mixed	0.957	3.71429	1.23077	0.331361	-1.59352	0.993717	NA	Diffuse <= Mixed
TAS2R1	0.593481	4.64286	0.791667	0.170513	-2.55205	0.913507	NA	Intestinal <= Diffuse	0.225742	0.791667	1.53846	1.94332	0.958523	0.717241	NA	Intestinal <= Mixed	0.407572	4.64286	1.53846	0.331361	-1.59352	0.713162	NA	Diffuse <= Mixed
ZNF32-AS3	0.756888	0.464286	0.125	0.269231	-1.89308	0.970359	NA	Intestinal <= Diffuse	0.829896	0.125	0.153846	1.23077	0.29956	0.947634	NA	Intestinal <= Mixed	0.981815	0.464286	0.153846	0.331361	-1.59352	1	NA	Mixed <= Diffuse
IL31	0.889248	2.32143	0.75	0.323077	-1.63005	0.989862	NA	Intestinal <= Diffuse	0.472101	0.75	0.769231	1.02564	0.0365259	0.800042	NA	Intestinal <= Mixed	0.535108	2.32143	0.769231	0.331361	-1.59352	0.767975	NA	Diffuse <= Mixed
LINC01413	0.537887	2.78571	0.916667	0.32906	-1.60358	0.89233	NA	Intestinal <= Diffuse	0.912017	0.916667	0.923077	1.00699	0.0100537	0.980522	NA	Intestinal <= Mixed	0.732556	2.78571	0.923077	0.331361	-1.59352	0.878093	NA	Mixed <= Diffuse
RNA5SP280	0.329547	0.464286	0.208333	0.448718	-1.15612	0.815729	NA	Intestinal <= Diffuse	0.973198	0.208333	0.153846	0.738462	-0.437405	0.999596	NA	Mixed <= Intestinal	0.399136	0.464286	0.153846	0.331361	-1.59352	0.703918	NA	Mixed <= Diffuse
RPL23AP57	0.877349	0.464286	0.291667	0.628205	-0.670692	0.989862	NA	Diffuse <= Intestinal	0.368803	0.291667	0.153846	0.527473	-0.922832	0.776905	NA	Mixed <= Intestinal	0.46034	0.464286	0.153846	0.331361	-1.59352	0.75625	NA	Mixed <= Diffuse
LINC01298	0.892534	1.39286	0.958333	0.688034	-0.539448	0.989862	NA	Diffuse <= Intestinal	0.308185	0.958333	0.461538	0.481605	-1.05408	0.736713	NA	Mixed <= Intestinal	0.372053	1.39286	0.461538	0.331361	-1.59352	0.681801	NA	Mixed <= Diffuse
BDP1	0.989733	0.464286	0.416667	0.897436	-0.156119	0.999222	NA	Intestinal <= Diffuse	0.333465	0.416667	0.153846	0.369231	-1.43741	0.754269	NA	Mixed <= Intestinal	0.3149	0.464286	0.153846	0.331361	-1.59352	0.637839	NA	Mixed <= Diffuse
MIR218-2	0.889425	0.464286	0.416667	0.897436	-0.156119	0.989862	NA	Diffuse <= Intestinal	0.615884	0.416667	0.153846	0.369231	-1.43741	0.861212	NA	Intestinal <= Mixed	0.462344	0.464286	0.153846	0.331361	-1.59352	0.75625	NA	Diffuse <= Mixed
VN1R87P	0.0248866	0.214286	2.33333	10.8889	3.44478	0.815729	NA	Diffuse < Intestinal	0.932636	2.33333	2.15385	0.923077	-0.115477	0.989381	NA	Mixed <= Intestinal	0.0568324	0.214286	2.15385	10.0513	3.32931	0.32623	NA	Diffuse <= Mixed
OR51B4	0.289707	0.464286	1.16667	2.51282	1.32931	0.815729	NA	Diffuse <= Intestinal	0.785137	1.16667	0.153846	0.131868	-2.92283	0.924296	NA	Mixed <= Intestinal	0.496369	0.464286	0.153846	0.331361	-1.59352	0.764433	NA	Diffuse <= Mixed
MIR6855	0.816976	0.464286	1.33333	2.87179	1.52195	0.985319	NA	Diffuse <= Intestinal	0.275206	1.33333	0.153846	0.115385	-3.11548	0.736713	NA	Mixed <= Intestinal	0.285104	0.464286	0.153846	0.331361	-1.59352	0.606887	NA	Mixed <= Diffuse
LOC647264	0.950631	0.464286	1.625	3.5	1.80735	0.989862	NA	Intestinal <= Diffuse	0.914687	1.625	0.153846	0.0946746	-3.40088	0.982144	NA	Intestinal <= Mixed	0.981781	0.464286	0.153846	0.331361	-1.59352	1	NA	Diffuse <= Mixed
H4C1	0.279376	0.464286	1.75	3.76923	1.91427	0.815729	NA	Diffuse <= Intestinal	0.364579	1.75	0.153846	0.0879121	-3.50779	0.776905	NA	Mixed <= Intestinal	1	0.464286	0.153846	0.331361	-1.59352	1	NA	Diffuse <=> Mixed
ZNF723	0.0593051	0.285714	2.75	9.625	3.26679	0.815729	NA	Diffuse <= Intestinal	0.254566	2.75	8	2.90909	1.54057	0.729968	NA	Intestinal <= Mixed	0.0050687	0.285714	8	28	4.80735	0.172469	NA	Diffuse < Mixed
SERPINB13	0.334175	22.5	1	0.0444444	-4.49185	0.815729	NA	Diffuse <= Intestinal	0.773919	1	7.46154	7.46154	2.89947	0.918228	NA	Intestinal <= Mixed	0.284203	22.5	7.46154	0.331624	-1.59238	0.606374	NA	Diffuse <= Mixed
NOX1	0.0636949	366.857	416.208	1.13452	0.182087	0.815729	NA	Diffuse <= Intestinal	0.0947334	416.208	121.769	0.292568	-1.77316	0.703204	NA	Mixed <= Intestinal	0.79002	366.857	121.769	0.331925	-1.59107	0.910713	NA	Mixed <= Diffuse
NRSN1	0.266354	9.03571	1.95833	0.216733	-2.20601	0.815729	NA	Intestinal <= Diffuse	0.33221	1.95833	3	1.53191	0.615336	0.754269	NA	Intestinal <= Mixed	0.902906	9.03571	3	0.332016	-1.59068	0.968776	NA	Mixed <= Diffuse
C12orf54	0.163784	5.78571	3.45833	0.597737	-0.742418	0.815729	NA	Intestinal <= Diffuse	0.852074	3.45833	1.92308	0.55607	-0.84666	0.95678	NA	Mixed <= Intestinal	0.139163	5.78571	1.92308	0.332384	-1.58908	0.464466	NA	Mixed <= Diffuse
KLK3	0.139308	20.3214	29.7083	1.46192	0.547866	0.815729	NA	Diffuse <= Intestinal	0.466876	29.7083	6.76923	0.227856	-2.1338	0.800042	NA	Mixed <= Intestinal	0.37218	20.3214	6.76923	0.333108	-1.58594	0.681952	NA	Diffuse <= Mixed
LOC105369614	0.746611	13.3929	11.9583	0.892889	-0.163447	0.966155	NA	Intestinal <= Diffuse	0.461291	11.9583	4.46154	0.37309	-1.4224	0.800042	NA	Mixed <= Intestinal	0.241752	13.3929	4.46154	0.333128	-1.58585	0.556386	NA	Mixed <= Diffuse
TRAV1-1	0.389895	13.3571	5.54167	0.414884	-1.26922	0.824465	NA	Intestinal <= Diffuse	0.585795	5.54167	4.46154	0.80509	-0.312779	0.844044	NA	Intestinal <= Mixed	0.71891	13.3571	4.46154	0.334019	-1.582	0.871978	NA	Mixed <= Diffuse
BRINP2	0.212512	9.14286	3.70833	0.405599	-1.30187	0.815729	NA	Intestinal <= Diffuse	0.971895	3.70833	3.07692	0.829732	-0.269283	0.999596	NA	Mixed <= Intestinal	0.280673	9.14286	3.07692	0.336538	-1.57116	0.603118	NA	Mixed <= Diffuse
CYP1A2	0.110197	0.0357143	0.666667	18.6667	4.22239	0.815729	NA	Diffuse <= Intestinal	0.341709	0.666667	1	1.5	0.584963	0.760009	NA	Intestinal <= Mixed	0.0136825	0.0357143	1	28	4.80735	0.213711	NA	Diffuse < Mixed
LOC102723655	0.814099	2.96429	2.08333	0.702811	-0.508791	0.985319	NA	Intestinal <= Diffuse	0.849098	2.08333	1	0.48	-1.05889	0.954004	NA	Mixed <= Intestinal	0.692651	2.96429	1	0.337349	-1.56768	0.856116	NA	Mixed <= Diffuse
LOC102723713	0.814099	2.96429	2.08333	0.702811	-0.508791	0.985319	NA	Intestinal <= Diffuse	0.849098	2.08333	1	0.48	-1.05889	0.954004	NA	Mixed <= Intestinal	0.692651	2.96429	1	0.337349	-1.56768	0.856116	NA	Mixed <= Diffuse
TP53TG3D	0.814099	2.96429	2.08333	0.702811	-0.508791	0.985319	NA	Intestinal <= Diffuse	0.849098	2.08333	1	0.48	-1.05889	0.954004	NA	Mixed <= Intestinal	0.692651	2.96429	1	0.337349	-1.56768	0.856116	NA	Mixed <= Diffuse
TP53TG3E	0.814099	2.96429	2.08333	0.702811	-0.508791	0.985319	NA	Intestinal <= Diffuse	0.849098	2.08333	1	0.48	-1.05889	0.954004	NA	Mixed <= Intestinal	0.692651	2.96429	1	0.337349	-1.56768	0.856116	NA	Mixed <= Diffuse
TP53TG3F	0.814099	2.96429	2.08333	0.702811	-0.508791	0.985319	NA	Intestinal <= Diffuse	0.849098	2.08333	1	0.48	-1.05889	0.954004	NA	Mixed <= Intestinal	0.692651	2.96429	1	0.337349	-1.56768	0.856116	NA	Mixed <= Diffuse
LIX1	0.652488	12.0714	8.04167	0.666174	-0.58603	0.935906	NA	Diffuse <= Intestinal	0.168955	8.04167	4.07692	0.506975	-0.980014	0.703204	NA	Mixed <= Intestinal	0.481966	12.0714	4.07692	0.337733	-1.56604	0.764433	NA	Mixed <= Diffuse
RNU6-1263P	0.907903	1.82143	0.958333	0.526144	-0.926471	0.989862	NA	Intestinal <= Diffuse	0.744525	0.958333	0.615385	0.64214	-0.639039	0.904285	NA	Mixed <= Intestinal	0.670438	1.82143	0.615385	0.337858	-1.56551	0.843114	NA	Mixed <= Diffuse
GTF2A1L	0.614885	5.46429	4.20833	0.770153	-0.376784	0.923082	NA	Diffuse <= Intestinal	0.123416	4.20833	1.84615	0.43869	-1.18873	0.703204	NA	Mixed <= Intestinal	0.234445	5.46429	1.84615	0.337858	-1.56551	0.551894	NA	Mixed <= Diffuse
FOXL2NB	0.786809	18.8214	22.125	1.17552	0.233301	0.978311	NA	Diffuse <= Intestinal	0.496244	22.125	6.38462	0.28857	-1.79301	0.800042	NA	Intestinal <= Mixed	0.417102	18.8214	6.38462	0.339221	-1.5597	0.717385	NA	Diffuse <= Mixed
IGHV3-48	0.394064	54.3214	13.7917	0.25389	-1.97772	0.827872	NA	Diffuse <= Intestinal	0.49248	13.7917	18.4615	1.3386	0.420726	0.800042	NA	Intestinal <= Mixed	0.157709	54.3214	18.4615	0.339857	-1.557	0.464466	NA	Diffuse <= Mixed
ZBTB8B	0.893369	29.6429	5.875	0.198193	-2.33502	0.989862	NA	Diffuse <= Intestinal	0.304912	5.875	10.0769	1.71522	0.778394	0.736713	NA	Intestinal <= Mixed	0.341032	29.6429	10.0769	0.339944	-1.55663	0.659431	NA	Diffuse <= Mixed
RNU4-30P	0.128943	0.678571	0.291667	0.429825	-1.21818	0.815729	NA	Intestinal <= Diffuse	0.555039	0.291667	0.230769	0.791209	-0.33787	0.830291	NA	Intestinal <= Mixed	0.461986	0.678571	0.230769	0.340081	-1.55605	0.75625	NA	Mixed <= Diffuse
RNU5A-4P	0.774858	1.35714	1.08333	0.798246	-0.325095	0.975077	NA	Intestinal <= Diffuse	0.64143	1.08333	0.461538	0.426036	-1.23095	0.871793	NA	Mixed <= Intestinal	0.48614	1.35714	0.461538	0.340081	-1.55605	0.764433	NA	Mixed <= Diffuse
EIF4BP8	0.535577	0.678571	0.541667	0.798246	-0.325095	0.89228	NA	Intestinal <= Diffuse	0.540209	0.541667	0.230769	0.426036	-1.23095	0.821208	NA	Mixed <= Intestinal	0.241248	0.678571	0.230769	0.340081	-1.55605	0.555593	NA	Mixed <= Diffuse
RPL31P18	0.511987	0.678571	0.625	0.921053	-0.118644	0.881568	NA	Diffuse <= Intestinal	0.622603	0.625	0.230769	0.369231	-1.43741	0.86439	NA	Mixed <= Intestinal	0.968931	0.678571	0.230769	0.340081	-1.55605	0.998411	NA	Diffuse <= Mixed
TRAV33	0.284754	1.35714	2.25	1.65789	0.729352	0.815729	NA	Diffuse <= Intestinal	0.693626	2.25	0.461538	0.205128	-2.2854	0.883761	NA	Mixed <= Intestinal	0.462023	1.35714	0.461538	0.340081	-1.55605	0.75625	NA	Diffuse <= Mixed
RPL21P116	0.976409	1.35714	2.41667	1.7807	0.832446	0.994696	NA	Intestinal <= Diffuse	0.221606	2.41667	0.461538	0.190981	-2.3885	0.716583	NA	Mixed <= Intestinal	0.117691	1.35714	0.461538	0.340081	-1.55605	0.438206	NA	Mixed <= Diffuse
TKTL1	0.685994	1199.96	280.5	0.233757	-2.09692	0.946509	NA	Intestinal <= Diffuse	0.987276	280.5	410.615	1.46387	0.549787	1	NA	Intestinal <= Mixed	0.966423	1199.96	410.615	0.34219	-1.54713	0.996379	NA	Mixed <= Diffuse
FADS6	0.000570856	6.21429	66.4167	10.6877	3.41788	0.611706	NA	Diffuse < Intestinal	0.142941	66.4167	27.6923	0.416948	-1.26206	0.703204	NA	Mixed <= Intestinal	0.1263	6.21429	27.6923	4.45623	2.15582	0.452831	NA	Diffuse <= Mixed
NMBR	0.913237	5.14286	3.91667	0.761574	-0.392944	0.989862	NA	Diffuse <= Intestinal	0.486357	3.91667	1.76923	0.451718	-1.1465	0.800042	NA	Mixed <= Intestinal	0.643103	5.14286	1.76923	0.344017	-1.53945	0.825934	NA	Mixed <= Diffuse
CCL5	0.0918232	6.92857	4.375	0.631443	-0.663275	0.815729	NA	Intestinal <= Diffuse	0.583309	4.375	2.38462	0.545055	-0.875526	0.841063	NA	Intestinal <= Mixed	0.264662	6.92857	2.38462	0.344171	-1.5388	0.5843	NA	Mixed <= Diffuse
PRB2	0.183388	1.78571	0.291667	0.163333	-2.61411	0.815729	NA	Intestinal <= Diffuse	0.23887	0.291667	0.615385	2.10989	1.07717	0.720136	NA	Intestinal <= Mixed	1	1.78571	0.615385	0.344615	-1.53694	1	NA	Mixed <=> Diffuse
MIR491	0.132509	0.892857	0.208333	0.233333	-2.09954	0.815729	NA	Intestinal <= Diffuse	1	0.208333	0.307692	1.47692	0.562595	1	NA	Intestinal <=> Mixed	0.231859	0.892857	0.307692	0.344615	-1.53694	0.551894	NA	Mixed <= Diffuse
CLN8	0.273613	0.892857	0.333333	0.373333	-1.42146	0.815729	NA	Intestinal <= Diffuse	0.872208	0.333333	0.307692	0.923077	-0.115477	0.964703	NA	Intestinal <= Mixed	0.485887	0.892857	0.307692	0.344615	-1.53694	0.764433	NA	Mixed <= Diffuse
SLC38A8	0.645371	2.67857	1.25	0.466667	-1.09954	0.93501	NA	Intestinal <= Diffuse	0.947148	1.25	0.923077	0.738462	-0.437405	0.992302	NA	Intestinal <= Mixed	0.808999	2.67857	0.923077	0.344615	-1.53694	0.921515	NA	Mixed <= Diffuse
LOC340512	0.611622	2.67857	1.75	0.653333	-0.614109	0.923012	NA	Intestinal <= Diffuse	0.574003	1.75	0.923077	0.527473	-0.922832	0.840351	NA	Mixed <= Intestinal	0.329592	2.67857	0.923077	0.344615	-1.53694	0.655206	NA	Mixed <= Diffuse
OR2L1P	1	0.892857	0.833333	0.933333	-0.0995357	1	NA	Diffuse <=> Intestinal	0.479214	0.833333	0.307692	0.369231	-1.43741	0.800042	NA	Mixed <= Intestinal	0.485596	0.892857	0.307692	0.344615	-1.53694	0.764433	NA	Mixed <= Diffuse
KCCAT198	0.686295	11.3571	4.375	0.38522	-1.37625	0.946509	NA	Diffuse <= Intestinal	0.732014	4.375	3.92308	0.896703	-0.157297	0.899886	NA	Mixed <= Intestinal	0.838586	11.3571	3.92308	0.345428	-1.53354	0.936355	NA	Diffuse <= Mixed
AKAP4	0.455694	3.78571	3.33333	0.880503	-0.1836	0.865658	NA	Diffuse <= Intestinal	0.0651655	3.33333	1.30769	0.392308	-1.34994	0.703204	NA	Mixed <= Intestinal	0.215918	3.78571	1.30769	0.345428	-1.53354	0.52948	NA	Mixed <= Diffuse
KCNA1	0.153791	41.7143	3.875	0.0928938	-3.42827	0.815729	NA	Intestinal <= Diffuse	0.374633	3.875	14.4615	3.73201	1.89995	0.780668	NA	Intestinal <= Mixed	0.850934	41.7143	14.4615	0.346681	-1.52832	0.943952	NA	Mixed <= Diffuse
RNU6-1177P	0.457501	0.107143	0.916667	8.55556	3.09686	0.865918	NA	Diffuse <= Intestinal	0.138947	0.916667	2.92308	3.18881	1.67302	0.703204	NA	Intestinal <= Mixed	0.0270491	0.107143	2.92308	27.2821	4.76988	0.259466	NA	Diffuse < Mixed
RNU6-240P	0.0972713	1.10714	0.0833333	0.0752688	-3.7318	0.815729	NA	Intestinal <= Diffuse	0.497027	0.0833333	0.384615	4.61538	2.20645	0.800042	NA	Intestinal <= Mixed	0.473927	1.10714	0.384615	0.347395	-1.52535	0.764433	NA	Mixed <= Diffuse
TMEM210	0.577581	1.10714	1.125	1.01613	0.0230836	0.906853	NA	Diffuse <= Intestinal	0.842828	1.125	0.384615	0.34188	-1.54844	0.951839	NA	Mixed <= Intestinal	0.786318	1.10714	0.384615	0.347395	-1.52535	0.909347	NA	Diffuse <= Mixed
RHBDL3	0.526418	136.714	36.2083	0.264847	-1.91677	0.8872	NA	Intestinal <= Diffuse	0.272184	36.2083	47.5385	1.31291	0.392773	0.736713	NA	Intestinal <= Mixed	0.664006	136.714	47.5385	0.347721	-1.524	0.839128	NA	Diffuse <= Mixed
FAT3	0.344438	259.786	229.417	0.8831	-0.179352	0.815729	NA	Intestinal <= Diffuse	0.464282	229.417	90.3846	0.393976	-1.34382	0.800042	NA	Intestinal <= Mixed	0.855492	259.786	90.3846	0.34792	-1.52317	0.944273	NA	Diffuse <= Mixed
IGKV3D-7	0.537796	17.8929	12.25	0.684631	-0.546602	0.89233	NA	Intestinal <= Diffuse	0.910992	12.25	6.23077	0.508634	-0.9753	0.980522	NA	Mixed <= Intestinal	0.448272	17.8929	6.23077	0.348227	-1.5219	0.744006	NA	Mixed <= Diffuse
ZNF750	0.956063	50.7143	48.0417	0.9473	-0.078106	0.989862	NA	Intestinal <= Diffuse	0.632928	48.0417	17.6923	0.36827	-1.44116	0.868451	NA	Mixed <= Intestinal	0.500938	50.7143	17.6923	0.348862	-1.51927	0.764433	NA	Mixed <= Diffuse
PPP4R4	0.555233	2.64286	1.75	0.662162	-0.594744	0.897777	NA	Intestinal <= Diffuse	0.626591	1.75	0.923077	0.527473	-0.922832	0.864613	NA	Mixed <= Intestinal	0.315104	2.64286	0.923077	0.349272	-1.51758	0.638209	NA	Mixed <= Diffuse
ACTA1	0.306682	28.1786	10.875	0.385932	-1.37358	0.815729	NA	Diffuse <= Intestinal	0.961688	10.875	9.84615	0.905393	-0.143383	0.996149	NA	Mixed <= Intestinal	0.439451	28.1786	9.84615	0.34942	-1.51697	0.738722	NA	Diffuse <= Mixed
ZAR1	0.191664	2.85714	2.08333	0.729167	-0.455679	0.815729	NA	Diffuse <= Intestinal	0.515807	2.08333	1	0.48	-1.05889	0.81077	NA	Mixed <= Intestinal	0.623104	2.85714	1	0.35	-1.51457	0.814554	NA	Diffuse <= Mixed
BTG4	0.948745	1.53571	0.791667	0.515504	-0.955945	0.989862	NA	Intestinal <= Diffuse	0.709546	0.791667	0.538462	0.680162	-0.55605	0.889652	NA	Mixed <= Intestinal	0.641313	1.53571	0.538462	0.350626	-1.51199	0.825324	NA	Mixed <= Diffuse
COL22A1	0.195632	842.643	334.583	0.397064	-1.33256	0.815729	NA	Intestinal <= Diffuse	0.621907	334.583	295.846	0.884223	-0.177518	0.86439	NA	Intestinal <= Mixed	0.589398	842.643	295.846	0.351093	-1.51007	0.802273	NA	Mixed <= Diffuse
GPR15	0.581846	478.143	334.917	0.700453	-0.51364	0.908504	NA	Intestinal <= Diffuse	0.86108	334.917	168.154	0.502077	-0.99402	0.959387	NA	Mixed <= Intestinal	0.674277	478.143	168.154	0.351681	-1.50766	0.843928	NA	Mixed <= Diffuse
LHX2	0.443704	15.7143	9.625	0.6125	-0.707218	0.860839	NA	Intestinal <= Diffuse	0.286287	9.625	5.53846	0.575425	-0.797301	0.736713	NA	Mixed <= Intestinal	0.0706802	15.7143	5.53846	0.352448	-1.50452	0.350406	NA	Mixed <= Diffuse
LOC100419928	0.278376	53.4643	19.4167	0.363171	-1.46128	0.815729	NA	Intestinal <= Diffuse	0.923864	19.4167	18.8462	0.970617	-0.0430254	0.985002	NA	Intestinal <= Mixed	0.408179	53.4643	18.8462	0.3525	-1.50431	0.713162	NA	Mixed <= Diffuse
IL2	0.261055	8.07143	12.5	1.54867	0.631032	0.815729	NA	Diffuse <= Intestinal	0.218304	12.5	2.84615	0.227692	-2.13484	0.716583	NA	Mixed <= Intestinal	0.790104	8.07143	2.84615	0.352621	-1.50381	0.910713	NA	Mixed <= Diffuse
PNMA5	0.698622	596.75	17.9583	0.0300936	-5.0544	0.948859	NA	Intestinal <= Diffuse	0.533746	17.9583	210.846	11.7409	3.55347	0.821071	NA	Intestinal <= Mixed	0.800286	596.75	210.846	0.353324	-1.50094	0.916416	NA	Diffuse <= Mixed
TRAJ41	0.483962	0.0714286	0.333333	4.66667	2.22239	0.870934	NA	Diffuse <= Intestinal	0.0574531	0.333333	1.92308	5.76923	2.52838	0.703204	NA	Intestinal <= Mixed	0.00969467	0.0714286	1.92308	26.9231	4.75077	0.194168	NA	Diffuse < Mixed
UGT3A1	0.744655	20.6429	41.2917	2.00029	1.00021	0.966155	NA	Diffuse <= Intestinal	0.833234	41.2917	7.30769	0.176977	-2.49836	0.947848	NA	Mixed <= Intestinal	0.986089	20.6429	7.30769	0.354006	-1.49815	1	NA	Diffuse <= Mixed
IL11	0.154838	1552.18	813.667	0.524209	-0.931785	0.815729	NA	Intestinal <= Diffuse	0.178776	813.667	551.231	0.677465	-0.561781	0.703204	NA	Intestinal <= Mixed	0.944158	1552.18	551.231	0.355134	-1.49357	0.986056	NA	Mixed <= Diffuse
PNCK	0.883074	187.214	100.875	0.538821	-0.892122	0.989862	NA	Intestinal <= Diffuse	0.534621	100.875	66.5385	0.659613	-0.600308	0.821071	NA	Intestinal <= Mixed	0.653312	187.214	66.5385	0.355413	-1.49243	0.831824	NA	Diffuse <= Mixed
GFY	0.0948786	0.964286	33.6667	34.9136	5.12572	0.815729	NA	Diffuse <= Intestinal	0.0828878	33.6667	24.9231	0.740289	-0.433839	0.703204	NA	Intestinal <= Mixed	0.00225426	0.964286	24.9231	25.8462	4.69188	0.150108	NA	Diffuse < Mixed
PCSK1	0.403547	1409.5	101.75	0.0721887	-3.79208	0.833588	NA	Intestinal <= Diffuse	0.214642	101.75	501.538	4.92912	2.30133	0.711137	NA	Intestinal <= Mixed	0.653891	1409.5	501.538	0.355827	-1.49075	0.831824	NA	Diffuse <= Mixed
FDCSP	0.363458	1611.14	472.792	0.293451	-1.76881	0.815729	NA	Intestinal <= Diffuse	0.655955	472.792	573.692	1.21341	0.279073	0.871793	NA	Intestinal <= Mixed	0.855479	1611.14	573.692	0.356078	-1.48974	0.944273	NA	Mixed <= Diffuse
RPL9P33	0.759648	4.53571	7.41667	1.63517	0.709441	0.970388	NA	Diffuse <= Intestinal	0.132108	7.41667	1.61538	0.217805	-2.19889	0.703204	NA	Mixed <= Intestinal	0.202789	4.53571	1.61538	0.356148	-1.48945	0.516203	NA	Mixed <= Diffuse
FGFR2	0.820066	3058.39	7684.92	2.51273	1.32926	0.985319	NA	Diffuse <= Intestinal	0.0148378	7684.92	75751.7	9.85719	3.30118	0.703204	NA	Intestinal < Mixed	0.00520615	3058.39	75751.7	24.7685	4.63043	0.172469	NA	Diffuse < Mixed
ADAMTS7P1	0.728652	12.0714	16.5	1.36686	0.45087	0.960238	NA	Diffuse <= Intestinal	0.138205	16.5	4.30769	0.261072	-1.93748	0.703204	NA	Mixed <= Intestinal	0.172061	12.0714	4.30769	0.35685	-1.48661	0.480013	NA	Mixed <= Diffuse
IDI2	0.014487	0.464286	4.79167	10.3205	3.36744	0.815729	NA	Diffuse < Intestinal	0.465319	4.79167	2.30769	0.481605	-1.05408	0.800042	NA	Mixed <= Intestinal	0.168409	0.464286	2.30769	4.97041	2.31337	0.473984	NA	Diffuse <= Mixed
RNU7-77P	0.0563821	1.92857	0.25	0.12963	-2.94753	0.815729	NA	Intestinal <= Diffuse	0.101835	0.25	0.692308	2.76923	1.46949	0.703204	NA	Intestinal <= Mixed	0.847892	1.92857	0.692308	0.358974	-1.47805	0.94195	NA	Mixed <= Diffuse
PPDPFL	0.941737	3.42857	1.125	0.328125	-1.60768	0.989862	NA	Diffuse <= Intestinal	0.538176	1.125	1.23077	1.09402	0.129635	0.821071	NA	Mixed <= Intestinal	0.604777	3.42857	1.23077	0.358974	-1.47805	0.807185	NA	Mixed <= Diffuse
IL36A	0.857089	1.28571	0.583333	0.453704	-1.14018	0.989862	NA	Intestinal <= Diffuse	0.726649	0.583333	0.461538	0.791209	-0.33787	0.895045	NA	Mixed <= Intestinal	0.626978	1.28571	0.461538	0.358974	-1.47805	0.814554	NA	Mixed <= Diffuse
ADRB3	0.636632	20.7857	14.6667	0.705613	-0.503051	0.933164	NA	Diffuse <= Intestinal	0.67744	14.6667	7.46154	0.508741	-0.974996	0.881496	NA	Mixed <= Intestinal	0.977339	20.7857	7.46154	0.358974	-1.47805	1	NA	Mixed <= Diffuse
MIR5191	0.858074	0.0714286	0.166667	2.33333	1.22239	0.989862	NA	Diffuse <= Intestinal	0.0825774	0.166667	1.61538	9.69231	3.27684	0.703204	NA	Intestinal <= Mixed	0.0423536	0.0714286	1.61538	22.6154	4.49923	0.294725	NA	Diffuse < Mixed
BSX	0.956069	0.214286	0.0416667	0.194444	-2.36257	0.989862	NA	Diffuse <= Intestinal	0.684743	0.0416667	0.0769231	1.84615	0.884523	0.881496	NA	Intestinal <= Mixed	0.625693	0.214286	0.0769231	0.358974	-1.47805	0.814554	NA	Diffuse <= Mixed
LINC00934	0.956069	0.214286	0.0416667	0.194444	-2.36257	0.989862	NA	Diffuse <= Intestinal	0.684743	0.0416667	0.0769231	1.84615	0.884523	0.881496	NA	Intestinal <= Mixed	0.625693	0.214286	0.0769231	0.358974	-1.47805	0.814554	NA	Diffuse <= Mixed
LINC02174	0.956069	0.214286	0.0416667	0.194444	-2.36257	0.989862	NA	Diffuse <= Intestinal	0.684743	0.0416667	0.0769231	1.84615	0.884523	0.881496	NA	Intestinal <= Mixed	0.625693	0.214286	0.0769231	0.358974	-1.47805	0.814554	NA	Diffuse <= Mixed
ZP4	0.956069	0.214286	0.0416667	0.194444	-2.36257	0.989862	NA	Diffuse <= Intestinal	0.684743	0.0416667	0.0769231	1.84615	0.884523	0.881496	NA	Intestinal <= Mixed	0.625693	0.214286	0.0769231	0.358974	-1.47805	0.814554	NA	Diffuse <= Mixed
LOC100128248	0.381976	0.214286	0.0416667	0.194444	-2.36257	0.819593	NA	Intestinal <= Diffuse	0.684743	0.0416667	0.0769231	1.84615	0.884523	0.881496	NA	Intestinal <= Mixed	0.764603	0.214286	0.0769231	0.358974	-1.47805	0.897626	NA	Mixed <= Diffuse
LOC100420746	0.381976	0.214286	0.0416667	0.194444	-2.36257	0.819593	NA	Intestinal <= Diffuse	0.684743	0.0416667	0.0769231	1.84615	0.884523	0.881496	NA	Intestinal <= Mixed	0.764603	0.214286	0.0769231	0.358974	-1.47805	0.897626	NA	Mixed <= Diffuse
SCGB1C1	0.633384	0.214286	0.0416667	0.194444	-2.36257	0.930016	NA	Intestinal <= Diffuse	0.684743	0.0416667	0.0769231	1.84615	0.884523	0.881496	NA	Intestinal <= Mixed	1	0.214286	0.0769231	0.358974	-1.47805	1	NA	Diffuse <=> Mixed
LOC101929217	0.633428	0.214286	0.0416667	0.194444	-2.36257	0.930016	NA	Intestinal <= Diffuse	0.684743	0.0416667	0.0769231	1.84615	0.884523	0.881496	NA	Intestinal <= Mixed	1	0.214286	0.0769231	0.358974	-1.47805	1	NA	Diffuse <=> Mixed
RN7SL250P	0.649644	0.214286	0.0416667	0.194444	-2.36257	0.935906	NA	Intestinal <= Diffuse	0.684743	0.0416667	0.0769231	1.84615	0.884523	0.881496	NA	Intestinal <= Mixed	1	0.214286	0.0769231	0.358974	-1.47805	1	NA	Diffuse <=> Mixed
RN7SL715P	0.649644	0.214286	0.0416667	0.194444	-2.36257	0.935906	NA	Intestinal <= Diffuse	0.684743	0.0416667	0.0769231	1.84615	0.884523	0.881496	NA	Intestinal <= Mixed	1	0.214286	0.0769231	0.358974	-1.47805	1	NA	Diffuse <=> Mixed
CLSTN2-AS1	0.547887	0.857143	0.208333	0.243056	-2.04064	0.896252	NA	Intestinal <= Diffuse	0.537903	0.208333	0.307692	1.47692	0.562595	0.821071	NA	Mixed <= Intestinal	0.295093	0.857143	0.307692	0.358974	-1.47805	0.61945	NA	Mixed <= Diffuse
RNU6-1154P	0.350711	1.07143	0.291667	0.272222	-1.87714	0.815729	NA	Intestinal <= Diffuse	0.830347	0.291667	0.384615	1.31868	0.399096	0.947705	NA	Intestinal <= Mixed	0.612595	1.07143	0.384615	0.358974	-1.47805	0.81154	NA	Mixed <= Diffuse
LOC340268	0.387591	0.857143	0.25	0.291667	-1.77761	0.821639	NA	Intestinal <= Diffuse	0.723183	0.25	0.307692	1.23077	0.29956	0.894292	NA	Mixed <= Intestinal	0.325455	0.857143	0.307692	0.358974	-1.47805	0.64988	NA	Mixed <= Diffuse
LOC100533787	0.243383	0.214286	0.0833333	0.388889	-1.36257	0.815729	NA	Intestinal <= Diffuse	0.714919	0.0833333	0.0769231	0.923077	-0.115477	0.889652	NA	Intestinal <= Mixed	0.553718	0.214286	0.0769231	0.358974	-1.47805	0.782011	NA	Mixed <= Diffuse
CCNB3P1	0.510106	0.214286	0.0833333	0.388889	-1.36257	0.879003	NA	Diffuse <= Intestinal	0.973169	0.0833333	0.0769231	0.923077	-0.115477	0.999596	NA	Mixed <= Intestinal	0.625693	0.214286	0.0769231	0.358974	-1.47805	0.814554	NA	Diffuse <= Mixed
MIR3170	0.510106	0.214286	0.0833333	0.388889	-1.36257	0.879003	NA	Diffuse <= Intestinal	0.973169	0.0833333	0.0769231	0.923077	-0.115477	0.999596	NA	Mixed <= Intestinal	0.625693	0.214286	0.0769231	0.358974	-1.47805	0.814554	NA	Diffuse <= Mixed
OR13C5	0.510106	0.214286	0.0833333	0.388889	-1.36257	0.879003	NA	Diffuse <= Intestinal	0.973169	0.0833333	0.0769231	0.923077	-0.115477	0.999596	NA	Mixed <= Intestinal	0.625693	0.214286	0.0769231	0.358974	-1.47805	0.814554	NA	Diffuse <= Mixed
MTND3P6	0.956069	0.214286	0.0833333	0.388889	-1.36257	0.989862	NA	Diffuse <= Intestinal	0.714919	0.0833333	0.0769231	0.923077	-0.115477	0.889652	NA	Intestinal <= Mixed	0.625693	0.214286	0.0769231	0.358974	-1.47805	0.814554	NA	Diffuse <= Mixed
FSHB	0.760173	0.214286	0.0833333	0.388889	-1.36257	0.970388	NA	Intestinal <= Diffuse	0.973169	0.0833333	0.0769231	0.923077	-0.115477	0.999596	NA	Mixed <= Intestinal	0.764603	0.214286	0.0769231	0.358974	-1.47805	0.897626	NA	Mixed <= Diffuse
LINC01721	0.760173	0.214286	0.0833333	0.388889	-1.36257	0.970388	NA	Intestinal <= Diffuse	0.973169	0.0833333	0.0769231	0.923077	-0.115477	0.999596	NA	Mixed <= Intestinal	0.764603	0.214286	0.0769231	0.358974	-1.47805	0.897626	NA	Mixed <= Diffuse
RNU6-957P	0.649644	0.214286	0.0833333	0.388889	-1.36257	0.935906	NA	Intestinal <= Diffuse	0.714919	0.0833333	0.0769231	0.923077	-0.115477	0.889652	NA	Intestinal <= Mixed	1	0.214286	0.0769231	0.358974	-1.47805	1	NA	Diffuse <=> Mixed
TMEM256P2	0.633384	0.428571	0.208333	0.486111	-1.04064	0.930016	NA	Intestinal <= Diffuse	0.714919	0.208333	0.153846	0.738462	-0.437405	0.889652	NA	Intestinal <= Mixed	1	0.428571	0.153846	0.358974	-1.47805	1	NA	Diffuse <=> Mixed
KRT82	0.16383	2.57143	1.875	0.729167	-0.455679	0.815729	NA	Diffuse <= Intestinal	0.719409	1.875	0.923077	0.492308	-1.02237	0.890833	NA	Intestinal <= Mixed	0.0555927	2.57143	0.923077	0.358974	-1.47805	0.321896	NA	Diffuse <= Mixed
MTCYBP11	0.598812	0.428571	0.333333	0.777778	-0.36257	0.917291	NA	Diffuse <= Intestinal	0.862087	0.333333	0.153846	0.461538	-1.11548	0.959387	NA	Mixed <= Intestinal	0.767338	0.428571	0.153846	0.358974	-1.47805	0.897952	NA	Diffuse <= Mixed
GPR139	0.265982	0.214286	0.166667	0.777778	-0.36257	0.815729	NA	Diffuse <= Intestinal	0.657809	0.166667	0.0769231	0.461538	-1.11548	0.872412	NA	Mixed <= Intestinal	0.625693	0.214286	0.0769231	0.358974	-1.47805	0.814554	NA	Diffuse <= Mixed
RPL32P30	0.956069	0.214286	0.166667	0.777778	-0.36257	0.989862	NA	Diffuse <= Intestinal	0.714919	0.166667	0.0769231	0.461538	-1.11548	0.889652	NA	Intestinal <= Mixed	0.625693	0.214286	0.0769231	0.358974	-1.47805	0.814554	NA	Diffuse <= Mixed
RPL9P12	0.415364	0.214286	0.166667	0.777778	-0.36257	0.840951	NA	Intestinal <= Diffuse	0.714919	0.166667	0.0769231	0.461538	-1.11548	0.889652	NA	Intestinal <= Mixed	0.764603	0.214286	0.0769231	0.358974	-1.47805	0.897626	NA	Mixed <= Diffuse
MIR4470	0.546069	0.428571	0.375	0.875	-0.192645	0.893935	NA	Diffuse <= Intestinal	0.862087	0.375	0.153846	0.410256	-1.2854	0.959387	NA	Mixed <= Intestinal	0.729757	0.428571	0.153846	0.358974	-1.47805	0.876229	NA	Diffuse <= Mixed
MIR580	0.860684	0.428571	0.375	0.875	-0.192645	0.989862	NA	Diffuse <= Intestinal	0.862087	0.375	0.153846	0.410256	-1.2854	0.959387	NA	Mixed <= Intestinal	1	0.428571	0.153846	0.358974	-1.47805	1	NA	Diffuse <=> Mixed
MIR6829	0.69874	0.857143	0.791667	0.923611	-0.114643	0.948859	NA	Intestinal <= Diffuse	0.842828	0.791667	0.307692	0.388664	-1.3634	0.951839	NA	Mixed <= Intestinal	0.612627	0.857143	0.307692	0.358974	-1.47805	0.81154	NA	Mixed <= Diffuse
RPL23AP12	0.566609	0.428571	0.458333	1.06944	0.0968615	0.902474	NA	Diffuse <= Intestinal	0.503144	0.458333	0.153846	0.335664	-1.57491	0.801866	NA	Mixed <= Intestinal	0.806552	0.428571	0.153846	0.358974	-1.47805	0.920629	NA	Mixed <= Diffuse
RN7SL20P	0.934133	0.214286	0.25	1.16667	0.222392	0.989862	NA	Diffuse <= Intestinal	0.714919	0.25	0.0769231	0.307692	-1.70044	0.889652	NA	Intestinal <= Mixed	0.625693	0.214286	0.0769231	0.358974	-1.47805	0.814554	NA	Diffuse <= Mixed
RNU7-60P	0.934133	0.214286	0.25	1.16667	0.222392	0.989862	NA	Diffuse <= Intestinal	0.714919	0.25	0.0769231	0.307692	-1.70044	0.889652	NA	Intestinal <= Mixed	0.625693	0.214286	0.0769231	0.358974	-1.47805	0.814554	NA	Diffuse <= Mixed
MIR8076	0.426878	0.214286	0.25	1.16667	0.222392	0.846218	NA	Intestinal <= Diffuse	0.714919	0.25	0.0769231	0.307692	-1.70044	0.889652	NA	Intestinal <= Mixed	0.764603	0.214286	0.0769231	0.358974	-1.47805	0.897626	NA	Mixed <= Diffuse
RNU6-1237P	0.962453	0.857143	1.08333	1.26389	0.33787	0.990448	NA	Intestinal <= Diffuse	0.703545	1.08333	0.307692	0.284024	-1.81592	0.888795	NA	Mixed <= Intestinal	0.678351	0.857143	0.307692	0.358974	-1.47805	0.84782	NA	Mixed <= Diffuse
RPL5P25	0.525828	0.428571	0.583333	1.36111	0.444785	0.8872	NA	Diffuse <= Intestinal	0.823413	0.583333	0.153846	0.263736	-1.92283	0.942048	NA	Mixed <= Intestinal	0.729757	0.428571	0.153846	0.358974	-1.47805	0.876229	NA	Diffuse <= Mixed
ASH2LP3	0.586983	0.857143	1.16667	1.36111	0.444785	0.912688	NA	Diffuse <= Intestinal	0.309479	1.16667	0.307692	0.263736	-1.92283	0.736713	NA	Mixed <= Intestinal	0.521617	0.857143	0.307692	0.358974	-1.47805	0.764433	NA	Mixed <= Diffuse
H2AB3	0.91122	1.07143	1.58333	1.47778	0.563429	0.989862	NA	Intestinal <= Diffuse	0.2038	1.58333	0.384615	0.242915	-2.04148	0.705586	NA	Mixed <= Intestinal	0.141364	1.07143	0.384615	0.358974	-1.47805	0.464466	NA	Mixed <= Diffuse
LINC02465	0.933417	0.642857	0.958333	1.49074	0.576029	0.989862	NA	Intestinal <= Diffuse	0.761644	0.958333	0.230769	0.240803	-2.05408	0.912672	NA	Intestinal <= Mixed	0.903228	0.642857	0.230769	0.358974	-1.47805	0.969053	NA	Diffuse <= Mixed
LINC02621	0.0780071	0.642857	1	1.55556	0.63743	0.815729	NA	Diffuse <= Intestinal	0.261615	1	0.230769	0.230769	-2.11548	0.732756	NA	Mixed <= Intestinal	0.786318	0.642857	0.230769	0.358974	-1.47805	0.909347	NA	Diffuse <= Mixed
RPL21P31	0.803993	0.214286	0.333333	1.55556	0.63743	0.982626	NA	Diffuse <= Intestinal	0.615884	0.333333	0.0769231	0.230769	-2.11548	0.861212	NA	Mixed <= Intestinal	0.764603	0.214286	0.0769231	0.358974	-1.47805	0.897626	NA	Mixed <= Diffuse
FABP5P6	0.842542	0.214286	0.333333	1.55556	0.63743	0.989862	NA	Diffuse <= Intestinal	0.657809	0.333333	0.0769231	0.230769	-2.11548	0.872412	NA	Mixed <= Intestinal	0.764603	0.214286	0.0769231	0.358974	-1.47805	0.897626	NA	Mixed <= Diffuse
MIR4320	0.699446	0.214286	0.333333	1.55556	0.63743	0.948859	NA	Intestinal <= Diffuse	0.714919	0.333333	0.0769231	0.230769	-2.11548	0.889652	NA	Intestinal <= Mixed	1	0.214286	0.0769231	0.358974	-1.47805	1	NA	Diffuse <=> Mixed
RNU6-795P	0.612846	0.642857	1.04167	1.62037	0.696324	0.923012	NA	Diffuse <= Intestinal	0.300242	1.04167	0.230769	0.221538	-2.17437	0.736713	NA	Mixed <= Intestinal	0.48556	0.642857	0.230769	0.358974	-1.47805	0.764433	NA	Mixed <= Diffuse
RPSAP55	0.199026	0.214286	0.375	1.75	0.807355	0.815729	NA	Diffuse <= Intestinal	0.206815	0.375	0.0769231	0.205128	-2.2854	0.707776	NA	Mixed <= Intestinal	0.764603	0.214286	0.0769231	0.358974	-1.47805	0.897626	NA	Mixed <= Diffuse
LINC02502	0.889425	0.214286	0.375	1.75	0.807355	0.989862	NA	Diffuse <= Intestinal	0.946411	0.375	0.0769231	0.205128	-2.2854	0.992302	NA	Mixed <= Intestinal	1	0.214286	0.0769231	0.358974	-1.47805	1	NA	Diffuse <=> Mixed
IGLV2-28	0.52997	0.214286	0.416667	1.94444	0.959358	0.8872	NA	Diffuse <= Intestinal	0.636798	0.416667	0.0769231	0.184615	-2.43741	0.871543	NA	Mixed <= Intestinal	1	0.214286	0.0769231	0.358974	-1.47805	1	NA	Diffuse <=> Mixed
SBF1P1	0.48303	0.428571	0.875	2.04167	1.02975	0.869895	NA	Diffuse <= Intestinal	0.198534	0.875	0.153846	0.175824	-2.50779	0.703204	NA	Mixed <= Intestinal	0.415746	0.428571	0.153846	0.358974	-1.47805	0.716654	NA	Mixed <= Diffuse
RNU5A-5P	0.249331	0.214286	0.5	2.33333	1.22239	0.815729	NA	Diffuse <= Intestinal	0.636798	0.5	0.0769231	0.153846	-2.70044	0.871543	NA	Mixed <= Intestinal	0.625693	0.214286	0.0769231	0.358974	-1.47805	0.814554	NA	Diffuse <= Mixed
TOPAZ1	0.505734	0.214286	0.5	2.33333	1.22239	0.879003	NA	Diffuse <= Intestinal	0.421864	0.5	0.0769231	0.153846	-2.70044	0.800042	NA	Mixed <= Intestinal	0.764603	0.214286	0.0769231	0.358974	-1.47805	0.897626	NA	Mixed <= Diffuse
RPL7P10	0.0708439	0.214286	0.541667	2.52778	1.33787	0.815729	NA	Diffuse <= Intestinal	0.0538758	0.541667	0.0769231	0.142012	-2.81592	0.703204	NA	Mixed <= Intestinal	0.537594	0.214286	0.0769231	0.358974	-1.47805	0.767975	NA	Mixed <= Diffuse
RNASE9	0.319734	0.214286	0.541667	2.52778	1.33787	0.815729	NA	Diffuse <= Intestinal	0.29727	0.541667	0.0769231	0.142012	-2.81592	0.736713	NA	Mixed <= Intestinal	0.764603	0.214286	0.0769231	0.358974	-1.47805	0.897626	NA	Mixed <= Diffuse
RPL5P7	0.791191	0.214286	0.541667	2.52778	1.33787	0.978311	NA	Diffuse <= Intestinal	0.636729	0.541667	0.0769231	0.142012	-2.81592	0.871543	NA	Mixed <= Intestinal	0.764603	0.214286	0.0769231	0.358974	-1.47805	0.897626	NA	Mixed <= Diffuse
RN7SL826P	0.481429	0.214286	0.583333	2.72222	1.44478	0.869895	NA	Diffuse <= Intestinal	0.919714	0.583333	0.0769231	0.131868	-2.92283	0.984501	NA	Mixed <= Intestinal	0.625693	0.214286	0.0769231	0.358974	-1.47805	0.814554	NA	Diffuse <= Mixed
ZNF402P	0.454937	0.214286	0.625	2.91667	1.54432	0.865579	NA	Diffuse <= Intestinal	0.191907	0.625	0.0769231	0.123077	-3.02237	0.703204	NA	Mixed <= Intestinal	0.398155	0.214286	0.0769231	0.358974	-1.47805	0.703724	NA	Mixed <= Diffuse
RPS6P23	0.815517	0.214286	0.625	2.91667	1.54432	0.985319	NA	Intestinal <= Diffuse	0.946411	0.625	0.0769231	0.123077	-3.02237	0.992302	NA	Mixed <= Intestinal	0.764603	0.214286	0.0769231	0.358974	-1.47805	0.897626	NA	Mixed <= Diffuse
TCEAL4P1	0.249284	0.214286	0.666667	3.11111	1.63743	0.815729	NA	Diffuse <= Intestinal	0.615884	0.666667	0.0769231	0.115385	-3.11548	0.861212	NA	Mixed <= Intestinal	0.625693	0.214286	0.0769231	0.358974	-1.47805	0.814554	NA	Diffuse <= Mixed
RNU6-760P	0.0687968	0.214286	0.708333	3.30556	1.72489	0.815729	NA	Diffuse <= Intestinal	0.275413	0.708333	0.0769231	0.108597	-3.20294	0.736713	NA	Mixed <= Intestinal	0.625693	0.214286	0.0769231	0.358974	-1.47805	0.814554	NA	Diffuse <= Mixed
LINC02186	0.305708	0.214286	0.875	4.08333	2.02975	0.815729	NA	Diffuse <= Intestinal	0.29727	0.875	0.0769231	0.0879121	-3.50779	0.736713	NA	Mixed <= Intestinal	0.764603	0.214286	0.0769231	0.358974	-1.47805	0.897626	NA	Mixed <= Diffuse
ASZ1	0.765873	0.428571	1.75	4.08333	2.02975	0.97223	NA	Diffuse <= Intestinal	0.957304	1.75	0.153846	0.0879121	-3.50779	0.996149	NA	Intestinal <= Mixed	0.729757	0.428571	0.153846	0.358974	-1.47805	0.876229	NA	Diffuse <= Mixed
SLC36A2	0.163788	0.214286	1.16667	5.44444	2.44478	0.815729	NA	Diffuse <= Intestinal	0.184427	1.16667	0.0769231	0.0659341	-3.92283	0.703204	NA	Mixed <= Intestinal	0.744044	0.214286	0.0769231	0.358974	-1.47805	0.886431	NA	Mixed <= Diffuse
KRTAP10-11	0.114342	0.214286	1.58333	7.38889	2.88536	0.815729	NA	Diffuse <= Intestinal	0.406717	1.58333	0.0769231	0.048583	-4.3634	0.800042	NA	Mixed <= Intestinal	0.625693	0.214286	0.0769231	0.358974	-1.47805	0.814554	NA	Diffuse <= Mixed
DAPL1	0.0648182	93.2143	153.125	1.64272	0.716087	0.815729	NA	Diffuse <= Intestinal	0.272184	153.125	33.5385	0.219027	-2.19082	0.736713	NA	Mixed <= Intestinal	0.60396	93.2143	33.5385	0.3598	-1.47473	0.807185	NA	Diffuse <= Mixed
KRTAP4-1	0.1043	4.89286	41.4583	8.47324	3.08291	0.815729	NA	Diffuse <= Intestinal	0.0794383	41.4583	1.76923	0.0426749	-4.55047	0.703204	NA	Mixed <= Intestinal	0.565455	4.89286	1.76923	0.361595	-1.46755	0.790783	NA	Mixed <= Diffuse
SERTM2	0.782884	138.214	49.8333	0.360551	-1.47172	0.977042	NA	Intestinal <= Diffuse	0.407501	49.8333	50	1.00334	0.00481702	0.800042	NA	Intestinal <= Mixed	0.42403	138.214	50	0.361757	-1.46691	0.72612	NA	Diffuse <= Mixed
OPRM1	0.361939	3.82143	1.29167	0.338006	-1.56488	0.815729	NA	Intestinal <= Diffuse	0.541111	1.29167	1.38462	1.07196	0.100251	0.822059	NA	Intestinal <= Mixed	0.830759	3.82143	1.38462	0.362329	-1.46463	0.933889	NA	Mixed <= Diffuse
OPTC	0.738592	6.35714	6.54167	1.02903	0.0412797	0.963269	NA	Diffuse <= Intestinal	0.265925	6.54167	2.30769	0.352768	-1.50321	0.734887	NA	Mixed <= Intestinal	0.413009	6.35714	2.30769	0.363008	-1.46193	0.716415	NA	Mixed <= Diffuse
RPS2P35	1	2.53571	1	0.394366	-1.34239	1	NA	Intestinal <=> Diffuse	0.712473	1	0.923077	0.923077	-0.115477	0.889652	NA	Mixed <= Intestinal	0.694271	2.53571	0.923077	0.36403	-1.45787	0.856116	NA	Mixed <= Diffuse
HOXC12	0.00470718	24.6071	254.417	10.3391	3.37004	0.726014	NA	Diffuse < Intestinal	0.731252	254.417	541.462	2.12825	1.08967	0.899131	NA	Mixed <= Intestinal	0.0341439	24.6071	541.462	22.0042	4.45971	0.28351	NA	Diffuse < Mixed
FGF3	0.696354	2.32143	29.125	12.5462	3.64917	0.948859	NA	Intestinal <= Diffuse	0.783532	29.125	0.846154	0.0290525	-5.10519	0.924296	NA	Mixed <= Intestinal	0.507607	2.32143	0.846154	0.364497	-1.45602	0.764433	NA	Mixed <= Diffuse
LINC02254	0.763744	21.8929	22.2083	1.01441	0.0206409	0.970388	NA	Diffuse <= Intestinal	0.168115	22.2083	8	0.360225	-1.47303	0.703204	NA	Mixed <= Intestinal	0.212487	21.8929	8	0.365416	-1.45239	0.528713	NA	Mixed <= Diffuse
ACOT6	0.206694	3.78571	2.16667	0.572327	-0.805088	0.815729	NA	Intestinal <= Diffuse	0.985427	2.16667	1.38462	0.639053	-0.645992	1	NA	Intestinal <= Mixed	0.252712	3.78571	1.38462	0.365747	-1.45108	0.57106	NA	Mixed <= Diffuse
C4orf17	0.193181	1.89286	0.25	0.132075	-2.92057	0.815729	NA	Intestinal <= Diffuse	0.516178	0.25	0.692308	2.76923	1.46949	0.81077	NA	Intestinal <= Mixed	0.641313	1.89286	0.692308	0.365747	-1.45108	0.825324	NA	Mixed <= Diffuse
SERTM1	0.623561	16.1786	9.5	0.587196	-0.768085	0.929088	NA	Intestinal <= Diffuse	0.839144	9.5	5.92308	0.623482	-0.681581	0.948386	NA	Intestinal <= Mixed	0.848947	16.1786	5.92308	0.366106	-1.44967	0.94195	NA	Mixed <= Diffuse
TRAJ32	0.512861	1.67857	1	0.595745	-0.747234	0.882105	NA	Intestinal <= Diffuse	0.870594	1	0.615385	0.615385	-0.70044	0.964703	NA	Intestinal <= Mixed	0.683581	1.67857	0.615385	0.366612	-1.44767	0.851597	NA	Mixed <= Diffuse
MTND2P40	0.985295	11.5357	9.08333	0.78741	-0.344814	0.998139	NA	Intestinal <= Diffuse	0.0655198	9.08333	4.23077	0.465773	-1.1023	0.703204	NA	Mixed <= Intestinal	0.120932	11.5357	4.23077	0.366754	-1.44712	0.439566	NA	Mixed <= Diffuse
UBE2U	0.00622057	4.32143	43.25	10.0083	3.32312	0.743607	NA	Diffuse < Intestinal	0.63031	43.25	34	0.786127	-0.347165	0.868451	NA	Mixed <= Intestinal	0.127334	4.32143	34	7.86777	2.97595	0.452831	NA	Diffuse <= Mixed
SYNPR	0.581507	135.321	108.333	0.800563	-0.320913	0.908504	NA	Diffuse <= Intestinal	0.39004	108.333	49.6923	0.458698	-1.12438	0.789277	NA	Mixed <= Intestinal	0.811538	135.321	49.6923	0.367217	-1.4453	0.921515	NA	Mixed <= Diffuse
IGKV2D-40	0.101014	88.75	38.1667	0.430047	-1.21743	0.815729	NA	Intestinal <= Diffuse	0.425031	38.1667	32.6154	0.854552	-0.226761	0.800042	NA	Intestinal <= Mixed	0.500583	88.75	32.6154	0.367497	-1.44419	0.764433	NA	Mixed <= Diffuse
RN7SL279P	0.328463	1.46429	0.25	0.170732	-2.5502	0.815729	NA	Intestinal <= Diffuse	1	0.25	0.538462	2.15385	1.10692	1	NA	Mixed <=> Intestinal	0.416561	1.46429	0.538462	0.36773	-1.44328	0.716654	NA	Mixed <= Diffuse
MEIOSIN	0.828558	1.46429	1.20833	0.825203	-0.277179	0.988691	NA	Diffuse <= Intestinal	0.180205	1.20833	0.538462	0.445623	-1.1661	0.703204	NA	Mixed <= Intestinal	0.281042	1.46429	0.538462	0.36773	-1.44328	0.603512	NA	Mixed <= Diffuse
LOC100192426	0.0908942	3.96429	1.83333	0.462462	-1.11259	0.815729	NA	Intestinal <= Diffuse	0.693332	1.83333	1.46154	0.797203	-0.326981	0.883761	NA	Intestinal <= Mixed	0.419492	3.96429	1.46154	0.368676	-1.43957	0.721128	NA	Mixed <= Diffuse
OR7E105P	0.642555	1.25	0.333333	0.266667	-1.90689	0.933211	NA	Diffuse <= Intestinal	0.538108	0.333333	0.461538	1.38462	0.469485	0.821071	NA	Mixed <= Intestinal	0.764753	1.25	0.461538	0.369231	-1.43741	0.897626	NA	Mixed <= Diffuse
GPR143P	0.285702	1.25	0.583333	0.466667	-1.09954	0.815729	NA	Intestinal <= Diffuse	0.723183	0.583333	0.461538	0.791209	-0.33787	0.894292	NA	Mixed <= Intestinal	0.232241	1.25	0.461538	0.369231	-1.43741	0.551894	NA	Mixed <= Diffuse
LOC283045	0.966684	1.25	1.54167	1.23333	0.302563	0.992962	NA	Intestinal <= Diffuse	0.862284	1.54167	0.461538	0.299376	-1.73997	0.959387	NA	Mixed <= Intestinal	0.814175	1.25	0.461538	0.369231	-1.43741	0.921515	NA	Mixed <= Diffuse
LOC101927314	0.0685824	5.82143	2	0.343558	-1.54137	0.815729	NA	Intestinal <= Diffuse	0.571202	2	2.15385	1.07692	0.106915	0.838755	NA	Intestinal <= Mixed	0.335941	5.82143	2.15385	0.369986	-1.43446	0.659431	NA	Mixed <= Diffuse
ETNPPL	0.573142	133	32.0833	0.241228	-2.05153	0.906853	NA	Intestinal <= Diffuse	0.240461	32.0833	49.2308	1.53447	0.617736	0.722744	NA	Intestinal <= Mixed	0.558789	133	49.2308	0.370156	-1.43379	0.786059	NA	Diffuse <= Mixed
PRO1804	0.0605207	2.28571	4.25	1.85938	0.894818	0.815729	NA	Diffuse <= Intestinal	0.0614119	4.25	0.846154	0.199095	-2.32847	0.703204	NA	Mixed <= Intestinal	0.937123	2.28571	0.846154	0.370192	-1.43365	0.984613	NA	Mixed <= Diffuse
LINC00661	0.565184	1.03571	0.166667	0.16092	-2.63559	0.902079	NA	Intestinal <= Diffuse	1	0.166667	0.384615	2.30769	1.20645	1	NA	Intestinal <=> Mixed	0.655734	1.03571	0.384615	0.371353	-1.42914	0.833575	NA	Mixed <= Diffuse
TNNT3	0.704888	2.07143	1.33333	0.643678	-0.635589	0.951531	NA	Diffuse <= Intestinal	0.503206	1.33333	0.769231	0.576923	-0.793549	0.801866	NA	Mixed <= Intestinal	0.766103	2.07143	0.769231	0.371353	-1.42914	0.897952	NA	Mixed <= Diffuse
LOC105370259	0.410623	16.5714	20.2917	1.2245	0.292189	0.838105	NA	Intestinal <= Diffuse	0.270644	20.2917	6.15385	0.30327	-1.72133	0.736713	NA	Mixed <= Intestinal	0.0571653	16.5714	6.15385	0.371353	-1.42914	0.326708	NA	Mixed <= Diffuse
LOC102724058	0.758032	10.1429	9.375	0.924296	-0.113574	0.970388	NA	Intestinal <= Diffuse	0.832939	9.375	3.76923	0.402051	-1.31455	0.947848	NA	Mixed <= Intestinal	0.540737	10.1429	3.76923	0.371614	-1.42812	0.771586	NA	Mixed <= Diffuse
SCN1A-AS1	0.758032	10.1429	9.375	0.924296	-0.113574	0.970388	NA	Intestinal <= Diffuse	0.832939	9.375	3.76923	0.402051	-1.31455	0.947848	NA	Mixed <= Intestinal	0.540737	10.1429	3.76923	0.371614	-1.42812	0.771586	NA	Mixed <= Diffuse
SCAT8	0.0172866	9.85714	97.0833	9.84903	3.29998	0.815729	NA	Diffuse < Intestinal	0.655745	97.0833	41	0.422318	-1.2436	0.871793	NA	Mixed <= Intestinal	0.098555	9.85714	41	4.15942	2.05638	0.405291	NA	Diffuse <= Mixed
POU6F2-AS1	0.638247	3.92857	2	0.509091	-0.974005	0.933164	NA	Intestinal <= Diffuse	0.807121	2	1.46154	0.730769	-0.452512	0.936621	NA	Intestinal <= Mixed	0.916708	3.92857	1.46154	0.372028	-1.42652	0.977186	NA	Mixed <= Diffuse
C5orf46	0.30235	36.9643	44.4583	1.20274	0.266322	0.815729	NA	Intestinal <= Diffuse	0.895868	44.4583	13.7692	0.309711	-1.69101	0.976236	NA	Intestinal <= Mixed	0.338047	36.9643	13.7692	0.372501	-1.42468	0.659431	NA	Mixed <= Diffuse
CHST8	0.636066	20	9.875	0.49375	-1.01815	0.932952	NA	Intestinal <= Diffuse	0.616635	9.875	7.46154	0.755599	-0.404308	0.862042	NA	Mixed <= Intestinal	0.370613	20	7.46154	0.373077	-1.42245	0.67949	NA	Mixed <= Diffuse
LOC100288570	0.674329	4.53571	2.33333	0.514436	-0.958937	0.942788	NA	Intestinal <= Diffuse	0.930742	2.33333	1.69231	0.725275	-0.463401	0.989381	NA	Intestinal <= Mixed	0.668967	4.53571	1.69231	0.373107	-1.42234	0.841819	NA	Mixed <= Diffuse
LHCGR	0.702363	28.6429	13.4167	0.468412	-1.09415	0.951531	NA	Intestinal <= Diffuse	0.319001	13.4167	10.6923	0.796942	-0.327453	0.742305	NA	Intestinal <= Mixed	0.386548	28.6429	10.6923	0.373298	-1.4216	0.693725	NA	Diffuse <= Mixed
DDX59-AS1	0.826524	4.32143	4.29167	0.993113	-0.00997029	0.988569	NA	Diffuse <= Intestinal	0.119327	4.29167	1.61538	0.3764	-1.40966	0.703204	NA	Mixed <= Intestinal	0.179749	4.32143	1.61538	0.373808	-1.41963	0.488353	NA	Mixed <= Diffuse
LINC00682	0.922371	2.46429	1.375	0.557971	-0.841738	0.989862	NA	Intestinal <= Diffuse	0.779977	1.375	0.923077	0.671329	-0.574909	0.923424	NA	Intestinal <= Mixed	0.823704	2.46429	0.923077	0.374582	-1.41665	0.928184	NA	Diffuse <= Mixed
MIR4518	0.689245	0.821429	1.16667	1.42029	0.506185	0.948859	NA	Diffuse <= Intestinal	0.541313	1.16667	0.307692	0.263736	-1.92283	0.822283	NA	Mixed <= Intestinal	0.794361	0.821429	0.307692	0.374582	-1.41665	0.912347	NA	Mixed <= Diffuse
RPL26P5	0.21509	0.821429	1.83333	2.23188	1.15826	0.815729	NA	Diffuse <= Intestinal	0.235238	1.83333	0.307692	0.167832	-2.57491	0.720136	NA	Mixed <= Intestinal	0.861764	0.821429	0.307692	0.374582	-1.41665	0.948309	NA	Mixed <= Diffuse
IL21	0.740649	61.5	24.0833	0.391599	-1.35255	0.963269	NA	Intestinal <= Diffuse	0.762295	24.0833	23.0769	0.958211	-0.0615842	0.912672	NA	Intestinal <= Mixed	0.932932	61.5	23.0769	0.375235	-1.41414	0.980533	NA	Diffuse <= Mixed
TAC1	0.379024	34.6071	10.75	0.31063	-1.68673	0.816971	NA	Intestinal <= Diffuse	0.153554	10.75	13	1.2093	0.274175	0.703204	NA	Intestinal <= Mixed	0.448461	34.6071	13	0.375645	-1.41256	0.744006	NA	Diffuse <= Mixed
IGLV2-33	0.286195	6.14286	5.04167	0.820736	-0.285009	0.815729	NA	Diffuse <= Intestinal	0.792968	5.04167	2.30769	0.457724	-1.12745	0.927269	NA	Mixed <= Intestinal	0.411669	6.14286	2.30769	0.375671	-1.41246	0.716415	NA	Diffuse <= Mixed
LOC107985177	0.600297	43.3929	21.3333	0.491632	-1.02435	0.917291	NA	Intestinal <= Diffuse	0.750004	21.3333	16.3077	0.764423	-0.387557	0.905915	NA	Mixed <= Intestinal	0.474542	43.3929	16.3077	0.375815	-1.4119	0.764433	NA	Mixed <= Diffuse
TEX48	0.43717	1.42857	2.875	2.0125	1.00899	0.855105	NA	Diffuse <= Intestinal	0.0957949	2.875	0.538462	0.187291	-2.41665	0.703204	NA	Mixed <= Intestinal	0.250173	1.42857	0.538462	0.376923	-1.40766	0.567085	NA	Mixed <= Diffuse
PRDM7	0.682211	4.28571	1.875	0.4375	-1.19265	0.945182	NA	Intestinal <= Diffuse	0.826543	1.875	1.61538	0.861538	-0.215013	0.944768	NA	Intestinal <= Mixed	0.915285	4.28571	1.61538	0.376923	-1.40766	0.976286	NA	Diffuse <= Mixed
IQCM	0.32258	6.32143	0.916667	0.145009	-2.78578	0.815729	NA	Intestinal <= Diffuse	0.296382	0.916667	2.38462	2.6014	1.37929	0.736713	NA	Intestinal <= Mixed	0.871001	6.32143	2.38462	0.377227	-1.40649	0.954408	NA	Diffuse <= Mixed
LINC01016	0.879613	3.46429	2.625	0.757732	-0.40024	0.989862	NA	Intestinal <= Diffuse	0.687909	2.625	1.30769	0.498168	-1.00529	0.883761	NA	Mixed <= Intestinal	0.803559	3.46429	1.30769	0.377478	-1.40553	0.918526	NA	Mixed <= Diffuse
MIR4269	0.977002	5.5	3.83333	0.69697	-0.520832	0.994696	NA	Diffuse <= Intestinal	0.434933	3.83333	2.07692	0.541806	-0.884152	0.800042	NA	Mixed <= Intestinal	0.554454	5.5	2.07692	0.377622	-1.40498	0.782758	NA	Mixed <= Diffuse
LINC02251	0.605617	8.75	4.125	0.471429	-1.08489	0.918561	NA	Intestinal <= Diffuse	0.775615	4.125	3.30769	0.801865	-0.318569	0.919127	NA	Intestinal <= Mixed	0.780567	8.75	3.30769	0.378022	-1.40346	0.90449	NA	Mixed <= Diffuse
RNF17	0.4299	10.75	13.2083	1.22868	0.297112	0.847628	NA	Diffuse <= Intestinal	0.647825	13.2083	4.07692	0.308663	-1.6959	0.871793	NA	Mixed <= Intestinal	0.937559	10.75	4.07692	0.379249	-1.39878	0.985002	NA	Diffuse <= Mixed
LEFTY3	0.539109	0.607143	0.25	0.411765	-1.28011	0.89233	NA	Intestinal <= Diffuse	0.471077	0.25	0.230769	0.923077	-0.115477	0.800042	NA	Intestinal <= Mixed	0.903219	0.607143	0.230769	0.38009	-1.39559	0.969053	NA	Diffuse <= Mixed
FLT1P1	0.588401	1.82143	1.95833	1.07516	0.104556	0.912749	NA	Intestinal <= Diffuse	0.843823	1.95833	0.692308	0.353519	-1.50014	0.952658	NA	Mixed <= Intestinal	0.46444	1.82143	0.692308	0.38009	-1.39559	0.757727	NA	Mixed <= Diffuse
ETDB	0.370317	0.607143	0.708333	1.16667	0.222392	0.815729	NA	Diffuse <= Intestinal	0.501099	0.708333	0.230769	0.325792	-1.61798	0.801866	NA	Mixed <= Intestinal	0.855156	0.607143	0.230769	0.38009	-1.39559	0.944273	NA	Diffuse <= Mixed
RNU6ATAC36P	0.881306	1.21429	0.791667	0.651961	-0.617143	0.989862	NA	Diffuse <= Intestinal	0.507061	0.791667	0.461538	0.582996	-0.778442	0.806113	NA	Mixed <= Intestinal	0.626946	1.21429	0.461538	0.38009	-1.39559	0.814554	NA	Mixed <= Diffuse
ACTBP1	0.717377	9.5	2.33333	0.245614	-2.02554	0.95669	NA	Intestinal <= Diffuse	0.23028	2.33333	3.61538	1.54945	0.631757	0.720136	NA	Intestinal <= Mixed	0.532111	9.5	3.61538	0.380567	-1.39378	0.766247	NA	Diffuse <= Mixed
STAB2	0.897736	121.75	107.667	0.884326	-0.17735	0.989862	NA	Diffuse <= Intestinal	0.097919	107.667	46.6923	0.433675	-1.20531	0.703204	NA	Mixed <= Intestinal	0.174002	121.75	46.6923	0.38351	-1.38266	0.482328	NA	Mixed <= Diffuse
CPA2	0.148798	939.679	280.083	0.298063	-1.74631	0.815729	NA	Diffuse <= Intestinal	0.620682	280.083	360.692	1.2878	0.364913	0.86439	NA	Mixed <= Intestinal	0.527311	939.679	360.692	0.383846	-1.3814	0.764433	NA	Diffuse <= Mixed
C1orf105	0.368446	3.60714	7.625	2.11386	1.07988	0.815729	NA	Diffuse <= Intestinal	0.237555	7.625	1.38462	0.181589	-2.46125	0.720136	NA	Mixed <= Intestinal	0.687976	3.60714	1.38462	0.383854	-1.38137	0.852866	NA	Mixed <= Diffuse
PCSK1N	0.0119111	207.857	2013.58	9.68734	3.2761	0.809436	NA	Diffuse < Intestinal	0.203144	2013.58	587.385	0.291711	-1.77739	0.703701	NA	Mixed <= Intestinal	0.299895	207.857	587.385	2.82591	1.49871	0.621864	NA	Diffuse <= Mixed
LOC100419847	0.881641	1	0.708333	0.708333	-0.4975	0.989862	NA	Diffuse <= Intestinal	0.893527	0.708333	0.384615	0.542986	-0.881012	0.975094	NA	Intestinal <= Mixed	0.786318	1	0.384615	0.384615	-1.37851	0.909347	NA	Diffuse <= Mixed
TPST2P1	0.528475	1	0.958333	0.958333	-0.0614005	0.8872	NA	Intestinal <= Diffuse	0.881717	0.958333	0.384615	0.401338	-1.31711	0.970059	NA	Mixed <= Intestinal	0.48556	1	0.384615	0.384615	-1.37851	0.764433	NA	Mixed <= Diffuse
CSF3	0.0691149	1025.57	351.792	0.34302	-1.54363	0.815729	NA	Intestinal <= Diffuse	0.390181	351.792	394.462	1.12129	0.165163	0.789277	NA	Intestinal <= Mixed	0.833549	1025.57	394.462	0.384626	-1.37847	0.933889	NA	Mixed <= Diffuse
CHRM2	0.734092	475.464	217.583	0.457623	-1.12777	0.961996	NA	Intestinal <= Diffuse	0.118955	217.583	183.385	0.842825	-0.246695	0.703204	NA	Intestinal <= Mixed	0.239071	475.464	183.385	0.385696	-1.37446	0.551894	NA	Diffuse <= Mixed
TRAJ38	0.105922	1.39286	0.875	0.628205	-0.670692	0.815729	NA	Intestinal <= Diffuse	0.243902	0.875	0.538462	0.615385	-0.70044	0.72676	NA	Intestinal <= Mixed	0.658613	1.39286	0.538462	0.386588	-1.37113	0.835824	NA	Mixed <= Diffuse
C20orf203	0.34875	5.57143	3.58333	0.643162	-0.636745	0.815729	NA	Intestinal <= Diffuse	0.879778	3.58333	2.15385	0.601073	-0.734387	0.970059	NA	Mixed <= Intestinal	0.322033	5.57143	2.15385	0.386588	-1.37113	0.648308	NA	Mixed <= Diffuse
TDGF1P3	0.57011	27.6429	9.58333	0.346684	-1.52831	0.903547	NA	Diffuse <= Intestinal	0.640955	9.58333	10.6923	1.11572	0.157974	0.871793	NA	Mixed <= Intestinal	0.988581	27.6429	10.6923	0.386802	-1.37033	1	NA	Diffuse <= Mixed
LOC105370854	0.0663825	371.964	140.5	0.377724	-1.40459	0.815729	NA	Intestinal <= Diffuse	0.372981	140.5	144.077	1.02546	0.0362691	0.777873	NA	Intestinal <= Mixed	0.492381	371.964	144.077	0.387341	-1.36832	0.764433	NA	Mixed <= Diffuse
LOC100288866	0.0915134	2.17857	1.33333	0.612022	-0.708345	0.815729	NA	Intestinal <= Diffuse	0.709581	1.33333	0.846154	0.634615	-0.656046	0.889652	NA	Intestinal <= Mixed	0.303854	2.17857	0.846154	0.388398	-1.36439	0.628869	NA	Mixed <= Diffuse
C6orf52	0.480995	2.17857	1.75	0.803279	-0.316027	0.869895	NA	Intestinal <= Diffuse	0.869067	1.75	0.846154	0.483516	-1.04836	0.964703	NA	Intestinal <= Mixed	0.636749	2.17857	0.846154	0.388398	-1.36439	0.821499	NA	Mixed <= Diffuse
LDB3	0.847152	709.429	446.25	0.629027	-0.668805	0.989862	NA	Intestinal <= Diffuse	0.272355	446.25	275.846	0.618143	-0.693988	0.736713	NA	Intestinal <= Mixed	0.519237	709.429	275.846	0.388829	-1.36279	0.764433	NA	Diffuse <= Mixed
ECRG4	0.948769	647	517.875	0.800425	-0.321162	0.989862	NA	Intestinal <= Diffuse	0.836162	517.875	251.769	0.486158	-1.0405	0.947848	NA	Intestinal <= Mixed	0.736699	647	251.769	0.389133	-1.36166	0.879941	NA	Diffuse <= Mixed
TRBV6-6	0.947102	6.32143	3.04167	0.481168	-1.05539	0.989862	NA	Intestinal <= Diffuse	0.477856	3.04167	2.46154	0.809273	-0.305302	0.800042	NA	Mixed <= Intestinal	0.451168	6.32143	2.46154	0.389396	-1.36069	0.746781	NA	Mixed <= Diffuse
FOXD4L6	0.0607633	3.14286	1.375	0.4375	-1.19265	0.815729	NA	Intestinal <= Diffuse	0.585086	1.375	1.23077	0.895105	-0.159871	0.843183	NA	Mixed <= Intestinal	0.064359	3.14286	1.23077	0.391608	-1.35252	0.342165	NA	Mixed <= Diffuse
LINC00343	0.804737	1.57143	1.33333	0.848485	-0.237039	0.982626	NA	Diffuse <= Intestinal	0.783318	1.33333	0.615385	0.461538	-1.11548	0.924296	NA	Intestinal <= Mixed	0.702676	1.57143	0.615385	0.391608	-1.35252	0.863693	NA	Diffuse <= Mixed
RPL21P54	0.868722	1.57143	1.5	0.954545	-0.0671142	0.989862	NA	Diffuse <= Intestinal	0.237992	1.5	0.615385	0.410256	-1.2854	0.720136	NA	Mixed <= Intestinal	0.281042	1.57143	0.615385	0.391608	-1.35252	0.603512	NA	Mixed <= Diffuse
IGHV1-69-2	0.069973	0.392857	0.0416667	0.106061	-3.23704	0.815729	NA	Intestinal <= Diffuse	0.252813	0.0416667	0.153846	3.69231	1.88452	0.727347	NA	Intestinal <= Mixed	0.61162	0.392857	0.153846	0.391608	-1.35252	0.81154	NA	Mixed <= Diffuse
LINC02232	0.215582	0.392857	0.0416667	0.106061	-3.23704	0.815729	NA	Intestinal <= Diffuse	0.252813	0.0416667	0.153846	3.69231	1.88452	0.727347	NA	Intestinal <= Mixed	1	0.392857	0.153846	0.391608	-1.35252	1	NA	Diffuse <=> Mixed
CSN2	0.51872	0.785714	0.333333	0.424242	-1.23704	0.882866	NA	Intestinal <= Diffuse	0.973198	0.333333	0.307692	0.923077	-0.115477	0.999596	NA	Mixed <= Intestinal	0.521448	0.785714	0.307692	0.391608	-1.35252	0.764433	NA	Mixed <= Diffuse
MAGEL2	0.426669	0.392857	0.25	0.636364	-0.652077	0.846218	NA	Intestinal <= Diffuse	0.679491	0.25	0.153846	0.615385	-0.70044	0.881496	NA	Mixed <= Intestinal	0.303386	0.392857	0.153846	0.391608	-1.35252	0.628287	NA	Mixed <= Diffuse
ZNHIT3	0.895273	0.392857	0.291667	0.742424	-0.429684	0.989862	NA	Diffuse <= Intestinal	0.485781	0.291667	0.153846	0.527473	-0.922832	0.800042	NA	Mixed <= Intestinal	0.554146	0.392857	0.153846	0.391608	-1.35252	0.782506	NA	Mixed <= Diffuse
CACNG2	0.881609	0.392857	0.333333	0.848485	-0.237039	0.989862	NA	Diffuse <= Intestinal	0.872208	0.333333	0.153846	0.461538	-1.11548	0.964703	NA	Intestinal <= Mixed	0.767338	0.392857	0.153846	0.391608	-1.35252	0.897952	NA	Diffuse <= Mixed
LOC100996737	0.761342	0.785714	0.708333	0.901515	-0.149576	0.970388	NA	Intestinal <= Diffuse	0.653408	0.708333	0.307692	0.434389	-1.20294	0.871793	NA	Mixed <= Intestinal	0.43221	0.785714	0.307692	0.391608	-1.35252	0.729436	NA	Mixed <= Diffuse
KHDC3L	0.671419	0.392857	0.458333	1.16667	0.222392	0.940989	NA	Intestinal <= Diffuse	0.914687	0.458333	0.153846	0.335664	-1.57491	0.982144	NA	Intestinal <= Mixed	0.79723	0.392857	0.153846	0.391608	-1.35252	0.915146	NA	Mixed <= Diffuse
KRT18P27	0.787819	0.392857	0.5	1.27273	0.347923	0.978311	NA	Intestinal <= Diffuse	0.946411	0.5	0.153846	0.307692	-1.70044	0.992302	NA	Mixed <= Intestinal	0.723555	0.392857	0.153846	0.391608	-1.35252	0.875078	NA	Mixed <= Diffuse
HLA-J	0.195264	0.392857	0.541667	1.37879	0.463401	0.815729	NA	Diffuse <= Intestinal	0.217104	0.541667	0.153846	0.284024	-1.81592	0.716583	NA	Mixed <= Intestinal	0.785556	0.392857	0.153846	0.391608	-1.35252	0.908847	NA	Mixed <= Diffuse
MICB-DT	0.907765	0.392857	0.583333	1.48485	0.570316	0.989862	NA	Diffuse <= Intestinal	0.308222	0.583333	0.153846	0.263736	-1.92283	0.736713	NA	Mixed <= Intestinal	0.3149	0.392857	0.153846	0.391608	-1.35252	0.637839	NA	Mixed <= Diffuse
ATP1B4	0.544798	0.392857	0.625	1.59091	0.669851	0.892473	NA	Diffuse <= Intestinal	0.464305	0.625	0.153846	0.246154	-2.02237	0.800042	NA	Mixed <= Intestinal	0.79723	0.392857	0.153846	0.391608	-1.35252	0.915146	NA	Mixed <= Diffuse
TMEM30CP	0.205045	0.392857	0.708333	1.80303	0.850424	0.815729	NA	Diffuse <= Intestinal	0.413232	0.708333	0.153846	0.217195	-2.20294	0.800042	NA	Mixed <= Intestinal	0.767338	0.392857	0.153846	0.391608	-1.35252	0.897952	NA	Diffuse <= Mixed
RNU7-154P	0.357098	0.392857	0.916667	2.33333	1.22239	0.815729	NA	Diffuse <= Intestinal	0.289728	0.916667	0.153846	0.167832	-2.57491	0.736713	NA	Mixed <= Intestinal	0.764527	0.392857	0.153846	0.391608	-1.35252	0.897626	NA	Mixed <= Diffuse
LOC100129554	0.72832	0.392857	1.45833	3.71212	1.89224	0.959925	NA	Diffuse <= Intestinal	0.309479	1.45833	0.153846	0.105495	-3.24476	0.736713	NA	Mixed <= Intestinal	0.424949	0.392857	0.153846	0.391608	-1.35252	0.72652	NA	Mixed <= Diffuse
LOC100996671	0.495051	0.785714	2.91667	3.71212	1.89224	0.875406	NA	Diffuse <= Intestinal	0.309479	2.91667	0.307692	0.105495	-3.24476	0.736713	NA	Mixed <= Intestinal	0.537868	0.785714	0.307692	0.391608	-1.35252	0.767999	NA	Mixed <= Diffuse
SMIM43	0.266278	46.9286	1231.08	26.2331	4.71332	0.815729	NA	Intestinal <= Diffuse	0.961791	1231.08	18.3846	0.0149337	-6.06529	0.996149	NA	Intestinal <= Mixed	0.222385	46.9286	18.3846	0.391757	-1.35197	0.54012	NA	Mixed <= Diffuse
IGHV3-20	0.6394	74.2857	46.2917	0.623157	-0.682332	0.933164	NA	Intestinal <= Diffuse	0.690537	46.2917	29.1538	0.629786	-0.667066	0.883761	NA	Intestinal <= Mixed	0.944124	74.2857	29.1538	0.392456	-1.3494	0.986056	NA	Diffuse <= Mixed
OTOP2	0.000502382	0.178571	3.625	20.3	4.34341	0.611706	NA	Diffuse < Intestinal	0.4489	3.625	3.92308	1.08223	0.114005	0.800042	NA	Mixed <= Intestinal	0.042592	0.178571	3.92308	21.9692	4.45741	0.295976	NA	Diffuse < Mixed
CARTPT	0.808532	60.0714	8.375	0.139417	-2.84252	0.985319	NA	Diffuse <= Intestinal	0.287915	8.375	23.6154	2.81975	1.49557	0.736713	NA	Intestinal <= Mixed	0.205889	60.0714	23.6154	0.393122	-1.34695	0.518357	NA	Diffuse <= Mixed
CATSPER4	0.583558	4.10714	2.16667	0.527536	-0.922658	0.910794	NA	Intestinal <= Diffuse	0.667856	2.16667	1.61538	0.745562	-0.4236	0.88004	NA	Mixed <= Intestinal	0.463484	4.10714	1.61538	0.393311	-1.34626	0.756956	NA	Mixed <= Diffuse
TRAJ2	0.901093	3.71429	3.75	1.00962	0.0138058	0.989862	NA	Diffuse <= Intestinal	0.369034	3.75	1.46154	0.389744	-1.3594	0.776905	NA	Mixed <= Intestinal	0.410169	3.71429	1.46154	0.393491	-1.3456	0.715774	NA	Mixed <= Diffuse
PROZ	0.108068	63.6786	56	0.879417	-0.185381	0.815729	NA	Diffuse <= Intestinal	0.417021	56	25.0769	0.447802	-1.15907	0.800042	NA	Mixed <= Intestinal	0.518945	63.6786	25.0769	0.393805	-1.34445	0.764433	NA	Diffuse <= Mixed
C17orf99	0.219275	13.4643	10.0417	0.7458	-0.423139	0.815729	NA	Diffuse <= Intestinal	0.110059	10.0417	5.30769	0.528567	-0.919842	0.703204	NA	Mixed <= Intestinal	0.579781	13.4643	5.30769	0.394205	-1.34298	0.796877	NA	Mixed <= Diffuse
LINC01475	0.343697	9.35714	5.875	0.627863	-0.671479	0.815729	NA	Intestinal <= Diffuse	0.987128	5.875	3.69231	0.628478	-0.670066	1	NA	Mixed <= Intestinal	0.224562	9.35714	3.69231	0.394598	-1.34155	0.54245	NA	Mixed <= Diffuse
SLC8A2	0.789983	93.0357	44.25	0.475624	-1.07211	0.978311	NA	Intestinal <= Diffuse	0.811268	44.25	36.7692	0.830943	-0.267178	0.936621	NA	Intestinal <= Mixed	0.866378	93.0357	36.7692	0.395216	-1.33929	0.950162	NA	Mixed <= Diffuse
VAX1	0.0171971	0.107143	1	9.33333	3.22239	0.815729	NA	Diffuse < Intestinal	0.638701	1	0.692308	0.692308	-0.530515	0.871793	NA	Mixed <= Intestinal	0.107808	0.107143	0.692308	6.46154	2.69188	0.418602	NA	Diffuse <= Mixed
LOC101929563	0.793079	4.07143	1.66667	0.409357	-1.28857	0.979356	NA	Intestinal <= Diffuse	0.85732	1.66667	1.61538	0.969231	-0.0450879	0.959387	NA	Intestinal <= Mixed	1	4.07143	1.61538	0.396761	-1.33366	1	NA	Mixed <=> Diffuse
CLDN24	0.185256	4.07143	2.66667	0.654971	-0.610498	0.815729	NA	Intestinal <= Diffuse	0.614754	2.66667	1.61538	0.605769	-0.72316	0.861212	NA	Mixed <= Intestinal	0.0921181	4.07143	1.61538	0.396761	-1.33366	0.394001	NA	Mixed <= Diffuse
SYNPO2	0.224309	35515.5	14695.3	0.413771	-1.27309	0.815729	NA	Intestinal <= Diffuse	0.0772756	14695.3	14094.9	0.959146	-0.0601784	0.703204	NA	Intestinal <= Mixed	0.668072	35515.5	14094.9	0.396867	-1.33327	0.840903	NA	Diffuse <= Mixed
FLNC	0.763963	11140	4028.5	0.361625	-1.46743	0.970388	NA	Intestinal <= Diffuse	0.168594	4028.5	4429.85	1.09963	0.137014	0.703204	NA	Intestinal <= Mixed	0.338301	11140	4429.85	0.397652	-1.33042	0.659431	NA	Diffuse <= Mixed
TCF24	0.386114	7.53571	10.875	1.44313	0.529199	0.821106	NA	Diffuse <= Intestinal	0.438317	10.875	3	0.275862	-1.85798	0.800042	NA	Mixed <= Intestinal	0.869478	7.53571	3	0.398104	-1.32878	0.95298	NA	Diffuse <= Mixed
PLA2G2D	0.956082	671.857	301.875	0.449314	-1.1542	0.989862	NA	Intestinal <= Diffuse	0.610712	301.875	267.692	0.886765	-0.173376	0.856729	NA	Intestinal <= Mixed	0.51931	671.857	267.692	0.398436	-1.32758	0.764433	NA	Diffuse <= Mixed
RPS5P4	0.544063	2.89286	1.45833	0.504115	-0.988175	0.892395	NA	Intestinal <= Diffuse	0.287206	1.45833	1.15385	0.791209	-0.33787	0.736713	NA	Mixed <= Intestinal	0.160508	2.89286	1.15385	0.39886	-1.32604	0.467053	NA	Mixed <= Diffuse
RNU4-29P	0.526384	2.89286	3.45833	1.19547	0.257582	0.8872	NA	Diffuse <= Intestinal	0.207299	3.45833	1.15385	0.333642	-1.58363	0.707776	NA	Mixed <= Intestinal	0.379371	2.89286	1.15385	0.39886	-1.32604	0.69026	NA	Mixed <= Diffuse
FCN2	0.756486	0.964286	1.04167	1.08025	0.111361	0.970016	NA	Intestinal <= Diffuse	0.439408	1.04167	0.384615	0.369231	-1.43741	0.800042	NA	Mixed <= Intestinal	0.256866	0.964286	0.384615	0.39886	-1.32604	0.576113	NA	Mixed <= Diffuse
TMEM207	0.0593051	0.5	3.20833	6.41667	2.68182	0.815729	NA	Diffuse <= Intestinal	0.230088	3.20833	10.7692	3.35664	1.74702	0.720136	NA	Intestinal <= Mixed	0.00381042	0.5	10.7692	21.5385	4.42884	0.161214	NA	Diffuse < Mixed
C5orf49	0.684959	27.8929	8.5	0.304738	-1.71436	0.946509	NA	Intestinal <= Diffuse	0.371159	8.5	11.1538	1.31222	0.392007	0.777873	NA	Intestinal <= Mixed	0.833083	27.8929	11.1538	0.399882	-1.32235	0.933889	NA	Diffuse <= Mixed
LOC105371967	0.00748814	11.5714	103.625	8.95525	3.16273	0.784387	NA	Diffuse < Intestinal	0.0516013	103.625	6.53846	0.0630973	-3.98628	0.703204	NA	Mixed <= Intestinal	0.809819	11.5714	6.53846	0.565052	-0.823544	0.921515	NA	Diffuse <= Mixed
PAX1	0.0247202	0.0357143	0.416667	11.6667	3.54432	0.815729	NA	Diffuse < Intestinal	0.653408	0.416667	0.769231	1.84615	0.884523	0.871793	NA	Intestinal <= Mixed	0.0136825	0.0357143	0.769231	21.5385	4.42884	0.213711	NA	Diffuse < Mixed
CALR3	0.251846	1.53571	1.625	1.05814	0.0815299	0.815729	NA	Diffuse <= Intestinal	0.129829	1.625	0.615385	0.378698	-1.40088	0.703204	NA	Mixed <= Intestinal	0.584459	1.53571	0.615385	0.400716	-1.31935	0.800076	NA	Mixed <= Diffuse
ABCC11	0.733999	61.6071	20.2917	0.329372	-1.60221	0.961996	NA	Diffuse <= Intestinal	0.186372	20.2917	24.6923	1.21687	0.283174	0.703204	NA	Intestinal <= Mixed	0.107037	61.6071	24.6923	0.400803	-1.31904	0.418602	NA	Diffuse <= Mixed
SCHLAP1	0.00574981	0.5	4.375	8.75	3.12928	0.726014	NA	Diffuse < Intestinal	0.0546677	4.375	0.153846	0.0351648	-4.82972	0.703204	NA	Mixed <= Intestinal	0.729757	0.5	0.153846	0.307692	-1.70044	0.876229	NA	Diffuse <= Mixed
TRIM15	0.701946	9.39286	4.95833	0.527883	-0.921709	0.951274	NA	Intestinal <= Diffuse	0.778727	4.95833	3.76923	0.760181	-0.395585	0.922454	NA	Intestinal <= Mixed	1	9.39286	3.76923	0.401287	-1.31729	1	NA	Diffuse <=> Mixed
IGHV1-69D	0.399911	265.25	55.9167	0.210807	-2.246	0.831386	NA	Intestinal <= Diffuse	0.312747	55.9167	106.462	1.90393	0.928982	0.74184	NA	Intestinal <= Mixed	0.536141	265.25	106.462	0.401363	-1.31702	0.767975	NA	Diffuse <= Mixed
NHEG1	0.0565245	0.0357143	0.208333	5.83333	2.54432	0.815729	NA	Diffuse <= Intestinal	0.395216	0.208333	0.769231	3.69231	1.88452	0.798307	NA	Intestinal <= Mixed	0.0136698	0.0357143	0.769231	21.5385	4.42884	0.213711	NA	Diffuse < Mixed
SHISA9	0.672308	44.3571	34.875	0.786232	-0.346973	0.940989	NA	Intestinal <= Diffuse	0.987272	34.875	17.8462	0.511718	-0.96658	1	NA	Intestinal <= Mixed	0.527875	44.3571	17.8462	0.402329	-1.31355	0.764433	NA	Mixed <= Diffuse
IGFBP1	0.0814832	93.0714	39.5417	0.424853	-1.23496	0.815729	NA	Diffuse <= Intestinal	0.339567	39.5417	37.4615	0.947394	-0.0779635	0.756406	NA	Mixed <= Intestinal	0.701012	93.0714	37.4615	0.402503	-1.31293	0.862207	NA	Diffuse <= Mixed
LINC02269	0.6606	7.64286	8.5	1.11215	0.153351	0.939214	NA	Diffuse <= Intestinal	0.797333	8.5	3.07692	0.361991	-1.46597	0.929932	NA	Mixed <= Intestinal	0.86511	7.64286	3.07692	0.402588	-1.31262	0.950162	NA	Diffuse <= Mixed
CTAG1B	0.186003	7.25	4.83333	0.666667	-0.584963	0.815729	NA	Diffuse <= Intestinal	0.882426	4.83333	2.92308	0.604775	-0.725531	0.970059	NA	Mixed <= Intestinal	0.327249	7.25	2.92308	0.403183	-1.31049	0.650976	NA	Diffuse <= Mixed
RPS18P13	0.120759	2.85714	2.58333	0.904167	-0.145339	0.815729	NA	Diffuse <= Intestinal	0.565959	2.58333	1.15385	0.44665	-1.16278	0.833639	NA	Mixed <= Intestinal	0.368501	2.85714	1.15385	0.403846	-1.30812	0.67856	NA	Diffuse <= Mixed
LAIR2	0.236512	1.14286	0.708333	0.619792	-0.690145	0.815729	NA	Diffuse <= Intestinal	0.799671	0.708333	0.461538	0.651584	-0.617978	0.930469	NA	Mixed <= Intestinal	0.38657	1.14286	0.461538	0.403846	-1.30812	0.693725	NA	Diffuse <= Mixed
ALDH1L1-AS1	0.801659	0.571429	0.375	0.65625	-0.607683	0.982626	NA	Intestinal <= Diffuse	0.946411	0.375	0.230769	0.615385	-0.70044	0.992302	NA	Mixed <= Intestinal	0.785556	0.571429	0.230769	0.403846	-1.30812	0.908847	NA	Mixed <= Diffuse
LOC102723692	0.932522	0.571429	0.541667	0.947917	-0.0771679	0.989862	NA	Intestinal <= Diffuse	0.253823	0.541667	0.230769	0.426036	-1.23095	0.728195	NA	Mixed <= Intestinal	0.239824	0.571429	0.230769	0.403846	-1.30812	0.5529	NA	Mixed <= Diffuse
CYP2F1	0.852364	16	15.4167	0.963542	-0.053581	0.989862	NA	Diffuse <= Intestinal	0.822187	15.4167	6.46154	0.419127	-1.25454	0.942048	NA	Intestinal <= Mixed	0.723618	16	6.46154	0.403846	-1.30812	0.875078	NA	Diffuse <= Mixed
LOC105378614	0.37255	0.571429	0.625	1.09375	0.129283	0.815729	NA	Diffuse <= Intestinal	0.64143	0.625	0.230769	0.369231	-1.43741	0.871793	NA	Mixed <= Intestinal	0.786318	0.571429	0.230769	0.403846	-1.30812	0.909347	NA	Diffuse <= Mixed
KATNBL1P5	0.377773	0.571429	0.666667	1.16667	0.222392	0.815729	NA	Intestinal <= Diffuse	0.296255	0.666667	0.230769	0.346154	-1.53051	0.736713	NA	Intestinal <= Mixed	0.855143	0.571429	0.230769	0.403846	-1.30812	0.944273	NA	Diffuse <= Mixed
LOC101928651	0.305591	0.571429	1.58333	2.77083	1.47032	0.815729	NA	Diffuse <= Intestinal	0.221702	1.58333	0.230769	0.145749	-2.77844	0.716583	NA	Mixed <= Intestinal	0.670127	0.571429	0.230769	0.403846	-1.30812	0.843033	NA	Mixed <= Diffuse
SLC4A1	0.887548	6.07143	7.41667	1.22157	0.288735	0.989862	NA	Intestinal <= Diffuse	0.280356	7.41667	2.46154	0.331893	-1.59121	0.736713	NA	Mixed <= Intestinal	0.210608	6.07143	2.46154	0.40543	-1.30248	0.526686	NA	Mixed <= Diffuse
ANGPTL3	0.713366	130.464	47.375	0.363126	-1.46146	0.954245	NA	Diffuse <= Intestinal	1	47.375	52.9231	1.11711	0.159771	1	NA	Intestinal <=> Mixed	0.518964	130.464	52.9231	0.405652	-1.30169	0.764433	NA	Diffuse <= Mixed
KBTBD13	0.813562	2.46429	2.375	0.963768	-0.053242	0.985319	NA	Diffuse <= Intestinal	0.466253	2.375	1	0.421053	-1.24793	0.800042	NA	Mixed <= Intestinal	0.58992	2.46429	1	0.405797	-1.30117	0.80261	NA	Mixed <= Diffuse
CATSPERG	0.496947	346.107	148.75	0.42978	-1.21833	0.875406	NA	Diffuse <= Intestinal	0.738312	148.75	140.538	0.944796	-0.0819247	0.901963	NA	Intestinal <= Mixed	0.466194	346.107	140.538	0.406055	-1.30025	0.757727	NA	Diffuse <= Mixed
LOC285804	0.120975	3.78571	1.125	0.29717	-1.75064	0.815729	NA	Intestinal <= Diffuse	0.807954	1.125	1.53846	1.36752	0.451563	0.936621	NA	Intestinal <= Mixed	0.310232	3.78571	1.53846	0.406386	-1.29908	0.633876	NA	Mixed <= Diffuse
LOC100533643	0.161332	1.89286	0.5	0.264151	-1.92057	0.815729	NA	Intestinal <= Diffuse	0.364414	0.5	0.769231	1.53846	0.621488	0.776905	NA	Intestinal <= Mixed	0.759859	1.89286	0.769231	0.406386	-1.29908	0.894689	NA	Mixed <= Diffuse
SCN10A	0.422972	1.89286	0.75	0.396226	-1.3356	0.846218	NA	Diffuse <= Intestinal	0.210468	0.75	0.769231	1.02564	0.0365259	0.707776	NA	Intestinal <= Mixed	0.0551549	1.89286	0.769231	0.406386	-1.29908	0.319972	NA	Diffuse <= Mixed
ANGPTL7	0.55031	102.536	62.625	0.610763	-0.711316	0.896252	NA	Intestinal <= Diffuse	0.513202	62.625	41.6923	0.665745	-0.586957	0.81077	NA	Intestinal <= Mixed	0.694558	102.536	41.6923	0.406613	-1.29827	0.856116	NA	Diffuse <= Mixed
MIR23B	0.61727	4.53571	6.75	1.48819	0.573558	0.923978	NA	Intestinal <= Diffuse	0.720099	6.75	1.84615	0.273504	-1.87036	0.891468	NA	Mixed <= Intestinal	0.384916	4.53571	1.84615	0.407026	-1.29681	0.69181	NA	Mixed <= Diffuse
TMEM239	0.325352	1.32143	0.75	0.567568	-0.817136	0.815729	NA	Intestinal <= Diffuse	0.400182	0.75	0.538462	0.717949	-0.478047	0.800042	NA	Intestinal <= Mixed	0.986045	1.32143	0.538462	0.407484	-1.29518	1	NA	Mixed <= Diffuse
RN7SL520P	0.448247	2.07143	0.791667	0.382184	-1.38766	0.862518	NA	Intestinal <= Diffuse	0.709511	0.791667	0.846154	1.06883	0.0960269	0.889652	NA	Intestinal <= Mixed	0.809027	2.07143	0.846154	0.408488	-1.29163	0.921515	NA	Mixed <= Diffuse
RYR2	0.0611584	1228.07	484.292	0.394351	-1.34245	0.815729	NA	Intestinal <= Diffuse	0.534985	484.292	501.769	1.03609	0.0511478	0.821071	NA	Intestinal <= Mixed	0.185745	1228.07	501.769	0.408583	-1.2913	0.493021	NA	Mixed <= Diffuse
CHRNA3	0.8543	226.643	56.375	0.248739	-2.00729	0.989862	NA	Intestinal <= Diffuse	0.633109	56.375	92.6154	1.64284	0.716196	0.868451	NA	Intestinal <= Mixed	0.899634	226.643	92.6154	0.40864	-1.2911	0.967217	NA	Diffuse <= Mixed
ATP1A2	0.956083	825.643	701.208	0.849288	-0.235675	0.989862	NA	Intestinal <= Diffuse	0.336585	701.208	338.077	0.482135	-1.05249	0.754269	NA	Intestinal <= Mixed	0.326757	825.643	338.077	0.409471	-1.28817	0.65051	NA	Diffuse <= Mixed
RN7SL22P	0.920916	0.75	0.25	0.333333	-1.58496	0.989862	NA	Diffuse <= Intestinal	0.723183	0.25	0.307692	1.23077	0.29956	0.894292	NA	Mixed <= Intestinal	0.764753	0.75	0.307692	0.410256	-1.2854	0.897626	NA	Mixed <= Diffuse
HNRNPA1P29	0.387965	1.5	0.541667	0.361111	-1.46949	0.821639	NA	Intestinal <= Diffuse	0.234956	0.541667	0.615385	1.13609	0.184083	0.720136	NA	Intestinal <= Mixed	0.751858	1.5	0.615385	0.410256	-1.2854	0.888962	NA	Diffuse <= Mixed
LOC100507477	0.432839	0.75	3.75	5	2.32193	0.852426	NA	Diffuse <= Intestinal	0.208785	3.75	0.307692	0.0820513	-3.60733	0.707776	NA	Mixed <= Intestinal	0.425002	0.75	0.307692	0.410256	-1.2854	0.72652	NA	Mixed <= Diffuse
HMGB1P49	0.596233	44.1786	28.5	0.645109	-0.632385	0.915397	NA	Diffuse <= Intestinal	0.543228	28.5	18.1538	0.636977	-0.650687	0.823486	NA	Mixed <= Intestinal	0.965916	44.1786	18.1538	0.41092	-1.28307	0.996379	NA	Diffuse <= Mixed
TRAJ4	0.297313	3.92857	3.16667	0.806061	-0.31104	0.815729	NA	Intestinal <= Diffuse	0.400564	3.16667	1.61538	0.510121	-0.971087	0.800042	NA	Mixed <= Intestinal	0.0911283	3.92857	1.61538	0.411189	-1.28213	0.390373	NA	Mixed <= Diffuse
LIPJ	0.32957	6.53571	13.7083	2.09745	1.06864	0.815729	NA	Intestinal <= Diffuse	0.41813	13.7083	2.69231	0.196399	-2.34814	0.800042	NA	Mixed <= Intestinal	0.0647931	6.53571	2.69231	0.411938	-1.2795	0.342214	NA	Mixed <= Diffuse
RNU6-226P	0.411871	3.35714	2.08333	0.620567	-0.68834	0.839529	NA	Intestinal <= Diffuse	0.360283	2.08333	1.38462	0.664615	-0.589408	0.775441	NA	Mixed <= Intestinal	0.116729	3.35714	1.38462	0.412439	-1.27775	0.435427	NA	Mixed <= Diffuse
DPPA3P2	0.49751	5.57143	0.208333	0.0373932	-4.74108	0.875896	NA	Intestinal <= Diffuse	0.0284906	0.208333	2.84615	13.6615	3.77205	0.703204	NA	Intestinal < Mixed	0.107894	5.57143	2.84615	0.510848	-0.969034	0.418647	NA	Diffuse <= Mixed
GOLGA6L7	0.948244	1.67857	2.04167	1.21631	0.282513	0.989862	NA	Diffuse <= Intestinal	0.605375	2.04167	0.692308	0.339089	-1.56026	0.854433	NA	Mixed <= Intestinal	0.630313	1.67857	0.692308	0.412439	-1.27775	0.816846	NA	Mixed <= Diffuse
ADCYAP1R1	0.985344	77.5	63.25	0.816129	-0.293131	0.998139	NA	Intestinal <= Diffuse	0.961902	63.25	32	0.505929	-0.982994	0.996149	NA	Mixed <= Intestinal	0.603897	77.5	32	0.412903	-1.27612	0.807185	NA	Mixed <= Diffuse
ATP5F1AP3	0.264632	4.46429	3.125	0.7	-0.514573	0.815729	NA	Intestinal <= Diffuse	0.688124	3.125	1.84615	0.590769	-0.759333	0.883761	NA	Intestinal <= Mixed	0.471974	4.46429	1.84615	0.413538	-1.27391	0.764433	NA	Mixed <= Diffuse
RPL34P26	0.769971	0.928571	0.25	0.269231	-1.89308	0.973505	NA	Intestinal <= Diffuse	0.980215	0.25	0.384615	1.53846	0.621488	1	NA	Mixed <= Intestinal	0.797613	0.928571	0.384615	0.414201	-1.2716	0.915397	NA	Mixed <= Diffuse
LINC02011	0.588124	2.78571	3.125	1.12179	0.165809	0.912688	NA	Diffuse <= Intestinal	0.466427	3.125	1.15385	0.369231	-1.43741	0.800042	NA	Mixed <= Intestinal	0.811893	2.78571	1.15385	0.414201	-1.2716	0.921515	NA	Mixed <= Diffuse
TTLL8	0.121211	1.85714	2.70833	1.45833	0.544321	0.815729	NA	Diffuse <= Intestinal	0.451419	2.70833	0.769231	0.284024	-1.81592	0.800042	NA	Mixed <= Intestinal	0.417842	1.85714	0.769231	0.414201	-1.2716	0.718495	NA	Diffuse <= Mixed
CDH19	0.378149	606.25	322.958	0.532715	-0.908565	0.815729	NA	Intestinal <= Diffuse	0.364278	322.958	251.846	0.77981	-0.358805	0.776905	NA	Intestinal <= Mixed	0.729565	606.25	251.846	0.415416	-1.26737	0.876229	NA	Diffuse <= Mixed
SCNN1G	0.266764	135.286	191.75	1.41737	0.503217	0.815729	NA	Diffuse <= Intestinal	0.949073	191.75	56.2308	0.29325	-1.76979	0.992302	NA	Mixed <= Intestinal	0.437535	135.286	56.2308	0.415645	-1.26658	0.736318	NA	Diffuse <= Mixed
SNORD70	0.375786	2.03571	2.875	1.41228	0.498027	0.815729	NA	Diffuse <= Intestinal	0.098557	2.875	0.846154	0.294314	-1.76457	0.703204	NA	Mixed <= Intestinal	0.336987	2.03571	0.846154	0.415655	-1.26654	0.659431	NA	Mixed <= Diffuse
LOC389831	0.550702	57.1071	42.7917	0.749322	-0.416341	0.896252	NA	Intestinal <= Diffuse	0.220496	42.7917	23.7692	0.555464	-0.848235	0.716583	NA	Mixed <= Intestinal	0.0728756	57.1071	23.7692	0.416222	-1.26458	0.358102	NA	Mixed <= Diffuse
LINC01800	0.177311	4.25	9.41667	2.21569	1.14775	0.815729	NA	Diffuse <= Intestinal	0.348075	9.41667	1.76923	0.187883	-2.41209	0.766755	NA	Mixed <= Intestinal	0.873289	4.25	1.76923	0.41629	-1.26434	0.955909	NA	Diffuse <= Mixed
PDYN	0.802083	1.10714	0.416667	0.376344	-1.40988	0.982626	NA	Intestinal <= Diffuse	0.520514	0.416667	0.461538	1.10769	0.147557	0.812205	NA	Mixed <= Intestinal	0.412001	1.10714	0.461538	0.416873	-1.26232	0.716415	NA	Mixed <= Diffuse
FLOT1	0.480387	1.10714	1.25	1.12903	0.175087	0.869895	NA	Diffuse <= Intestinal	0.36769	1.25	0.461538	0.369231	-1.43741	0.776905	NA	Mixed <= Intestinal	0.773237	1.10714	0.461538	0.416873	-1.26232	0.899918	NA	Mixed <= Diffuse
PNLIP	0.404127	2.21429	0.25	0.112903	-3.14684	0.833588	NA	Intestinal <= Diffuse	0.655289	0.25	0.923077	3.69231	1.88452	0.871793	NA	Intestinal <= Mixed	0.806552	2.21429	0.923077	0.416873	-1.26232	0.920629	NA	Mixed <= Diffuse
MTAPP2	0.503391	8.10714	4.08333	0.503671	-0.989446	0.879003	NA	Intestinal <= Diffuse	0.895509	4.08333	3.38462	0.828885	-0.270755	0.976236	NA	Mixed <= Intestinal	0.499165	8.10714	3.38462	0.417486	-1.2602	0.764433	NA	Mixed <= Diffuse
PACRG-AS2	0.110197	0.0357143	0.5	14	3.80735	0.815729	NA	Diffuse <= Intestinal	0.576319	0.5	0.769231	1.53846	0.621488	0.840351	NA	Intestinal <= Mixed	0.0470085	0.0357143	0.769231	21.5385	4.42884	0.30327	NA	Diffuse < Mixed
HMHB1	0.246424	2.39286	0.791667	0.330846	-1.59577	0.815729	NA	Intestinal <= Diffuse	0.426395	0.791667	1	1.26316	0.337035	0.800042	NA	Intestinal <= Mixed	0.918835	2.39286	1	0.41791	-1.25873	0.977186	NA	Mixed <= Diffuse
RNU6-907P	0.295466	2.39286	1.70833	0.71393	-0.486145	0.815729	NA	Intestinal <= Diffuse	0.84916	1.70833	1	0.585366	-0.77259	0.954004	NA	Mixed <= Intestinal	0.266515	2.39286	1	0.41791	-1.25873	0.587156	NA	Mixed <= Diffuse
GUCA1A	0.823219	2.39286	1.875	0.783582	-0.351844	0.987785	NA	Intestinal <= Diffuse	0.596919	1.875	1	0.533333	-0.906891	0.853181	NA	Mixed <= Intestinal	0.445084	2.39286	1	0.41791	-1.25873	0.741522	NA	Mixed <= Diffuse
LOC118142757	0.823219	2.39286	1.875	0.783582	-0.351844	0.987785	NA	Intestinal <= Diffuse	0.596919	1.875	1	0.533333	-0.906891	0.853181	NA	Mixed <= Intestinal	0.445084	2.39286	1	0.41791	-1.25873	0.741522	NA	Mixed <= Diffuse
MGAT5B	0.594069	59	31.5833	0.535311	-0.901552	0.913507	NA	Intestinal <= Diffuse	0.77451	31.5833	24.6923	0.781814	-0.355102	0.918228	NA	Intestinal <= Mixed	0.653736	59	24.6923	0.418514	-1.25665	0.831824	NA	Mixed <= Diffuse
CFAP94	0.71319	66.6786	22.0417	0.330566	-1.59699	0.954245	NA	Intestinal <= Diffuse	0.307847	22.0417	27.9231	1.26683	0.341225	0.736713	NA	Intestinal <= Mixed	0.466097	66.6786	27.9231	0.418771	-1.25577	0.757727	NA	Diffuse <= Mixed
SLC6A11	0.0831246	22.2143	6.75	0.303859	-1.71853	0.815729	NA	Intestinal <= Diffuse	0.0784169	6.75	9.30769	1.37892	0.463536	0.703204	NA	Intestinal <= Mixed	0.660132	22.2143	9.30769	0.418996	-1.25499	0.837621	NA	Diffuse <= Mixed
GPAA1P2	0.875519	10.8214	10.4583	0.966447	-0.049238	0.989862	NA	Intestinal <= Diffuse	0.223809	10.4583	4.53846	0.433956	-1.20438	0.716583	NA	Mixed <= Intestinal	0.121473	10.8214	4.53846	0.419396	-1.25362	0.441074	NA	Mixed <= Diffuse
FOXI3	0.209115	6.71429	0.0416667	0.00620567	-7.3322	0.815729	NA	Intestinal <= Diffuse	0.026071	0.0416667	0.538462	12.9231	3.69188	0.703204	NA	Intestinal < Mixed	0.330713	6.71429	0.538462	0.0801964	-3.64032	0.657048	NA	Diffuse <= Mixed
FRMD1	0.0744303	248.607	131.708	0.529785	-0.916521	0.815729	NA	Diffuse <= Intestinal	0.265211	131.708	104.385	0.792544	-0.335438	0.733978	NA	Mixed <= Intestinal	0.592535	248.607	104.385	0.419878	-1.25196	0.804164	NA	Diffuse <= Mixed
IGHV3-64D	0.695508	50	40.9583	0.819167	-0.287771	0.948859	NA	Intestinal <= Diffuse	0.908772	40.9583	21	0.512716	-0.963768	0.980522	NA	Intestinal <= Mixed	0.709999	50	21	0.42	-1.25154	0.866369	NA	Mixed <= Diffuse
FOLH1	0.0705787	1177.43	1670.83	1.41905	0.504928	0.815729	NA	Diffuse <= Intestinal	0.69085	1670.83	495	0.296259	-1.75507	0.883761	NA	Mixed <= Intestinal	0.306473	1177.43	495	0.420408	-1.25014	0.630845	NA	Diffuse <= Mixed
CXCR5	0.8394	33.1071	63.5417	1.91927	0.94056	0.989862	NA	Intestinal <= Diffuse	0.512245	63.5417	13.9231	0.219117	-2.19022	0.81077	NA	Mixed <= Intestinal	0.437576	33.1071	13.9231	0.420546	-1.24966	0.736346	NA	Mixed <= Diffuse
C9	0.339293	7.67857	5.5	0.716279	-0.481406	0.815729	NA	Diffuse <= Intestinal	0.272171	5.5	3.23077	0.587413	-0.767554	0.736713	NA	Mixed <= Intestinal	0.795456	7.67857	3.23077	0.420751	-1.24896	0.913432	NA	Mixed <= Diffuse
OSTN-AS1	0.476045	23.5357	22.5833	0.959535	-0.0595932	0.869895	NA	Diffuse <= Intestinal	0.57554	22.5833	9.92308	0.439398	-1.1864	0.840351	NA	Mixed <= Intestinal	0.988702	23.5357	9.92308	0.421618	-1.24599	1	NA	Mixed <= Diffuse
MIR2467	0.111401	3.64286	0.75	0.205882	-2.28011	0.815729	NA	Intestinal <= Diffuse	0.0517772	0.75	1.53846	2.05128	1.03653	0.703204	NA	Intestinal <= Mixed	0.547624	3.64286	1.53846	0.422323	-1.24358	0.777862	NA	Diffuse <= Mixed
LOC101929413	0.718557	1.82143	0.541667	0.297386	-1.74959	0.95669	NA	Diffuse <= Intestinal	1	0.541667	0.769231	1.42012	0.506011	1	NA	Intestinal <=> Mixed	0.823735	1.82143	0.769231	0.422323	-1.24358	0.928184	NA	Diffuse <= Mixed
NEURL1	0.0637346	409	374.833	0.916463	-0.125852	0.815729	NA	Diffuse <= Intestinal	0.126718	374.833	172.769	0.460923	-1.1174	0.703204	NA	Mixed <= Intestinal	0.977644	409	172.769	0.422419	-1.24325	1	NA	Diffuse <= Mixed
DDC-AS1	0.00942243	0.214286	1.79167	8.36111	3.06369	0.808705	NA	Diffuse < Intestinal	0.125724	1.79167	0.538462	0.300537	-1.73439	0.703204	NA	Mixed <= Intestinal	0.639603	0.214286	0.538462	2.51282	1.32931	0.823884	NA	Diffuse <= Mixed
ADAM29	0.91399	5.82143	39.0417	6.70654	2.74557	0.989862	NA	Intestinal <= Diffuse	0.986592	39.0417	2.46154	0.063049	-3.98738	1	NA	Intestinal <= Mixed	0.61543	5.82143	2.46154	0.422841	-1.24181	0.812957	NA	Mixed <= Diffuse
LINC01907	0.122651	6.89286	5.66667	0.822107	-0.282602	0.815729	NA	Intestinal <= Diffuse	0.803106	5.66667	2.92308	0.515837	-0.955013	0.934286	NA	Mixed <= Intestinal	0.0554437	6.89286	2.92308	0.424073	-1.23761	0.321218	NA	Mixed <= Diffuse
PSME2P6	0.903232	8.14286	4.70833	0.578216	-0.790319	0.989862	NA	Intestinal <= Diffuse	0.935494	4.70833	3.46154	0.735194	-0.443803	0.989381	NA	Mixed <= Intestinal	0.863288	8.14286	3.46154	0.425101	-1.23412	0.949801	NA	Mixed <= Diffuse
PI15	0.197418	2818.18	1351.29	0.479491	-1.06042	0.815729	NA	Intestinal <= Diffuse	0.440871	1351.29	1199.77	0.887868	-0.171582	0.800042	NA	Intestinal <= Mixed	0.966927	2818.18	1199.77	0.425725	-1.23201	0.996379	NA	Mixed <= Diffuse
GFAP	0.408313	49.3214	16.3333	0.331161	-1.5944	0.834809	NA	Intestinal <= Diffuse	0.315611	16.3333	21	1.28571	0.36257	0.742305	NA	Intestinal <= Mixed	0.888479	49.3214	21	0.425778	-1.23183	0.96155	NA	Diffuse <= Mixed
FTCD	0.664258	18.6071	17.6667	0.949456	-0.0748267	0.939217	NA	Diffuse <= Intestinal	0.974396	17.6667	7.92308	0.448476	-1.1569	0.999596	NA	Intestinal <= Mixed	0.6831	18.6071	7.92308	0.425808	-1.23172	0.851597	NA	Diffuse <= Mixed
MRGPRX12P	0.912272	0.107143	0.333333	3.11111	1.63743	0.989862	NA	Diffuse <= Intestinal	0.0926076	0.333333	2.23077	6.69231	2.7425	0.703204	NA	Intestinal <= Mixed	0.0470447	0.107143	2.23077	20.8205	4.37993	0.30327	NA	Diffuse < Mixed
LOC100128601	0.498718	6.85714	11.6667	1.70139	0.766713	0.877418	NA	Intestinal <= Diffuse	0.446984	11.6667	2.92308	0.250549	-1.99683	0.800042	NA	Mixed <= Intestinal	0.154568	6.85714	2.92308	0.426282	-1.23012	0.464466	NA	Mixed <= Diffuse
LINC01088	1	84.75	35.4167	0.417896	-1.25878	1	NA	Intestinal <=> Diffuse	0.898653	35.4167	36.1538	1.02081	0.0297207	0.976236	NA	Intestinal <= Mixed	0.594251	84.75	36.1538	0.426594	-1.22906	0.804164	NA	Diffuse <= Mixed
B4GALNT2	0.512986	190.571	126.292	0.6627	-0.593572	0.882105	NA	Diffuse <= Intestinal	0.712257	126.292	81.3077	0.643809	-0.635296	0.889652	NA	Mixed <= Intestinal	0.798055	190.571	81.3077	0.426652	-1.22887	0.915861	NA	Diffuse <= Mixed
GABBR2	0.926837	114.286	36.875	0.322656	-1.63193	0.989862	NA	Diffuse <= Intestinal	0.655726	36.875	48.7692	1.32256	0.403328	0.871793	NA	Intestinal <= Mixed	0.705068	114.286	48.7692	0.426731	-1.2286	0.864265	NA	Diffuse <= Mixed
KCNB1	0.291139	315.357	127.625	0.4047	-1.30508	0.815729	NA	Intestinal <= Diffuse	0.191971	127.625	134.615	1.05477	0.0769323	0.703204	NA	Intestinal <= Mixed	0.347854	315.357	134.615	0.426866	-1.22814	0.659431	NA	Diffuse <= Mixed
LIMS4	0.9633	10.6071	7.08333	0.667789	-0.582536	0.990448	NA	Intestinal <= Diffuse	0.291681	7.08333	4.53846	0.640724	-0.642225	0.736713	NA	Mixed <= Intestinal	0.391231	10.6071	4.53846	0.427868	-1.22476	0.700269	NA	Mixed <= Diffuse
SSX4B	0.562225	35.5714	35.0417	0.985107	-0.0216475	0.902079	NA	Diffuse <= Intestinal	0.579086	35.0417	15.2308	0.434647	-1.20208	0.840351	NA	Intestinal <= Mixed	0.228755	35.5714	15.2308	0.428174	-1.22373	0.545986	NA	Diffuse <= Mixed
IGFL3	0.770342	13.2857	5.08333	0.382616	-1.38603	0.973862	NA	Intestinal <= Diffuse	0.433185	5.08333	5.69231	1.1198	0.163239	0.800042	NA	Intestinal <= Mixed	0.526532	13.2857	5.69231	0.428453	-1.22279	0.764433	NA	Diffuse <= Mixed
RBM11	0.67246	68.6429	56.375	0.82128	-0.284054	0.940989	NA	Intestinal <= Diffuse	0.823625	56.375	29.4615	0.522599	-0.936223	0.942048	NA	Mixed <= Intestinal	0.594347	68.6429	29.4615	0.4292	-1.22028	0.804164	NA	Mixed <= Diffuse
LINC00504	0.782562	22.2143	15.2917	0.688371	-0.538742	0.977042	NA	Intestinal <= Diffuse	0.46207	15.2917	9.53846	0.623769	-0.680917	0.800042	NA	Mixed <= Intestinal	0.423524	22.2143	9.53846	0.429384	-1.21966	0.72612	NA	Mixed <= Diffuse
GPRC6A	0.141679	0.678571	5.54167	8.16667	3.02975	0.815729	NA	Diffuse <= Intestinal	0.18064	5.54167	13.3846	2.41527	1.27218	0.703204	NA	Intestinal <= Mixed	0.00354651	0.678571	13.3846	19.7247	4.30193	0.158557	NA	Diffuse < Mixed
NXPH4	0.502753	175.714	50.8333	0.289295	-1.78938	0.879003	NA	Intestinal <= Diffuse	0.398906	50.8333	75.5385	1.486	0.571437	0.800042	NA	Intestinal <= Mixed	0.736643	175.714	75.5385	0.429894	-1.21795	0.879941	NA	Diffuse <= Mixed
RN7SL267P	0.956069	0.357143	0.0416667	0.116667	-3.09954	0.989862	NA	Diffuse <= Intestinal	0.252813	0.0416667	0.153846	3.69231	1.88452	0.727347	NA	Intestinal <= Mixed	0.214567	0.357143	0.153846	0.430769	-1.21501	0.528713	NA	Diffuse <= Mixed
RNU1-151P	0.456514	0.535714	0.0833333	0.155556	-2.6845	0.865658	NA	Intestinal <= Diffuse	1	0.0833333	0.230769	2.76923	1.46949	1	NA	Intestinal <=> Mixed	0.570879	0.535714	0.230769	0.430769	-1.21501	0.791344	NA	Mixed <= Diffuse
OR6F1	0.733105	0.535714	0.0833333	0.155556	-2.6845	0.961996	NA	Intestinal <= Diffuse	1	0.0833333	0.230769	2.76923	1.46949	1	NA	Intestinal <=> Mixed	0.764753	0.535714	0.230769	0.430769	-1.21501	0.897626	NA	Mixed <= Diffuse
OR5AK3P	0.222081	0.178571	0.0416667	0.233333	-2.09954	0.815729	NA	Intestinal <= Diffuse	0.684743	0.0416667	0.0769231	1.84615	0.884523	0.881496	NA	Intestinal <= Mixed	0.553718	0.178571	0.0769231	0.430769	-1.21501	0.782011	NA	Mixed <= Diffuse
USP29	0.222081	0.178571	0.0416667	0.233333	-2.09954	0.815729	NA	Intestinal <= Diffuse	0.684743	0.0416667	0.0769231	1.84615	0.884523	0.881496	NA	Intestinal <= Mixed	0.553718	0.178571	0.0769231	0.430769	-1.21501	0.782011	NA	Mixed <= Diffuse
DCAF8L1	0.649644	0.178571	0.0416667	0.233333	-2.09954	0.935906	NA	Intestinal <= Diffuse	0.684743	0.0416667	0.0769231	1.84615	0.884523	0.881496	NA	Intestinal <= Mixed	1	0.178571	0.0769231	0.430769	-1.21501	1	NA	Diffuse <=> Mixed
LOC100419642	0.649644	0.178571	0.0416667	0.233333	-2.09954	0.935906	NA	Intestinal <= Diffuse	0.684743	0.0416667	0.0769231	1.84615	0.884523	0.881496	NA	Intestinal <= Mixed	1	0.178571	0.0769231	0.430769	-1.21501	1	NA	Diffuse <=> Mixed
OR10J6P	0.649644	0.178571	0.0416667	0.233333	-2.09954	0.935906	NA	Intestinal <= Diffuse	0.684743	0.0416667	0.0769231	1.84615	0.884523	0.881496	NA	Intestinal <= Mixed	1	0.178571	0.0769231	0.430769	-1.21501	1	NA	Diffuse <=> Mixed
DHX33-DT	0.952481	0.714286	0.208333	0.291667	-1.77761	0.989862	NA	Diffuse <= Intestinal	0.555039	0.208333	0.307692	1.47692	0.562595	0.830291	NA	Intestinal <= Mixed	0.496369	0.714286	0.307692	0.430769	-1.21501	0.764433	NA	Diffuse <= Mixed
MIR3178	0.129018	0.714286	0.25	0.35	-1.51457	0.815729	NA	Intestinal <= Diffuse	1	0.25	0.307692	1.23077	0.29956	1	NA	Mixed <=> Intestinal	0.231944	0.714286	0.307692	0.430769	-1.21501	0.551894	NA	Mixed <= Diffuse
TRAV34	0.227749	12.5	5.16667	0.413333	-1.27462	0.815729	NA	Intestinal <= Diffuse	0.485497	5.16667	5.38462	1.04218	0.0596095	0.800042	NA	Intestinal <= Mixed	0.713577	12.5	5.38462	0.430769	-1.21501	0.868518	NA	Mixed <= Diffuse
RNU6-813P	0.0876219	0.892857	0.375	0.42	-1.25154	0.815729	NA	Intestinal <= Diffuse	0.595278	0.375	0.384615	1.02564	0.0365259	0.851704	NA	Intestinal <= Mixed	0.352423	0.892857	0.384615	0.430769	-1.21501	0.662086	NA	Mixed <= Diffuse
RPS5P8	0.497032	0.178571	0.0833333	0.466667	-1.09954	0.875406	NA	Intestinal <= Diffuse	0.973169	0.0833333	0.0769231	0.923077	-0.115477	0.999596	NA	Mixed <= Intestinal	0.553718	0.178571	0.0769231	0.430769	-1.21501	0.782011	NA	Mixed <= Diffuse
GK2	0.510106	0.178571	0.0833333	0.466667	-1.09954	0.879003	NA	Diffuse <= Intestinal	0.973169	0.0833333	0.0769231	0.923077	-0.115477	0.999596	NA	Mixed <= Intestinal	0.625693	0.178571	0.0769231	0.430769	-1.21501	0.814554	NA	Diffuse <= Mixed
PSMA6P3	0.666114	0.178571	0.0833333	0.466667	-1.09954	0.939217	NA	Intestinal <= Diffuse	0.714919	0.0833333	0.0769231	0.923077	-0.115477	0.889652	NA	Intestinal <= Mixed	1	0.178571	0.0769231	0.430769	-1.21501	1	NA	Diffuse <=> Mixed
HECW1-IT1	0.455335	0.714286	0.375	0.525	-0.929611	0.865658	NA	Intestinal <= Diffuse	0.726682	0.375	0.307692	0.820513	-0.285402	0.895045	NA	Intestinal <= Mixed	0.837557	0.714286	0.307692	0.430769	-1.21501	0.935551	NA	Mixed <= Diffuse
CISD3	0.630126	0.535714	0.291667	0.544444	-0.877143	0.930016	NA	Intestinal <= Diffuse	0.901235	0.291667	0.230769	0.791209	-0.33787	0.978317	NA	Mixed <= Intestinal	0.597918	0.535714	0.230769	0.430769	-1.21501	0.804164	NA	Mixed <= Diffuse
USP9YP14	0.834529	0.714286	0.416667	0.583333	-0.777608	0.988872	NA	Intestinal <= Diffuse	0.503359	0.416667	0.307692	0.738462	-0.437405	0.801866	NA	Mixed <= Intestinal	0.412001	0.714286	0.307692	0.430769	-1.21501	0.716415	NA	Mixed <= Diffuse
MIR5684	0.245623	1.07143	0.625	0.583333	-0.777608	0.815729	NA	Intestinal <= Diffuse	0.894443	0.625	0.461538	0.738462	-0.437405	0.975808	NA	Intestinal <= Mixed	0.386186	1.07143	0.461538	0.430769	-1.21501	0.69328	NA	Mixed <= Diffuse
OR2AP1	0.368589	0.178571	0.125	0.7	-0.514573	0.815729	NA	Intestinal <= Diffuse	0.946411	0.125	0.0769231	0.615385	-0.70044	0.992302	NA	Mixed <= Intestinal	0.410214	0.178571	0.0769231	0.430769	-1.21501	0.715774	NA	Mixed <= Diffuse
RNA5SP294	0.666114	0.178571	0.125	0.7	-0.514573	0.939217	NA	Intestinal <= Diffuse	0.714919	0.125	0.0769231	0.615385	-0.70044	0.889652	NA	Intestinal <= Mixed	1	0.178571	0.0769231	0.430769	-1.21501	1	NA	Diffuse <=> Mixed
OR10W1	0.258268	0.357143	0.25	0.7	-0.514573	0.815729	NA	Intestinal <= Diffuse	0.282186	0.25	0.153846	0.615385	-0.70044	0.736713	NA	Intestinal <= Mixed	1	0.357143	0.153846	0.430769	-1.21501	1	NA	Diffuse <=> Mixed
LOC440180	0.538569	5.53571	4	0.722581	-0.468769	0.89233	NA	Intestinal <= Diffuse	0.549721	4	2.38462	0.596154	-0.746243	0.82871	NA	Mixed <= Intestinal	0.279158	5.53571	2.38462	0.430769	-1.21501	0.602523	NA	Mixed <= Diffuse
OTP	0.570013	1.42857	1.08333	0.758333	-0.399096	0.90344	NA	Diffuse <= Intestinal	0.639243	1.08333	0.615385	0.568047	-0.815917	0.871793	NA	Mixed <= Intestinal	1	1.42857	0.615385	0.430769	-1.21501	1	NA	Diffuse <=> Mixed
SNORD114-2	0.136323	0.357143	0.291667	0.816667	-0.292181	0.815729	NA	Diffuse <= Intestinal	0.485781	0.291667	0.153846	0.527473	-0.922832	0.800042	NA	Mixed <= Intestinal	0.625693	0.357143	0.153846	0.430769	-1.21501	0.814554	NA	Diffuse <= Mixed
RPL13AP14	0.688806	0.535714	0.458333	0.855556	-0.225067	0.948859	NA	Intestinal <= Diffuse	0.331972	0.458333	0.230769	0.503497	-0.989946	0.754269	NA	Mixed <= Intestinal	0.186581	0.535714	0.230769	0.430769	-1.21501	0.495065	NA	Mixed <= Diffuse
LOC441711	0.921911	0.178571	0.166667	0.933333	-0.0995357	0.989862	NA	Intestinal <= Diffuse	0.468411	0.166667	0.0769231	0.461538	-1.11548	0.800042	NA	Mixed <= Intestinal	0.410214	0.178571	0.0769231	0.430769	-1.21501	0.715774	NA	Mixed <= Diffuse
RPS3AP36	0.871879	0.178571	0.166667	0.933333	-0.0995357	0.989862	NA	Diffuse <= Intestinal	0.468411	0.166667	0.0769231	0.461538	-1.11548	0.800042	NA	Mixed <= Intestinal	0.553718	0.178571	0.0769231	0.430769	-1.21501	0.782011	NA	Mixed <= Diffuse
BCRP4	0.426878	0.178571	0.166667	0.933333	-0.0995357	0.846218	NA	Intestinal <= Diffuse	0.714919	0.166667	0.0769231	0.461538	-1.11548	0.889652	NA	Intestinal <= Mixed	0.744004	0.178571	0.0769231	0.430769	-1.21501	0.886431	NA	Mixed <= Diffuse
OR51J1	0.682664	0.178571	0.166667	0.933333	-0.0995357	0.945182	NA	Intestinal <= Diffuse	0.714919	0.166667	0.0769231	0.461538	-1.11548	0.889652	NA	Intestinal <= Mixed	1	0.178571	0.0769231	0.430769	-1.21501	1	NA	Diffuse <=> Mixed
RNU6-1276P	0.920862	0.178571	0.166667	0.933333	-0.0995357	0.989862	NA	Diffuse <= Intestinal	0.919693	0.166667	0.0769231	0.461538	-1.11548	0.984501	NA	Mixed <= Intestinal	1	0.178571	0.0769231	0.430769	-1.21501	1	NA	Diffuse <=> Mixed
RPS2P31	0.839084	1.78571	1.66667	0.933333	-0.0995357	0.989862	NA	Diffuse <= Intestinal	0.820589	1.66667	0.769231	0.461538	-1.11548	0.942048	NA	Mixed <= Intestinal	1	1.78571	0.769231	0.430769	-1.21501	1	NA	Mixed <=> Diffuse
NDE1P2	0.577961	0.357143	0.375	1.05	0.0703893	0.906853	NA	Diffuse <= Intestinal	0.914673	0.375	0.153846	0.410256	-1.2854	0.982144	NA	Intestinal <= Mixed	0.496369	0.357143	0.153846	0.430769	-1.21501	0.764433	NA	Diffuse <= Mixed
RPS27AP20	0.826123	0.178571	0.208333	1.16667	0.222392	0.988262	NA	Diffuse <= Intestinal	0.452861	0.208333	0.0769231	0.369231	-1.43741	0.800042	NA	Mixed <= Intestinal	0.553718	0.178571	0.0769231	0.430769	-1.21501	0.782011	NA	Mixed <= Diffuse
RNU6-826P	0.758862	0.892857	1.125	1.26	0.333424	0.970388	NA	Intestinal <= Diffuse	0.842828	1.125	0.384615	0.34188	-1.54844	0.951839	NA	Mixed <= Intestinal	0.626852	0.892857	0.384615	0.430769	-1.21501	0.814554	NA	Mixed <= Diffuse
LINC02687	0.913729	0.357143	0.458333	1.28333	0.359896	0.989862	NA	Intestinal <= Diffuse	0.914687	0.458333	0.153846	0.335664	-1.57491	0.982144	NA	Intestinal <= Mixed	1	0.357143	0.153846	0.430769	-1.21501	1	NA	Diffuse <=> Mixed
C21orf62	0.521135	0.178571	0.291667	1.63333	0.707819	0.883635	NA	Diffuse <= Intestinal	0.297201	0.291667	0.0769231	0.263736	-1.92283	0.736713	NA	Mixed <= Intestinal	0.553718	0.178571	0.0769231	0.430769	-1.21501	0.782011	NA	Mixed <= Diffuse
RNA5SP297	0.873741	0.178571	0.291667	1.63333	0.707819	0.989862	NA	Diffuse <= Intestinal	0.946411	0.291667	0.0769231	0.263736	-1.92283	0.992302	NA	Mixed <= Intestinal	1	0.178571	0.0769231	0.430769	-1.21501	1	NA	Diffuse <=> Mixed
RNU4-48P	0.943671	0.535714	0.875	1.63333	0.707819	0.989862	NA	Intestinal <= Diffuse	0.452436	0.875	0.230769	0.263736	-1.92283	0.800042	NA	Mixed <= Intestinal	0.380962	0.535714	0.230769	0.430769	-1.21501	0.690723	NA	Mixed <= Diffuse
LOC100509620	0.201263	1.42857	2.375	1.6625	0.733354	0.815729	NA	Diffuse <= Intestinal	0.0781859	2.375	0.615385	0.259109	-1.94837	0.703204	NA	Mixed <= Intestinal	0.498405	1.42857	0.615385	0.430769	-1.21501	0.764433	NA	Mixed <= Diffuse
RPL31P20	0.649644	0.142857	0.0416667	0.291667	-1.77761	0.935906	NA	Intestinal <= Diffuse	0.026071	0.0416667	0.538462	12.9231	3.69188	0.703204	NA	Intestinal < Mixed	0.0553673	0.142857	0.538462	3.76923	1.91427	0.320989	NA	Diffuse <= Mixed
RNA5SP237	0.49537	0.535714	0.916667	1.71111	0.774933	0.875406	NA	Diffuse <= Intestinal	0.208727	0.916667	0.230769	0.251748	-1.98995	0.707776	NA	Mixed <= Intestinal	0.425002	0.535714	0.230769	0.430769	-1.21501	0.72652	NA	Mixed <= Diffuse
RN7SL96P	0.136419	0.178571	0.333333	1.86667	0.900464	0.815729	NA	Diffuse <= Intestinal	0.437348	0.333333	0.0769231	0.230769	-2.11548	0.800042	NA	Mixed <= Intestinal	0.625693	0.178571	0.0769231	0.430769	-1.21501	0.814554	NA	Diffuse <= Mixed
IGHD3-16	0.8717	0.178571	0.333333	1.86667	0.900464	0.989862	NA	Intestinal <= Diffuse	0.919693	0.333333	0.0769231	0.230769	-2.11548	0.984501	NA	Mixed <= Intestinal	0.764603	0.178571	0.0769231	0.430769	-1.21501	0.897626	NA	Mixed <= Diffuse
RN7SL414P	0.858074	0.178571	0.333333	1.86667	0.900464	0.989862	NA	Diffuse <= Intestinal	0.919693	0.333333	0.0769231	0.230769	-2.11548	0.984501	NA	Mixed <= Intestinal	1	0.178571	0.0769231	0.430769	-1.21501	1	NA	Diffuse <=> Mixed
SCEL-AS1	0.858074	0.178571	0.333333	1.86667	0.900464	0.989862	NA	Diffuse <= Intestinal	0.919693	0.333333	0.0769231	0.230769	-2.11548	0.984501	NA	Mixed <= Intestinal	1	0.178571	0.0769231	0.430769	-1.21501	1	NA	Diffuse <=> Mixed
FAM138A	0.714625	0.178571	0.375	2.1	1.07039	0.955584	NA	Diffuse <= Intestinal	0.421864	0.375	0.0769231	0.205128	-2.2854	0.800042	NA	Mixed <= Intestinal	0.553718	0.178571	0.0769231	0.430769	-1.21501	0.782011	NA	Mixed <= Diffuse
RN7SKP11	0.871711	0.178571	0.375	2.1	1.07039	0.989862	NA	Intestinal <= Diffuse	0.919714	0.375	0.0769231	0.205128	-2.2854	0.984501	NA	Mixed <= Intestinal	0.764603	0.178571	0.0769231	0.430769	-1.21501	0.897626	NA	Mixed <= Diffuse
KCNMA1-AS2	0.842547	0.178571	0.375	2.1	1.07039	0.989862	NA	Diffuse <= Intestinal	0.919714	0.375	0.0769231	0.205128	-2.2854	0.984501	NA	Mixed <= Intestinal	1	0.178571	0.0769231	0.430769	-1.21501	1	NA	Diffuse <=> Mixed
SLC22A24	0.873741	0.178571	0.375	2.1	1.07039	0.989862	NA	Diffuse <= Intestinal	0.946411	0.375	0.0769231	0.205128	-2.2854	0.992302	NA	Mixed <= Intestinal	1	0.178571	0.0769231	0.430769	-1.21501	1	NA	Diffuse <=> Mixed
RBM22P1	0.699446	0.178571	0.416667	2.33333	1.22239	0.948859	NA	Intestinal <= Diffuse	0.714919	0.416667	0.0769231	0.184615	-2.43741	0.889652	NA	Intestinal <= Mixed	1	0.178571	0.0769231	0.430769	-1.21501	1	NA	Diffuse <=> Mixed
RPL21P130	0.975316	0.357143	0.833333	2.33333	1.22239	0.994696	NA	Intestinal <= Diffuse	0.957304	0.833333	0.153846	0.184615	-2.43741	0.996149	NA	Intestinal <= Mixed	1	0.357143	0.153846	0.430769	-1.21501	1	NA	Diffuse <=> Mixed
SCRT2	0.506728	0.178571	0.458333	2.56667	1.3599	0.879003	NA	Diffuse <= Intestinal	0.636798	0.458333	0.0769231	0.167832	-2.57491	0.871543	NA	Mixed <= Intestinal	1	0.178571	0.0769231	0.430769	-1.21501	1	NA	Diffuse <=> Mixed
CDSN	0.293277	1.25	3.45833	2.76667	1.46815	0.815729	NA	Intestinal <= Diffuse	0.465893	3.45833	0.538462	0.1557	-2.68316	0.800042	NA	Intestinal <= Mixed	0.825026	1.25	0.538462	0.430769	-1.21501	0.929604	NA	Mixed <= Diffuse
MIR4539	0.703755	0.178571	0.5	2.8	1.48543	0.951531	NA	Diffuse <= Intestinal	0.421864	0.5	0.0769231	0.153846	-2.70044	0.800042	NA	Mixed <= Intestinal	0.553718	0.178571	0.0769231	0.430769	-1.21501	0.782011	NA	Mixed <= Diffuse
UBE2Q2P6	0.872783	0.535714	1.625	3.03333	1.6009	0.989862	NA	Intestinal <= Diffuse	0.785167	1.625	0.230769	0.142012	-2.81592	0.924296	NA	Mixed <= Intestinal	0.612498	0.535714	0.230769	0.430769	-1.21501	0.81154	NA	Mixed <= Diffuse
LOC100133091	0.448349	0.178571	0.583333	3.26667	1.70782	0.862518	NA	Diffuse <= Intestinal	0.406717	0.583333	0.0769231	0.131868	-2.92283	0.800042	NA	Mixed <= Intestinal	0.744004	0.178571	0.0769231	0.430769	-1.21501	0.886431	NA	Mixed <= Diffuse
MIR606	0.110284	0.178571	0.833333	4.66667	2.22239	0.815729	NA	Diffuse <= Intestinal	0.421864	0.833333	0.0769231	0.0923077	-3.43741	0.800042	NA	Mixed <= Intestinal	0.625693	0.178571	0.0769231	0.430769	-1.21501	0.814554	NA	Diffuse <= Mixed
LINC01333	0.24568	0.357143	2	5.6	2.48543	0.815729	NA	Diffuse <= Intestinal	0.388768	2	0.153846	0.0769231	-3.70044	0.789277	NA	Mixed <= Intestinal	0.981815	0.357143	0.153846	0.430769	-1.21501	1	NA	Mixed <= Diffuse
RPSAP44	0.266577	0.357143	2.08333	5.83333	2.54432	0.815729	NA	Diffuse <= Intestinal	0.57627	2.08333	0.153846	0.0738462	-3.75933	0.840351	NA	Mixed <= Intestinal	0.767338	0.357143	0.153846	0.430769	-1.21501	0.897952	NA	Diffuse <= Mixed
TRBV11-2	0.940563	12.1071	8.66667	0.715831	-0.482309	0.989862	NA	Diffuse <= Intestinal	0.40492	8.66667	5.23077	0.60355	-0.728454	0.800042	NA	Mixed <= Intestinal	0.690818	12.1071	5.23077	0.43204	-1.21076	0.855605	NA	Mixed <= Diffuse
LINC00668	0.158282	235.429	478.917	2.03423	1.02449	0.815729	NA	Diffuse <= Intestinal	0.0559015	478.917	101.846	0.212659	-2.23338	0.703204	NA	Mixed <= Intestinal	0.471548	235.429	101.846	0.432599	-1.2089	0.764433	NA	Mixed <= Diffuse
PTCHD1	0.330599	263.929	96.8333	0.366892	-1.44657	0.815729	NA	Intestinal <= Diffuse	0.566854	96.8333	114.231	1.17966	0.238376	0.833639	NA	Intestinal <= Mixed	0.822646	263.929	114.231	0.432809	-1.2082	0.927439	NA	Mixed <= Diffuse
CASQ1	0.106173	111.607	47.5417	0.425973	-1.23116	0.815729	NA	Intestinal <= Diffuse	0.279165	47.5417	48.3077	1.01611	0.0230605	0.736713	NA	Intestinal <= Mixed	0.800807	111.607	48.3077	0.432837	-1.2081	0.916416	NA	Mixed <= Diffuse
GABRG1	0.0141971	0.464286	3.83333	8.25641	3.04551	0.815729	NA	Diffuse < Intestinal	0.253827	3.83333	0.538462	0.140468	-2.83168	0.728195	NA	Mixed <= Intestinal	0.399027	0.464286	0.538462	1.15976	0.21383	0.703904	NA	Diffuse <= Mixed
RPS17P13	0.243383	0.25	0.0833333	0.333333	-1.58496	0.815729	NA	Intestinal <= Diffuse	0.00796658	0.0833333	1.07692	12.9231	3.69188	0.703204	NA	Intestinal < Mixed	0.0684058	0.25	1.07692	4.30769	2.10692	0.349863	NA	Diffuse <= Mixed
TBXT	0.832421	5.5	2.33333	0.424242	-1.23704	0.988691	NA	Diffuse <= Intestinal	0.921597	2.33333	2.38462	1.02198	0.0313642	0.985002	NA	Intestinal <= Mixed	0.801433	5.5	2.38462	0.433566	-1.20568	0.9167	NA	Diffuse <= Mixed
LOC107984273	0.537867	5.14286	2.58333	0.502315	-0.993336	0.89233	NA	Intestinal <= Diffuse	0.857831	2.58333	2.23077	0.863524	-0.211693	0.959387	NA	Mixed <= Intestinal	0.506748	5.14286	2.23077	0.433761	-1.20503	0.764433	NA	Mixed <= Diffuse
C8orf89	0.643933	11.3214	8.75	0.772871	-0.371701	0.934927	NA	Intestinal <= Diffuse	0.433086	8.75	4.92308	0.562637	-0.829723	0.800042	NA	Mixed <= Intestinal	0.1945	11.3214	4.92308	0.434846	-1.20142	0.503647	NA	Mixed <= Diffuse
LINC01284	0.0845789	9.53571	15.75	1.65169	0.723939	0.815729	NA	Intestinal <= Diffuse	0.880209	15.75	4.15385	0.263736	-1.92283	0.970059	NA	Intestinal <= Mixed	0.104724	9.53571	4.15385	0.435609	-1.19889	0.416314	NA	Mixed <= Diffuse
OVCH1	0.221004	21.8929	13.7083	0.626156	-0.675407	0.815729	NA	Intestinal <= Diffuse	0.974542	13.7083	9.53846	0.695815	-0.523225	0.999596	NA	Intestinal <= Mixed	0.249985	21.8929	9.53846	0.435688	-1.19863	0.567085	NA	Mixed <= Diffuse
PINX1	0.114371	168.036	90.9583	0.541304	-0.88549	0.815729	NA	Diffuse <= Intestinal	0.514203	90.9583	73.2308	0.805102	-0.312756	0.81077	NA	Mixed <= Intestinal	0.362455	168.036	73.2308	0.435805	-1.19825	0.672622	NA	Diffuse <= Mixed
RNU6-1285P	0.207898	5.64286	3.41667	0.605485	-0.723836	0.815729	NA	Intestinal <= Diffuse	0.810207	3.41667	2.46154	0.72045	-0.473029	0.936621	NA	Intestinal <= Mixed	0.329018	5.64286	2.46154	0.436222	-1.19687	0.654158	NA	Mixed <= Diffuse
CBLIF	0.457105	21820.1	4966.83	0.227627	-2.13526	0.865658	NA	Diffuse <= Intestinal	0.714451	4966.83	9524.85	1.91769	0.939369	0.889652	NA	Mixed <= Intestinal	0.899625	21820.1	9524.85	0.436518	-1.19589	0.967217	NA	Diffuse <= Mixed
OPN4	0.24861	7.92857	11.0417	1.39264	0.477825	0.815729	NA	Diffuse <= Intestinal	0.241162	11.0417	3.46154	0.313498	-1.67347	0.724473	NA	Mixed <= Intestinal	0.884272	7.92857	3.46154	0.43659	-1.19565	0.960685	NA	Mixed <= Diffuse
ALPK2	0.0878025	725	671.125	0.92569	-0.111399	0.815729	NA	Intestinal <= Diffuse	0.912561	671.125	316.692	0.471883	-1.0835	0.980522	NA	Intestinal <= Mixed	0.324368	725	316.692	0.436817	-1.1949	0.648308	NA	Mixed <= Diffuse
NAT16	0.895135	7.57143	13.9583	1.84355	0.882489	0.989862	NA	Intestinal <= Diffuse	0.566231	13.9583	3.30769	0.236969	-2.07723	0.833639	NA	Intestinal <= Mixed	0.694158	7.57143	3.30769	0.436865	-1.19474	0.856116	NA	Diffuse <= Mixed
FOXI1	0.632267	25.8571	25.625	0.991022	-0.0130109	0.930016	NA	Diffuse <= Intestinal	0.661651	25.625	11.3077	0.441276	-1.18025	0.876302	NA	Mixed <= Intestinal	0.953891	25.8571	11.3077	0.437314	-1.19326	0.992244	NA	Mixed <= Diffuse
MYH4	0.297884	1.75	18.7083	10.6905	3.41825	0.815729	NA	Diffuse <= Intestinal	0.32743	18.7083	34.3846	1.83793	0.878082	0.751111	NA	Intestinal <= Mixed	0.0100377	1.75	34.3846	19.6484	4.29634	0.194168	NA	Diffuse < Mixed
DNAJC12	0.920289	1418	316.25	0.223025	-2.16472	0.989862	NA	Intestinal <= Diffuse	0.582473	316.25	621	1.96364	0.973528	0.840351	NA	Intestinal <= Mixed	0.648024	1418	621	0.437941	-1.19119	0.828115	NA	Diffuse <= Mixed
PLIN4	0.941468	906.821	688.333	0.759062	-0.397711	0.989862	NA	Intestinal <= Diffuse	0.134798	688.333	397.231	0.577091	-0.79313	0.703204	NA	Intestinal <= Mixed	0.16121	906.821	397.231	0.438047	-1.19084	0.467053	NA	Diffuse <= Mixed
RPS3AP49	0.444156	10.5357	10.375	0.984746	-0.0221768	0.861553	NA	Diffuse <= Intestinal	0.112862	10.375	4.61538	0.444856	-1.16859	0.703204	NA	Mixed <= Intestinal	0.296845	10.5357	4.61538	0.43807	-1.19077	0.620096	NA	Mixed <= Diffuse
LOC105376291	0.0521255	6.32143	4.25	0.672316	-0.572788	0.815729	NA	Diffuse <= Intestinal	0.373303	4.25	2.76923	0.651584	-0.617978	0.778272	NA	Mixed <= Intestinal	0.618309	6.32143	2.76923	0.43807	-1.19077	0.814554	NA	Diffuse <= Mixed
RNU6-501P	0.837102	1.92857	1.75	0.907407	-0.140178	0.989862	NA	Intestinal <= Diffuse	0.554689	1.75	0.846154	0.483516	-1.04836	0.830291	NA	Mixed <= Intestinal	0.415158	1.92857	0.846154	0.438746	-1.18854	0.716654	NA	Mixed <= Diffuse
LOC100128317	0.955572	1.75	1.41667	0.809524	-0.304855	0.989862	NA	Intestinal <= Diffuse	0.125821	1.41667	0.769231	0.542986	-0.881012	0.703204	NA	Intestinal <= Mixed	0.0929017	1.75	0.769231	0.43956	-1.18587	0.395011	NA	Diffuse <= Mixed
FAM151A	0.435217	118.071	48.5417	0.411121	-1.28236	0.854014	NA	Diffuse <= Intestinal	0.690711	48.5417	51.9231	1.06966	0.0971522	0.883761	NA	Intestinal <= Mixed	0.286854	118.071	51.9231	0.43976	-1.18521	0.607727	NA	Diffuse <= Mixed
PTPRN	0.146999	340.143	145.958	0.429109	-1.22058	0.815729	NA	Intestinal <= Diffuse	0.473997	145.958	149.692	1.02558	0.0364435	0.800042	NA	Intestinal <= Mixed	0.556195	340.143	149.692	0.440087	-1.18414	0.783298	NA	Mixed <= Diffuse
CHIT1	0.761937	221.571	280.125	1.26426	0.338299	0.970388	NA	Diffuse <= Intestinal	0.464123	280.125	97.6154	0.348471	-1.52089	0.800042	NA	Mixed <= Intestinal	0.653933	221.571	97.6154	0.440559	-1.18259	0.831824	NA	Mixed <= Diffuse
MTCO3P24	0.247367	1.57143	0.5	0.318182	-1.65208	0.815729	NA	Intestinal <= Diffuse	0.658026	0.5	0.692308	1.38462	0.469485	0.872412	NA	Intestinal <= Mixed	0.589734	1.57143	0.692308	0.440559	-1.18259	0.80255	NA	Mixed <= Diffuse
RNU6-1203P	0.975523	1.57143	2	1.27273	0.347923	0.994696	NA	Intestinal <= Diffuse	0.400451	2	0.692308	0.346154	-1.53051	0.800042	NA	Mixed <= Intestinal	0.338539	1.57143	0.692308	0.440559	-1.18259	0.659431	NA	Mixed <= Diffuse
SOX10	0.20199	230.107	146.875	0.63829	-0.647717	0.815729	NA	Intestinal <= Diffuse	0.265409	146.875	101.385	0.690278	-0.53475	0.733978	NA	Intestinal <= Mixed	0.988821	230.107	101.385	0.440597	-1.18247	1	NA	Diffuse <= Mixed
NKX6-1	0.387301	236.857	379.667	1.60294	0.680716	0.821639	NA	Intestinal <= Diffuse	0.10772	379.667	104.385	0.274938	-1.86282	0.703204	NA	Intestinal <= Mixed	0.528235	236.857	104.385	0.440707	-1.18211	0.764433	NA	Diffuse <= Mixed
DYNLRB2	0.638996	6.10714	6.08333	0.996101	-0.00563553	0.933164	NA	Diffuse <= Intestinal	0.142544	6.08333	2.69231	0.442571	-1.17602	0.703204	NA	Mixed <= Intestinal	0.336607	6.10714	2.69231	0.440846	-1.18165	0.659431	NA	Mixed <= Diffuse
CLK2	0.803585	17.4286	7.625	0.4375	-1.19265	0.982626	NA	Intestinal <= Diffuse	0.586456	7.625	7.69231	1.00883	0.0126791	0.844257	NA	Intestinal <= Mixed	0.899328	17.4286	7.69231	0.441362	-1.17997	0.967217	NA	Mixed <= Diffuse
KLK15	0.205109	8.71429	13.2917	1.52527	0.609068	0.815729	NA	Diffuse <= Intestinal	0.318798	13.2917	3.84615	0.289366	-1.78903	0.742305	NA	Mixed <= Intestinal	0.816709	8.71429	3.84615	0.441362	-1.17997	0.923631	NA	Diffuse <= Mixed
TRIM31	0.519593	158.857	98.7083	0.621365	-0.686486	0.882866	NA	Diffuse <= Intestinal	0.381238	98.7083	70.1538	0.710719	-0.49265	0.787633	NA	Intestinal <= Mixed	0.391315	158.857	70.1538	0.441616	-1.17914	0.700269	NA	Diffuse <= Mixed
RNA5SP394	0.908569	1.39286	0.916667	0.65812	-0.603578	0.989862	NA	Intestinal <= Diffuse	0.937133	0.916667	0.615385	0.671329	-0.574909	0.989381	NA	Mixed <= Intestinal	0.875288	1.39286	0.615385	0.441815	-1.17849	0.955909	NA	Mixed <= Diffuse
MIR140	0.638177	1.39286	0.958333	0.688034	-0.539448	0.933164	NA	Intestinal <= Diffuse	0.816109	0.958333	0.615385	0.64214	-0.639039	0.938176	NA	Mixed <= Intestinal	0.589814	1.39286	0.615385	0.441815	-1.17849	0.80258	NA	Mixed <= Diffuse
SPIB	0.378251	1200.11	231.583	0.192969	-2.37356	0.815729	NA	Intestinal <= Diffuse	0.445113	231.583	530.231	2.28959	1.19509	0.800042	NA	Intestinal <= Mixed	0.664074	1200.11	530.231	0.44182	-1.17847	0.839128	NA	Diffuse <= Mixed
ARLNC1	0.326278	4	3.625	0.90625	-0.142019	0.815729	NA	Diffuse <= Intestinal	0.52619	3.625	1.76923	0.488064	-1.03486	0.816613	NA	Mixed <= Intestinal	0.937491	4	1.76923	0.442308	-1.17688	0.984965	NA	Diffuse <= Mixed
P2RX6	0.368038	48.1429	23.5	0.488131	-1.03466	0.815729	NA	Intestinal <= Diffuse	0.974602	23.5	21.3077	0.90671	-0.141286	0.999596	NA	Mixed <= Intestinal	0.340411	48.1429	21.3077	0.442593	-1.17595	0.659431	NA	Mixed <= Diffuse
MIR4446	0.240792	0.0357143	0.125	3.5	1.80735	0.815729	NA	Diffuse <= Intestinal	0.309061	0.125	0.692308	5.53846	2.46949	0.736713	NA	Intestinal <= Mixed	0.0468999	0.0357143	0.692308	19.3846	4.27684	0.30327	NA	Diffuse < Mixed
RN7SL752P	0.816893	1.21429	0.625	0.514706	-0.95818	0.985319	NA	Intestinal <= Diffuse	0.726682	0.625	0.538462	0.861538	-0.215013	0.895045	NA	Mixed <= Intestinal	0.584493	1.21429	0.538462	0.443439	-1.17319	0.800076	NA	Mixed <= Diffuse
LOC100422106	0.350523	3.64286	3.5	0.960784	-0.0577155	0.815729	NA	Diffuse <= Intestinal	0.124987	3.5	1.61538	0.461538	-1.11548	0.703204	NA	Mixed <= Intestinal	0.622295	3.64286	1.61538	0.443439	-1.17319	0.814554	NA	Mixed <= Diffuse
C14orf178	0.803878	2.42857	2.41667	0.995098	-0.00708942	0.982626	NA	Intestinal <= Diffuse	0.428687	2.41667	1.07692	0.445623	-1.1661	0.800042	NA	Mixed <= Intestinal	0.296391	2.42857	1.07692	0.443439	-1.17319	0.620096	NA	Mixed <= Diffuse
ATP4B	0.380097	3854.46	1018	0.264109	-1.92079	0.818825	NA	Diffuse <= Intestinal	0.555026	1018	1709.69	1.67946	0.747999	0.830291	NA	Mixed <= Intestinal	0.865373	3854.46	1709.69	0.443562	-1.17279	0.950162	NA	Diffuse <= Mixed
LOC105374367	0.000317085	9.35714	74.9583	8.01081	3.00195	0.611706	NA	Diffuse < Intestinal	0.123988	74.9583	22.6923	0.302732	-1.72389	0.703204	NA	Mixed <= Intestinal	0.06285	9.35714	22.6923	2.42513	1.27806	0.335939	NA	Diffuse <= Mixed
ITIH2	0.569225	122.75	102.417	0.834352	-0.261273	0.902502	NA	Intestinal <= Diffuse	0.272269	102.417	54.5385	0.532515	-0.909105	0.736713	NA	Mixed <= Intestinal	0.0821685	122.75	54.5385	0.444305	-1.17038	0.375002	NA	Mixed <= Diffuse
PGBP	0.430763	2.25	1.08333	0.481481	-1.05445	0.849047	NA	Diffuse <= Intestinal	0.966221	1.08333	1	0.923077	-0.115477	0.999596	NA	Mixed <= Intestinal	0.549644	2.25	1	0.444444	-1.16993	0.780274	NA	Diffuse <= Mixed
KRT2	0.631084	6.75	5.5	0.814815	-0.295456	0.930016	NA	Intestinal <= Diffuse	0.508614	5.5	3	0.545455	-0.874469	0.807775	NA	Mixed <= Intestinal	0.309294	6.75	3	0.444444	-1.16993	0.633876	NA	Mixed <= Diffuse
ALAS2	0.948414	29.75	32.0833	1.07843	0.108934	0.989862	NA	Diffuse <= Intestinal	0.860283	32.0833	13.2308	0.412388	-1.27793	0.959387	NA	Mixed <= Intestinal	0.988774	29.75	13.2308	0.444732	-1.16899	1	NA	Mixed <= Diffuse
SEL1L2	0.210196	6.39286	3.33333	0.521415	-0.939495	0.815729	NA	Intestinal <= Diffuse	0.462568	3.33333	2.84615	0.853846	-0.227952	0.800042	NA	Intestinal <= Mixed	0.778193	6.39286	2.84615	0.445208	-1.16745	0.903207	NA	Mixed <= Diffuse
RNU6-255P	0.329781	1.03571	0.416667	0.402299	-1.31366	0.815729	NA	Intestinal <= Diffuse	0.284205	0.416667	0.461538	1.10769	0.147557	0.736713	NA	Intestinal <= Mixed	0.855365	1.03571	0.461538	0.445623	-1.1661	0.944273	NA	Diffuse <= Mixed
ODF1	0.920927	1.03571	0.583333	0.563218	-0.828234	0.989862	NA	Diffuse <= Intestinal	0.487451	0.583333	0.461538	0.791209	-0.33787	0.800042	NA	Intestinal <= Mixed	0.412001	1.03571	0.461538	0.445623	-1.1661	0.716415	NA	Diffuse <= Mixed
ADCYAP1	0.594486	219.714	190.625	0.867604	-0.204891	0.913507	NA	Intestinal <= Diffuse	0.534961	190.625	97.9231	0.513695	-0.961017	0.821071	NA	Intestinal <= Mixed	0.757913	219.714	97.9231	0.445684	-1.16591	0.892629	NA	Diffuse <= Mixed
GUCA2A	0.0071974	22.1786	175.833	7.92807	2.98697	0.772042	NA	Diffuse < Intestinal	0.156036	175.833	71	0.403791	-1.30832	0.703204	NA	Mixed <= Intestinal	0.290028	22.1786	71	3.20129	1.67865	0.613064	NA	Diffuse <= Mixed
LILRA6	0.0923317	9.46429	3.91667	0.413836	-1.27287	0.815729	NA	Intestinal <= Diffuse	0.757428	3.91667	4.23077	1.0802	0.111294	0.912672	NA	Intestinal <= Mixed	0.318525	9.46429	4.23077	0.447025	-1.16157	0.644019	NA	Mixed <= Diffuse
KEL	0.648776	2.75	1.45833	0.530303	-0.915111	0.935906	NA	Intestinal <= Diffuse	0.722728	1.45833	1.23077	0.843956	-0.24476	0.894187	NA	Mixed <= Intestinal	0.425316	2.75	1.23077	0.447552	-1.15987	0.726893	NA	Mixed <= Diffuse
AOC4P	0.307978	71.0714	43.3333	0.609715	-0.713792	0.815729	NA	Intestinal <= Diffuse	0.398401	43.3333	31.8462	0.734911	-0.444358	0.800042	NA	Intestinal <= Mixed	0.684345	71.0714	31.8462	0.448087	-1.15815	0.851597	NA	Mixed <= Diffuse
TGM5	0.70943	2.57143	3.25	1.26389	0.33787	0.951832	NA	Intestinal <= Diffuse	0.869189	3.25	1.15385	0.35503	-1.49399	0.964703	NA	Mixed <= Intestinal	0.520242	2.57143	1.15385	0.448718	-1.15612	0.764433	NA	Mixed <= Diffuse
LOC105378328	0.645041	0.857143	0.208333	0.243056	-2.04064	0.93501	NA	Diffuse <= Intestinal	0.797063	0.208333	0.384615	1.84615	0.884523	0.929932	NA	Mixed <= Intestinal	0.981815	0.857143	0.384615	0.448718	-1.15612	1	NA	Diffuse <= Mixed
OR8G1	0.907809	0.857143	0.458333	0.534722	-0.903138	0.989862	NA	Diffuse <= Intestinal	0.872378	0.458333	0.384615	0.839161	-0.252981	0.964703	NA	Intestinal <= Mixed	0.748677	0.857143	0.384615	0.448718	-1.15612	0.887486	NA	Diffuse <= Mixed
LOC105371899	0.317652	5.14286	4.08333	0.793981	-0.332823	0.815729	NA	Intestinal <= Diffuse	0.698458	4.08333	2.30769	0.565149	-0.823296	0.887694	NA	Intestinal <= Mixed	0.515496	5.14286	2.30769	0.448718	-1.15612	0.764433	NA	Mixed <= Diffuse
RN7SL510P	0.622013	1.71429	1.95833	1.14236	0.192019	0.927052	NA	Intestinal <= Diffuse	0.687757	1.95833	0.769231	0.392799	-1.34814	0.883761	NA	Mixed <= Intestinal	0.363242	1.71429	0.769231	0.448718	-1.15612	0.673679	NA	Mixed <= Diffuse
TMEM212	0.52171	0.857143	1.625	1.89583	0.922832	0.884399	NA	Diffuse <= Intestinal	1	1.625	0.384615	0.236686	-2.07895	1	NA	Intestinal <=> Mixed	0.563633	0.857143	0.384615	0.448718	-1.15612	0.790783	NA	Diffuse <= Mixed
PKP1	0.0138241	100.214	780.75	7.79081	2.96177	0.815729	NA	Diffuse < Intestinal	0.181303	780.75	89.2308	0.114289	-3.12925	0.703204	NA	Mixed <= Intestinal	0.563641	100.214	89.2308	0.8904	-0.167475	0.790783	NA	Diffuse <= Mixed
NCR2	0.0074808	2.64286	20.5833	7.78829	2.96131	0.784387	NA	Diffuse < Intestinal	0.244453	20.5833	4.92308	0.239178	-2.06384	0.72676	NA	Mixed <= Intestinal	0.307675	2.64286	4.92308	1.86279	0.897462	0.633147	NA	Diffuse <= Mixed
RPL21P74	0.649644	0.107143	0.0416667	0.388889	-1.36257	0.935906	NA	Intestinal <= Diffuse	0.026071	0.0416667	0.538462	12.9231	3.69188	0.703204	NA	Intestinal < Mixed	0.0553673	0.107143	0.538462	5.02564	2.32931	0.320989	NA	Diffuse <= Mixed
MYBPC2	0.847093	49	32.0833	0.654762	-0.610958	0.989862	NA	Diffuse <= Intestinal	0.632908	32.0833	22.0769	0.688112	-0.539285	0.868451	NA	Mixed <= Intestinal	0.663799	49	22.0769	0.450549	-1.15024	0.839128	NA	Mixed <= Diffuse
GNA14-AS1	0.980736	1.53571	1.25	0.813953	-0.296982	0.996916	NA	Diffuse <= Intestinal	0.78351	1.25	0.692308	0.553846	-0.852443	0.924296	NA	Mixed <= Intestinal	0.823425	1.53571	0.692308	0.450805	-1.14942	0.928041	NA	Mixed <= Diffuse
LINC00923	0.514609	210.214	96.1667	0.45747	-1.12825	0.882105	NA	Intestinal <= Diffuse	0.503919	96.1667	94.7692	0.985469	-0.0211182	0.801866	NA	Intestinal <= Mixed	0.899647	210.214	94.7692	0.450822	-1.14937	0.967217	NA	Mixed <= Diffuse
MYH6	0.411645	6.82143	4.5	0.659686	-0.600149	0.839353	NA	Diffuse <= Intestinal	0.946	4.5	3.07692	0.683761	-0.548437	0.992302	NA	Mixed <= Intestinal	0.519714	6.82143	3.07692	0.451067	-1.14859	0.764433	NA	Diffuse <= Mixed
LOC150051	0.0639538	28.2857	26.2083	0.926557	-0.110048	0.815729	NA	Diffuse <= Intestinal	0.125456	26.2083	12.7692	0.48722	-1.03735	0.703204	NA	Mixed <= Intestinal	0.832815	28.2857	12.7692	0.451437	-1.1474	0.933889	NA	Mixed <= Diffuse
CNTN2	0.303712	47.5357	29.375	0.617956	-0.694423	0.815729	NA	Intestinal <= Diffuse	0.898629	29.375	21.4615	0.730606	-0.452835	0.976236	NA	Mixed <= Intestinal	0.424132	47.5357	21.4615	0.451482	-1.14726	0.72612	NA	Mixed <= Diffuse
IL6	0.108234	2933.14	1195.67	0.40764	-1.29463	0.815729	NA	Intestinal <= Diffuse	0.252052	1195.67	1327.08	1.10991	0.150437	0.727347	NA	Intestinal <= Mixed	0.944905	2933.14	1327.08	0.452442	-1.1442	0.986056	NA	Mixed <= Diffuse
NAP1L1P1	0.31828	6.28571	7.125	1.13352	0.180813	0.815729	NA	Diffuse <= Intestinal	0.0990821	7.125	2.84615	0.39946	-1.32388	0.703204	NA	Mixed <= Intestinal	0.589936	6.28571	2.84615	0.452797	-1.14306	0.80261	NA	Mixed <= Diffuse
LOC101928372	0.953133	7.64286	4.08333	0.534268	-0.904365	0.989862	NA	Intestinal <= Diffuse	0.684137	4.08333	3.46154	0.847724	-0.238334	0.881496	NA	Intestinal <= Mixed	0.688539	7.64286	3.46154	0.452912	-1.1427	0.853061	NA	Diffuse <= Mixed
RNA5SP197	0.507546	1.35714	1.125	0.828947	-0.270648	0.879003	NA	Intestinal <= Diffuse	0.816052	1.125	0.615385	0.547009	-0.870365	0.938176	NA	Mixed <= Intestinal	0.405327	1.35714	0.615385	0.453441	-1.14101	0.71097	NA	Mixed <= Diffuse
DUX4L37	0.65463	1.35714	1.29167	0.951754	-0.0713388	0.935906	NA	Diffuse <= Intestinal	0.278362	1.29167	0.615385	0.476427	-1.06967	0.736713	NA	Mixed <= Intestinal	0.485557	1.35714	0.615385	0.453441	-1.14101	0.764433	NA	Mixed <= Diffuse
RPS26P23	0.371395	0.678571	0.0416667	0.0614035	-4.02554	0.815729	NA	Intestinal <= Diffuse	0.655289	0.0416667	0.307692	7.38462	2.88452	0.871793	NA	Intestinal <= Mixed	0.764753	0.678571	0.307692	0.453441	-1.14101	0.897626	NA	Mixed <= Diffuse
RORA-AS2	0.49757	0.678571	0.291667	0.429825	-1.21818	0.8759	NA	Intestinal <= Diffuse	0.249474	0.291667	0.307692	1.05495	0.0771679	0.726873	NA	Intestinal <= Mixed	0.622998	0.678571	0.307692	0.453441	-1.14101	0.814554	NA	Diffuse <= Mixed
LOC439933	0.242013	8.14286	6.33333	0.777778	-0.36257	0.815729	NA	Intestinal <= Diffuse	0.794739	6.33333	3.69231	0.582996	-0.778442	0.928945	NA	Mixed <= Intestinal	0.189858	8.14286	3.69231	0.453441	-1.14101	0.500301	NA	Mixed <= Diffuse
RNU6-987P	0.81506	0.678571	0.875	1.28947	0.366782	0.985319	NA	Diffuse <= Intestinal	0.453545	0.875	0.307692	0.351648	-1.50779	0.800042	NA	Mixed <= Intestinal	0.5542	0.678571	0.307692	0.453441	-1.14101	0.782509	NA	Mixed <= Diffuse
RTP3	0.296104	0.678571	1.375	2.02632	1.01886	0.815729	NA	Diffuse <= Intestinal	0.133	1.375	0.307692	0.223776	-2.15987	0.703204	NA	Mixed <= Intestinal	0.452043	0.678571	0.307692	0.453441	-1.14101	0.747459	NA	Mixed <= Diffuse
RANBP3L	0.839939	97.1429	124.458	1.28119	0.357483	0.989862	NA	Intestinal <= Diffuse	0.588417	124.458	44.0769	0.35415	-1.49757	0.844257	NA	Intestinal <= Mixed	0.674143	97.1429	44.0769	0.453733	-1.14008	0.843928	NA	Diffuse <= Mixed
ZFR2	0.42039	14.5714	5.625	0.386029	-1.37322	0.843282	NA	Intestinal <= Diffuse	0.6461	5.625	6.61538	1.17607	0.233972	0.871793	NA	Intestinal <= Mixed	0.988655	14.5714	6.61538	0.453997	-1.13925	1	NA	Mixed <= Diffuse
NCAN	0.504572	3.21429	2.375	0.738889	-0.436571	0.879003	NA	Intestinal <= Diffuse	0.4763	2.375	1.46154	0.615385	-0.70044	0.800042	NA	Intestinal <= Mixed	0.800927	3.21429	1.46154	0.454701	-1.13701	0.916416	NA	Diffuse <= Mixed
CNTNAP5	0.470687	7.60714	4.33333	0.56964	-0.811877	0.868697	NA	Intestinal <= Diffuse	0.576388	4.33333	3.46154	0.798817	-0.324064	0.840351	NA	Intestinal <= Mixed	0.918723	7.60714	3.46154	0.455038	-1.13594	0.977186	NA	Mixed <= Diffuse
CPLX2	0.847064	161.536	50.8333	0.314688	-1.66801	0.989862	NA	Intestinal <= Diffuse	0.314862	50.8333	73.5385	1.44666	0.532724	0.742305	NA	Mixed <= Intestinal	0.156845	161.536	73.5385	0.455246	-1.13528	0.464466	NA	Mixed <= Diffuse
PRUNE2	0.494476	7296.46	4158.88	0.569985	-0.811004	0.875406	NA	Intestinal <= Diffuse	0.336585	4158.88	3323.69	0.799181	-0.323406	0.754269	NA	Intestinal <= Mixed	0.73671	7296.46	3323.69	0.455521	-1.13441	0.879941	NA	Diffuse <= Mixed
KRT71	0.38701	1.85714	1.04167	0.560897	-0.834191	0.821639	NA	Intestinal <= Diffuse	0.346327	1.04167	0.846154	0.812308	-0.299902	0.766617	NA	Intestinal <= Mixed	0.987251	1.85714	0.846154	0.455621	-1.13409	1	NA	Diffuse <= Mixed
RNA5SP44	0.682561	1.85714	1.875	1.00962	0.0138058	0.945182	NA	Diffuse <= Intestinal	0.554301	1.875	0.846154	0.451282	-1.1479	0.830291	NA	Mixed <= Intestinal	0.858174	1.85714	0.846154	0.455621	-1.13409	0.944896	NA	Mixed <= Diffuse
MIR4261	0.97313	1.85714	2.58333	1.39103	0.476149	0.994696	NA	Diffuse <= Intestinal	0.502013	2.58333	0.846154	0.327543	-1.61024	0.801866	NA	Mixed <= Intestinal	0.507722	1.85714	0.846154	0.455621	-1.13409	0.764433	NA	Mixed <= Diffuse
TMEM178B	0.686324	276.214	276.583	1.00134	0.00192629	0.946509	NA	Intestinal <= Diffuse	0.483904	276.583	126	0.455559	-1.13429	0.800042	NA	Mixed <= Intestinal	0.20738	276.214	126	0.456168	-1.13236	0.519685	NA	Mixed <= Diffuse
CMTM5	0.970397	24.9286	17.2083	0.690306	-0.534693	0.994007	NA	Intestinal <= Diffuse	0.442177	17.2083	11.3846	0.661576	-0.596022	0.800042	NA	Intestinal <= Mixed	0.479525	24.9286	11.3846	0.456689	-1.13071	0.764433	NA	Diffuse <= Mixed
LINC00326	0.979491	1.17857	1.375	1.16667	0.222392	0.995881	NA	Intestinal <= Diffuse	0.735036	1.375	0.538462	0.391608	-1.35252	0.901963	NA	Intestinal <= Mixed	0.80897	1.17857	0.538462	0.456876	-1.13012	0.921515	NA	Diffuse <= Mixed
SCN1A	0.341841	2.85714	3.04167	1.06458	0.0902889	0.815729	NA	Diffuse <= Intestinal	0.258182	3.04167	1.30769	0.429926	-1.21784	0.732756	NA	Mixed <= Intestinal	0.810775	2.85714	1.30769	0.457692	-1.12755	0.921515	NA	Mixed <= Diffuse
IGHD	0.250742	75.8929	72.0417	0.949255	-0.0751326	0.815729	NA	Intestinal <= Diffuse	0.737908	72.0417	34.7692	0.482627	-1.05102	0.901963	NA	Intestinal <= Mixed	0.565348	75.8929	34.7692	0.458136	-1.12615	0.790783	NA	Mixed <= Diffuse
IGHV4-59	0.865932	16.1071	8.58333	0.53289	-0.908091	0.989862	NA	Intestinal <= Diffuse	1	8.58333	7.38462	0.860344	-0.217015	1	NA	Mixed <=> Intestinal	0.830736	16.1071	7.38462	0.458468	-1.12511	0.933889	NA	Mixed <= Diffuse
IGHVII-78-1	0.113158	7.21429	9.83333	1.36304	0.446824	0.815729	NA	Diffuse <= Intestinal	0.175009	9.83333	3.30769	0.336375	-1.57186	0.703204	NA	Mixed <= Intestinal	0.871719	7.21429	3.30769	0.458492	-1.12503	0.955056	NA	Diffuse <= Mixed
ULBP1	0.620102	139.75	87.3333	0.624925	-0.678244	0.924978	NA	Intestinal <= Diffuse	0.726153	87.3333	64.0769	0.733705	-0.446728	0.894893	NA	Mixed <= Intestinal	0.369907	139.75	64.0769	0.458511	-1.12497	0.67856	NA	Mixed <= Diffuse
TRAV21	0.0338629	40.4643	313.167	7.73934	2.95221	0.815729	NA	Intestinal < Diffuse	0.202769	313.167	30.5385	0.097515	-3.35823	0.703701	NA	Intestinal <= Mixed	0.674049	40.4643	30.5385	0.754702	-0.406022	0.843928	NA	Mixed <= Diffuse
LINC02160	0.715555	2.17857	3	1.37705	0.46158	0.95662	NA	Intestinal <= Diffuse	0.902824	3	1	0.333333	-1.58496	0.979592	NA	Intestinal <= Mixed	0.902845	2.17857	1	0.459016	-1.12338	0.968776	NA	Mixed <= Diffuse
TTC34	0.121319	3.67857	1.91667	0.521036	-0.940546	0.815729	NA	Intestinal <= Diffuse	0.714919	1.91667	1.69231	0.882943	-0.179608	0.889652	NA	Intestinal <= Mixed	0.267542	3.67857	1.69231	0.460045	-1.12015	0.588486	NA	Mixed <= Diffuse
TRAV36DV7	0.1405	20.0357	11	0.54902	-0.86507	0.815729	NA	Intestinal <= Diffuse	0.700167	11	9.23077	0.839161	-0.252981	0.887694	NA	Mixed <= Intestinal	0.062633	20.0357	9.23077	0.460716	-1.11805	0.334897	NA	Mixed <= Diffuse
CASQ2	0.594486	487.179	417.333	0.856633	-0.223251	0.913507	NA	Intestinal <= Diffuse	0.192076	417.333	224.692	0.5384	-0.893249	0.703204	NA	Intestinal <= Mixed	0.413442	487.179	224.692	0.461211	-1.1165	0.716415	NA	Diffuse <= Mixed
FCRL4	0.513826	109.536	67.75	0.61852	-0.693108	0.882105	NA	Diffuse <= Intestinal	0.737712	67.75	50.5385	0.745955	-0.422839	0.901963	NA	Intestinal <= Mixed	0.509586	109.536	50.5385	0.461388	-1.11595	0.764433	NA	Diffuse <= Mixed
ARHGAP29-AS1	0.27708	1.5	2.16667	1.44444	0.530515	0.815729	NA	Diffuse <= Intestinal	0.114196	2.16667	0.692308	0.319527	-1.64599	0.703204	NA	Mixed <= Intestinal	0.507521	1.5	0.692308	0.461538	-1.11548	0.764433	NA	Mixed <= Diffuse
LINC02237	0.308653	2	3.20833	1.60417	0.681824	0.815729	NA	Diffuse <= Intestinal	0.141931	3.20833	0.923077	0.287712	-1.7973	0.703204	NA	Mixed <= Intestinal	0.561632	2	0.923077	0.461538	-1.11548	0.789515	NA	Mixed <= Diffuse
LOC101928075	0.583357	8.5	14.875	1.75	0.807355	0.910573	NA	Diffuse <= Intestinal	0.0717382	14.875	3.92308	0.263736	-1.92283	0.703204	NA	Mixed <= Intestinal	0.0898862	8.5	3.92308	0.461538	-1.11548	0.387174	NA	Mixed <= Diffuse
LINC02022	0.360908	5	0.0416667	0.00833333	-6.90689	0.815729	NA	Intestinal <= Diffuse	0.0766144	0.0416667	2.30769	55.3846	5.79141	0.703204	NA	Intestinal <= Mixed	0.35025	5	2.30769	0.461538	-1.11548	0.662086	NA	Diffuse <= Mixed
RNU6-862P	0.209078	0.5	0.0416667	0.0833333	-3.58496	0.815729	NA	Intestinal <= Diffuse	0.655289	0.0416667	0.230769	5.53846	2.46949	0.871793	NA	Intestinal <= Mixed	0.537813	0.5	0.230769	0.461538	-1.11548	0.767999	NA	Mixed <= Diffuse
LOC105371272	0.236284	1	0.25	0.25	-2	0.815729	NA	Intestinal <= Diffuse	0.104564	0.25	0.461538	1.84615	0.884523	0.703204	NA	Intestinal <= Mixed	0.563633	1	0.461538	0.461538	-1.11548	0.790783	NA	Diffuse <= Mixed
OR13D1	0.746716	0.5	0.208333	0.416667	-1.26303	0.966155	NA	Intestinal <= Diffuse	0.555039	0.208333	0.230769	1.10769	0.147557	0.830291	NA	Intestinal <= Mixed	0.748677	0.5	0.230769	0.461538	-1.11548	0.887486	NA	Diffuse <= Mixed
MIR7849	0.8164	0.5	0.208333	0.416667	-1.26303	0.985319	NA	Intestinal <= Diffuse	0.830347	0.208333	0.230769	1.10769	0.147557	0.947705	NA	Intestinal <= Mixed	0.981815	0.5	0.230769	0.461538	-1.11548	1	NA	Diffuse <= Mixed
OR7E125P	0.477202	0.5	0.416667	0.833333	-0.263034	0.869895	NA	Intestinal <= Diffuse	0.935994	0.416667	0.230769	0.553846	-0.852443	0.989381	NA	Intestinal <= Mixed	0.556364	0.5	0.230769	0.461538	-1.11548	0.783376	NA	Mixed <= Diffuse
OR56A3	0.540072	1	0.958333	0.958333	-0.0614005	0.89233	NA	Diffuse <= Intestinal	0.964759	0.958333	0.461538	0.481605	-1.05408	0.998321	NA	Mixed <= Intestinal	0.535356	1	0.461538	0.461538	-1.11548	0.767975	NA	Diffuse <= Mixed
RPSAP64	0.188445	0.5	0.708333	1.41667	0.5025	0.815729	NA	Diffuse <= Intestinal	0.333535	0.708333	0.230769	0.325792	-1.61798	0.754269	NA	Mixed <= Intestinal	1	0.5	0.230769	0.461538	-1.11548	1	NA	Diffuse <=> Mixed
MIR6810	0.503896	0.5	1	2	1	0.879003	NA	Diffuse <= Intestinal	0.560631	1	0.230769	0.230769	-2.11548	0.830291	NA	Mixed <= Intestinal	0.981815	0.5	0.230769	0.461538	-1.11548	1	NA	Mixed <= Diffuse
PMP2	0.492554	70.4643	78.625	1.11581	0.158096	0.875406	NA	Intestinal <= Diffuse	0.552984	78.625	32.5385	0.413844	-1.27284	0.830291	NA	Intestinal <= Mixed	0.854676	70.4643	32.5385	0.461772	-1.11475	0.944273	NA	Mixed <= Diffuse
TNC	0.0703724	25484.1	10981.6	0.43092	-1.21451	0.815729	NA	Intestinal <= Diffuse	0.539999	10981.6	11778.4	1.07255	0.10105	0.821071	NA	Intestinal <= Mixed	0.429545	25484.1	11778.4	0.462185	-1.11346	0.728111	NA	Mixed <= Diffuse
LCN10	0.101769	35.6071	20.5833	0.578068	-0.79069	0.815729	NA	Intestinal <= Diffuse	0.749875	20.5833	16.4615	0.799751	-0.322377	0.905915	NA	Intestinal <= Mixed	0.169141	35.6071	16.4615	0.46231	-1.11307	0.475449	NA	Mixed <= Diffuse
RN7SL219P	0.100002	3.82143	1.66667	0.436137	-1.19715	0.815729	NA	Intestinal <= Diffuse	0.952905	1.66667	1.76923	1.06154	0.0861566	0.995619	NA	Intestinal <= Mixed	0.210984	3.82143	1.76923	0.462976	-1.11099	0.527365	NA	Mixed <= Diffuse
FRMPD4	0.854867	3.82143	5.54167	1.45016	0.536208	0.989862	NA	Intestinal <= Diffuse	0.497428	5.54167	1.76923	0.31926	-1.6472	0.800042	NA	Mixed <= Intestinal	0.366617	3.82143	1.76923	0.462976	-1.11099	0.677127	NA	Mixed <= Diffuse
SLITRK2	0.129269	37.7143	20.625	0.546875	-0.870717	0.815729	NA	Intestinal <= Diffuse	0.678077	20.625	17.4615	0.84662	-0.240213	0.881496	NA	Intestinal <= Mixed	0.292379	37.7143	17.4615	0.462995	-1.11093	0.616646	NA	Mixed <= Diffuse
UMOD	0.818603	3.32143	1	0.301075	-1.7318	0.985319	NA	Intestinal <= Diffuse	0.430935	1	1.53846	1.53846	0.621488	0.800042	NA	Intestinal <= Mixed	0.553325	3.32143	1.53846	0.463193	-1.11032	0.782011	NA	Diffuse <= Mixed
HSD3B2	0.0202142	2.21429	17	7.67742	2.94062	0.815729	NA	Diffuse < Intestinal	0.101401	17	4.61538	0.271493	-1.88101	0.703204	NA	Mixed <= Intestinal	0.964246	2.21429	4.61538	2.08437	1.05961	0.996379	NA	Mixed <= Diffuse
CBLN1	0.178992	137.786	61.0833	0.443321	-1.17358	0.815729	NA	Intestinal <= Diffuse	0.434979	61.0833	63.9231	1.04649	0.0655581	0.800042	NA	Intestinal <= Mixed	0.518562	137.786	63.9231	0.463931	-1.10802	0.764433	NA	Mixed <= Diffuse
RNU6-1294P	0.279209	1.82143	0.708333	0.388889	-1.36257	0.815729	NA	Intestinal <= Diffuse	0.376394	0.708333	0.846154	1.19457	0.256492	0.783743	NA	Intestinal <= Mixed	0.94439	1.82143	0.846154	0.464555	-1.10608	0.986056	NA	Mixed <= Diffuse
RBM46	0.376512	1.82143	2.25	1.23529	0.304855	0.815729	NA	Intestinal <= Diffuse	0.874644	2.25	0.846154	0.376068	-1.41093	0.965709	NA	Mixed <= Intestinal	0.317793	1.82143	0.846154	0.464555	-1.10608	0.642667	NA	Mixed <= Diffuse
FBXW7-AS1	0.421401	3.64286	4.58333	1.25817	0.331327	0.844977	NA	Diffuse <= Intestinal	0.0661738	4.58333	1.69231	0.369231	-1.43741	0.703204	NA	Mixed <= Intestinal	0.212917	3.64286	1.69231	0.464555	-1.10608	0.528713	NA	Mixed <= Diffuse
MEGF10	0.221776	62.1786	39.5417	0.635937	-0.653044	0.815729	NA	Intestinal <= Diffuse	0.610033	39.5417	28.9231	0.731458	-0.451153	0.856729	NA	Intestinal <= Mixed	0.377328	62.1786	28.9231	0.465161	-1.1042	0.687454	NA	Mixed <= Diffuse
OR1A1	0.467342	0.0357143	0.375	10.5	3.39232	0.867949	NA	Diffuse <= Intestinal	0.0966557	0.375	0.692308	1.84615	0.884523	0.703204	NA	Intestinal <= Mixed	0.0136825	0.0357143	0.692308	19.3846	4.27684	0.213711	NA	Diffuse < Mixed
CCL18	0.0653384	1.32143	0.25	0.189189	-2.4021	0.815729	NA	Intestinal <= Diffuse	0.238555	0.25	0.615385	2.46154	1.29956	0.720136	NA	Intestinal <= Mixed	0.63969	1.32143	0.615385	0.465696	-1.10254	0.823937	NA	Mixed <= Diffuse
TRBV28	0.197759	2.64286	1.58333	0.599099	-0.739133	0.815729	NA	Intestinal <= Diffuse	0.596229	1.58333	1.23077	0.777328	-0.363405	0.852823	NA	Mixed <= Intestinal	0.0781086	2.64286	1.23077	0.465696	-1.10254	0.367303	NA	Mixed <= Diffuse
OR5AO1P	0.506482	1.32143	0.791667	0.599099	-0.739133	0.879003	NA	Intestinal <= Diffuse	0.385689	0.791667	0.615385	0.777328	-0.363405	0.787633	NA	Mixed <= Intestinal	0.175627	1.32143	0.615385	0.465696	-1.10254	0.482613	NA	Mixed <= Diffuse
LINC00316	0.961073	2.64286	3.5	1.32432	0.405256	0.990448	NA	Diffuse <= Intestinal	0.486209	3.5	1.23077	0.351648	-1.50779	0.800042	NA	Mixed <= Intestinal	0.487525	2.64286	1.23077	0.465696	-1.10254	0.764433	NA	Mixed <= Diffuse
CYP4F26P	0.592938	39.4643	20.0833	0.508899	-0.974549	0.913507	NA	Diffuse <= Intestinal	0.786589	20.0833	18.3846	0.915417	-0.1275	0.924296	NA	Mixed <= Intestinal	0.913929	39.4643	18.3846	0.465855	-1.10205	0.975321	NA	Diffuse <= Mixed
LINC02798	0.303319	36.8214	17.2083	0.467346	-1.09744	0.815729	NA	Intestinal <= Diffuse	0.811081	17.2083	17.1538	0.996834	-0.00457529	0.936621	NA	Intestinal <= Mixed	0.663896	36.8214	17.1538	0.465866	-1.10201	0.839128	NA	Mixed <= Diffuse
ADRA1D	0.904948	64	71.9167	1.1237	0.168254	0.989862	NA	Intestinal <= Diffuse	0.848536	71.9167	29.8462	0.41501	-1.26878	0.953941	NA	Mixed <= Intestinal	0.988818	64	29.8462	0.466346	-1.10053	1	NA	Diffuse <= Mixed
PDZRN4	0.266737	319.75	226.542	0.708496	-0.497168	0.815729	NA	Intestinal <= Diffuse	0.667528	226.542	149.462	0.659753	-0.600002	0.879989	NA	Intestinal <= Mixed	0.833556	319.75	149.462	0.467432	-1.09717	0.933889	NA	Mixed <= Diffuse
OR10G2	0.187531	5.42857	2.25	0.414474	-1.27065	0.815729	NA	Intestinal <= Diffuse	0.546693	2.25	2.53846	1.12821	0.174029	0.824906	NA	Intestinal <= Mixed	0.629715	5.42857	2.53846	0.467611	-1.09662	0.816176	NA	Mixed <= Diffuse
SPANXA2-OT1	0.376495	5.42857	2.83333	0.52193	-0.938072	0.815729	NA	Intestinal <= Diffuse	0.973245	2.83333	2.53846	0.895928	-0.158546	0.999596	NA	Mixed <= Intestinal	0.370497	5.42857	2.53846	0.467611	-1.09662	0.679319	NA	Mixed <= Diffuse
LINC02652	0.0702794	0.821429	0.0833333	0.101449	-3.30117	0.815729	NA	Intestinal <= Diffuse	0.253315	0.0833333	0.384615	4.61538	2.20645	0.727347	NA	Intestinal <= Mixed	0.612498	0.821429	0.384615	0.468227	-1.09472	0.81154	NA	Mixed <= Diffuse
LOC105372971	0.147458	0.821429	0.416667	0.507246	-0.979241	0.815729	NA	Intestinal <= Diffuse	0.595278	0.416667	0.384615	0.923077	-0.115477	0.851704	NA	Intestinal <= Mixed	0.497761	0.821429	0.384615	0.468227	-1.09472	0.764433	NA	Mixed <= Diffuse
RN7SL762P	0.297581	0.821429	0.791667	0.963768	-0.053242	0.815729	NA	Diffuse <= Intestinal	0.653376	0.791667	0.384615	0.48583	-1.04148	0.871793	NA	Mixed <= Intestinal	0.684753	0.821429	0.384615	0.468227	-1.09472	0.851643	NA	Diffuse <= Mixed
LINC02382	0.829522	0.821429	1.45833	1.77536	0.828113	0.988691	NA	Intestinal <= Diffuse	0.615956	1.45833	0.384615	0.263736	-1.92283	0.861212	NA	Intestinal <= Mixed	0.748677	0.821429	0.384615	0.468227	-1.09472	0.887486	NA	Diffuse <= Mixed
RAPGEF4-AS1	0.924088	3.28571	11.375	3.46196	1.79159	0.989862	NA	Intestinal <= Diffuse	0.205197	11.375	1.53846	0.135249	-2.88631	0.707776	NA	Mixed <= Intestinal	0.106212	3.28571	1.53846	0.468227	-1.09472	0.418602	NA	Mixed <= Diffuse
HLX-AS1	0.892205	3.60714	3.75	1.0396	0.056034	0.989862	NA	Diffuse <= Intestinal	0.508784	3.75	1.69231	0.451282	-1.1479	0.808003	NA	Mixed <= Intestinal	0.580399	3.60714	1.69231	0.469155	-1.09186	0.797546	NA	Mixed <= Diffuse
TRAV22	0.0729543	21.9643	11	0.500813	-0.997656	0.815729	NA	Intestinal <= Diffuse	0.379762	11	10.3077	0.937063	-0.0937821	0.787633	NA	Mixed <= Intestinal	0.0508362	21.9643	10.3077	0.469293	-1.09144	0.312247	NA	Mixed <= Diffuse
IGHV4-80	0.633582	10.6429	8.29167	0.779083	-0.360151	0.930152	NA	Diffuse <= Intestinal	0.543542	8.29167	5	0.603015	-0.729734	0.823486	NA	Mixed <= Intestinal	0.864164	10.6429	5	0.469799	-1.08989	0.950162	NA	Diffuse <= Mixed
LINC02092	0.783053	1.96429	2.66667	1.35758	0.441033	0.977042	NA	Diffuse <= Intestinal	0.108263	2.66667	0.923077	0.346154	-1.53051	0.703204	NA	Mixed <= Intestinal	0.122735	1.96429	0.923077	0.46993	-1.08948	0.444857	NA	Mixed <= Diffuse
MTCO2P30	0.565244	5.07143	6.20833	1.22418	0.291814	0.902079	NA	Diffuse <= Intestinal	0.252916	6.20833	2.38462	0.384099	-1.38045	0.727347	NA	Mixed <= Intestinal	0.408988	5.07143	2.38462	0.470206	-1.08864	0.71388	NA	Mixed <= Diffuse
AKT3	0.0586529	155.5	69.0417	0.443998	-1.17138	0.815729	NA	Intestinal <= Diffuse	0.72634	69.0417	73.1538	1.05956	0.0834664	0.894893	NA	Intestinal <= Mixed	0.222869	155.5	73.1538	0.470443	-1.08791	0.54012	NA	Mixed <= Diffuse
CLGN	0.912289	97.6071	69.25	0.709477	-0.495173	0.989862	NA	Diffuse <= Intestinal	0.58855	69.25	45.9231	0.663149	-0.592595	0.844257	NA	Mixed <= Intestinal	0.757913	97.6071	45.9231	0.470489	-1.08777	0.892629	NA	Mixed <= Diffuse
LINC00364	0.0859661	1.14286	0.416667	0.364583	-1.45568	0.815729	NA	Intestinal <= Diffuse	0.282313	0.416667	0.538462	1.29231	0.36995	0.736713	NA	Intestinal <= Mixed	0.612692	1.14286	0.538462	0.471154	-1.08573	0.81154	NA	Mixed <= Diffuse
SNRPCP9	0.430992	1.14286	0.875	0.765625	-0.38529	0.849334	NA	Diffuse <= Intestinal	0.832567	0.875	0.538462	0.615385	-0.70044	0.947848	NA	Mixed <= Intestinal	0.653535	1.14286	0.538462	0.471154	-1.08573	0.831824	NA	Diffuse <= Mixed
RAET1K	0.0718546	47.9643	17.125	0.357036	-1.48586	0.815729	NA	Intestinal <= Diffuse	0.197288	17.125	22.6154	1.32061	0.401201	0.703204	NA	Intestinal <= Mixed	0.694735	47.9643	22.6154	0.471505	-1.08466	0.856116	NA	Mixed <= Diffuse
CACNG7	0.904403	2.60714	2.33333	0.894977	-0.160077	0.989862	NA	Diffuse <= Intestinal	0.214139	2.33333	1.23077	0.527473	-0.922832	0.711137	NA	Mixed <= Intestinal	0.225434	2.60714	1.23077	0.472076	-1.08291	0.54245	NA	Mixed <= Diffuse
TRBV7-6	0.948291	11.3929	9.58333	0.84117	-0.24953	0.989862	NA	Diffuse <= Intestinal	0.355748	9.58333	5.38462	0.561873	-0.831684	0.768844	NA	Mixed <= Intestinal	0.298379	11.3929	5.38462	0.472631	-1.08121	0.621314	NA	Mixed <= Diffuse
F10-AS1	0.343566	3.57143	2.33333	0.653333	-0.614109	0.815729	NA	Intestinal <= Diffuse	0.848059	2.33333	1.69231	0.725275	-0.463401	0.953941	NA	Intestinal <= Mixed	0.519374	3.57143	1.69231	0.473846	-1.07751	0.764433	NA	Mixed <= Diffuse
GCSIR	0.293211	3.57143	2.54167	0.711667	-0.490726	0.815729	NA	Intestinal <= Diffuse	0.720059	2.54167	1.69231	0.665826	-0.586783	0.891468	NA	Mixed <= Intestinal	0.226759	3.57143	1.69231	0.473846	-1.07751	0.543618	NA	Mixed <= Diffuse
OTOG	0.021518	1	7.66667	7.66667	2.9386	0.815729	NA	Diffuse < Intestinal	0.466547	7.66667	1.84615	0.240803	-2.05408	0.800042	NA	Mixed <= Intestinal	0.16895	1	1.84615	1.84615	0.884523	0.475078	NA	Diffuse <= Mixed
ADAMTS19	0.605993	14.9286	11.625	0.778708	-0.360845	0.918561	NA	Intestinal <= Diffuse	0.549734	11.625	7.07692	0.608768	-0.716037	0.82871	NA	Intestinal <= Mixed	0.842286	14.9286	7.07692	0.474052	-1.07688	0.939684	NA	Diffuse <= Mixed
FAM9C	0.924581	6.96429	4.66667	0.670085	-0.577583	0.989862	NA	Diffuse <= Intestinal	0.590849	4.66667	3.30769	0.708791	-0.496567	0.847009	NA	Mixed <= Intestinal	0.620777	6.96429	3.30769	0.474951	-1.07415	0.814554	NA	Mixed <= Diffuse
LINC00112	0.778858	2.42857	2.16667	0.892157	-0.164631	0.975912	NA	Intestinal <= Diffuse	0.95288	2.16667	1.15385	0.532544	-0.909026	0.995619	NA	Mixed <= Intestinal	0.65892	2.42857	1.15385	0.475113	-1.07366	0.836153	NA	Mixed <= Diffuse
LOC100507336	0.462469	58.25	17.875	0.306867	-1.70431	0.865918	NA	Intestinal <= Diffuse	0.308278	17.875	27.6923	1.54922	0.631542	0.736713	NA	Intestinal <= Mixed	0.715424	58.25	27.6923	0.475404	-1.07277	0.868518	NA	Diffuse <= Mixed
NRXN3	0.386428	1267.36	484.208	0.382061	-1.38812	0.821106	NA	Intestinal <= Diffuse	0.316215	484.208	602.923	1.24517	0.316346	0.742305	NA	Intestinal <= Mixed	0.85739	1267.36	602.923	0.475733	-1.07178	0.944273	NA	Diffuse <= Mixed
GSDMA	0.811363	115.75	112.958	0.975882	-0.0352215	0.985319	NA	Diffuse <= Intestinal	0.301068	112.958	55.1538	0.488267	-1.03426	0.736713	NA	Mixed <= Intestinal	0.432507	115.75	55.1538	0.476491	-1.06948	0.729436	NA	Mixed <= Diffuse
FGG	0.709022	112.643	326.083	2.89484	1.53348	0.951531	NA	Intestinal <= Diffuse	0.986166	326.083	53.7692	0.164894	-2.60039	1	NA	Intestinal <= Mixed	0.846246	112.643	53.7692	0.477343	-1.0669	0.941352	NA	Mixed <= Diffuse
MIR4534	0.266111	0.107143	1	9.33333	3.22239	0.815729	NA	Diffuse <= Intestinal	0.246044	1	2	2	1	0.72676	NA	Intestinal <= Mixed	0.0232328	0.107143	2	18.6667	4.22239	0.24624	NA	Diffuse < Mixed
NXPE2	0.0913627	38.3214	41.7917	1.09056	0.125064	0.815729	NA	Intestinal <= Diffuse	0.401447	41.7917	18.3077	0.43807	-1.19077	0.800042	NA	Intestinal <= Mixed	0.652259	38.3214	18.3077	0.47774	-1.0657	0.831824	NA	Mixed <= Diffuse
NXF3	0.948764	342.75	319	0.930708	-0.1036	0.989862	NA	Diffuse <= Intestinal	0.987307	319	163.846	0.513624	-0.961215	1	NA	Mixed <= Intestinal	0.910751	342.75	163.846	0.478034	-1.06481	0.972289	NA	Diffuse <= Mixed
LOC105378933	0.63709	1.28571	1.95833	1.52315	0.607056	0.933164	NA	Diffuse <= Intestinal	0.591827	1.95833	0.615385	0.314239	-1.67007	0.848087	NA	Mixed <= Intestinal	0.916529	1.28571	0.615385	0.478632	-1.06301	0.977186	NA	Mixed <= Diffuse
MRPS18B	0.123687	0.321429	0.0416667	0.12963	-2.94753	0.815729	NA	Intestinal <= Diffuse	0.655289	0.0416667	0.153846	3.69231	1.88452	0.871793	NA	Intestinal <= Mixed	0.438299	0.321429	0.153846	0.478632	-1.06301	0.737317	NA	Mixed <= Diffuse
RNU6-725P	0.649644	0.321429	0.0416667	0.12963	-2.94753	0.935906	NA	Intestinal <= Diffuse	0.655289	0.0416667	0.153846	3.69231	1.88452	0.871793	NA	Intestinal <= Mixed	0.975253	0.321429	0.153846	0.478632	-1.06301	1	NA	Diffuse <= Mixed
DNAJC19P4	0.666114	0.321429	0.0833333	0.259259	-1.94753	0.939217	NA	Intestinal <= Diffuse	0.282186	0.0833333	0.153846	1.84615	0.884523	0.736713	NA	Intestinal <= Mixed	0.462344	0.321429	0.153846	0.478632	-1.06301	0.75625	NA	Diffuse <= Mixed
MICB	0.792324	0.642857	0.208333	0.324074	-1.6256	0.978736	NA	Intestinal <= Diffuse	0.745466	0.208333	0.307692	1.47692	0.562595	0.904285	NA	Mixed <= Intestinal	0.60463	0.642857	0.307692	0.478632	-1.06301	0.807185	NA	Mixed <= Diffuse
LINC00466	0.165181	4.17857	1.54167	0.368946	-1.43852	0.815729	NA	Intestinal <= Diffuse	0.0513332	1.54167	2	1.2973	0.375509	0.703204	NA	Intestinal <= Mixed	0.671326	4.17857	2	0.478632	-1.06301	0.843836	NA	Diffuse <= Mixed
IGHV3-65	0.243498	0.321429	0.125	0.388889	-1.36257	0.815729	NA	Intestinal <= Diffuse	0.714919	0.125	0.153846	1.23077	0.29956	0.889652	NA	Intestinal <= Mixed	0.587638	0.321429	0.153846	0.478632	-1.06301	0.802273	NA	Mixed <= Diffuse
PPP1R12BP1	0.468843	0.964286	0.5	0.518519	-0.947533	0.868481	NA	Intestinal <= Diffuse	0.790329	0.5	0.461538	0.923077	-0.115477	0.925006	NA	Intestinal <= Mixed	0.74657	0.964286	0.461538	0.478632	-1.06301	0.886509	NA	Mixed <= Diffuse
PPP1R11P2	0.914953	0.964286	0.625	0.648148	-0.625604	0.989862	NA	Diffuse <= Intestinal	0.947051	0.625	0.461538	0.738462	-0.437405	0.992302	NA	Intestinal <= Mixed	0.88725	0.964286	0.461538	0.478632	-1.06301	0.96155	NA	Diffuse <= Mixed
TRAV41	0.817514	13.5	9.125	0.675926	-0.565063	0.985319	NA	Intestinal <= Diffuse	0.327162	9.125	6.46154	0.708114	-0.497947	0.750609	NA	Mixed <= Intestinal	0.283002	13.5	6.46154	0.478632	-1.06301	0.606374	NA	Mixed <= Diffuse
SGCZ	0.589549	3.85714	3.5	0.907407	-0.140178	0.912749	NA	Diffuse <= Intestinal	0.791437	3.5	1.84615	0.527473	-0.922832	0.925833	NA	Intestinal <= Mixed	0.269465	3.85714	1.84615	0.478632	-1.06301	0.590644	NA	Diffuse <= Mixed
LOC347097	0.624757	0.642857	0.625	0.972222	-0.040642	0.930016	NA	Diffuse <= Intestinal	0.253521	0.625	0.307692	0.492308	-1.02237	0.727801	NA	Mixed <= Intestinal	0.452095	0.642857	0.307692	0.478632	-1.06301	0.747459	NA	Mixed <= Diffuse
LINC00163	0.581549	1.60714	1.58333	0.985185	-0.0215332	0.908504	NA	Diffuse <= Intestinal	0.442255	1.58333	0.769231	0.48583	-1.04148	0.800042	NA	Mixed <= Intestinal	0.81509	1.60714	0.769231	0.478632	-1.06301	0.922317	NA	Mixed <= Diffuse
SHCBP1L	0.528682	0.964286	1.08333	1.12346	0.167945	0.8872	NA	Diffuse <= Intestinal	0.783244	1.08333	0.461538	0.426036	-1.23095	0.924296	NA	Mixed <= Intestinal	0.807943	0.964286	0.461538	0.478632	-1.06301	0.921515	NA	Diffuse <= Mixed
MIR3648-1	0.541408	1.92857	2.5	1.2963	0.374396	0.89233	NA	Intestinal <= Diffuse	0.941633	2.5	0.923077	0.369231	-1.43741	0.992302	NA	Mixed <= Intestinal	0.540797	1.92857	0.923077	0.478632	-1.06301	0.771601	NA	Mixed <= Diffuse
SINHCAFP3	0.329007	0.321429	0.416667	1.2963	0.374396	0.815729	NA	Diffuse <= Intestinal	0.862068	0.416667	0.153846	0.369231	-1.43741	0.959387	NA	Mixed <= Intestinal	0.496369	0.321429	0.153846	0.478632	-1.06301	0.764433	NA	Diffuse <= Mixed
RPS27AP1	0.557728	0.642857	0.916667	1.42593	0.511899	0.898921	NA	Diffuse <= Intestinal	0.603725	0.916667	0.307692	0.335664	-1.57491	0.853181	NA	Mixed <= Intestinal	1	0.642857	0.307692	0.478632	-1.06301	1	NA	Diffuse <=> Mixed
MIR1255B2	0.814982	0.321429	0.458333	1.42593	0.511899	0.985319	NA	Diffuse <= Intestinal	0.469609	0.458333	0.153846	0.335664	-1.57491	0.800042	NA	Mixed <= Intestinal	0.570671	0.321429	0.153846	0.478632	-1.06301	0.791344	NA	Mixed <= Diffuse
MIR148B	0.7699	0.321429	0.458333	1.42593	0.511899	0.973496	NA	Diffuse <= Intestinal	0.453469	0.458333	0.153846	0.335664	-1.57491	0.800042	NA	Mixed <= Intestinal	0.60463	0.321429	0.153846	0.478632	-1.06301	0.807185	NA	Mixed <= Diffuse
RN7SL273P	0.54179	0.321429	0.541667	1.68519	0.752907	0.89233	NA	Diffuse <= Intestinal	0.658005	0.541667	0.153846	0.284024	-1.81592	0.872412	NA	Mixed <= Intestinal	0.975253	0.321429	0.153846	0.478632	-1.06301	1	NA	Diffuse <= Mixed
RNU6-87P	0.527235	0.964286	1.75	1.81481	0.859822	0.8872	NA	Diffuse <= Intestinal	0.502585	1.75	0.461538	0.263736	-1.92283	0.801866	NA	Mixed <= Intestinal	0.823345	0.964286	0.461538	0.478632	-1.06301	0.92802	NA	Mixed <= Diffuse
MIR1289-1	0.681145	0.642857	1.33333	2.07407	1.05247	0.945182	NA	Diffuse <= Intestinal	0.217163	1.33333	0.307692	0.230769	-2.11548	0.716583	NA	Mixed <= Intestinal	0.314261	0.642857	0.307692	0.478632	-1.06301	0.636927	NA	Mixed <= Diffuse
GH1	0.183352	0.321429	0.666667	2.07407	1.05247	0.815729	NA	Diffuse <= Intestinal	0.608188	0.666667	0.153846	0.230769	-2.11548	0.856729	NA	Mixed <= Intestinal	0.496369	0.321429	0.153846	0.478632	-1.06301	0.764433	NA	Diffuse <= Mixed
LOC107984208	0.452255	0.321429	0.875	2.72222	1.44478	0.86355	NA	Diffuse <= Intestinal	0.308741	0.875	0.153846	0.175824	-2.50779	0.736713	NA	Mixed <= Intestinal	0.639755	0.321429	0.153846	0.478632	-1.06301	0.823975	NA	Mixed <= Diffuse
MARK3P1	0.80371	0.321429	1.25	3.88889	1.95936	0.982626	NA	Diffuse <= Intestinal	0.862087	1.25	0.153846	0.123077	-3.02237	0.959387	NA	Mixed <= Intestinal	0.981813	0.321429	0.153846	0.478632	-1.06301	1	NA	Mixed <= Diffuse
RPL10L	0.292489	0.321429	1.54167	4.7963	2.26192	0.815729	NA	Diffuse <= Intestinal	0.608188	1.54167	0.153846	0.0997921	-3.32493	0.856729	NA	Mixed <= Intestinal	0.767307	0.321429	0.153846	0.478632	-1.06301	0.897952	NA	Diffuse <= Mixed
HAND2	0.165776	1315.64	562.292	0.427389	-1.22638	0.815729	NA	Intestinal <= Diffuse	0.245525	562.292	630.769	1.12178	0.165794	0.72676	NA	Intestinal <= Mixed	0.653933	1315.64	630.769	0.479438	-1.06058	0.831824	NA	Diffuse <= Mixed
THRSP	0.42639	8	19.875	2.48438	1.31288	0.846218	NA	Diffuse <= Intestinal	0.207356	19.875	3.84615	0.193517	-2.36947	0.707776	NA	Mixed <= Intestinal	0.7582	8	3.84615	0.480769	-1.05658	0.892873	NA	Mixed <= Diffuse
PRICKLE2-DT	0.347025	6.71429	2.91667	0.434397	-1.20291	0.815729	NA	Intestinal <= Diffuse	0.741467	2.91667	3.23077	1.10769	0.147557	0.901963	NA	Intestinal <= Mixed	0.758032	6.71429	3.23077	0.481178	-1.05536	0.89271	NA	Mixed <= Diffuse
PIGY-DT	0.828828	3.35714	2.29167	0.682624	-0.550837	0.988691	NA	Intestinal <= Diffuse	0.400661	2.29167	1.61538	0.704895	-0.50452	0.800042	NA	Mixed <= Intestinal	0.395277	3.35714	1.61538	0.481178	-1.05536	0.703316	NA	Mixed <= Diffuse
GAP43	0.291098	145.357	66.2083	0.455487	-1.13452	0.815729	NA	Intestinal <= Diffuse	0.474024	66.2083	70	1.05727	0.0803421	0.800042	NA	Intestinal <= Mixed	0.877495	145.357	70	0.481572	-1.05418	0.955909	NA	Diffuse <= Mixed
PRSS1	0.653341	43.8929	17.2083	0.392053	-1.35088	0.935906	NA	Intestinal <= Diffuse	0.893449	17.2083	21.1538	1.22928	0.297813	0.975094	NA	Intestinal <= Mixed	0.941999	43.8929	21.1538	0.481943	-1.05307	0.986056	NA	Diffuse <= Mixed
IGHV3-79	0.795559	14.6786	16.0417	1.09286	0.128112	0.981156	NA	Intestinal <= Diffuse	0.675896	16.0417	7.07692	0.441159	-1.18063	0.881496	NA	Mixed <= Intestinal	0.613169	14.6786	7.07692	0.482126	-1.05252	0.81154	NA	Mixed <= Diffuse
MIR5572	0.0878152	3.78571	0.541667	0.143082	-2.80509	0.815729	NA	Intestinal <= Diffuse	0.0135238	0.541667	6.69231	12.355	3.62703	0.703204	NA	Intestinal < Mixed	0.210952	3.78571	6.69231	1.76778	0.821938	0.527329	NA	Diffuse <= Mixed
MUC19	0.0510225	4.78571	7.75	1.6194	0.695462	0.815729	NA	Intestinal <= Diffuse	0.547131	7.75	2.30769	0.297767	-1.74775	0.825362	NA	Intestinal <= Mixed	0.230762	4.78571	2.30769	0.482204	-1.05228	0.550257	NA	Mixed <= Diffuse
LINC00964	0.911362	39.5357	12.625	0.319332	-1.64687	0.989862	NA	Intestinal <= Diffuse	0.128503	12.625	19.0769	1.51104	0.595545	0.703204	NA	Intestinal <= Mixed	0.105567	39.5357	19.0769	0.482524	-1.05133	0.418602	NA	Diffuse <= Mixed
FREM3	0.596424	2.07143	0.708333	0.341954	-1.54813	0.915575	NA	Intestinal <= Diffuse	0.870557	0.708333	1	1.41176	0.4975	0.964703	NA	Intestinal <= Mixed	0.916652	2.07143	1	0.482759	-1.05063	0.977186	NA	Mixed <= Diffuse
LINC01060	0.647337	4.14286	3.41667	0.824713	-0.278037	0.935906	NA	Intestinal <= Diffuse	0.985114	3.41667	2	0.585366	-0.77259	1	NA	Intestinal <= Mixed	0.610173	4.14286	2	0.482759	-1.05063	0.810569	NA	Mixed <= Diffuse
CHI3L2	0.393343	828.107	494.792	0.597497	-0.742996	0.826661	NA	Intestinal <= Diffuse	0.811389	494.792	400.385	0.809198	-0.305435	0.936621	NA	Mixed <= Intestinal	0.284786	828.107	400.385	0.483494	-1.04843	0.606374	NA	Mixed <= Diffuse
ACSM2A	0.162928	3.5	2.04167	0.583333	-0.777608	0.815729	NA	Intestinal <= Diffuse	0.866463	2.04167	1.69231	0.828885	-0.270755	0.962754	NA	Intestinal <= Mixed	0.29095	3.5	1.69231	0.483516	-1.04836	0.61484	NA	Mixed <= Diffuse
LINC01267	0.889069	13.0357	9.20833	0.706393	-0.501458	0.989862	NA	Intestinal <= Diffuse	0.370603	9.20833	6.30769	0.684998	-0.545828	0.777873	NA	Mixed <= Intestinal	0.221697	13.0357	6.30769	0.483878	-1.04729	0.539896	NA	Mixed <= Diffuse
KCNJ10	0.429874	266.429	167.75	0.629625	-0.667436	0.847628	NA	Intestinal <= Diffuse	1	167.75	128.923	0.768543	-0.379802	1	NA	Intestinal <=> Mixed	0.492325	266.429	128.923	0.483894	-1.04724	0.764433	NA	Mixed <= Diffuse
CCL7	0.223451	66.2857	15	0.226293	-2.14374	0.815729	NA	Intestinal <= Diffuse	0.477945	15	32.0769	2.13846	1.09657	0.800042	NA	Intestinal <= Mixed	0.909623	66.2857	32.0769	0.483919	-1.04716	0.972289	NA	Mixed <= Diffuse
LUARIS	0.11258	7.46429	2.83333	0.379585	-1.3975	0.815729	NA	Intestinal <= Diffuse	0.364281	2.83333	3.61538	1.27602	0.351649	0.776905	NA	Intestinal <= Mixed	0.708427	7.46429	3.61538	0.484358	-1.04586	0.865183	NA	Mixed <= Diffuse
LOC101928682	0.721954	2.85714	0.666667	0.233333	-2.09954	0.95669	NA	Intestinal <= Diffuse	0.874621	0.666667	1.38462	2.07692	1.05445	0.965709	NA	Intestinal <= Mixed	0.916708	2.85714	1.38462	0.484615	-1.04509	0.977186	NA	Mixed <= Diffuse
LINC00616	0.783086	2.85714	1.20833	0.422917	-1.24155	0.977042	NA	Diffuse <= Intestinal	0.912677	1.20833	1.38462	1.14589	0.196467	0.980611	NA	Intestinal <= Mixed	0.759888	2.85714	1.38462	0.484615	-1.04509	0.894689	NA	Diffuse <= Mixed
MROH5	0.331912	1.42857	1.45833	1.02083	0.0297473	0.815729	NA	Diffuse <= Intestinal	0.170745	1.45833	0.692308	0.474725	-1.07484	0.703204	NA	Mixed <= Intestinal	0.452095	1.42857	0.692308	0.484615	-1.04509	0.747459	NA	Mixed <= Diffuse
CA4	0.000637962	50.1786	382.875	7.63025	2.93173	0.611706	NA	Diffuse < Intestinal	0.290788	382.875	218.154	0.569778	-0.811528	0.736713	NA	Mixed <= Intestinal	0.148938	50.1786	218.154	4.34755	2.1202	0.464466	NA	Diffuse <= Mixed
LOC101927020	0.0354005	1.07143	17.5	16.3333	4.02975	0.815729	NA	Diffuse < Intestinal	0.343625	17.5	19.8462	1.13407	0.181505	0.763318	NA	Intestinal <= Mixed	0.00435518	1.07143	19.8462	18.5231	4.21125	0.165825	NA	Diffuse < Mixed
PDZD9	0.0350417	0.0714286	0.541667	7.58333	2.92283	0.815729	NA	Diffuse < Intestinal	0.728096	0.541667	0.384615	0.710059	-0.493989	0.896016	NA	Mixed <= Intestinal	0.145443	0.0714286	0.384615	5.38462	2.42884	0.464466	NA	Diffuse <= Mixed
PSD	0.132251	644.036	275.5	0.427771	-1.22509	0.815729	NA	Intestinal <= Diffuse	0.122789	275.5	313	1.13612	0.18411	0.703204	NA	Intestinal <= Mixed	0.67425	644.036	313	0.485998	-1.04098	0.843928	NA	Diffuse <= Mixed
LOC100505588	0.672219	1.10714	0.958333	0.865591	-0.208242	0.940989	NA	Intestinal <= Diffuse	0.726682	0.958333	0.538462	0.561873	-0.831684	0.895045	NA	Mixed <= Intestinal	0.498298	1.10714	0.538462	0.486352	-1.03993	0.764433	NA	Mixed <= Diffuse
ISM2	0.676485	12.9643	59	4.55096	2.18617	0.945113	NA	Intestinal <= Diffuse	0.863405	59	6.30769	0.10691	-3.22553	0.95978	NA	Mixed <= Intestinal	0.39272	12.9643	6.30769	0.486544	-1.03936	0.700269	NA	Mixed <= Diffuse
ANKRD63	0.489864	7.10714	8.29167	1.16667	0.222392	0.875406	NA	Diffuse <= Intestinal	0.106369	8.29167	3.46154	0.417472	-1.26025	0.703204	NA	Mixed <= Intestinal	0.275025	7.10714	3.46154	0.487051	-1.03786	0.594832	NA	Mixed <= Diffuse
IGLV1-41	0.782913	34.5714	38.9167	1.12569	0.170808	0.977042	NA	Diffuse <= Intestinal	0.621186	38.9167	16.8462	0.432878	-1.20797	0.86439	NA	Mixed <= Intestinal	0.907962	34.5714	16.8462	0.487285	-1.03716	0.972289	NA	Mixed <= Diffuse
SLC6A2	0.453281	19.5714	25.2083	1.28802	0.365152	0.86355	NA	Diffuse <= Intestinal	0.86903	25.2083	9.53846	0.378385	-1.40207	0.964703	NA	Mixed <= Intestinal	0.622673	19.5714	9.53846	0.487367	-1.03692	0.814554	NA	Diffuse <= Mixed
RPL34P13	0.690289	1.89286	1.33333	0.704403	-0.505528	0.948859	NA	Diffuse <= Intestinal	1	1.33333	0.923077	0.692308	-0.530515	1	NA	Mixed <=> Intestinal	0.737842	1.89286	0.923077	0.487663	-1.03604	0.881085	NA	Diffuse <= Mixed
NDUFA6-DT	0.220295	4.25	2.25	0.529412	-0.917538	0.815729	NA	Intestinal <= Diffuse	0.822855	2.25	2.07692	0.923077	-0.115477	0.942048	NA	Intestinal <= Mixed	0.427858	4.25	2.07692	0.488688	-1.03302	0.728111	NA	Mixed <= Diffuse
LINC01145	0.733533	2.35714	2.83333	1.20202	0.265461	0.961996	NA	Intestinal <= Diffuse	0.563187	2.83333	1.15385	0.40724	-1.29605	0.833051	NA	Mixed <= Intestinal	0.278456	2.35714	1.15385	0.48951	-1.03059	0.601373	NA	Mixed <= Diffuse
RNASE8	0.314542	1.57143	0.583333	0.371212	-1.42968	0.815729	NA	Intestinal <= Diffuse	0.555039	0.583333	0.769231	1.31868	0.399096	0.830291	NA	Intestinal <= Mixed	0.830749	1.57143	0.769231	0.48951	-1.03059	0.933889	NA	Mixed <= Diffuse
NXF5	0.723536	3.14286	2.66667	0.848485	-0.237039	0.957691	NA	Intestinal <= Diffuse	0.554693	2.66667	1.53846	0.576923	-0.793549	0.830291	NA	Mixed <= Intestinal	0.419028	3.14286	1.53846	0.48951	-1.03059	0.720411	NA	Mixed <= Diffuse
OR1B1	0.500721	1.57143	1.54167	0.981061	-0.0275858	0.879003	NA	Intestinal <= Diffuse	0.74479	1.54167	0.769231	0.49896	-1.003	0.904285	NA	Mixed <= Intestinal	0.337809	1.57143	0.769231	0.48951	-1.03059	0.659431	NA	Mixed <= Diffuse
ECE2	0.738595	0.785714	0.833333	1.06061	0.0848889	0.963269	NA	Intestinal <= Diffuse	0.901362	0.833333	0.384615	0.461538	-1.11548	0.978317	NA	Mixed <= Intestinal	0.67041	0.785714	0.384615	0.48951	-1.03059	0.843114	NA	Mixed <= Diffuse
RNU6-375P	0.635689	1.57143	1.75	1.11364	0.155278	0.932666	NA	Intestinal <= Diffuse	0.952854	1.75	0.769231	0.43956	-1.18587	0.995619	NA	Mixed <= Intestinal	0.63025	1.57143	0.769231	0.48951	-1.03059	0.816835	NA	Mixed <= Diffuse
RNU6-1272P	0.138875	0.785714	1.45833	1.85606	0.892244	0.815729	NA	Diffuse <= Intestinal	0.396496	1.45833	0.384615	0.263736	-1.92283	0.800042	NA	Mixed <= Intestinal	0.623069	0.785714	0.384615	0.48951	-1.03059	0.814554	NA	Diffuse <= Mixed
SPIC	0.0695872	12.0714	11.875	0.983728	-0.0236689	0.815729	NA	Diffuse <= Intestinal	0.450517	11.875	5.92308	0.498785	-1.00351	0.800042	NA	Mixed <= Intestinal	0.310984	12.0714	5.92308	0.490669	-1.02718	0.634058	NA	Diffuse <= Mixed
MIR27B	0.512537	11.2857	11.6667	1.03376	0.0478947	0.882105	NA	Intestinal <= Diffuse	0.697092	11.6667	5.53846	0.474725	-1.07484	0.886455	NA	Intestinal <= Mixed	0.744553	11.2857	5.53846	0.49075	-1.02694	0.886509	NA	Mixed <= Diffuse
C10orf71	0.913863	4.07143	4.70833	1.15643	0.209681	0.989862	NA	Intestinal <= Diffuse	0.742474	4.70833	2	0.424779	-1.23522	0.902731	NA	Intestinal <= Mixed	0.885932	4.07143	2	0.491228	-1.02554	0.96155	NA	Diffuse <= Mixed
SLC22A7	0.509507	6.10714	8.91667	1.46004	0.546007	0.879003	NA	Diffuse <= Intestinal	0.113386	8.91667	3	0.336449	-1.57154	0.703204	NA	Mixed <= Intestinal	0.333241	6.10714	3	0.491228	-1.02554	0.659274	NA	Mixed <= Diffuse
C1QL2	0.578054	1.25	0.291667	0.233333	-2.09954	0.906853	NA	Diffuse <= Intestinal	0.748042	0.291667	0.615385	2.10989	1.07717	0.905915	NA	Intestinal <= Mixed	0.462638	1.25	0.615385	0.492308	-1.02237	0.75625	NA	Diffuse <= Mixed
CYP21A2	0.102729	1.25	0.75	0.6	-0.736966	0.815729	NA	Intestinal <= Diffuse	0.132867	0.75	0.615385	0.820513	-0.285402	0.703204	NA	Intestinal <= Mixed	0.908902	1.25	0.615385	0.492308	-1.02237	0.972289	NA	Diffuse <= Mixed
RNU2-17P	0.782858	1.25	2.25	1.8	0.847997	0.977042	NA	Diffuse <= Intestinal	0.737808	2.25	0.615385	0.273504	-1.87036	0.901963	NA	Mixed <= Intestinal	0.888983	1.25	0.615385	0.492308	-1.02237	0.961872	NA	Mixed <= Diffuse
MAFA-AS1	0.0511878	10.9286	2.75	0.251634	-1.9906	0.815729	NA	Intestinal <= Diffuse	0.205565	2.75	5.38462	1.95804	0.969412	0.707776	NA	Intestinal <= Mixed	0.631408	10.9286	5.38462	0.49271	-1.02119	0.818021	NA	Mixed <= Diffuse
ERICH4	0.00985467	16.6429	125.333	7.53076	2.9128	0.809436	NA	Diffuse < Intestinal	0.444843	125.333	34.7692	0.277414	-1.84989	0.800042	NA	Mixed <= Intestinal	0.116091	16.6429	34.7692	2.08914	1.06291	0.435182	NA	Diffuse <= Mixed
MMP13	0.344366	397.071	229.542	0.578087	-0.790642	0.815729	NA	Intestinal <= Diffuse	0.49392	229.542	195.846	0.853205	-0.229035	0.800042	NA	Intestinal <= Mixed	0.910755	397.071	195.846	0.493227	-1.01968	0.972289	NA	Diffuse <= Mixed
FHAD1-AS1	0.187737	4.67857	2.54167	0.543257	-0.880293	0.815729	NA	Intestinal <= Diffuse	0.281325	2.54167	2.30769	0.907945	-0.139324	0.736713	NA	Intestinal <= Mixed	0.655339	4.67857	2.30769	0.493247	-1.01962	0.833388	NA	Mixed <= Diffuse
LOC442028	0.753454	4.67857	3.54167	0.756997	-0.40164	0.968588	NA	Intestinal <= Diffuse	0.85229	3.54167	2.30769	0.651584	-0.617978	0.956845	NA	Mixed <= Intestinal	0.709369	4.67857	2.30769	0.493247	-1.01962	0.865706	NA	Mixed <= Diffuse
PHEX-AS1	0.640357	1.71429	0.666667	0.388889	-1.36257	0.933164	NA	Intestinal <= Diffuse	0.980227	0.666667	0.846154	1.26923	0.343954	1	NA	Mixed <= Intestinal	0.700353	1.71429	0.846154	0.49359	-1.01862	0.861699	NA	Mixed <= Diffuse
CLEC4C	0.89067	7.78571	4.625	0.594037	-0.751376	0.989862	NA	Intestinal <= Diffuse	1	4.625	3.84615	0.831601	-0.266037	1	NA	Mixed <=> Intestinal	0.832941	7.78571	3.84615	0.494001	-1.01741	0.933889	NA	Mixed <= Diffuse
MIR6728	0.453566	2.17857	1.25	0.57377	-0.801454	0.86355	NA	Intestinal <= Diffuse	1	1.25	1.07692	0.861538	-0.215013	1	NA	Intestinal <=> Mixed	0.480726	2.17857	1.07692	0.494325	-1.01647	0.764433	NA	Mixed <= Diffuse
HSPB6	0.556941	4329.96	2747.21	0.634464	-0.656389	0.897777	NA	Intestinal <= Diffuse	0.459845	2747.21	2143.31	0.780177	-0.358127	0.800042	NA	Intestinal <= Mixed	0.479925	4329.96	2143.31	0.494994	-1.01452	0.764433	NA	Diffuse <= Mixed
KLK2	0.564694	6.21429	6.25	1.00575	0.00826762	0.902079	NA	Diffuse <= Intestinal	0.54365	6.25	3.07692	0.492308	-1.02237	0.823486	NA	Mixed <= Intestinal	0.81111	6.21429	3.07692	0.495137	-1.0141	0.921515	NA	Mixed <= Diffuse
PGA5	0.854334	7785.93	1195.17	0.153503	-2.70366	0.989862	NA	Intestinal <= Diffuse	0.655974	1195.17	3855.77	3.22614	1.68981	0.871793	NA	Intestinal <= Mixed	0.768576	7785.93	3855.77	0.495223	-1.01385	0.897952	NA	Diffuse <= Mixed
GABRB1	0.904538	4.96429	5.33333	1.07434	0.103451	0.989862	NA	Intestinal <= Diffuse	0.721845	5.33333	2.46154	0.461538	-1.11548	0.893404	NA	Intestinal <= Mixed	0.869714	4.96429	2.46154	0.495849	-1.01203	0.953204	NA	Mixed <= Diffuse
SERPINF2	0.581583	5.42857	4.58333	0.844298	-0.244175	0.908504	NA	Intestinal <= Diffuse	0.603483	4.58333	2.69231	0.587413	-0.767554	0.853181	NA	Mixed <= Intestinal	0.241407	5.42857	2.69231	0.495951	-1.01173	0.555875	NA	Mixed <= Diffuse
LOC100129697	0.796318	9.60714	10.25	1.06691	0.0934446	0.981156	NA	Diffuse <= Intestinal	0.117269	10.25	4.76923	0.465291	-1.1038	0.703204	NA	Mixed <= Intestinal	0.193633	9.60714	4.76923	0.496426	-1.01035	0.503647	NA	Mixed <= Diffuse
NTNG1	0.839685	37.3214	74.75	2.00287	1.00207	0.989862	NA	Intestinal <= Diffuse	0.666355	74.75	18.5385	0.248006	-2.01155	0.879989	NA	Intestinal <= Mixed	0.69452	37.3214	18.5385	0.496724	-1.00948	0.856116	NA	Diffuse <= Mixed
HPYR1	0.991031	2.32143	1.25	0.538462	-0.893085	0.999222	NA	Diffuse <= Intestinal	1	1.25	1.15385	0.923077	-0.115477	1	NA	Intestinal <=> Mixed	1	2.32143	1.15385	0.497041	-1.00856	1	NA	Mixed <=> Diffuse
GBX1	0.289447	1.85714	3.58333	1.92949	0.948217	0.815729	NA	Diffuse <= Intestinal	0.229951	3.58333	0.923077	0.257603	-1.95678	0.720136	NA	Mixed <= Intestinal	0.747087	1.85714	0.923077	0.497041	-1.00856	0.886509	NA	Mixed <= Diffuse
LOC646666	0.119932	0.928571	0.166667	0.179487	-2.47805	0.815729	NA	Intestinal <= Diffuse	0.253315	0.166667	0.461538	2.76923	1.46949	0.727347	NA	Intestinal <= Mixed	0.781095	0.928571	0.461538	0.497041	-1.00856	0.904929	NA	Mixed <= Diffuse
MIR3128	0.208474	0.464286	0.208333	0.448718	-1.15612	0.815729	NA	Intestinal <= Diffuse	0.555039	0.208333	0.230769	1.10769	0.147557	0.830291	NA	Intestinal <= Mixed	0.655616	0.464286	0.230769	0.497041	-1.00856	0.833485	NA	Mixed <= Diffuse
MIR8063	0.936671	0.464286	0.208333	0.448718	-1.15612	0.989862	NA	Diffuse <= Intestinal	0.973198	0.208333	0.230769	1.10769	0.147557	0.999596	NA	Mixed <= Intestinal	1	0.464286	0.230769	0.497041	-1.00856	1	NA	Diffuse <=> Mixed
LOC100419786	0.425842	3.71429	2.5	0.673077	-0.571157	0.846218	NA	Intestinal <= Diffuse	0.940494	2.5	1.84615	0.738462	-0.437405	0.991742	NA	Mixed <= Intestinal	0.496141	3.71429	1.84615	0.497041	-1.00856	0.764433	NA	Mixed <= Diffuse
LOC101927798	0.426924	0.464286	0.333333	0.717949	-0.478047	0.846218	NA	Intestinal <= Diffuse	0.282313	0.333333	0.230769	0.692308	-0.530515	0.736713	NA	Intestinal <= Mixed	0.748677	0.464286	0.230769	0.497041	-1.00856	0.887486	NA	Diffuse <= Mixed
GAPDHP51	0.948718	0.928571	0.75	0.807692	-0.308122	0.989862	NA	Intestinal <= Diffuse	0.982369	0.75	0.461538	0.615385	-0.70044	1	NA	Intestinal <= Mixed	0.969123	0.928571	0.461538	0.497041	-1.00856	0.998493	NA	Diffuse <= Mixed
MIR3161	0.558668	0.464286	0.625	1.34615	0.428843	0.899775	NA	Intestinal <= Diffuse	0.830347	0.625	0.230769	0.369231	-1.43741	0.947705	NA	Intestinal <= Mixed	0.748356	0.464286	0.230769	0.497041	-1.00856	0.887486	NA	Mixed <= Diffuse
OR5B21	0.872881	3.25	4.45833	1.37179	0.456065	0.989862	NA	Diffuse <= Intestinal	0.719002	4.45833	1.61538	0.362329	-1.46463	0.890584	NA	Mixed <= Intestinal	0.740143	3.25	1.61538	0.497041	-1.00856	0.883469	NA	Mixed <= Diffuse
RNA5SP184	0.857601	0.464286	0.75	1.61538	0.691878	0.989862	NA	Intestinal <= Diffuse	0.919714	0.75	0.230769	0.307692	-1.70044	0.984501	NA	Mixed <= Intestinal	0.744044	0.464286	0.230769	0.497041	-1.00856	0.886431	NA	Mixed <= Diffuse
LOC388996	0.843549	0.464286	0.958333	2.0641	1.04551	0.989862	NA	Intestinal <= Diffuse	0.296255	0.958333	0.230769	0.240803	-2.05408	0.736713	NA	Intestinal <= Mixed	0.386077	0.464286	0.230769	0.497041	-1.00856	0.693127	NA	Diffuse <= Mixed
HMX3	0.696465	28.75	47.9167	1.66667	0.736966	0.948859	NA	Diffuse <= Intestinal	0.67211	47.9167	14.3077	0.298595	-1.74374	0.880595	NA	Intestinal <= Mixed	0.362462	28.75	14.3077	0.497659	-1.00677	0.672622	NA	Diffuse <= Mixed
TRAJ18	0.0563813	8.96429	5.29167	0.590305	-0.760466	0.815729	NA	Intestinal <= Diffuse	0.716905	5.29167	4.46154	0.843125	-0.246181	0.889652	NA	Intestinal <= Mixed	0.227159	8.96429	4.46154	0.497702	-1.00665	0.544336	NA	Mixed <= Diffuse
TRBV4-1	0.549942	64.3929	25.9167	0.402477	-1.31302	0.896252	NA	Intestinal <= Diffuse	0.835913	25.9167	32.0769	1.23769	0.307656	0.947848	NA	Intestinal <= Mixed	0.704884	64.3929	32.0769	0.498144	-1.00536	0.864265	NA	Mixed <= Diffuse
HAND2-AS1	0.255091	1079.18	570.292	0.52845	-0.920162	0.815729	NA	Intestinal <= Diffuse	0.236371	570.292	537.769	0.942972	-0.0847127	0.720136	NA	Intestinal <= Mixed	0.771551	1079.18	537.769	0.498313	-1.00487	0.898197	NA	Diffuse <= Mixed
PARP11-AS1	0.883183	31.3214	27.9583	0.892626	-0.163872	0.989862	NA	Diffuse <= Intestinal	0.0944005	27.9583	15.6154	0.558523	-0.84031	0.703204	NA	Mixed <= Intestinal	0.0683659	31.3214	15.6154	0.498553	-1.00418	0.349863	NA	Mixed <= Diffuse
RN7SL306P	0.051205	2.92857	1.125	0.384146	-1.38027	0.815729	NA	Intestinal <= Diffuse	0.0594081	1.125	1.46154	1.29915	0.377563	0.703204	NA	Intestinal <= Mixed	0.540082	2.92857	1.46154	0.499062	-1.00271	0.770871	NA	Mixed <= Diffuse
TSPAN19	0.659443	2.46429	0.625	0.253623	-1.97924	0.938034	NA	Intestinal <= Diffuse	0.608416	0.625	1.23077	1.96923	0.977632	0.856729	NA	Intestinal <= Mixed	0.907553	2.46429	1.23077	0.499443	-1.00161	0.972289	NA	Diffuse <= Mixed
TEKT4	0.696627	4.92857	2.5	0.507246	-0.979241	0.948859	NA	Diffuse <= Intestinal	0.894853	2.5	2.46154	0.984615	-0.0223678	0.976089	NA	Intestinal <= Mixed	0.63295	4.92857	2.46154	0.499443	-1.00161	0.818224	NA	Diffuse <= Mixed
TMEFF1	0.238266	2.46429	1.75	0.710145	-0.493815	0.815729	NA	Intestinal <= Diffuse	0.528571	1.75	1.23077	0.703297	-0.507795	0.819762	NA	Intestinal <= Mixed	0.604856	2.46429	1.23077	0.499443	-1.00161	0.807185	NA	Mixed <= Diffuse
CCL17	0.144371	76.0357	36.3333	0.477846	-1.06538	0.815729	NA	Intestinal <= Diffuse	0.644481	36.3333	38	1.04587	0.0647057	0.871793	NA	Intestinal <= Mixed	0.416373	76.0357	38	0.499765	-1.00068	0.716654	NA	Mixed <= Diffuse
ULBP2	0.94146	218.929	139.792	0.638526	-0.647182	0.989862	NA	Diffuse <= Intestinal	0.873553	139.792	109.462	0.783033	-0.352854	0.964703	NA	Mixed <= Intestinal	0.933005	218.929	109.462	0.499987	-1.00004	0.980533	NA	Mixed <= Diffuse
PROX1	0.639729	910.929	1511.79	1.65962	0.73085	0.933164	NA	Diffuse <= Intestinal	0.168594	1511.79	455.538	0.301324	-1.73061	0.703204	NA	Mixed <= Intestinal	0.192633	910.929	455.538	0.500081	-0.999765	0.501648	NA	Mixed <= Diffuse
RPL7P50	0.977814	9.53571	9.625	1.00936	0.0134455	0.994696	NA	Diffuse <= Intestinal	0.2641	9.625	4.76923	0.495504	-1.01303	0.733978	NA	Mixed <= Intestinal	0.210604	9.53571	4.76923	0.500144	-0.999584	0.526686	NA	Mixed <= Diffuse
NECAB1	0.832786	121.821	68.6667	0.563667	-0.827086	0.988691	NA	Intestinal <= Diffuse	0.435579	68.6667	61	0.88835	-0.170801	0.800042	NA	Intestinal <= Mixed	0.584713	121.821	61	0.500733	-0.997887	0.800076	NA	Diffuse <= Mixed
MFRP	0.334643	1.53571	0.583333	0.379845	-1.39652	0.815729	NA	Intestinal <= Diffuse	0.812883	0.583333	0.769231	1.31868	0.399096	0.936621	NA	Intestinal <= Mixed	0.558522	1.53571	0.769231	0.500894	-0.997421	0.785793	NA	Mixed <= Diffuse
OR52H2P	0.0956537	1.53571	1.04167	0.678295	-0.560016	0.815729	NA	Intestinal <= Diffuse	0.284058	1.04167	0.769231	0.738462	-0.437405	0.736713	NA	Intestinal <= Mixed	0.67799	1.53571	0.769231	0.500894	-0.997421	0.847509	NA	Mixed <= Diffuse
C8orf74	0.84699	3.07143	0.333333	0.108527	-3.20387	0.989862	NA	Intestinal <= Diffuse	0.178879	0.333333	1.53846	4.61538	2.20645	0.703204	NA	Intestinal <= Mixed	0.265214	3.07143	1.53846	0.500894	-0.997421	0.585121	NA	Diffuse <= Mixed
ADIPOQ	0.700049	21.1786	103.542	4.88898	2.28953	0.948997	NA	Intestinal <= Diffuse	0.968602	103.542	10.6154	0.102523	-3.28598	0.999596	NA	Intestinal <= Mixed	0.816534	21.1786	10.6154	0.501232	-0.996449	0.923467	NA	Mixed <= Diffuse
GPR156	0.479337	42.0357	53.875	1.28165	0.358	0.869895	NA	Diffuse <= Intestinal	0.786713	53.875	21.0769	0.391219	-1.35395	0.924296	NA	Mixed <= Intestinal	0.811619	42.0357	21.0769	0.501405	-0.995951	0.921515	NA	Diffuse <= Mixed
RNU4-62P	0.926806	17.7857	15.4583	0.869143	-0.202334	0.989862	NA	Intestinal <= Diffuse	0.107406	15.4583	8.92308	0.577234	-0.792772	0.703204	NA	Mixed <= Intestinal	0.0748627	17.7857	8.92308	0.501699	-0.995106	0.359571	NA	Mixed <= Diffuse
GRIK3	0.520424	146.25	127.375	0.87094	-0.199354	0.882866	NA	Intestinal <= Diffuse	0.798935	127.375	73.3846	0.57613	-0.795533	0.929932	NA	Intestinal <= Mixed	0.510214	146.25	73.3846	0.501775	-0.994887	0.764433	NA	Mixed <= Diffuse
LINC00491	0.552176	24.5	14.125	0.576531	-0.794531	0.896252	NA	Diffuse <= Intestinal	0.2745	14.125	12.3077	0.871341	-0.198691	0.736713	NA	Intestinal <= Mixed	0.114426	24.5	12.3077	0.502355	-0.993221	0.430813	NA	Diffuse <= Mixed
PANX2	0.926865	164.286	90.5417	0.551123	-0.859553	0.989862	NA	Diffuse <= Intestinal	0.514103	90.5417	82.5385	0.911607	-0.133515	0.81077	NA	Intestinal <= Mixed	0.457762	164.286	82.5385	0.502408	-0.993069	0.753073	NA	Diffuse <= Mixed
RPS15AP18	0.727757	1.07143	0.666667	0.622222	-0.684498	0.959265	NA	Diffuse <= Intestinal	0.964723	0.666667	0.538462	0.807692	-0.308122	0.998321	NA	Intestinal <= Mixed	0.684723	1.07143	0.538462	0.502564	-0.99262	0.851643	NA	Diffuse <= Mixed
MTCO1P20	0.396469	1.07143	0.708333	0.661111	-0.597035	0.827989	NA	Diffuse <= Intestinal	0.358919	0.708333	0.538462	0.760181	-0.395585	0.773331	NA	Mixed <= Intestinal	0.806583	1.07143	0.538462	0.502564	-0.99262	0.920629	NA	Mixed <= Diffuse
GMNC	0.163746	3.21429	1.08333	0.337037	-1.56902	0.815729	NA	Intestinal <= Diffuse	0.582586	1.08333	1.61538	1.49112	0.5764	0.840351	NA	Intestinal <= Mixed	0.537093	3.21429	1.61538	0.502564	-0.99262	0.767975	NA	Mixed <= Diffuse
OR9A4	0.499038	2.14286	4.58333	2.13889	1.09686	0.877829	NA	Diffuse <= Intestinal	0.352465	4.58333	1.07692	0.234965	-2.08948	0.766755	NA	Mixed <= Intestinal	0.670692	2.14286	1.07692	0.502564	-0.99262	0.843114	NA	Mixed <= Diffuse
ADH4	0.192415	562.929	934.208	1.65955	0.730792	0.815729	NA	Diffuse <= Intestinal	0.197527	934.208	282.923	0.302848	-1.72333	0.703204	NA	Mixed <= Intestinal	1	562.929	282.923	0.502591	-0.992542	1	NA	Mixed <=> Diffuse
SLC2A4	0.183606	7.03571	5.54167	0.787648	-0.344377	0.815729	NA	Intestinal <= Diffuse	0.753906	5.54167	3.53846	0.638519	-0.647198	0.909503	NA	Intestinal <= Mixed	0.441517	7.03571	3.53846	0.502929	-0.991575	0.739371	NA	Mixed <= Diffuse
IL36RN	0.0187396	0.392857	4.33333	11.0303	3.4634	0.815729	NA	Diffuse < Intestinal	0.238176	4.33333	7.15385	1.65089	0.723242	0.720136	NA	Intestinal <= Mixed	0.00190491	0.392857	7.15385	18.2098	4.18664	0.150108	NA	Diffuse < Mixed
LINC02714	0.974905	4.42857	3.08333	0.696237	-0.522351	0.994696	NA	Intestinal <= Diffuse	0.545971	3.08333	2.23077	0.723493	-0.46695	0.824145	NA	Mixed <= Intestinal	0.618952	4.42857	2.23077	0.503722	-0.9893	0.814554	NA	Mixed <= Diffuse
LMF1-AS1	0.861384	23.8214	13.1667	0.552724	-0.85537	0.989862	NA	Intestinal <= Diffuse	0.873352	13.1667	12	0.911392	-0.133856	0.964703	NA	Mixed <= Intestinal	0.694228	23.8214	12	0.503748	-0.989226	0.856116	NA	Mixed <= Diffuse
C8orf86	0.236284	0.392857	0.125	0.318182	-1.65208	0.815729	NA	Intestinal <= Diffuse	0.0281886	0.125	1.46154	11.6923	3.54749	0.703204	NA	Intestinal < Mixed	0.201975	0.392857	1.46154	3.72028	1.89541	0.515239	NA	Diffuse <= Mixed
ABCA4	0.970697	70.6429	57.25	0.810415	-0.303268	0.994007	NA	Intestinal <= Diffuse	0.308393	57.25	35.6154	0.622103	-0.684775	0.736713	NA	Mixed <= Intestinal	0.268172	70.6429	35.6154	0.504161	-0.988043	0.588486	NA	Mixed <= Diffuse
GIP	0.992382	33.1071	28.1667	0.850773	-0.233154	0.999222	NA	Intestinal <= Diffuse	0.370032	28.1667	16.6923	0.592626	-0.754805	0.777777	NA	Mixed <= Intestinal	0.379252	33.1071	16.6923	0.504191	-0.987959	0.690112	NA	Mixed <= Diffuse
FZD9	0.703763	23.7857	11.7083	0.492242	-1.02256	0.951531	NA	Diffuse <= Intestinal	0.665735	11.7083	12	1.02491	0.0354987	0.879989	NA	Intestinal <= Mixed	0.278476	23.7857	12	0.504505	-0.987061	0.601373	NA	Diffuse <= Mixed
SEMG1	0.235457	132.929	147.25	1.10774	0.147616	0.815729	NA	Diffuse <= Intestinal	0.454038	147.25	67.0769	0.455531	-1.13438	0.800042	NA	Mixed <= Intestinal	0.943852	132.929	67.0769	0.504609	-0.986763	0.986056	NA	Diffuse <= Mixed
RNU6-668P	0.238347	2.89286	0.875	0.302469	-1.72514	0.815729	NA	Intestinal <= Diffuse	0.354659	0.875	1.46154	1.67033	0.740133	0.768844	NA	Intestinal <= Mixed	0.795062	2.89286	1.46154	0.505223	-0.985007	0.913049	NA	Mixed <= Diffuse
DPEP1	0.0116028	153.321	1145.71	7.47259	2.90161	0.809436	NA	Diffuse < Intestinal	0.236371	1145.71	314.154	0.274201	-1.8667	0.720136	NA	Mixed <= Intestinal	0.262369	153.321	314.154	2.04899	1.03491	0.580309	NA	Diffuse <= Mixed
MTCO1P17	0.00448541	0.0357143	2.375	66.5	6.05528	0.726014	MTCO1P17	Diffuse < Intestinal	0.68735	2.375	0.615385	0.259109	-1.94837	0.883761	NA	Mixed <= Intestinal	0.0136825	0.0357143	0.615385	17.2308	4.10692	0.213711	NA	Diffuse < Mixed
PPP1R11	0.312429	127.179	163.875	1.28854	0.36574	0.815729	NA	Diffuse <= Intestinal	0.774471	163.875	64.3077	0.392419	-1.34953	0.918228	NA	Intestinal <= Mixed	0.202081	127.179	64.3077	0.505649	-0.983792	0.515239	NA	Diffuse <= Mixed
TRBV25-1	0.0647457	4.10714	1	0.243478	-2.03814	0.815729	NA	Intestinal <= Diffuse	0.200478	1	2.07692	2.07692	1.05445	0.703204	NA	Intestinal <= Mixed	0.630501	4.10714	2.07692	0.505686	-0.983687	0.81702	NA	Mixed <= Diffuse
LOC100289350	0.66503	4.10714	3.58333	0.872464	-0.196833	0.939217	NA	Diffuse <= Intestinal	1	3.58333	2.07692	0.579606	-0.786854	1	NA	Mixed <=> Intestinal	0.791522	4.10714	2.07692	0.505686	-0.983687	0.910796	NA	Diffuse <= Mixed
C2orf73	0.542022	4.71429	4.125	0.875	-0.192645	0.892395	NA	Diffuse <= Intestinal	0.387553	4.125	2.38462	0.578089	-0.790638	0.789219	NA	Mixed <= Intestinal	0.731096	4.71429	2.38462	0.505828	-0.983283	0.87676	NA	Mixed <= Diffuse
LINC00443	0.396192	486.929	201.458	0.413733	-1.27323	0.827989	NA	Diffuse <= Intestinal	0.898226	201.458	246.462	1.22339	0.290881	0.976236	NA	Mixed <= Intestinal	0.744893	486.929	246.462	0.506155	-0.982348	0.886509	NA	Diffuse <= Mixed
LOC101927690	0.128042	4.89286	0.166667	0.0340633	-4.87564	0.815729	NA	Intestinal <= Diffuse	0.0321483	0.166667	1.92308	11.5385	3.52838	0.703204	NA	Intestinal < Mixed	0.473927	4.89286	1.92308	0.393038	-1.34726	0.764433	NA	Diffuse <= Mixed
MARCHF10	0.631376	15.7857	7.41667	0.469834	-1.08978	0.930016	NA	Intestinal <= Diffuse	0.724484	7.41667	8	1.07865	0.109229	0.894893	NA	Mixed <= Intestinal	0.455594	15.7857	8	0.506787	-0.980548	0.751891	NA	Mixed <= Diffuse
ZNF660	0.858093	2.42857	2.91667	1.20098	0.264213	0.989862	NA	Diffuse <= Intestinal	0.218275	2.91667	1.23077	0.421978	-1.24476	0.716583	NA	Mixed <= Intestinal	0.18902	2.42857	1.23077	0.506787	-0.980548	0.498354	NA	Mixed <= Diffuse
LINC02301	0.43143	3.03571	3.20833	1.05686	0.079788	0.850087	NA	Diffuse <= Intestinal	0.571836	3.20833	1.53846	0.47952	-1.06034	0.839564	NA	Mixed <= Intestinal	0.835727	3.03571	1.53846	0.506787	-0.980548	0.933889	NA	Diffuse <= Mixed
EEF1A1P24	0.197071	1.82143	0.875	0.480392	-1.05772	0.815729	NA	Intestinal <= Diffuse	0.775518	0.875	0.923077	1.05495	0.0771679	0.91911	NA	Intestinal <= Mixed	0.442337	1.82143	0.923077	0.506787	-0.980548	0.74033	NA	Mixed <= Diffuse
LOC400174	0.789092	1.82143	1.79167	0.98366	-0.0237682	0.978311	NA	Intestinal <= Diffuse	0.339407	1.79167	0.923077	0.515206	-0.956779	0.756406	NA	Mixed <= Intestinal	0.235403	1.82143	0.923077	0.506787	-0.980548	0.551894	NA	Mixed <= Diffuse
LTB	0.123896	0.607143	0.0833333	0.137255	-2.86507	0.815729	NA	Intestinal <= Diffuse	0.655289	0.0833333	0.307692	3.69231	1.88452	0.871793	NA	Intestinal <= Mixed	0.425002	0.607143	0.307692	0.506787	-0.980548	0.72652	NA	Mixed <= Diffuse
HMGN1P10	0.404174	0.607143	0.333333	0.54902	-0.86507	0.833588	NA	Intestinal <= Diffuse	0.714919	0.333333	0.307692	0.923077	-0.115477	0.889652	NA	Intestinal <= Mixed	0.785556	0.607143	0.307692	0.506787	-0.980548	0.908847	NA	Mixed <= Diffuse
OTX2-AS1	0.84265	0.607143	0.75	1.23529	0.304855	0.989862	NA	Diffuse <= Intestinal	0.679491	0.75	0.307692	0.410256	-1.2854	0.881496	NA	Mixed <= Intestinal	0.764753	0.607143	0.307692	0.506787	-0.980548	0.897626	NA	Mixed <= Diffuse
RNU6-1297P	0.769001	0.607143	0.833333	1.37255	0.456858	0.972795	NA	Intestinal <= Diffuse	0.453545	0.833333	0.307692	0.369231	-1.43741	0.800042	NA	Mixed <= Intestinal	0.325455	0.607143	0.307692	0.506787	-0.980548	0.64988	NA	Mixed <= Diffuse
RNU6-1147P	0.549163	0.607143	0.916667	1.5098	0.594361	0.896252	NA	Diffuse <= Intestinal	0.30927	0.916667	0.307692	0.335664	-1.57491	0.736713	NA	Mixed <= Intestinal	0.554146	0.607143	0.307692	0.506787	-0.980548	0.782506	NA	Mixed <= Diffuse
FRG2B	0.353039	0.607143	0.958333	1.57843	0.658492	0.815729	NA	Intestinal <= Diffuse	0.973198	0.958333	0.307692	0.32107	-1.63904	0.999596	NA	Mixed <= Intestinal	0.425002	0.607143	0.307692	0.506787	-0.980548	0.72652	NA	Mixed <= Diffuse
LOC284898	0.940488	0.607143	1.16667	1.92157	0.942285	0.989862	NA	Intestinal <= Diffuse	0.297827	1.16667	0.307692	0.263736	-1.92283	0.736713	NA	Mixed <= Intestinal	0.239695	0.607143	0.307692	0.506787	-0.980548	0.55273	NA	Mixed <= Diffuse
MIR3616	1	0.607143	1.16667	1.92157	0.942285	1	NA	Intestinal <=> Diffuse	0.469908	1.16667	0.307692	0.263736	-1.92283	0.800042	NA	Mixed <= Intestinal	0.438299	0.607143	0.307692	0.506787	-0.980548	0.737317	NA	Mixed <= Diffuse
OR10D3	0.3456	1.21429	0.291667	0.240196	-2.05772	0.815729	NA	Diffuse <= Intestinal	0.624146	0.291667	0.615385	2.10989	1.07717	0.86439	NA	Intestinal <= Mixed	0.191491	1.21429	0.615385	0.506787	-0.980548	0.501648	NA	Diffuse <= Mixed
CHRNA6	0.606444	45.6429	21	0.460094	-1.12	0.918561	NA	Intestinal <= Diffuse	0.406046	21	23.1538	1.10256	0.140863	0.800042	NA	Intestinal <= Mixed	0.663482	45.6429	23.1538	0.507283	-0.979137	0.839128	NA	Diffuse <= Mixed
SCGB3A2	0.675382	4.39286	7.83333	1.7832	0.834467	0.943873	NA	Diffuse <= Intestinal	0.768108	7.83333	2.23077	0.284779	-1.81209	0.915106	NA	Mixed <= Intestinal	0.974986	4.39286	2.23077	0.507817	-0.977618	1	NA	Mixed <= Diffuse
SLC22A20P	0.720359	105	125.542	1.19563	0.257777	0.95669	NA	Diffuse <= Intestinal	0.94926	125.542	53.3846	0.425234	-1.23367	0.992302	NA	Intestinal <= Mixed	0.466233	105	53.3846	0.508425	-0.975893	0.757727	NA	Diffuse <= Mixed
SCRG1	0.861545	394	201.292	0.510893	-0.968908	0.989862	NA	Diffuse <= Intestinal	0.435579	201.292	200.385	0.995494	-0.0065157	0.800042	NA	Intestinal <= Mixed	0.280581	394	200.385	0.50859	-0.975424	0.603118	NA	Diffuse <= Mixed
VIP	0.941454	172.929	85.5417	0.494665	-1.01548	0.989862	NA	Diffuse <= Intestinal	0.861048	85.5417	88	1.02874	0.0408762	0.959387	NA	Mixed <= Intestinal	0.790002	172.929	88	0.508881	-0.974601	0.910713	NA	Mixed <= Diffuse
LINC01877	0.858367	1.96429	1.54167	0.784848	-0.349514	0.989862	NA	Diffuse <= Intestinal	0.330641	1.54167	1	0.648649	-0.624491	0.754269	NA	Mixed <= Intestinal	0.465437	1.96429	1	0.509091	-0.974005	0.757727	NA	Mixed <= Diffuse
LOC105379301	0.322009	1.96429	2.45833	1.25152	0.323676	0.815729	NA	Diffuse <= Intestinal	0.28911	2.45833	1	0.40678	-1.29768	0.736713	NA	Mixed <= Intestinal	0.653387	1.96429	1	0.509091	-0.974005	0.831824	NA	Mixed <= Diffuse
OR4F15	0.912272	0.0357143	0.25	7	2.80735	0.989862	NA	Diffuse <= Intestinal	0.0368027	0.25	0.615385	2.46154	1.29956	0.703204	NA	Intestinal < Mixed	0.0136825	0.0357143	0.615385	17.2308	4.10692	0.213711	NA	Diffuse < Mixed
TUSC8	0.107511	94.4286	217.75	2.30598	1.20538	0.815729	NA	Diffuse <= Intestinal	0.191866	217.75	48.1538	0.221143	-2.17695	0.703204	NA	Mixed <= Intestinal	0.811214	94.4286	48.1538	0.50995	-0.971572	0.921515	NA	Diffuse <= Mixed
SSPOP	0.42449	141.321	89.625	0.634193	-0.657007	0.846218	NA	Intestinal <= Diffuse	0.534888	89.625	72.0769	0.804206	-0.314364	0.821071	NA	Mixed <= Intestinal	0.306389	141.321	72.0769	0.510021	-0.971371	0.630845	NA	Mixed <= Diffuse
GAGE10	0.350939	1.35714	0.708333	0.52193	-0.938072	0.815729	NA	Intestinal <= Diffuse	0.26251	0.708333	0.692308	0.977376	-0.0330151	0.732756	NA	Intestinal <= Mixed	0.772624	1.35714	0.692308	0.510121	-0.971087	0.899274	NA	Diffuse <= Mixed
ATP6V1G1P2	0.644307	1.35714	1.83333	1.35088	0.433897	0.93501	NA	Diffuse <= Intestinal	0.553464	1.83333	0.692308	0.377622	-1.40498	0.830291	NA	Mixed <= Intestinal	0.845275	1.35714	0.692308	0.510121	-0.971087	0.940464	NA	Mixed <= Diffuse
ANTXRL	0.663554	1.35714	3.70833	2.73246	1.4502	0.939217	NA	Diffuse <= Intestinal	0.582603	3.70833	0.692308	0.18669	-2.42129	0.840351	NA	Mixed <= Intestinal	0.86708	1.35714	0.692308	0.510121	-0.971087	0.950555	NA	Mixed <= Diffuse
CFAP74	0.228963	45.9643	45.5833	0.991712	-0.0120069	0.815729	NA	Diffuse <= Intestinal	0.534646	45.5833	23.4615	0.514696	-0.958209	0.821071	NA	Mixed <= Intestinal	0.423869	45.9643	23.4615	0.51043	-0.970216	0.72612	NA	Diffuse <= Mixed
LOC644584	0.941229	9.64286	7.75	0.803704	-0.315264	0.989862	NA	Intestinal <= Diffuse	0.291421	7.75	4.92308	0.635236	-0.654636	0.736713	NA	Mixed <= Intestinal	0.296994	9.64286	4.92308	0.510541	-0.9699	0.620096	NA	Mixed <= Diffuse
A2ML1	0.761552	118.75	11.5833	0.0975439	-3.35781	0.970388	NA	Diffuse <= Intestinal	0.0481415	11.5833	133.154	11.4953	3.52297	0.703204	NA	Intestinal < Mixed	0.0547239	118.75	133.154	1.1213	0.165167	0.318943	NA	Diffuse <= Mixed
PHOX2B	0.650068	2.85714	1.95833	0.685417	-0.544947	0.935906	NA	Intestinal <= Diffuse	0.709581	1.95833	1.46154	0.746318	-0.422139	0.889652	NA	Intestinal <= Mixed	0.969143	2.85714	1.46154	0.511538	-0.967085	0.998493	NA	Diffuse <= Mixed
FGA	0.896726	448.643	334.583	0.745768	-0.423202	0.989862	NA	Diffuse <= Intestinal	0.923395	334.583	229.538	0.686043	-0.54363	0.985002	NA	Intestinal <= Mixed	0.832423	448.643	229.538	0.511628	-0.966832	0.933889	NA	Diffuse <= Mixed
VSIG10L2	0.0749075	6.46429	0.916667	0.141805	-2.81802	0.815729	NA	Intestinal <= Diffuse	0.378544	0.916667	3.30769	3.60839	1.85136	0.787571	NA	Intestinal <= Mixed	0.636311	6.46429	3.30769	0.511687	-0.966666	0.821039	NA	Mixed <= Diffuse
NAT2	0.15151	89.1429	139.833	1.56864	0.649517	0.815729	NA	Diffuse <= Intestinal	0.886047	139.833	45.6154	0.326213	-1.61612	0.970059	NA	Mixed <= Intestinal	0.267022	89.1429	45.6154	0.511711	-0.966599	0.588053	NA	Diffuse <= Mixed
LINC01940	0.178474	3.60714	1.5	0.415842	-1.26589	0.815729	NA	Intestinal <= Diffuse	0.0605776	1.5	1.84615	1.23077	0.29956	0.703204	NA	Intestinal <= Mixed	0.812869	3.60714	1.84615	0.511805	-0.966334	0.921515	NA	Diffuse <= Mixed
CMA1	0.324618	75.7143	38.2917	0.505739	-0.983535	0.815729	NA	Intestinal <= Diffuse	0.151517	38.2917	38.7692	1.01247	0.0178817	0.703204	NA	Intestinal <= Mixed	0.528019	75.7143	38.7692	0.512046	-0.965653	0.764433	NA	Diffuse <= Mixed
CEMIP	0.177284	5293.07	4582.12	0.865684	-0.208088	0.815729	NA	Intestinal <= Diffuse	0.331851	4582.12	2710.85	0.591613	-0.757274	0.754269	NA	Intestinal <= Mixed	0.771551	5293.07	2710.85	0.51215	-0.965362	0.898197	NA	Mixed <= Diffuse
HSPB7	0.457229	1589.5	761.208	0.478898	-1.06221	0.865658	NA	Intestinal <= Diffuse	0.156829	761.208	814.538	1.07006	0.0976915	0.703204	NA	Intestinal <= Mixed	0.429545	1589.5	814.538	0.512449	-0.964518	0.728111	NA	Diffuse <= Mixed
OR2A4	0.53196	2.25	2.375	1.05556	0.0780025	0.887976	NA	Diffuse <= Intestinal	0.337035	2.375	1.15385	0.48583	-1.04148	0.755108	NA	Mixed <= Intestinal	0.659907	2.25	1.15385	0.512821	-0.963474	0.837371	NA	Mixed <= Diffuse
LOC101927657	0.468163	6.75	42.5417	6.30247	2.65592	0.867949	NA	Diffuse <= Intestinal	0.948248	42.5417	3.46154	0.0813682	-3.61939	0.992302	NA	Intestinal <= Mixed	0.414284	6.75	3.46154	0.512821	-0.963474	0.716602	NA	Diffuse <= Mixed
GCM2	0.680797	1.5	1.66667	1.11111	0.152003	0.945182	NA	Diffuse <= Intestinal	0.192993	1.66667	0.769231	0.461538	-1.11548	0.703204	NA	Mixed <= Intestinal	0.297182	1.5	0.769231	0.512821	-0.963474	0.620096	NA	Mixed <= Diffuse
GPR6	0.476832	0.75	0.208333	0.277778	-1.848	0.869895	NA	Intestinal <= Diffuse	0.535348	0.208333	0.384615	1.84615	0.884523	0.821071	NA	Intestinal <= Mixed	1	0.75	0.384615	0.512821	-0.963474	1	NA	Diffuse <=> Mixed
OR7E1P	0.198059	0.75	0.458333	0.611111	-0.710493	0.815729	NA	Intestinal <= Diffuse	0.851363	0.458333	0.384615	0.839161	-0.252981	0.95616	NA	Intestinal <= Mixed	0.401594	0.75	0.384615	0.512821	-0.963474	0.705769	NA	Mixed <= Diffuse
RN7SL530P	0.619177	0.75	0.5	0.666667	-0.584963	0.924978	NA	Intestinal <= Diffuse	0.872378	0.5	0.384615	0.769231	-0.378512	0.964703	NA	Intestinal <= Mixed	0.830782	0.75	0.384615	0.512821	-0.963474	0.933889	NA	Mixed <= Diffuse
POMZP3	0.58713	0.75	0.875	1.16667	0.222392	0.912688	NA	Diffuse <= Intestinal	1	0.875	0.384615	0.43956	-1.18587	1	NA	Intestinal <=> Mixed	0.608038	0.75	0.384615	0.512821	-0.963474	0.808933	NA	Diffuse <= Mixed
TPO	0.89049	123.107	84.75	0.688425	-0.538629	0.989862	NA	Intestinal <= Diffuse	0.88614	84.75	63.1538	0.745178	-0.424343	0.970059	NA	Mixed <= Intestinal	0.89966	123.107	63.1538	0.512999	-0.962972	0.967217	NA	Mixed <= Diffuse
C1QTNF8	0.727505	4.64286	2.54167	0.547436	-0.869238	0.959056	NA	Intestinal <= Diffuse	0.859281	2.54167	2.38462	0.938209	-0.0920182	0.959387	NA	Intestinal <= Mixed	1	4.64286	2.38462	0.513609	-0.961256	1	NA	Mixed <=> Diffuse
CD300H	0.0709257	47.8929	29.875	0.623788	-0.680872	0.815729	NA	Intestinal <= Diffuse	0.248316	29.875	24.6154	0.823946	-0.279378	0.72676	NA	Intestinal <= Mixed	0.574217	47.8929	24.6154	0.513968	-0.96025	0.791456	NA	Mixed <= Diffuse
KRT20	0.00635517	2.25	16.375	7.27778	2.8635	0.751792	NA	Diffuse < Intestinal	0.0539621	16.375	4.07692	0.248972	-2.00594	0.703204	NA	Mixed <= Intestinal	0.7897	2.25	4.07692	1.81197	0.857556	0.910713	NA	Diffuse <= Mixed
SGPP1	0.70871	1.64286	1.45833	0.887681	-0.171887	0.951531	NA	Intestinal <= Diffuse	0.581109	1.45833	0.846154	0.58022	-0.785329	0.840351	NA	Mixed <= Intestinal	0.369213	1.64286	0.846154	0.51505	-0.957215	0.67856	NA	Mixed <= Diffuse
MUCL1	0.795295	38.7857	7.75	0.199816	-2.32326	0.981156	NA	Intestinal <= Diffuse	0.762968	7.75	20	2.58065	1.36773	0.912672	NA	Mixed <= Intestinal	0.597473	38.7857	20	0.515654	-0.955525	0.804164	NA	Mixed <= Diffuse
PHOX2A	0.446667	2.53571	1.08333	0.42723	-1.22691	0.862518	NA	Intestinal <= Diffuse	0.539816	1.08333	1.30769	1.2071	0.271546	0.821071	NA	Intestinal <= Mixed	1	2.53571	1.30769	0.51571	-0.955369	1	NA	Diffuse <=> Mixed
C8orf88	0.266748	176.786	89.75	0.507677	-0.978018	0.815729	NA	Intestinal <= Diffuse	0.0542449	89.75	91.2308	1.0165	0.0236085	0.703204	NA	Intestinal <= Mixed	0.333716	176.786	91.2308	0.516053	-0.954409	0.659274	NA	Diffuse <= Mixed
BTLA	0.112295	288.286	296.667	1.02907	0.0413435	0.815729	NA	Intestinal <= Diffuse	0.94923	296.667	148.846	0.501729	-0.995021	0.992302	NA	Mixed <= Intestinal	0.226171	288.286	148.846	0.516315	-0.953677	0.54245	NA	Mixed <= Diffuse
MBNL1-AS1	0.373314	1100.36	573.125	0.520854	-0.94105	0.815729	NA	Intestinal <= Diffuse	0.0948508	573.125	568.154	0.991326	-0.0125682	0.703204	NA	Intestinal <= Mixed	0.293411	1100.36	568.154	0.516336	-0.953618	0.616646	NA	Diffuse <= Mixed
LINC00994	0.152515	8.78571	5.08333	0.578591	-0.789385	0.815729	NA	Intestinal <= Diffuse	0.663414	5.08333	4.53846	0.892812	-0.163572	0.87833	NA	Mixed <= Intestinal	0.0829713	8.78571	4.53846	0.516573	-0.952956	0.376378	NA	Mixed <= Diffuse
THRAP3P3	0.360998	1.78571	1.5	0.84	-0.251539	0.815729	NA	Intestinal <= Diffuse	0.594952	1.5	0.923077	0.615385	-0.70044	0.851648	NA	Mixed <= Intestinal	0.222529	1.78571	0.923077	0.516923	-0.951978	0.54012	NA	Mixed <= Diffuse
RN7SKP64	0.153878	0.892857	0.291667	0.326667	-1.61411	0.815729	NA	Intestinal <= Diffuse	0.640708	0.291667	0.461538	1.58242	0.66213	0.871793	NA	Intestinal <= Mixed	0.485115	0.892857	0.461538	0.516923	-0.951978	0.764433	NA	Mixed <= Diffuse
INPP5D	0.942218	0.892857	1.04167	1.16667	0.222392	0.989862	NA	Intestinal <= Diffuse	0.966245	1.04167	0.461538	0.443077	-1.17437	0.999596	NA	Mixed <= Intestinal	0.823332	0.892857	0.461538	0.516923	-0.951978	0.92802	NA	Mixed <= Diffuse
KRT18P2	0.116316	0.892857	1.54167	1.72667	0.78799	0.815729	NA	Diffuse <= Intestinal	0.0941479	1.54167	0.461538	0.299376	-1.73997	0.703204	NA	Mixed <= Intestinal	0.701964	0.892857	0.461538	0.516923	-0.951978	0.863027	NA	Mixed <= Diffuse
SPATA42	0.313709	0.892857	1.875	2.1	1.07039	0.815729	NA	Diffuse <= Intestinal	0.157409	1.875	0.461538	0.246154	-2.02237	0.703204	NA	Mixed <= Intestinal	0.452095	0.892857	0.461538	0.516923	-0.951978	0.747459	NA	Mixed <= Diffuse
FABP6	0.720267	316.214	172.833	0.54657	-0.871521	0.95669	NA	Diffuse <= Intestinal	0.911318	172.833	163.462	0.945776	-0.0804303	0.980522	NA	Intestinal <= Mixed	0.565653	316.214	163.462	0.516933	-0.951951	0.790783	NA	Diffuse <= Mixed
DRD1	0.666049	206.714	131.708	0.637152	-0.650291	0.939217	NA	Intestinal <= Diffuse	0.416966	131.708	106.923	0.811817	-0.300773	0.800042	NA	Intestinal <= Mixed	0.779266	206.714	106.923	0.517251	-0.951065	0.903207	NA	Diffuse <= Mixed
CRTAC1	0.45151	156.429	46.25	0.295662	-1.75798	0.863282	NA	Intestinal <= Diffuse	0.265324	46.25	80.9231	1.74969	0.807098	0.733978	NA	Intestinal <= Mixed	0.768507	156.429	80.9231	0.517316	-0.950881	0.897952	NA	Diffuse <= Mixed
STXBP5L	0.948687	66	21.8333	0.330808	-1.59593	0.989862	NA	Diffuse <= Intestinal	0.186451	21.8333	34.1538	1.5643	0.645516	0.703204	NA	Intestinal <= Mixed	0.326103	66	34.1538	0.517483	-0.950418	0.65051	NA	Diffuse <= Mixed
TAS2R38	0.91069	18.4286	27.8333	1.51034	0.594869	0.989862	NA	Diffuse <= Intestinal	0.265949	27.8333	9.53846	0.342699	-1.54499	0.734889	NA	Mixed <= Intestinal	0.287646	18.4286	9.53846	0.517591	-0.950116	0.608793	NA	Mixed <= Diffuse
SSTR5-AS1	0.685911	150.786	40.8333	0.270804	-1.88468	0.946509	NA	Intestinal <= Diffuse	0.848072	40.8333	78.0769	1.91209	0.935149	0.953941	NA	Mixed <= Intestinal	0.537032	150.786	78.0769	0.517801	-0.949532	0.767975	NA	Mixed <= Diffuse
PLA2G4E	0.000923296	7	50.7083	7.24405	2.8568	0.613429	NA	Diffuse < Intestinal	0.0912656	50.7083	13.8462	0.273055	-1.87274	0.703204	NA	Mixed <= Intestinal	0.173009	7	13.8462	1.97802	0.984058	0.481654	NA	Diffuse <= Mixed
CIB3	0.747963	1.92857	1.20833	0.626543	-0.674514	0.966155	NA	Diffuse <= Intestinal	0.833206	1.20833	1	0.827586	-0.273018	0.947848	NA	Mixed <= Intestinal	0.914156	1.92857	1	0.518519	-0.947533	0.975439	NA	Diffuse <= Mixed
LINC00866	0.000706158	1.96429	14.0417	7.14848	2.83764	0.613429	NA	Diffuse < Intestinal	0.36808	14.0417	6.76923	0.482082	-1.05265	0.776905	NA	Mixed <= Intestinal	0.0629646	1.96429	6.76923	3.44615	1.78499	0.336492	NA	Diffuse <= Mixed
RNU7-110P	0.461902	0.0714286	0.5	7	2.80735	0.865918	NA	Diffuse <= Intestinal	0.084796	0.5	1.23077	2.46154	1.29956	0.703204	NA	Intestinal <= Mixed	0.0109174	0.0714286	1.23077	17.2308	4.10692	0.198043	NA	Diffuse < Mixed
CASC20	0.0901696	1.03571	5.625	5.43103	2.44123	0.815729	NA	Diffuse <= Intestinal	0.14488	5.625	0.538462	0.0957265	-3.38494	0.703204	NA	Mixed <= Intestinal	0.806583	1.03571	0.538462	0.519894	-0.943711	0.920629	NA	Mixed <= Diffuse
RPL7L1P2	0.612999	5.17857	6.79167	1.31149	0.391211	0.923012	NA	Intestinal <= Diffuse	0.298804	6.79167	2.69231	0.396413	-1.33492	0.736713	NA	Mixed <= Intestinal	0.0880088	5.17857	2.69231	0.519894	-0.943711	0.385955	NA	Mixed <= Diffuse
LOC107984525	0.367279	9.60714	2.95833	0.307931	-1.69932	0.815729	NA	Intestinal <= Diffuse	0.244019	2.95833	5	1.69014	0.757143	0.72676	NA	Intestinal <= Mixed	0.830966	9.60714	5	0.520446	-0.942179	0.933889	NA	Diffuse <= Mixed
MSRA	0.633137	161.5	87.2083	0.53999	-0.888996	0.930016	NA	Diffuse <= Intestinal	0.87359	87.2083	84.0769	0.964093	-0.0527561	0.964703	NA	Intestinal <= Mixed	0.510251	161.5	84.0769	0.5206	-0.941752	0.764433	NA	Diffuse <= Mixed
LOC101929457	0.437653	3.25	3.54167	1.08974	0.123989	0.855105	NA	Diffuse <= Intestinal	0.249334	3.54167	1.69231	0.477828	-1.06544	0.726873	NA	Mixed <= Intestinal	0.594018	3.25	1.69231	0.52071	-0.941448	0.804164	NA	Mixed <= Diffuse
JAKMIP3	0.847145	142.536	100	0.701579	-0.511323	0.989862	NA	Intestinal <= Diffuse	0.848562	100	74.2308	0.742308	-0.429911	0.953941	NA	Mixed <= Intestinal	0.694786	142.536	74.2308	0.520787	-0.941234	0.856116	NA	Mixed <= Diffuse
TRGV5P	0.804174	45.9286	43.5	0.947123	-0.0783765	0.982626	NA	Intestinal <= Diffuse	0.463858	43.5	23.9231	0.549956	-0.862612	0.800042	NA	Mixed <= Intestinal	0.165294	45.9286	23.9231	0.520876	-0.940989	0.472224	NA	Mixed <= Diffuse
CACNA1E	0.120851	272.214	139.125	0.511086	-0.968361	0.815729	NA	Intestinal <= Diffuse	0.534937	139.125	141.923	1.02011	0.0287275	0.821071	NA	Intestinal <= Mixed	0.546867	272.214	141.923	0.521365	-0.939634	0.77697	NA	Mixed <= Diffuse
SCN7A	0.278807	564.893	455.5	0.806348	-0.310526	0.815729	NA	Intestinal <= Diffuse	0.408113	455.5	294.692	0.646964	-0.628242	0.800042	NA	Intestinal <= Mixed	0.866499	564.893	294.692	0.521678	-0.938768	0.950162	NA	Diffuse <= Mixed
RN7SL313P	0.653993	1.17857	0.541667	0.459596	-1.12156	0.935906	NA	Intestinal <= Diffuse	0.911867	0.541667	0.615385	1.13609	0.184083	0.980522	NA	Intestinal <= Mixed	0.808711	1.17857	0.615385	0.522145	-0.937479	0.921515	NA	Mixed <= Diffuse
CD300E	0.0569961	1785.79	1139.21	0.637931	-0.648527	0.815729	NA	Intestinal <= Diffuse	0.236371	1139.21	933.231	0.819192	-0.287726	0.720136	NA	Intestinal <= Mixed	0.29761	1785.79	933.231	0.522588	-0.936253	0.620096	NA	Mixed <= Diffuse
MMP11	0.0508624	0.0357143	0.5	14	3.80735	0.815729	NA	Diffuse <= Intestinal	0.358229	0.5	0.615385	1.23077	0.29956	0.772613	NA	Intestinal <= Mixed	0.00373003	0.0357143	0.615385	17.2308	4.10692	0.161214	NA	Diffuse < Mixed
TMEM252	0.977994	45	29.4583	0.65463	-0.611249	0.994696	NA	Intestinal <= Diffuse	0.463884	29.4583	23.5385	0.799043	-0.323656	0.800042	NA	Intestinal <= Mixed	0.565212	45	23.5385	0.523077	-0.934905	0.790783	NA	Diffuse <= Mixed
LINC01799	0.867298	2.5	1.625	0.65	-0.621488	0.989862	NA	Intestinal <= Diffuse	0.582626	1.625	1.30769	0.804734	-0.313417	0.840351	NA	Intestinal <= Mixed	0.682472	2.5	1.30769	0.523077	-0.934905	0.851597	NA	Diffuse <= Mixed
LINC01873	0.761709	2.64286	3.41667	1.29279	0.370491	0.970388	NA	Diffuse <= Intestinal	0.602428	3.41667	1.38462	0.405253	-1.3031	0.853181	NA	Mixed <= Intestinal	0.864698	2.64286	1.38462	0.523909	-0.932613	0.950162	NA	Mixed <= Diffuse
BARHL2	0.25865	1.32143	0.0833333	0.0630631	-3.98706	0.815729	NA	Intestinal <= Diffuse	0.189338	0.0833333	0.692308	8.30769	3.05445	0.703204	NA	Intestinal <= Mixed	0.855156	1.32143	0.692308	0.523909	-0.932613	0.944273	NA	Diffuse <= Mixed
PRIMA1	0.246082	19.0714	10.875	0.570225	-0.810398	0.815729	NA	Intestinal <= Diffuse	0.310819	10.875	10	0.91954	-0.121015	0.737844	NA	Intestinal <= Mixed	0.778399	19.0714	10	0.524345	-0.931413	0.903207	NA	Mixed <= Diffuse
FAM118A	0.805944	5089.07	4136.5	0.81282	-0.298992	0.982626	NA	Diffuse <= Intestinal	0.132077	4136.5	2669.23	0.645287	-0.631987	0.703204	NA	Mixed <= Intestinal	0.185745	5089.07	2669.23	0.524503	-0.930978	0.493021	NA	Mixed <= Diffuse
RNU6-1231P	0.0978944	2.78571	0.791667	0.284188	-1.81508	0.815729	NA	Intestinal <= Diffuse	0.385606	0.791667	1.46154	1.84615	0.884523	0.787633	NA	Intestinal <= Mixed	0.604856	2.78571	1.46154	0.524655	-0.93056	0.807185	NA	Mixed <= Diffuse
TCL1A	0.254777	138.286	194.208	1.4044	0.489953	0.815729	NA	Intestinal <= Diffuse	0.91125	194.208	72.6154	0.373905	-1.41926	0.980522	NA	Intestinal <= Mixed	0.449144	138.286	72.6154	0.525111	-0.929305	0.744006	NA	Mixed <= Diffuse
FOLH1B	0.525834	46.5714	58.6667	1.25971	0.333096	0.8872	NA	Diffuse <= Intestinal	0.483359	58.6667	24.4615	0.416958	-1.26203	0.800042	NA	Mixed <= Intestinal	0.877187	46.5714	24.4615	0.525248	-0.92893	0.955909	NA	Mixed <= Diffuse
RPL7P3	0.934422	2.92857	1.5	0.512195	-0.965235	0.989862	NA	Diffuse <= Intestinal	0.465624	1.5	1.53846	1.02564	0.0365259	0.800042	NA	Intestinal <= Mixed	0.395599	2.92857	1.53846	0.525328	-0.928709	0.703316	NA	Diffuse <= Mixed
LINC00898	0.138999	2.92857	5.41667	1.84959	0.887208	0.815729	NA	Diffuse <= Intestinal	0.687858	5.41667	1.53846	0.284024	-1.81592	0.883761	NA	Mixed <= Intestinal	0.341238	2.92857	1.53846	0.525328	-0.928709	0.659431	NA	Diffuse <= Mixed
CYTH1P1	0.0635796	1.46429	0.375	0.256098	-1.96523	0.815729	NA	Intestinal <= Diffuse	0.516178	0.375	0.769231	2.05128	1.03653	0.81077	NA	Intestinal <= Mixed	0.381878	1.46429	0.769231	0.525328	-0.928709	0.690723	NA	Mixed <= Diffuse
NIBAN3	0.198811	287.75	578.75	2.01129	1.00812	0.815729	NA	Intestinal <= Diffuse	0.88614	578.75	151.308	0.261439	-1.93545	0.970059	NA	Mixed <= Intestinal	0.123322	287.75	151.308	0.52583	-0.927331	0.445121	NA	Mixed <= Diffuse
LOC100421173	0.276221	7.89286	5.91667	0.749623	-0.415763	0.815729	NA	Intestinal <= Diffuse	0.935128	5.91667	4.15385	0.702059	-0.510337	0.989381	NA	Intestinal <= Mixed	0.724438	7.89286	4.15385	0.526279	-0.9261	0.875078	NA	Mixed <= Diffuse
RN7SL521P	0.487093	4.82143	5.04167	1.04568	0.0644401	0.873086	NA	Diffuse <= Intestinal	0.203805	5.04167	2.53846	0.503497	-0.989946	0.705586	NA	Mixed <= Intestinal	0.512349	4.82143	2.53846	0.526496	-0.925506	0.764433	NA	Mixed <= Diffuse
TRAV25	0.443527	17.5	11.875	0.678571	-0.559427	0.86055	NA	Diffuse <= Intestinal	0.405737	11.875	9.23077	0.777328	-0.363405	0.800042	NA	Mixed <= Intestinal	0.898877	17.5	9.23077	0.527473	-0.922832	0.967217	NA	Mixed <= Diffuse
NDE1	0.983485	1.75	1.54167	0.880952	-0.182864	0.998139	NA	Intestinal <= Diffuse	0.91563	1.54167	0.923077	0.598753	-0.739968	0.982991	NA	Mixed <= Intestinal	0.924974	1.75	0.923077	0.527473	-0.922832	0.977186	NA	Mixed <= Diffuse
IGKV2D-30	0.646292	441.071	232.125	0.526275	-0.92611	0.93501	NA	Diffuse <= Intestinal	0.390293	232.125	232.692	1.00244	0.00352161	0.789277	NA	Intestinal <= Mixed	0.157098	441.071	232.692	0.527562	-0.922589	0.464466	NA	Diffuse <= Mixed
SIAH3	0.146066	23.1786	14.0833	0.607601	-0.718803	0.815729	NA	Intestinal <= Diffuse	0.73732	14.0833	12.2308	0.868457	-0.203474	0.901963	NA	Intestinal <= Mixed	0.222001	23.1786	12.2308	0.527676	-0.922277	0.54012	NA	Mixed <= Diffuse
PLP1	0.373252	459.857	424.75	0.923656	-0.114572	0.815729	NA	Intestinal <= Diffuse	0.381492	424.75	242.692	0.571377	-0.807486	0.787633	NA	Intestinal <= Mixed	0.866465	459.857	242.692	0.527756	-0.922057	0.950162	NA	Diffuse <= Mixed
RNA5SP278	0.168986	1.89286	0.75	0.396226	-1.3356	0.815729	NA	Intestinal <= Diffuse	0.116602	0.75	1	1.33333	0.415037	0.703204	NA	Intestinal <= Mixed	0.905396	1.89286	1	0.528302	-0.920566	0.971073	NA	Diffuse <= Mixed
RN7SKP151	0.128221	1.89286	1.125	0.59434	-0.750641	0.815729	NA	Intestinal <= Diffuse	0.597172	1.125	1	0.888889	-0.169925	0.853181	NA	Intestinal <= Mixed	0.424085	1.89286	1	0.528302	-0.920566	0.72612	NA	Mixed <= Diffuse
LOC102724612	0.110197	0.0357143	0.5	14	3.80735	0.815729	NA	Diffuse <= Intestinal	0.203207	0.5	0.615385	1.23077	0.29956	0.703837	NA	Intestinal <= Mixed	0.00373003	0.0357143	0.615385	17.2308	4.10692	0.161214	NA	Diffuse < Mixed
LINC02240	0.745166	3.92857	4.83333	1.2303	0.299014	0.966155	NA	Intestinal <= Diffuse	0.363886	4.83333	2.07692	0.429708	-1.21857	0.776905	NA	Mixed <= Intestinal	0.242903	3.92857	2.07692	0.528671	-0.919557	0.558628	NA	Mixed <= Diffuse
PRSS45P	0.0269146	0.142857	1	7	2.80735	0.815729	NA	Diffuse < Intestinal	0.69086	1	1.38462	1.38462	0.469485	0.883761	NA	Mixed <= Intestinal	0.172277	0.142857	1.38462	9.69231	3.27684	0.480013	NA	Diffuse <= Mixed
CHRND	0.161762	2.03571	2.04167	1.00292	0.00421225	0.815729	NA	Diffuse <= Intestinal	0.650761	2.04167	1.07692	0.527473	-0.922832	0.871793	NA	Mixed <= Intestinal	0.337503	2.03571	1.07692	0.529015	-0.91862	0.659431	NA	Diffuse <= Mixed
KCNQ5-AS1	0.184501	2.03571	4.83333	2.37427	1.24748	0.815729	NA	Diffuse <= Intestinal	0.118732	4.83333	1.07692	0.222812	-2.1661	0.703204	NA	Mixed <= Intestinal	0.536003	2.03571	1.07692	0.529015	-0.91862	0.767975	NA	Mixed <= Diffuse
TBL1Y	0.152794	12.6429	2.66667	0.210923	-2.24521	0.815729	NA	Intestinal <= Diffuse	0.296179	2.66667	6.69231	2.50962	1.32747	0.736713	NA	Intestinal <= Mixed	0.79992	12.6429	6.69231	0.529335	-0.917747	0.916416	NA	Mixed <= Diffuse
MIR4324	0.3202	4.35714	3.25	0.745902	-0.422943	0.815729	NA	Intestinal <= Diffuse	0.749541	3.25	2.30769	0.710059	-0.493989	0.905915	NA	Mixed <= Intestinal	0.175547	4.35714	2.30769	0.529634	-0.916932	0.482613	NA	Mixed <= Diffuse
EEF1A1P14	0.561773	11.4643	10.0417	0.875909	-0.191148	0.902079	NA	Intestinal <= Diffuse	0.737366	10.0417	6.07692	0.605171	-0.724586	0.901963	NA	Mixed <= Intestinal	0.266812	11.4643	6.07692	0.530074	-0.915734	0.587719	NA	Mixed <= Diffuse
CFAP46	0.299642	578.036	251.208	0.43459	-1.20227	0.815729	NA	Intestinal <= Diffuse	0.961936	251.208	306.462	1.21995	0.286822	0.996149	NA	Intestinal <= Mixed	0.48363	578.036	306.462	0.530178	-0.915453	0.764433	NA	Mixed <= Diffuse
SLC25A51P4	0.712534	2.32143	1.20833	0.520513	-0.941994	0.954245	NA	Intestinal <= Diffuse	1	1.20833	1.23077	1.01857	0.0265418	1	NA	Intestinal <=> Mixed	0.852385	2.32143	1.23077	0.530178	-0.915453	0.944273	NA	Mixed <= Diffuse
MTATP8P1	0.0385313	10.6429	73.75	6.92953	2.79276	0.815729	NA	Diffuse < Intestinal	0.389335	73.75	11.3846	0.154368	-2.69556	0.789277	NA	Mixed <= Intestinal	0.129183	10.6429	11.3846	1.0697	0.0972	0.456494	NA	Diffuse <= Mixed
EMBP1	0.479731	232.821	146.083	0.627448	-0.672432	0.869895	NA	Intestinal <= Diffuse	0.799064	146.083	123.615	0.846198	-0.240933	0.929932	NA	Mixed <= Intestinal	0.347938	232.821	123.615	0.530945	-0.913366	0.659431	NA	Mixed <= Diffuse
TFPI2	0.114417	1390.93	513.917	0.369477	-1.43644	0.815729	NA	Intestinal <= Diffuse	0.122811	513.917	738.769	1.43753	0.523589	0.703204	NA	Intestinal <= Mixed	0.668072	1390.93	738.769	0.531134	-0.912853	0.840903	NA	Diffuse <= Mixed
SCML2P1	0.972537	2.75	3.70833	1.34848	0.431339	0.994696	NA	Intestinal <= Diffuse	0.806992	3.70833	1.46154	0.394123	-1.34328	0.936621	NA	Mixed <= Intestinal	0.61505	2.75	1.46154	0.531469	-0.911944	0.812526	NA	Mixed <= Diffuse
MUC2	0.0164058	358.036	2480.79	6.92889	2.79263	0.815729	NA	Diffuse < Intestinal	0.293578	2480.79	268.615	0.108278	-3.20719	0.736713	NA	Mixed <= Intestinal	0.391107	358.036	268.615	0.750247	-0.414562	0.700269	NA	Diffuse <= Mixed
RNU6-237P	0.733862	2.89286	3.95833	1.36831	0.452398	0.961996	NA	Intestinal <= Diffuse	0.724335	3.95833	1.53846	0.388664	-1.3634	0.894893	NA	Mixed <= Intestinal	0.477778	2.89286	1.53846	0.531814	-0.911007	0.764433	NA	Mixed <= Diffuse
FCRL1	0.121557	519.179	920.167	1.77235	0.825664	0.815729	NA	Intestinal <= Diffuse	0.49392	920.167	276.308	0.30028	-1.73562	0.800042	NA	Intestinal <= Mixed	0.324368	519.179	276.308	0.532202	-0.909955	0.648308	NA	Mixed <= Diffuse
LOC100418712	0.252626	9.25	6.79167	0.734234	-0.445688	0.815729	NA	Intestinal <= Diffuse	0.664733	6.79167	4.92308	0.72487	-0.464205	0.879652	NA	Mixed <= Intestinal	0.12185	9.25	4.92308	0.532225	-0.909893	0.442283	NA	Mixed <= Diffuse
RPS15AP5	0.81915	3.17857	3.08333	0.970037	-0.0438876	0.985319	NA	Diffuse <= Intestinal	0.548412	3.08333	1.69231	0.548857	-0.865499	0.827142	NA	Mixed <= Intestinal	0.597333	3.17857	1.69231	0.532411	-0.909387	0.804164	NA	Mixed <= Diffuse
ZIC2	0.671378	100.107	211.667	2.1144	1.08025	0.940989	NA	Diffuse <= Intestinal	0.936456	211.667	53.3077	0.251847	-1.98938	0.989381	NA	Mixed <= Intestinal	0.714948	100.107	53.3077	0.532506	-0.909129	0.868518	NA	Diffuse <= Mixed
CHRDL2	0.157535	3835.61	1592.46	0.415178	-1.2682	0.815729	NA	Intestinal <= Diffuse	0.21197	1592.46	2042.54	1.28263	0.359108	0.707776	NA	Intestinal <= Mixed	1	3835.61	2042.54	0.53252	-0.909092	1	NA	Diffuse <=> Mixed
RPL36P7	0.462136	6.5	7.875	1.21154	0.27684	0.865918	NA	Diffuse <= Intestinal	0.141166	7.875	3.46154	0.43956	-1.18587	0.703204	NA	Mixed <= Intestinal	0.374678	6.5	3.46154	0.532544	-0.909026	0.685119	NA	Mixed <= Diffuse
TRBV26OR9-2	0.227115	6.92857	3.91667	0.565292	-0.822932	0.815729	NA	Intestinal <= Diffuse	0.373008	3.91667	3.69231	0.942717	-0.0851036	0.777873	NA	Intestinal <= Mixed	0.803292	6.92857	3.69231	0.53291	-0.908035	0.918265	NA	Mixed <= Diffuse
SOCS2-AS1	0.393302	373.893	260.458	0.696612	-0.521572	0.826661	NA	Intestinal <= Diffuse	0.417187	260.458	199.385	0.765514	-0.385499	0.800042	NA	Mixed <= Intestinal	0.149008	373.893	199.385	0.533267	-0.907071	0.464466	NA	Mixed <= Diffuse
GALNT8	0.0538046	35.8929	76.125	2.1209	1.08467	0.815729	NA	Diffuse <= Intestinal	0.0501928	76.125	19.1538	0.25161	-1.99074	0.703204	NA	Mixed <= Intestinal	0.673929	35.8929	19.1538	0.533639	-0.906063	0.843928	NA	Mixed <= Diffuse
KCNIP1-AS1	0.537625	8.35714	3.54167	0.423789	-1.23858	0.89233	NA	Intestinal <= Diffuse	0.404254	3.54167	4.46154	1.25973	0.333113	0.800042	NA	Intestinal <= Mixed	0.763163	8.35714	4.46154	0.533859	-0.905469	0.897626	NA	Diffuse <= Mixed
LRAT	0.985242	39.0357	18.5417	0.474992	-1.07402	0.998139	NA	Intestinal <= Diffuse	0.463006	18.5417	20.8462	1.12429	0.16901	0.800042	NA	Intestinal <= Mixed	0.383012	39.0357	20.8462	0.534028	-0.905013	0.69168	NA	Diffuse <= Mixed
LINC00381	0.451824	4.75	6.58333	1.38596	0.470891	0.863433	NA	Diffuse <= Intestinal	0.506623	6.58333	2.53846	0.385589	-1.37486	0.805628	NA	Mixed <= Intestinal	0.774753	4.75	2.53846	0.534413	-0.903973	0.901302	NA	Diffuse <= Mixed
TMEM40	0.240981	19.2857	12.9583	0.671914	-0.573652	0.815729	NA	Diffuse <= Intestinal	0.810192	12.9583	10.3077	0.795449	-0.330159	0.936621	NA	Intestinal <= Mixed	0.156768	19.2857	10.3077	0.534473	-0.903811	0.464466	NA	Diffuse <= Mixed
IL6R-AS1	0.796159	10.6429	12.75	1.19799	0.260612	0.981156	NA	Intestinal <= Diffuse	0.313299	12.75	5.69231	0.446456	-1.16341	0.742305	NA	Mixed <= Intestinal	0.0698805	10.6429	5.69231	0.534848	-0.9028	0.350406	NA	Mixed <= Diffuse
MADCAM1	0.33062	406.143	423.917	1.04376	0.0617934	0.815729	NA	Intestinal <= Diffuse	0.588594	423.917	217.231	0.512437	-0.964552	0.844257	NA	Mixed <= Intestinal	0.114269	406.143	217.231	0.534863	-0.902759	0.430361	NA	Mixed <= Diffuse
KCNMA1	0.247507	5244.75	3458.46	0.659413	-0.600745	0.815729	NA	Intestinal <= Diffuse	0.293749	3458.46	2805.46	0.811188	-0.301891	0.736713	NA	Intestinal <= Mixed	0.7928	5244.75	2805.46	0.534909	-0.902636	0.910796	NA	Diffuse <= Mixed
FAM169A	0.818519	428.071	364.542	0.851591	-0.231768	0.985319	NA	Intestinal <= Diffuse	0.181459	364.542	229	0.628186	-0.670736	0.703204	NA	Mixed <= Intestinal	0.0752183	428.071	229	0.534957	-0.902504	0.359571	NA	Mixed <= Diffuse
OLIG1	0.114054	29.8929	11.375	0.380526	-1.39393	0.815729	NA	Intestinal <= Diffuse	0.13169	11.375	16	1.40659	0.492205	0.703204	NA	Intestinal <= Mixed	0.85496	29.8929	16	0.535245	-0.901729	0.944273	NA	Diffuse <= Mixed
LINC02268	0.820496	34.3214	17.0417	0.496531	-1.01004	0.985721	NA	Intestinal <= Diffuse	0.650002	17.0417	18.3846	1.0788	0.109433	0.871793	NA	Intestinal <= Mixed	0.92026	34.3214	18.3846	0.53566	-0.900611	0.977186	NA	Diffuse <= Mixed
TBR1	0.423743	6.89286	2	0.290155	-1.7851	0.846218	NA	Intestinal <= Diffuse	0.852738	2	3.69231	1.84615	0.884523	0.957278	NA	Intestinal <= Mixed	0.846261	6.89286	3.69231	0.535672	-0.900579	0.941352	NA	Mixed <= Diffuse
TMC1	0.353672	30.5714	19.0417	0.622858	-0.683024	0.815729	NA	Intestinal <= Diffuse	0.690467	19.0417	16.3846	0.860461	-0.216818	0.883761	NA	Mixed <= Intestinal	0.238764	30.5714	16.3846	0.535945	-0.899842	0.551894	NA	Mixed <= Diffuse
LOC440173	0.747953	58.4643	67.625	1.15669	0.210001	0.966155	NA	Intestinal <= Diffuse	0.577428	67.625	31.3846	0.464098	-1.1075	0.840351	NA	Mixed <= Intestinal	0.457448	58.4643	31.3846	0.536817	-0.897498	0.753073	NA	Mixed <= Diffuse
DEUP1	0.926279	13.6071	10.8333	0.79615	-0.328887	0.989862	NA	Diffuse <= Intestinal	0.910554	10.8333	7.30769	0.674556	-0.567989	0.980522	NA	Mixed <= Intestinal	0.955037	13.6071	7.30769	0.537048	-0.896876	0.992244	NA	Mixed <= Diffuse
NDUFB4P2	0.855503	0.214286	0.25	1.16667	0.222392	0.989862	NA	Diffuse <= Intestinal	0.0126453	0.25	3.53846	14.1538	3.82312	0.703204	NA	Intestinal < Mixed	0.00602412	0.214286	3.53846	16.5128	4.04551	0.176172	NA	Diffuse < Mixed
LINC01215	0.538587	179.714	253.042	1.40802	0.49367	0.89233	NA	Intestinal <= Diffuse	0.556084	253.042	96.6154	0.381816	-1.38905	0.830291	NA	Mixed <= Intestinal	0.228253	179.714	96.6154	0.537605	-0.89538	0.545057	NA	Mixed <= Diffuse
DMRTA2	0.691787	50.3571	36.7083	0.72896	-0.456089	0.948859	NA	Diffuse <= Intestinal	0.540868	36.7083	27.0769	0.737623	-0.439044	0.821855	NA	Mixed <= Intestinal	0.801627	50.3571	27.0769	0.537698	-0.895133	0.916776	NA	Mixed <= Diffuse
LOC646938	0.661872	1.28571	1.08333	0.842593	-0.247093	0.939217	NA	Intestinal <= Diffuse	0.803237	1.08333	0.692308	0.639053	-0.645992	0.934386	NA	Mixed <= Intestinal	0.557713	1.28571	0.692308	0.538462	-0.893085	0.784728	NA	Mixed <= Diffuse
LOC101928894	0.201323	2.57143	1.41667	0.550926	-0.86007	0.815729	NA	Intestinal <= Diffuse	0.674331	1.41667	1.38462	0.977376	-0.0330151	0.881496	NA	Mixed <= Intestinal	0.160842	2.57143	1.38462	0.538462	-0.893085	0.467053	NA	Mixed <= Diffuse
TAF15	0.501906	2.57143	1.45833	0.56713	-0.81825	0.879003	NA	Intestinal <= Diffuse	0.6733	1.45833	1.38462	0.949451	-0.0748352	0.881496	NA	Mixed <= Intestinal	0.35893	2.57143	1.38462	0.538462	-0.893085	0.669416	NA	Mixed <= Diffuse
WDR46	0.43963	2.14286	0.375	0.175	-2.51457	0.85573	NA	Diffuse <= Intestinal	0.487952	0.375	1.15385	3.07692	1.62149	0.800042	NA	Intestinal <= Mixed	0.186209	2.14286	1.15385	0.538462	-0.893085	0.494166	NA	Diffuse <= Mixed
LINC00303	0.634691	2.14286	6.375	2.975	1.57289	0.931469	NA	Diffuse <= Intestinal	0.290483	6.375	1.15385	0.180995	-2.46597	0.736713	NA	Mixed <= Intestinal	0.452902	2.14286	1.15385	0.538462	-0.893085	0.748593	NA	Mixed <= Diffuse
OR7E145P	0.058693	1.42857	0.166667	0.116667	-3.09954	0.815729	NA	Intestinal <= Diffuse	0.412813	0.166667	0.769231	4.61538	2.20645	0.800042	NA	Intestinal <= Mixed	0.474685	1.42857	0.769231	0.538462	-0.893085	0.764433	NA	Mixed <= Diffuse
LOC402279	0.956069	0.142857	0.0416667	0.291667	-1.77761	0.989862	NA	Diffuse <= Intestinal	0.684743	0.0416667	0.0769231	1.84615	0.884523	0.881496	NA	Intestinal <= Mixed	0.625693	0.142857	0.0769231	0.538462	-0.893085	0.814554	NA	Diffuse <= Mixed
MIR196A2	0.956069	0.142857	0.0416667	0.291667	-1.77761	0.989862	NA	Diffuse <= Intestinal	0.684743	0.0416667	0.0769231	1.84615	0.884523	0.881496	NA	Intestinal <= Mixed	0.625693	0.142857	0.0769231	0.538462	-0.893085	0.814554	NA	Diffuse <= Mixed
MIR3165	0.956069	0.142857	0.0416667	0.291667	-1.77761	0.989862	NA	Diffuse <= Intestinal	0.684743	0.0416667	0.0769231	1.84615	0.884523	0.881496	NA	Intestinal <= Mixed	0.625693	0.142857	0.0769231	0.538462	-0.893085	0.814554	NA	Diffuse <= Mixed
RN7SKP266	0.956069	0.142857	0.0416667	0.291667	-1.77761	0.989862	NA	Diffuse <= Intestinal	0.684743	0.0416667	0.0769231	1.84615	0.884523	0.881496	NA	Intestinal <= Mixed	0.625693	0.142857	0.0769231	0.538462	-0.893085	0.814554	NA	Diffuse <= Mixed
RN7SL638P	0.956069	0.142857	0.0416667	0.291667	-1.77761	0.989862	NA	Diffuse <= Intestinal	0.684743	0.0416667	0.0769231	1.84615	0.884523	0.881496	NA	Intestinal <= Mixed	0.625693	0.142857	0.0769231	0.538462	-0.893085	0.814554	NA	Diffuse <= Mixed
RNU6-132P	0.956069	0.142857	0.0416667	0.291667	-1.77761	0.989862	NA	Diffuse <= Intestinal	0.684743	0.0416667	0.0769231	1.84615	0.884523	0.881496	NA	Intestinal <= Mixed	0.625693	0.142857	0.0769231	0.538462	-0.893085	0.814554	NA	Diffuse <= Mixed
RNU6-898P	0.510106	0.142857	0.0833333	0.583333	-0.777608	0.879003	NA	Diffuse <= Intestinal	0.973169	0.0833333	0.0769231	0.923077	-0.115477	0.999596	NA	Mixed <= Intestinal	0.625693	0.142857	0.0769231	0.538462	-0.893085	0.814554	NA	Diffuse <= Mixed
LOC101927752	0.66595	0.142857	0.0833333	0.583333	-0.777608	0.939217	NA	Intestinal <= Diffuse	0.714919	0.0833333	0.0769231	0.923077	-0.115477	0.889652	NA	Intestinal <= Mixed	1	0.142857	0.0769231	0.538462	-0.893085	1	NA	Diffuse <=> Mixed
CXorf58	0.668596	7.28571	5.41667	0.743464	-0.427665	0.939217	NA	Intestinal <= Diffuse	0.922526	5.41667	3.92308	0.72426	-0.46542	0.985002	NA	Mixed <= Intestinal	0.799101	7.28571	3.92308	0.538462	-0.893085	0.916416	NA	Mixed <= Diffuse
RPL23AP10	0.935963	1.85714	1.54167	0.830128	-0.268594	0.989862	NA	Diffuse <= Intestinal	0.952893	1.54167	1	0.648649	-0.624491	0.995619	NA	Mixed <= Intestinal	0.986079	1.85714	1	0.538462	-0.893085	1	NA	Diffuse <= Mixed
OR10G3	0.801596	0.142857	0.125	0.875	-0.192645	0.982626	NA	Intestinal <= Diffuse	0.946411	0.125	0.0769231	0.615385	-0.70044	0.992302	NA	Mixed <= Intestinal	0.764603	0.142857	0.0769231	0.538462	-0.893085	0.897626	NA	Mixed <= Diffuse
CACNA1G-AS1	0.964853	1.85714	1.95833	1.05449	0.0765416	0.991546	NA	Diffuse <= Intestinal	0.502818	1.95833	1	0.510638	-0.969626	0.801866	NA	Mixed <= Intestinal	0.541717	1.85714	1	0.538462	-0.893085	0.772476	NA	Mixed <= Diffuse
MTCO2P21	0.934133	0.142857	0.166667	1.16667	0.222392	0.989862	NA	Diffuse <= Intestinal	0.714919	0.166667	0.0769231	0.461538	-1.11548	0.889652	NA	Intestinal <= Mixed	0.625693	0.142857	0.0769231	0.538462	-0.893085	0.814554	NA	Diffuse <= Mixed
CYP11B2	0.815517	0.142857	0.166667	1.16667	0.222392	0.985319	NA	Intestinal <= Diffuse	0.946411	0.166667	0.0769231	0.461538	-1.11548	0.992302	NA	Mixed <= Intestinal	0.764603	0.142857	0.0769231	0.538462	-0.893085	0.897626	NA	Mixed <= Diffuse
OSTN	0.475144	1.85714	2.20833	1.1891	0.249873	0.869895	NA	Diffuse <= Intestinal	0.480214	2.20833	1	0.45283	-1.14296	0.800042	NA	Mixed <= Intestinal	0.935193	1.85714	1	0.538462	-0.893085	0.982653	NA	Mixed <= Diffuse
LINC00207	0.136323	0.142857	0.208333	1.45833	0.544321	0.815729	NA	Diffuse <= Intestinal	0.452861	0.208333	0.0769231	0.369231	-1.43741	0.800042	NA	Mixed <= Intestinal	0.625693	0.142857	0.0769231	0.538462	-0.893085	0.814554	NA	Diffuse <= Mixed
NFKBIB	0.265982	0.142857	0.208333	1.45833	0.544321	0.815729	NA	Diffuse <= Intestinal	0.636729	0.208333	0.0769231	0.369231	-1.43741	0.871543	NA	Mixed <= Intestinal	0.625693	0.142857	0.0769231	0.538462	-0.893085	0.814554	NA	Diffuse <= Mixed
MIR3689B	0.842542	0.142857	0.25	1.75	0.807355	0.989862	NA	Diffuse <= Intestinal	0.657809	0.25	0.0769231	0.307692	-1.70044	0.872412	NA	Mixed <= Intestinal	0.764603	0.142857	0.0769231	0.538462	-0.893085	0.897626	NA	Mixed <= Diffuse
MTCYBP40	0.481429	0.142857	0.291667	2.04167	1.02975	0.869895	NA	Diffuse <= Intestinal	0.946411	0.291667	0.0769231	0.263736	-1.92283	0.992302	NA	Mixed <= Intestinal	0.625693	0.142857	0.0769231	0.538462	-0.893085	0.814554	NA	Diffuse <= Mixed
NOL4L-DT	0.481429	0.142857	0.291667	2.04167	1.02975	0.869895	NA	Diffuse <= Intestinal	0.946411	0.291667	0.0769231	0.263736	-1.92283	0.992302	NA	Mixed <= Intestinal	0.625693	0.142857	0.0769231	0.538462	-0.893085	0.814554	NA	Diffuse <= Mixed
MTCO2P23	0.912272	0.142857	0.291667	2.04167	1.02975	0.989862	NA	Diffuse <= Intestinal	0.714919	0.291667	0.0769231	0.263736	-1.92283	0.889652	NA	Intestinal <= Mixed	0.625693	0.142857	0.0769231	0.538462	-0.893085	0.814554	NA	Diffuse <= Mixed
RN7SKP283	0.4812	0.142857	0.333333	2.33333	1.22239	0.869895	NA	Diffuse <= Intestinal	0.919693	0.333333	0.0769231	0.230769	-2.11548	0.984501	NA	Mixed <= Intestinal	0.625693	0.142857	0.0769231	0.538462	-0.893085	0.814554	NA	Diffuse <= Mixed
RNA5SP170	0.481429	0.142857	0.375	2.625	1.39232	0.869895	NA	Diffuse <= Intestinal	0.919714	0.375	0.0769231	0.205128	-2.2854	0.984501	NA	Mixed <= Intestinal	0.625693	0.142857	0.0769231	0.538462	-0.893085	0.814554	NA	Diffuse <= Mixed
MIR583	0.481429	0.142857	0.375	2.625	1.39232	0.869895	NA	Diffuse <= Intestinal	0.946411	0.375	0.0769231	0.205128	-2.2854	0.992302	NA	Mixed <= Intestinal	0.625693	0.142857	0.0769231	0.538462	-0.893085	0.814554	NA	Diffuse <= Mixed
LOC101927845	0.467342	0.142857	0.416667	2.91667	1.54432	0.867949	NA	Diffuse <= Intestinal	0.919714	0.416667	0.0769231	0.184615	-2.43741	0.984501	NA	Mixed <= Intestinal	0.625693	0.142857	0.0769231	0.538462	-0.893085	0.814554	NA	Diffuse <= Mixed
RNU7-63P	0.815517	0.142857	0.416667	2.91667	1.54432	0.985319	NA	Intestinal <= Diffuse	0.946411	0.416667	0.0769231	0.184615	-2.43741	0.992302	NA	Mixed <= Intestinal	0.764603	0.142857	0.0769231	0.538462	-0.893085	0.897626	NA	Mixed <= Diffuse
MIR4797	0.827057	0.142857	0.416667	2.91667	1.54432	0.988569	NA	Diffuse <= Intestinal	0.919714	0.416667	0.0769231	0.184615	-2.43741	0.984501	NA	Mixed <= Intestinal	1	0.142857	0.0769231	0.538462	-0.893085	1	NA	Diffuse <=> Mixed
LINC00410	0.297208	0.142857	0.666667	4.66667	2.22239	0.815729	NA	Diffuse <= Intestinal	0.437348	0.666667	0.0769231	0.115385	-3.11548	0.800042	NA	Mixed <= Intestinal	1	0.142857	0.0769231	0.538462	-0.893085	1	NA	Diffuse <=> Mixed
OR1L1	0.241215	0.142857	0.75	5.25	2.39232	0.815729	NA	Diffuse <= Intestinal	0.636798	0.75	0.0769231	0.102564	-3.2854	0.871543	NA	Mixed <= Intestinal	0.625693	0.142857	0.0769231	0.538462	-0.893085	0.814554	NA	Diffuse <= Mixed
SLC22A12	0.505682	0.142857	0.75	5.25	2.39232	0.879003	NA	Diffuse <= Intestinal	0.437348	0.75	0.0769231	0.102564	-3.2854	0.800042	NA	Mixed <= Intestinal	0.764603	0.142857	0.0769231	0.538462	-0.893085	0.897626	NA	Mixed <= Diffuse
LINC01056	0.0570928	0.142857	1.125	7.875	2.97728	0.815729	NA	Diffuse <= Intestinal	0.286334	1.125	0.0769231	0.0683761	-3.87036	0.736713	NA	Mixed <= Intestinal	0.625693	0.142857	0.0769231	0.538462	-0.893085	0.814554	NA	Diffuse <= Mixed
PRR9	0.453601	0.142857	1.41667	9.91667	3.30986	0.86355	NA	Diffuse <= Intestinal	0.919714	1.41667	0.0769231	0.0542986	-4.20294	0.984501	NA	Mixed <= Intestinal	0.625693	0.142857	0.0769231	0.538462	-0.893085	0.814554	NA	Diffuse <= Mixed
RPS7P6	0.0549324	0.142857	1.54167	10.7917	3.43185	0.815729	NA	Diffuse <= Intestinal	0.275413	1.54167	0.0769231	0.049896	-4.32493	0.736713	NA	Mixed <= Intestinal	0.625693	0.142857	0.0769231	0.538462	-0.893085	0.814554	NA	Diffuse <= Mixed
USP8P1	0.0593051	0.142857	1.75	12.25	3.61471	0.815729	NA	Diffuse <= Intestinal	0.286334	1.75	0.0769231	0.043956	-4.50779	0.736713	NA	Mixed <= Intestinal	0.625693	0.142857	0.0769231	0.538462	-0.893085	0.814554	NA	Diffuse <= Mixed
TMEM265	0.81317	1	0.833333	0.833333	-0.263034	0.985319	NA	Diffuse <= Intestinal	0.52161	0.833333	0.538462	0.646154	-0.63005	0.813501	NA	Mixed <= Intestinal	0.641344	1	0.538462	0.538462	-0.893085	0.825324	NA	Mixed <= Diffuse
MIR4524B	0.377	1	1.25	1.25	0.321928	0.815729	NA	Intestinal <= Diffuse	0.881784	1.25	0.538462	0.430769	-1.21501	0.970059	NA	Mixed <= Intestinal	0.413	1	0.538462	0.538462	-0.893085	0.716415	NA	Mixed <= Diffuse
LINC01007	0.956069	0.285714	0.0416667	0.145833	-2.77761	0.989862	NA	Diffuse <= Intestinal	0.252813	0.0416667	0.153846	3.69231	1.88452	0.727347	NA	Intestinal <= Mixed	0.214567	0.285714	0.153846	0.538462	-0.893085	0.528713	NA	Diffuse <= Mixed
PHKBP1	0.956069	0.285714	0.0416667	0.145833	-2.77761	0.989862	NA	Diffuse <= Intestinal	0.252813	0.0416667	0.153846	3.69231	1.88452	0.727347	NA	Intestinal <= Mixed	0.214567	0.285714	0.153846	0.538462	-0.893085	0.528713	NA	Diffuse <= Mixed
LRRC10	0.371395	0.285714	0.0416667	0.145833	-2.77761	0.815729	NA	Intestinal <= Diffuse	0.252813	0.0416667	0.153846	3.69231	1.88452	0.727347	NA	Intestinal <= Mixed	0.767338	0.285714	0.153846	0.538462	-0.893085	0.897952	NA	Diffuse <= Mixed
MAPK8IP1P1	0.215582	0.285714	0.0416667	0.145833	-2.77761	0.815729	NA	Intestinal <= Diffuse	0.252813	0.0416667	0.153846	3.69231	1.88452	0.727347	NA	Intestinal <= Mixed	1	0.285714	0.153846	0.538462	-0.893085	1	NA	Diffuse <=> Mixed
HMGB1P33	0.145196	0.285714	0.0833333	0.291667	-1.77761	0.815729	NA	Intestinal <= Diffuse	0.684743	0.0833333	0.153846	1.84615	0.884523	0.881496	NA	Intestinal <= Mixed	0.451626	0.285714	0.153846	0.538462	-0.893085	0.747294	NA	Mixed <= Diffuse
OCM2	0.404127	0.285714	0.0833333	0.291667	-1.77761	0.833588	NA	Intestinal <= Diffuse	0.282186	0.0833333	0.153846	1.84615	0.884523	0.736713	NA	Intestinal <= Mixed	0.729757	0.285714	0.153846	0.538462	-0.893085	0.876229	NA	Diffuse <= Mixed
GSTO3P	0.791034	0.428571	0.166667	0.388889	-1.36257	0.978311	NA	Intestinal <= Diffuse	1	0.166667	0.230769	1.38462	0.469485	1	NA	Intestinal <=> Mixed	0.814082	0.428571	0.230769	0.538462	-0.893085	0.921515	NA	Mixed <= Diffuse
OTUD6A	0.250788	0.285714	0.166667	0.583333	-0.777608	0.815729	NA	Intestinal <= Diffuse	0.282186	0.166667	0.153846	0.923077	-0.115477	0.736713	NA	Intestinal <= Mixed	1	0.285714	0.153846	0.538462	-0.893085	1	NA	Diffuse <=> Mixed
RNA5SP242	0.602794	0.285714	0.166667	0.583333	-0.777608	0.917291	NA	Diffuse <= Intestinal	0.723183	0.166667	0.153846	0.923077	-0.115477	0.894292	NA	Mixed <= Intestinal	1	0.285714	0.153846	0.538462	-0.893085	1	NA	Diffuse <=> Mixed
E2F2	0.518546	0.285714	0.25	0.875	-0.192645	0.882866	NA	Intestinal <= Diffuse	0.973198	0.25	0.153846	0.615385	-0.70044	0.999596	NA	Mixed <= Intestinal	0.569837	0.285714	0.153846	0.538462	-0.893085	0.791344	NA	Mixed <= Diffuse
LOC101929268	0.543035	2.85714	2.75	0.9625	-0.0551416	0.892395	NA	Intestinal <= Diffuse	1	2.75	1.53846	0.559441	-0.837943	1	NA	Intestinal <=> Mixed	0.540886	2.85714	1.53846	0.538462	-0.893085	0.771654	NA	Mixed <= Diffuse
LOC101929653	0.803553	0.285714	0.291667	1.02083	0.0297473	0.982626	NA	Diffuse <= Intestinal	0.862087	0.291667	0.153846	0.527473	-0.922832	0.959387	NA	Mixed <= Intestinal	0.981781	0.285714	0.153846	0.538462	-0.893085	1	NA	Diffuse <= Mixed
LINC02318	0.426878	0.285714	0.333333	1.16667	0.222392	0.846218	NA	Intestinal <= Diffuse	0.282186	0.333333	0.153846	0.461538	-1.11548	0.736713	NA	Intestinal <= Mixed	0.729757	0.285714	0.153846	0.538462	-0.893085	0.876229	NA	Diffuse <= Mixed
RNA5SP65	0.889425	0.285714	0.333333	1.16667	0.222392	0.989862	NA	Diffuse <= Intestinal	0.946411	0.333333	0.153846	0.461538	-1.11548	0.992302	NA	Mixed <= Intestinal	0.975253	0.285714	0.153846	0.538462	-0.893085	1	NA	Diffuse <= Mixed
JCADP1	0.362737	2.85714	4.95833	1.73542	0.795282	0.815729	NA	Diffuse <= Intestinal	0.244516	4.95833	1.53846	0.310278	-1.68837	0.72676	NA	Mixed <= Intestinal	0.654322	2.85714	1.53846	0.538462	-0.893085	0.832199	NA	Mixed <= Diffuse
H2AB2	0.369678	0.285714	0.5	1.75	0.807355	0.815729	NA	Diffuse <= Intestinal	0.16342	0.5	0.153846	0.307692	-1.70044	0.703204	NA	Mixed <= Intestinal	0.437981	0.285714	0.153846	0.538462	-0.893085	0.736865	NA	Mixed <= Diffuse
RPL13AP19	0.403217	0.285714	0.583333	2.04167	1.02975	0.833588	NA	Intestinal <= Diffuse	0.615884	0.583333	0.153846	0.263736	-1.92283	0.861212	NA	Intestinal <= Mixed	0.830222	0.285714	0.153846	0.538462	-0.893085	0.933889	NA	Mixed <= Diffuse
LOC100130620	0.962979	0.428571	0.916667	2.13889	1.09686	0.990448	NA	Intestinal <= Diffuse	0.957311	0.916667	0.230769	0.251748	-1.98995	0.996149	NA	Intestinal <= Mixed	0.981815	0.428571	0.230769	0.538462	-0.893085	1	NA	Diffuse <= Mixed
RNU6-442P	0.092437	0.428571	1.29167	3.01389	1.59163	0.815729	NA	Diffuse <= Intestinal	0.500849	1.29167	0.230769	0.17866	-2.48471	0.801866	NA	Mixed <= Intestinal	0.425002	0.428571	0.230769	0.538462	-0.893085	0.72652	NA	Diffuse <= Mixed
IMMP1LP3	0.860028	1.57143	1.33333	0.848485	-0.237039	0.989862	NA	Intestinal <= Diffuse	0.580868	1.33333	0.846154	0.634615	-0.656046	0.840351	NA	Mixed <= Intestinal	0.518503	1.57143	0.846154	0.538462	-0.893085	0.764433	NA	Mixed <= Diffuse
LOC101929460	0.571526	8.14286	7.16667	0.880117	-0.184233	0.90537	NA	Intestinal <= Diffuse	0.437825	7.16667	4.38462	0.611807	-0.708852	0.800042	NA	Mixed <= Intestinal	0.160864	8.14286	4.38462	0.538462	-0.893085	0.467053	NA	Mixed <= Diffuse
[truncated: 25,277 more rows]

## Sheet: Tab S4B. Diff_intesti_GO_KEGG
Table S4B. GO annotations and KEGG pathways enriched in DEGs between Diffuse- and Intestinal-types.
[truncated: 3,066 more rows]

## Sheet: Tab S4C. Diffuse_intesti_GSEA
Table S4C. Gene Set Enrichment Analysis (GSEA) between Diffuse-type and Intestinal-type gastric cancer.
[truncated: 8,539 more rows]

## Sheet: Tab S4D.Mixed_intesti_GO_KEGG
Table S4D. GO annotations and KEGG pathways enriched in differentially expressed genes between mixed and intestinal types.
[truncated: 2,308 more rows]

[truncated: 3 more sheets: Tab S4E. Mixed_intestinal_GSEA, Tab S4F. Diffuse_mixed_GO_KEGG, Tab S4G. Diffuse_mixed_GSEA]
