# Supplementary material for: Integrated multi-omics profiling reveals phenotype- and tissue-specific host-microbiota interactions in paired tumor and peritumoral tissues of advanced gastric cancer patients from Northwest China
Source: Front Cell Infect Microbiol. 2026 Apr 20;16:1763765. doi: 10.3389/fcimb.2026.1763765 (PMC13136179; doi:10.3389/fcimb.2026.1763765)
Supplement: Supplementary file 6 [file DataSheet6.xlsx]

## Sheet: Tab S5A. Clinical_phe_for corr
Table S5A. Clinical phenotypes of AGC patients with samples subjected to both metagenomic and transcriptomic sequencing.
Cancer_veen	Group	Gender	Age	Height	Weight	BMI	Chemotherapy	Primary focus	Operation method	Tumor staging	lauren classification	The degree of differentiation	Hp infection	ECOG/CCI	Nationality	Residence
CM1216459	Tumor	Male	47	170	64	22.1453	Y	body and all stomach	Distal	II	Diffuse	Poorly	N	1	Han	Lanzhou
CM1205427	Tumor	Male	73	158	57	22.8329	N	antrum and angle of stomach	Distal	III	Intestinal	Moderately	P	2	Hui	Lanzhou
CM1219529	Tumor	Male	61	180	73	22.5309	Y	antrum and angle of stomach	All	IV	Intestinal	Moderately	P	1	Han	Lanzhou
CM1216582	Tumor	Male	61	180	72	22.2222	Y	body and all stomach	All	IV	Mix	Moderately	N	1	Han	Lanzhou
CM1222792	Tumor	Female	44	162	65	24.7676	Y	antrum and angle of stomach	Distal	II	Intestinal	Moderately	N	1	Han	Lanzhou
CM1214360	Tumor	Male	65	171	83	28.3848	Y	cardia and fundus of stomach	Proximal	III	Intestinal	High diferentiated	N	1	Han	Lanzhou
CM1222093	Tumor	Male	66	170	80	27.6817	Y	body and all stomach	All	II	Others	Poorly	N	1	Han	Lanzhou
CM1060278	Tumor	Male	56	168	69	24.4473	Y	antrum and angle of stomach	Distal	III	Intestinal	Moderately	P	1	Han	Lanzhou
CM1217466	Tumor	Male	71	167	66	23.6652	N	cardia and fundus of stomach	Proximal	IV	Intestinal	Moderately	P	1	Han	Lanzhou
CM1210381	Tumor	Male	74	168	68	24.093	N	cardia and fundus of stomach	All	III	Intestinal	Moderately	P	2	Han	Lanzhou
CM1222374	Tumor	Male	68	168	70	24.8016	Y	antrum and angle of stomach	Proximal	IV	Others	Other	P	1	Han	Lanzhou
CM1225192	Tumor	Male	58	163	65	24.4646	N	body and all stomach	Distal	IV	Diffuse	Poorly	P	1	Han	Lanzhou
CM1206512	Tumor	Male	36	173	60	20.0474	N	body and all stomach	All	III	Diffuse	Poorly	P	1	Hui	Lanzhou
CM1219390	Tumor	Female	56	160	60	23.4375	Y	antrum and angle of stomach	Distal	III	Diffuse	Other	P	1	Han	Lanzhou
CM1187861	Tumor	Male	61	165	52	19.1001	Y	antrum and angle of stomach	Distal	IV	Mix	Other	P	2	Han	Lanzhou
CM1221341	Tumor	Male	66	170	65	22.4913	Y	cardia and fundus of stomach	All	IV	Diffuse	Moderately	N	2	Han	Lanzhou
CM1219865	Tumor	Male	59	164	65	24.1672	Y	antrum and angle of stomach	Distal	III	Diffuse	Poorly	N	1	Han	Lanzhou
CM1221578	Tumor	Male	53	167	64	22.9481	Y	antrum and angle of stomach	Distal	III	Diffuse	Other	P	1	Han	Lanzhou
CM1205493	Tumor	Male	35	169	80	28.0102	Y	antrum and angle of stomach	Distal	II	Mix	Moderately	P	1	Han	Lanzhou
CM1209302	Tumor	Male	62	170	75	25.9516	N	antrum and angle of stomach	Distal	II	Mix	Moderately	P	1	Han	Lanzhou
CM1209588	Tumor	Male	60	173	56.5	18.878	Y	body and all stomach	Distal	II	Others	Moderately	N	1	Han	Lanzhou
CM911683	Tumor	Male	59	180	85	26.2346	Y	antrum and angle of stomach	Distal	III	Diffuse	Other	P	1	Han	Lanzhou
CM1223870	Tumor	Male	65	170	65	22.4913	N	antrum and angle of stomach	Distal	II	Intestinal	High diferentiated	N	2	Han	Lanzhou
CM1220278	Tumor	Male	46	170	72	24.9135	Y	antrum and angle of stomach	Distal	IV	Diffuse	Other	P	1	Zang	Lanzhou
CM1214758	Tumor	Male	67	160	47	18.3594	Y	antrum and angle of stomach	Proximal	IV	Diffuse	Moderately	P	1	Han	Lanzhou
CM1225366	Tumor	Male	59	175	70	22.8571	N	antrum and angle of stomach	All	IV	Intestinal	Moderately	N	1	Han	Lanzhou
CM1222227	Tumor	Male	67	160	65	25.3906	N	cardia and fundus of stomach	All	III	Intestinal	Moderately	P	1	Han	Lanzhou
CM561394	Tumor	Female	55	160	47	18.3594	Y	antrum and angle of stomach	Distal	II	Others	Other	N	1	Han	Lanzhou
CM1223033	Tumor	Male	65	175	66.9	21.8449	N	cardia and fundus of stomach	All	II	Diffuse	Poorly	P	1	Han	Lanzhou
CM1200778	Tumor	Male	63	173	61	20.3816	Y	body and all stomach	All	III	Diffuse	Moderately	N	1	Han	Lanzhou
CM1210591	Tumor	Male	53	178	75	23.6713	Y	antrum and angle of stomach	Distal	IV	Diffuse	Moderately	P	1	Han	Lanzhou
CM1207448	Tumor	Male	51	168	55	19.487	N	antrum and angle of stomach	All	III	Diffuse	Poorly	P	1	Han	Lanzhou
CM1210802	Tumor	Male	58	168	75	26.5731	Y	body and all stomach	All	II	Intestinal	Moderately	N	1	Hui	Lanzhou
CM1198655	Tumor	Male	60	167	62	22.231	Y	cardia and fundus of stomach	All	II	Others	Other	P	1	Han	Lanzhou
CM1205055	Tumor	Female	37	153	46.5	19.8642	Y	cardia and fundus of stomach	All	IV	Diffuse	Poorly	P	2	Han	Lanzhou
CM1214819	Tumor	Male	58	165	50	18.3655	N	antrum and angle of stomach	Distal	III	Intestinal	Poorly	P	1	Han	Lanzhou
CM1216704	Tumor	Male	63	175	66	21.551	Y	cardia and fundus of stomach	Distal	III	Intestinal	Moderately	P	1	Han	Lanzhou
CM1214336	Tumor	Male	58	170	52	17.9931	N	cardia and fundus of stomach	All	IV	Mix	Moderately	P	1	Han	Lanzhou
CM1206798	Tumor	Male	74	160	60	23.4375	N	cardia and fundus of stomach	All	IV	Diffuse	Moderately	P	2	Han	Lanzhou
CM1224136	Tumor	Male	55	175	65	21.2245	N	antrum and angle of stomach	All	III	Mix	Moderately	N	2	Han	Lanzhou
CM1215433	Tumor	Male	48	165	64	23.5078	N	body and all stomach	All	II	Diffuse	Poorly	P	1	Han	Lanzhou
CM1221211	Tumor	Male	61	168	60	21.2585	Y	cardia and fundus of stomach	All	IV	Diffuse	Poorly	P	1	Han	Lanzhou
CM1224055	Tumor	Male	59	169	58	20.3074	Y	antrum and angle of stomach	Distal	III	Diffuse	Poorly	P	1	Han	Lanzhou
CM1218405	Tumor	Male	71	170	58	20.0692	Y	antrum and angle of stomach	Distal	III	Diffuse	Poorly	P	1	Han	Lanzhou
CM1223963	Tumor	Male	53	170	50	17.301	Y	body and all stomach	All	IV	Diffuse	Poorly	P	1	Han	Lanzhou
CM1215204	Tumor	Male	34	174	66	21.7994	Y	antrum and angle of stomach	Distal	II	Diffuse	Moderately	N	1	Han	Lanzhou
CM1222990	Tumor	Male	58	170	62	21.4533	Y	antrum and angle of stomach	Distal	III	Diffuse	Poorly	P	1	Han	Lanzhou
CM1226340	Tumor	Female	52	162	60	22.8624	N	antrum and angle of stomach	All	III	Mix	Moderately	N	1	Han	Lanzhou
CM1214088	Tumor	Male	69	173	66	22.0522	Y	antrum and angle of stomach	All	IV	Mix	Moderately	N	2	Han	Lanzhou
CM1226011	Tumor	Male	70	160	63	24.6094	N	antrum and angle of stomach	Distal	IV	Intestinal	Moderately	P	2	Hui	Lanzhou
CM1204562	Tumor	Female	60	156	48	19.7239	Y	antrum and angle of stomach	Distal	II	Intestinal	Moderately	P	1	Han	Lanzhou
CM1213473	Tumor	Female	71	158	62	24.8358	N	antrum and angle of stomach	All	II	Intestinal	Moderately	P	1	Han	Lanzhou
CM1205880	Tumor	Female	70	164	65	24.1672	N	antrum and angle of stomach	Distal	II	Mix	Moderately	P	1	Han	Lanzhou
CM1223893	Tumor	Male	64	175	68	22.2041	N	cardia and fundus of stomach	Proximal	II	Mix	Moderately	N	1	Baoan	Lanzhou
CM1206044	Tumor	Male	64	168	50	17.7154	Y	cardia and fundus of stomach	All	IV	Intestinal	Moderately	P	1	Han	Lanzhou
CM1214649	Tumor	Male	57	176	64	20.6612	Y	antrum and angle of stomach	Distal	III	Others	Other	P	1	Han	Lanzhou
CM1216462	Tumor	Male	62	172	60	20.2812	N	cardia and fundus of stomach	All	III	Intestinal	Moderately	P	1	Han	Lanzhou
CM1215564	Tumor	Male	63	167	68	24.3824	Y	cardia and fundus of stomach	All	IV	Mix	Moderately	N	1	Han	Lanzhou
CM1224006	Tumor	Male	63	174	67	22.1297	N	body and all stomach	All	IV	Mix	Moderately	P	1	Han	Lanzhou
CM1221741	Tumor	Male	80	152	65	28.1337	N	antrum and angle of stomach	Distal	III	Diffuse	Other	N	2	Han	Lanzhou
ZM1197047	Peritumor	Male	58	175	78	25.4694	Y	cardia and fundus of stomach	All	IV	Mix	Moderately	P	1	Han	Lanzhou
ZM1220339	Peritumor	Male	58	177	66	21.0667	N	body and all stomach	All	II	Intestinal	Moderately	N	1	Han	Lanzhou
ZM1223601	Peritumor	Male	60	166	71	25.7657	N	cardia and fundus of stomach	All	IV	Mix	Other	P	1	Han	Lanzhou
ZM1216462	Peritumor	Male	62	172	60	20.2812	N	cardia and fundus of stomach	All	III	Intestinal	Moderately	P	1	Han	Lanzhou
ZM1214819	Peritumor	Male	58	165	50	18.3655	N	antrum and angle of stomach	Distal	III	Intestinal	Poorly	P	1	Han	Lanzhou
ZM1210802	Peritumor	Male	58	168	75	26.5731	Y	body and all stomach	All	II	Intestinal	Moderately	N	1	Hui	Lanzhou
ZM1223870	Peritumor	Male	65	170	65	22.4913	N	antrum and angle of stomach	Distal	II	Intestinal	High diferentiated	N	2	Han	Lanzhou
ZM1208212	Peritumor	Male	71	167	46	16.494	Y	antrum and angle of stomach	Distal	III	Others	Poorly	P	1	Han	Lanzhou
ZM1224055	Peritumor	Male	59	169	58	20.3074	Y	antrum and angle of stomach	Distal	III	Diffuse	Poorly	P	1	Han	Lanzhou
ZM1222792	Peritumor	Female	44	162	65	24.7676	Y	antrum and angle of stomach	Distal	II	Intestinal	Moderately	N	1	Han	Lanzhou
ZM1217466	Peritumor	Male	71	167	66	23.6652	N	cardia and fundus of stomach	Proximal	IV	Intestinal	Moderately	P	1	Han	Lanzhou
ZM1060278	Peritumor	Male	56	168	69	24.4473	Y	antrum and angle of stomach	Distal	III	Intestinal	Moderately	P	1	Han	Lanzhou
ZM1221211	Peritumor	Male	61	168	60	21.2585	Y	cardia and fundus of stomach	All	IV	Diffuse	Poorly	P	1	Han	Lanzhou
ZM1214088	Peritumor	Male	69	173	66	22.0522	Y	antrum and angle of stomach	All	IV	Mix	Moderately	N	2	Han	Lanzhou
ZM1214336	Peritumor	Male	58	170	52	17.9931	N	cardia and fundus of stomach	All	IV	Mix	Moderately	P	1	Han	Lanzhou
ZM1222754	Peritumor	Male	50	178	71.5	22.5666	N	antrum and angle of stomach	All	IV	Mix	Moderately	N	1	Han	Lanzhou
ZM561394	Peritumor	Female	55	160	47	18.3594	Y	antrum and angle of stomach	Distal	II	Others	Other	N	1	Han	Lanzhou
ZM1223893	Peritumor	Male	64	175	68	22.2041	N	cardia and fundus of stomach	Proximal	II	Mix	Moderately	N	1	Baoan	Lanzhou
ZM1219739	Peritumor	Male	63	170	66	22.8374	Y	antrum and angle of stomach	Distal	IV	Intestinal	Other	P	1	Han	Lanzhou
ZM1205055	Peritumor	Female	37	153	46.5	19.8642	Y	cardia and fundus of stomach	All	IV	Diffuse	Poorly	P	2	Han	Lanzhou
ZM1213473	Peritumor	Female	71	158	62	24.8358	N	antrum and angle of stomach	All	II	Intestinal	Moderately	P	1	Han	Lanzhou
ZM1198655	Peritumor	Male	60	167	62	22.231	Y	cardia and fundus of stomach	All	II	Others	Other	P	1	Han	Lanzhou
ZM1214649	Peritumor	Male	57	176	64	20.6612	Y	antrum and angle of stomach	Distal	III	Others	Other	P	1	Han	Lanzhou
ZM1219865	Peritumor	Male	59	164	65	24.1672	Y	antrum and angle of stomach	Distal	III	Diffuse	Poorly	N	1	Han	Lanzhou
ZM1222374	Peritumor	Male	68	168	70	24.8016	Y	antrum and angle of stomach	Proximal	IV	Others	Other	P	1	Han	Lanzhou
ZM1220453	Peritumor	Male	69	165	60	22.0386	N	cardia and fundus of stomach	All	IV	Diffuse	Moderately	P	1	Han	Lanzhou
ZM1216582	Peritumor	Male	61	180	72	22.2222	Y	body and all stomach	All	IV	Mix	Moderately	N	1	Han	Lanzhou
ZM1187861	Peritumor	Male	61	165	52	19.1001	Y	antrum and angle of stomach	Distal	IV	Mix	Other	P	2	Han	Lanzhou
ZM1217509	Peritumor	Male	53	167	66	23.6652	N	antrum and angle of stomach	Distal	IV	Mix	Moderately	N	1	Han	Lanzhou
ZM1214758	Peritumor	Male	67	160	47	18.3594	Y	antrum and angle of stomach	Proximal	IV	Diffuse	Moderately	P	1	Han	Lanzhou
ZM1206512	Peritumor	Male	36	173	60	20.0474	N	body and all stomach	All	III	Diffuse	Poorly	P	1	Hui	Lanzhou
ZM1225192	Peritumor	Male	58	163	65	24.4646	N	body and all stomach	Distal	IV	Diffuse	Poorly	P	1	Han	Lanzhou
ZM1226011	Peritumor	Male	70	160	63	24.6094	N	antrum and angle of stomach	Distal	IV	Intestinal	Moderately	P	2	Hui	Lanzhou
ZM1224738	Peritumor	Male	50	175	76.5	24.9796	N	antrum and angle of stomach	All	III	Mix	Moderately	N	1	Han	Lanzhou
ZM1225366	Peritumor	Male	59	175	70	22.8571	N	antrum and angle of stomach	All	IV	Intestinal	Moderately	N	1	Han	Lanzhou
ZM1209588	Peritumor	Male	60	173	56.5	18.878	Y	body and all stomach	Distal	II	Others	Moderately	N	1	Han	Lanzhou
ZM1224006	Peritumor	Male	63	174	67	22.1297	N	body and all stomach	All	IV	Mix	Moderately	P	1	Han	Lanzhou
ZM1226340	Peritumor	Female	52	162	60	22.8624	N	antrum and angle of stomach	All	III	Mix	Moderately	N	1	Han	Lanzhou
ZM1221578	Peritumor	Male	53	167	64	22.9481	Y	antrum and angle of stomach	Distal	III	Diffuse	Other	P	1	Han	Lanzhou
ZM1210381	Peritumor	Male	74	168	68	24.093	N	cardia and fundus of stomach	All	III	Intestinal	Moderately	P	2	Han	Lanzhou
ZM1214360	Peritumor	Male	65	171	83	28.3848	Y	cardia and fundus of stomach	Proximal	III	Intestinal	High diferentiated	N	1	Han	Lanzhou
ZM1216704	Peritumor	Male	63	175	66	21.551	Y	cardia and fundus of stomach	Distal	III	Intestinal	Moderately	P	1	Han	Lanzhou
ZM1206044	Peritumor	Male	64	168	50	17.7154	Y	cardia and fundus of stomach	All	IV	Intestinal	Moderately	P	1	Han	Lanzhou
ZM1217133	Peritumor	Male	51	170	70	24.2215	Y	cardia and fundus of stomach	Proximal	II	Mix	Moderately	P	1	Han	Lanzhou
ZM1207448	Peritumor	Male	51	168	55	19.487	N	antrum and angle of stomach	All	III	Diffuse	Poorly	P	1	Han	Lanzhou
ZM1219529	Peritumor	Male	61	180	73	22.5309	Y	antrum and angle of stomach	All	IV	Intestinal	Moderately	P	1	Han	Lanzhou
ZM1222227	Peritumor	Male	67	160	65	25.3906	N	cardia and fundus of stomach	All	III	Intestinal	Moderately	P	1	Han	Lanzhou
ZM1225053	Peritumor	Male	66	168	58	20.5499	Y	antrum and angle of stomach	All	III	Diffuse	Poorly	N	1	Han	Lanzhou
ZM1206798	Peritumor	Male	74	160	60	23.4375	N	cardia and fundus of stomach	All	IV	Diffuse	Moderately	P	2	Han	Lanzhou
ZM1217540	Peritumor	Female	66	165	74	27.1809	Y	cardia and fundus of stomach	Proximal	III	Intestinal	Moderately	P	1	Han	Lanzhou
ZM1216459	Peritumor	Male	47	170	64	22.1453	Y	body and all stomach	Distal	II	Diffuse	Poorly	N	1	Han	Lanzhou
ZM1221341	Peritumor	Male	66	170	65	22.4913	Y	cardia and fundus of stomach	All	IV	Diffuse	Moderately	N	2	Han	Lanzhou
ZM911683	Peritumor	Male	59	180	85	26.2346	Y	antrum and angle of stomach	Distal	III	Diffuse	Other	P	1	Han	Lanzhou

## Sheet: Tab S5B. Diff taxa_paired sampl
Tab S5B. Taxanomic results used for correlation analysis
	Wilcoxon rank-sum test				Student's T-test
Taxa	Pvalue	Effect_size	Qvalue	enrichment	Pvalue_ttest	Statistic	conf.int1	conf.int2	Qvalue	mean_occ_Tumor	mean_occ_Peritumor	mean_abun_Tumor	mean_abun_Peritumor	mean_abun	mean_occ	FC	log2FC		ZM911683	ZM561394	ZM1226340	ZM1226011	ZM1225366	ZM1225192	ZM1225053	ZM1224738	ZM1224055	ZM1224006	ZM1223893	ZM1223870	ZM1223601	ZM1222792	ZM1222754	ZM1222374	ZM1222227	ZM1221578	ZM1221341	ZM1221211	ZM1220453	ZM1220339	ZM1219865	ZM1219739	ZM1219529	ZM1217540	ZM1217509	ZM1217466	ZM1217133	ZM1216704	ZM1216582
k__Bacteria|p__Proteobacteria|c__Gammaproteobacteria|o__Enterobacterales|f__Yersiniaceae	9.85958e-13	-0.666667	1.93248e-10	Peritumor < Tumor	0.000111761	4.14067	7.21197	20.701	0.0219051	0.666667	0	13.9565	0	7.41053	0.353982	0	#NAME?		0	0	0	0	0	0	0	0	0	0	0	0	0	0	0	0	0	0	0	0	0	0	0	0	0	0	0	0	0	0	0
k__Bacteria|p__Proteobacteria|c__Gammaproteobacteria|o__Enterobacterales|f__Yersiniaceae|g__Serratia	9.85958e-13	-0.666667	1.93248e-10	Peritumor < Tumor	0.000111761	4.14067	7.21197	20.701	0.0219051	0.666667	0	13.9565	0	7.41053	0.353982	0	#NAME?		0	0	0	0	0	0	0	0	0	0	0	0	0	0	0	0	0	0	0	0	0	0	0	0	0	0	0	0	0	0	0
k__Bacteria|p__Proteobacteria|c__Gammaproteobacteria|o__Enterobacterales|f__Yersiniaceae|g__Serratia|s__Serratia_surfactantfaciens	9.85958e-13	-0.666667	1.93248e-10	Peritumor < Tumor	0.000111761	4.14067	7.21197	20.701	0.0219051	0.666667	0	13.9565	0	7.41053	0.353982	0	#NAME?		0	0	0	0	0	0	0	0	0	0	0	0	0	0	0	0	0	0	0	0	0	0	0	0	0	0	0	0	0	0	0
k__Bacteria|p__Proteobacteria|c__Gammaproteobacteria|o__Enterobacterales|f__Yersiniaceae|g__Serratia|s__Serratia_surfactantfaciens|t__SGB10250	9.85958e-13	-0.666667	1.93248e-10	Peritumor < Tumor	0.000111761	4.14067	7.21197	20.701	0.0219051	0.666667	0	13.9565	0	7.41053	0.353982	0	#NAME?		0	0	0	0	0	0	0	0	0	0	0	0	0	0	0	0	0	0	0	0	0	0	0	0	0	0	0	0	0	0	0
k__Bacteria|p__Proteobacteria|c__Gammaproteobacteria|o__Enterobacterales	3.06948e-10	-0.612579	4.81295e-08	Peritumor < Tumor	0.000296395	3.81561	6.37773	20.3636	0.0464747	0.683333	0.0943396	14.3854	1.0147	8.11417	0.40708	0.070537	-3.82548		3.45034	0	0	0	0	0	0.80258	0	0	0	0	0	0	0	0	0	0	0	0	0	0	0	0	0	0.04323	0.37978	0	0	0	0	0
k__Bacteria|p__Proteobacteria|c__Gammaproteobacteria	0.00202473	-0.336478	0.144308	Peritumor < Tumor	0.0033332	3.00786	4.6627	22.7367	0.435538	0.9	0.698113	25.349	11.6493	18.9235	0.80531	0.459556	-1.12169		17.1264	63.6245	7.11292	0	6.46981	10.0063	12.4552	0	1.41952	15.0033	2.36009	46.4337	30.4028	0	12.4209	0.04955	1.80178	4.37328	6.30854	5.17426	0	5.68651	41.9983	17.7667	6.93911	16.6246	2.78136	0	0	1.69551	0
k__Bacteria|p__Proteobacteria|c__Gammaproteobacteria|o__Pseudomonadales	3.14644e-05	-0.283333	0.00246681	Peritumor < Tumor	0.0607876	1.9116	-0.044891	1.96485	0.828926	0.283333	0	0.959981	0	0.509724	0.150442	0	#NAME?		0	0	0	0	0	0	0	0	0	0	0	0	0	0	0	0	0	0	0	0	0	0	0	0	0	0	0	0	0	0	0
k__Bacteria|p__Proteobacteria|c__Gammaproteobacteria|o__Pseudomonadales|f__Pseudomonadaceae	3.14644e-05	-0.283333	0.00246681	Peritumor < Tumor	0.0607876	1.9116	-0.044891	1.96485	0.828926	0.283333	0	0.959981	0	0.509724	0.150442	0	#NAME?		0	0	0	0	0	0	0	0	0	0	0	0	0	0	0	0	0	0	0	0	0	0	0	0	0	0	0	0	0	0	0
k__Bacteria|p__Proteobacteria|c__Gammaproteobacteria|o__Pseudomonadales|f__Pseudomonadaceae|g__Pseudomonas	3.14644e-05	-0.283333	0.00246681	Peritumor < Tumor	0.0607876	1.9116	-0.044891	1.96485	0.828926	0.283333	0	0.959981	0	0.509724	0.150442	0	#NAME?		0	0	0	0	0	0	0	0	0	0	0	0	0	0	0	0	0	0	0	0	0	0	0	0	0	0	0	0	0	0	0
k__Bacteria|p__Proteobacteria|c__Gammaproteobacteria|o__Pseudomonadales|f__Pseudomonadaceae|g__Pseudomonas|s__Pseudomonas_protegens	3.14644e-05	-0.283333	0.00246681	Peritumor < Tumor	0.0607876	1.9116	-0.044891	1.96485	0.828926	0.283333	0	0.959981	0	0.509724	0.150442	0	#NAME?		0	0	0	0	0	0	0	0	0	0	0	0	0	0	0	0	0	0	0	0	0	0	0	0	0	0	0	0	0	0	0
k__Bacteria|p__Proteobacteria|c__Gammaproteobacteria|o__Pseudomonadales|f__Pseudomonadaceae|g__Pseudomonas|s__Pseudomonas_protegens|t__SGB12187	3.14644e-05	-0.283333	0.00246681	Peritumor < Tumor	0.0607876	1.9116	-0.044891	1.96485	0.828926	0.283333	0	0.959981	0	0.509724	0.150442	0	#NAME?		0	0	0	0	0	0	0	0	0	0	0	0	0	0	0	0	0	0	0	0	0	0	0	0	0	0	0	0	0	0	0
k__Bacteria|p__Bacteroidetes|c__Bacteroidia|o__Bacteroidales|f__Prevotellaceae|g__Alloprevotella|s__Alloprevotella_sp_oral_taxon_473	0.19928	-0.103774	0.987719	Peritumor <= Tumor	0.684382	0.407564	-0.386129	0.586082	0.939449	0.283333	0.169811	0.425014	0.325038	0.378123	0.230088	0.76477	-0.386903		0	0	0	0	0.35004	2.3001	0.55135	0	0	0	0	0	0.42381	0	0	2.11533	0	0	8.66806	0	0	0	0	0	0	1.481	0	0	0	0	0
k__Bacteria|p__Bacteroidetes|c__Bacteroidia|o__Bacteroidales|f__Prevotellaceae|g__Alloprevotella|s__Alloprevotella_sp_oral_taxon_473|t__SGB1464	0.19928	-0.103774	0.987719	Peritumor <= Tumor	0.684382	0.407564	-0.386129	0.586082	0.939449	0.283333	0.169811	0.425014	0.325038	0.378123	0.230088	0.76477	-0.386903		0	0	0	0	0.35004	2.3001	0.55135	0	0	0	0	0	0.42381	0	0	2.11533	0	0	8.66806	0	0	0	0	0	0	1.481	0	0	0	0	0
k__Bacteria|p__Firmicutes|c__Negativicutes|o__Selenomonadales|f__Selenomonadaceae|g__Selenomonas|s__Selenomonas_sp_oral_taxon_126	0.049965	-0.0955975	0.987719	Tumor <= Peritumor	0.564227	-0.580008	-0.0660244	0.036374	0.903925	0.116667	0.0188679	0.0102323	0.0250575	0.0171858	0.0707965	2.44886	1.29211		0	0	0	0	0	0	0	0	0	0	0	0	0	0	0	0	0	0	0	0	0	0	0	0	0	0	0	0	0	0	0
k__Bacteria|p__Firmicutes|c__Negativicutes|o__Selenomonadales|f__Selenomonadaceae|g__Selenomonas|s__Selenomonas_sp_oral_taxon_126|t__SGB5888	0.049965	-0.0955975	0.987719	Tumor <= Peritumor	0.564227	-0.580008	-0.0660244	0.036374	0.903925	0.116667	0.0188679	0.0102323	0.0250575	0.0171858	0.0707965	2.44886	1.29211		0	0	0	0	0	0	0	0	0	0	0	0	0	0	0	0	0	0	0	0	0	0	0	0	0	0	0	0	0	0	0
k__Bacteria|p__Actinobacteria|c__Actinomycetia|o__Bifidobacteriales	0.201887	-0.0949686	0.987719	Peritumor <= Tumor	0.409414	0.82902	-0.580682	1.41123	0.894666	0.233333	0.132075	0.734304	0.319032	0.53953	0.185841	0.434469	-1.20268		0.60424	0	0	0	0	0	0.30194	0	0	0	0	0	0	0	0	0	0	0	0	11.4531	0	0	0	0	1.60031	0	0	0	0	0.0297	0
k__Bacteria|p__Actinobacteria|c__Actinomycetia|o__Bifidobacteriales|f__Bifidobacteriaceae	0.201887	-0.0949686	0.987719	Peritumor <= Tumor	0.409414	0.82902	-0.580682	1.41123	0.894666	0.233333	0.132075	0.734304	0.319032	0.53953	0.185841	0.434469	-1.20268		0.60424	0	0	0	0	0	0.30194	0	0	0	0	0	0	0	0	0	0	0	0	11.4531	0	0	0	0	1.60031	0	0	0	0	0.0297	0
k__Bacteria|p__Firmicutes|c__Bacilli|o__Lactobacillales|f__Streptococcaceae|g__Streptococcus|s__Streptococcus_constellatus	0.112526	-0.0930818	0.987719	Peritumor <= Tumor	0.38799	0.867139	-0.558129	1.42438	0.86416	0.15	0.0566038	0.702801	0.269674	0.499653	0.106195	0.383713	-1.3819		0	0	0	0	0	0	0	0	0.01201	0	0.15593	0	0	0	0	0	0	0	0	0	0	0	0	0	0	0	0	0	0	0	0
k__Bacteria|p__Firmicutes|c__Bacilli|o__Lactobacillales|f__Streptococcaceae|g__Streptococcus|s__Streptococcus_constellatus|t__SGB8026	0.112526	-0.0930818	0.987719	Peritumor <= Tumor	0.38799	0.867139	-0.558129	1.42438	0.86416	0.15	0.0566038	0.702801	0.269674	0.499653	0.106195	0.383713	-1.3819		0	0	0	0	0	0	0	0	0.01201	0	0.15593	0	0	0	0	0	0	0	0	0	0	0	0	0	0	0	0	0	0	0	0
k__Bacteria|p__Actinobacteria|c__Actinomycetia|o__Actinomycetales|f__Actinomycetaceae|g__Actinomyces	0.313067	-0.0930818	0.987719	Tumor <= Peritumor	0.759887	-0.306999	-0.833515	0.611631	0.969093	0.366667	0.301887	0.341554	0.452496	0.393588	0.336283	1.32482	0.405792		0.71672	1.62757	0.34166	0	0	0.05438	0	0	0.03787	0	18.3499	0	0	0	0.64745	0.03597	0	0	0	0	0	0.01087	0	0	0.203	0	0.06895	0	0	0	0
k__Bacteria|p__Actinobacteria|c__Actinomycetia|o__Actinomycetales	0.313067	-0.0930818	0.987719	Tumor <= Peritumor	0.760807	-0.305785	-0.833101	0.612087	0.969093	0.366667	0.301887	0.341989	0.452496	0.393819	0.336283	1.32313	0.403955		0.71672	1.62757	0.34166	0	0	0.05438	0	0	0.03787	0	18.3499	0	0	0	0.64745	0.03597	0	0	0	0	0	0.01087	0	0	0.203	0	0.06895	0	0	0	0
k__Bacteria|p__Actinobacteria|c__Actinomycetia|o__Actinomycetales|f__Actinomycetaceae	0.313067	-0.0930818	0.987719	Tumor <= Peritumor	0.760807	-0.305785	-0.833101	0.612087	0.969093	0.366667	0.301887	0.341989	0.452496	0.393819	0.336283	1.32313	0.403955		0.71672	1.62757	0.34166	0	0	0.05438	0	0	0.03787	0	18.3499	0	0	0	0.64745	0.03597	0	0	0	0	0	0.01087	0	0	0.203	0	0.06895	0	0	0	0
k__Bacteria|p__Firmicutes|c__Bacilli|o__Lactobacillales|f__Lactobacillaceae	0.308892	-0.090566	0.987719	Peritumor <= Tumor	0.777609	0.283125	-6.07571	8.10126	0.969093	0.35	0.245283	7.67143	6.65866	7.19641	0.300885	0.867981	-0.204264		44.9921	0	0	49.3231	0	0	12.3652	53.5606	0	0	0	0	0	0	0	0	0	0	0	16.009	0.25183	0	0	0	4.37073	0	0	0	0	1.1215	0
k__Bacteria|p__Spirochaetes|c__Spirochaetia|o__Spirochaetales|f__Treponemataceae|g__Treponema|s__Treponema_pectinovorum	0.0330581	-0.0833333	0.987719	Peritumor < Tumor	0.138714	1.5009	-0.00144097	0.0100903	0.828926	0.0833333	0	0.00432467	0	0.00229628	0.0442478	0	#NAME?		0	0	0	0	0	0	0	0	0	0	0	0	0	0	0	0	0	0	0	0	0	0	0	0	0	0	0	0	0	0	0
k__Bacteria|p__Spirochaetes|c__Spirochaetia|o__Spirochaetales|f__Treponemataceae|g__Treponema|s__Treponema_pectinovorum|t__SGB80245	0.0330581	-0.0833333	0.987719	Peritumor < Tumor	0.138714	1.5009	-0.00144097	0.0100903	0.828926	0.0833333	0	0.00432467	0	0.00229628	0.0442478	0	#NAME?		0	0	0	0	0	0	0	0	0	0	0	0	0	0	0	0	0	0	0	0	0	0	0	0	0	0	0	0	0	0	0
k__Bacteria|p__Actinobacteria|c__Actinomycetia|o__Actinomycetales|f__Actinomycetaceae|g__Actinomyces|s__Actinomyces_graevenitzii	0.293038	-0.0783019	0.987719	Tumor <= Peritumor	0.637588	-0.473573	-0.845366	0.521912	0.930404	0.216667	0.150943	0.186198	0.347925	0.262052	0.185841	1.86858	0.901939		0	0	0.06013	0	0	0	0	0	0	0	17.6256	0	0	0	0.14658	0	0	0	0	0	0	0.01087	0	0	0.20086	0	0.06895	0	0	0	0
k__Bacteria|p__Actinobacteria|c__Actinomycetia|o__Actinomycetales|f__Actinomycetaceae|g__Actinomyces|s__Actinomyces_graevenitzii|t__SGB17130_group	0.293038	-0.0783019	0.987719	Tumor <= Peritumor	0.637588	-0.473573	-0.845366	0.521912	0.930404	0.216667	0.150943	0.186198	0.347925	0.262052	0.185841	1.86858	0.901939		0	0	0.06013	0	0	0	0	0	0	0	17.6256	0	0	0	0.14658	0	0	0	0	0	0	0.01087	0	0	0.20086	0	0.06895	0	0	0	0
k__Bacteria|p__Firmicutes|c__Clostridia|o__Eubacteriales|f__Lachnospiraceae|g__Lachnoanaerobaculum|s__Lachnoanaerobaculum_orale	0.268571	-0.0773585	0.987719	Peritumor <= Tumor	0.386193	0.871227	-0.181517	0.464338	0.86416	0.2	0.113208	0.277763	0.136353	0.211438	0.159292	0.490895	-1.02651		1.47234	0	0	0	0	0	0	0	0	0	0	0	2.51255	0	0	0	0	0	0	0.40572	0	0	0	0	0.4533	0	0	0	0	0	0
k__Bacteria|p__Firmicutes|c__Clostridia|o__Eubacteriales|f__Lachnospiraceae|g__Lachnoanaerobaculum|s__Lachnoanaerobaculum_orale|t__SGB4482	0.268571	-0.0773585	0.987719	Peritumor <= Tumor	0.386193	0.871227	-0.181517	0.464338	0.86416	0.2	0.113208	0.277763	0.136353	0.211438	0.159292	0.490895	-1.02651		1.47234	0	0	0	0	0	0	0	0	0	0	0	2.51255	0	0	0	0	0	0	0.40572	0	0	0	0	0.4533	0	0	0	0	0	0
k__Bacteria|p__Actinobacteria|c__Coriobacteriia	0.422419	-0.0707547	0.987719	Peritumor <= Tumor	0.449843	0.758359	-0.187591	0.420195	0.894666	0.316667	0.264151	0.344218	0.227916	0.289669	0.292035	0.662128	-0.594819		0	0	0.08507	0	0	0	0	0	0.00992	0	0	0	0	0	0	1.73467	0	0	0	1.62283	0.76295	0.01815	0	0	0.77714	0.08613	0	0	0	0	0
k__Bacteria|p__Actinobacteria|c__Coriobacteriia|o__Coriobacteriales	0.430751	-0.0694969	0.987719	Peritumor <= Tumor	0.603821	0.520407	-0.211458	0.362074	0.910995	0.316667	0.264151	0.268765	0.193457	0.233444	0.292035	0.7198	-0.474333		0	0	0.08507	0	0	0	0	0	0.00992	0	0	0	0	0	0	1.62296	0	0	0	1.58398	0.13596	0.01815	0	0	0.07877	0.08613	0	0	0	0	0
k__Bacteria|p__Actinobacteria|c__Coriobacteriia|o__Coriobacteriales|f__Atopobiaceae	0.430751	-0.0694969	0.987719	Peritumor <= Tumor	0.603821	0.520407	-0.211458	0.362074	0.910995	0.316667	0.264151	0.268765	0.193457	0.233444	0.292035	0.7198	-0.474333		0	0	0.08507	0	0	0	0	0	0.00992	0	0	0	0	0	0	1.62296	0	0	0	1.58398	0.13596	0.01815	0	0	0.07877	0.08613	0	0	0	0	0
k__Bacteria|p__Firmicutes|c__Bacilli|o__Lactobacillales	0.527371	-0.0691824	0.987719	Peritumor <= Tumor	0.333125	0.972108	-4.20044	12.2893	0.828926	0.8	0.830189	19.0708	15.0264	17.1739	0.814159	0.787926	-0.343869		54.6887	5.04214	9.08235	49.3231	1.87155	9.6706	17.5714	53.5606	4.76174	12.5913	14.9946	0	12.9723	0	24.1955	0.52821	10.6342	1.28705	27.6769	24.2586	0.83847	3.60679	2.08508	0	8.63534	12.6782	2.7916	30.3431	0	2.8327	34.8406
k__Bacteria|p__Firmicutes|c__Bacilli|o__Lactobacillales|f__Streptococcaceae|g__Streptococcus|s__Streptococcus_anginosus	0.474152	-0.0666667	0.987719	Peritumor <= Tumor	0.967398	0.0409844	-1.35896	1.41622	0.990131	0.366667	0.320755	0.910534	0.881905	0.897106	0.345133	0.968557	-0.0460907		7.01286	0	0.07507	0	0	0.10189	0.44017	0	0.03379	0	0.60651	0	0	0	0.35004	0	0	0	0	0.29229	0.58664	0	0	0	0.97133	0	0.16128	30.3431	0	0.12958	0
k__Bacteria|p__Firmicutes|c__Bacilli|o__Lactobacillales|f__Streptococcaceae|g__Streptococcus|s__Streptococcus_anginosus|t__SGB8028_group	0.474152	-0.0666667	0.987719	Peritumor <= Tumor	0.967398	0.0409844	-1.35896	1.41622	0.990131	0.366667	0.320755	0.910534	0.881905	0.897106	0.345133	0.968557	-0.0460907		7.01286	0	0.07507	0	0	0.10189	0.44017	0	0.03379	0	0.60651	0	0	0	0.35004	0	0	0	0	0.29229	0.58664	0	0	0	0.97133	0	0.16128	30.3431	0	0.12958	0
k__Bacteria|p__Firmicutes|c__Clostridia|o__Eubacteriales|f__Lachnospiraceae|g__Lachnoanaerobaculum	0.356052	-0.0660377	0.987719	Peritumor <= Tumor	0.33354	0.9728	-0.16546	0.482062	0.828926	0.2	0.132075	0.294974	0.136673	0.220727	0.168142	0.46334	-1.10986		1.47234	0	0	0	0	0.01699	0	0	0	0	0	0	2.51255	0	0	0	0	0	0	0.40572	0	0	0	0	0.4533	0	0	0	0	0	0
k__Bacteria|p__Actinobacteria	0.539	-0.0657233	0.987719	Peritumor <= Tumor	0.622177	0.49415	-0.990108	1.64798	0.922533	0.65	0.603774	1.78045	1.45152	1.62617	0.628319	0.815252	-0.294682		1.45055	1.62757	0.99659	1.49528	0	0.64432	0.30194	0	2.54723	0	20.1116	0	1.46931	0	3.14962	1.77065	0.22408	0.17865	1.71463	13.444	0.76295	0.21135	0.06955	0	2.68996	2.47409	0.06895	0	0	0.0297	0
k__Bacteria|p__Firmicutes|c__Clostridia|o__Eubacteriales|f__Eubacteriales_Family_XIII_Incertae_Sedis	0.485958	-0.0654088	0.987719	Tumor <= Peritumor	0.762494	-0.30332	-0.206066	0.151614	0.969093	0.383333	0.320755	0.135864	0.16309	0.148634	0.353982	1.20039	0.263503		0.00566	0.42064	0.12215	0	0.14418	0.05525	0	0	0	0	1.2116	0	0	0	0.61695	0.07433	0	0	0	0	0.52552	0	0.01634	0	0.63225	0	0	0	0	0	0
k__Bacteria|p__Firmicutes|c__Clostridia|o__Eubacteriales|f__Eubacteriales_Family_XIII_Incertae_Sedis|g__Mogibacterium|s__Mogibacterium_diversum	0.414644	-0.0650943	0.987719	Peritumor <= Tumor	0.603581	0.52075	-0.0467654	0.0801057	0.910995	0.25	0.188679	0.06539	0.0487198	0.0575712	0.221239	0.745065	-0.424561		0.00566	0	0.00739	0	0	0.0353	0	0	0	0	0.8595	0	0	0	0	0	0	0	0	0	0.52552	0	0	0	0.58948	0	0	0	0	0	0
k__Bacteria|p__Firmicutes|c__Clostridia|o__Eubacteriales|f__Eubacteriales_Family_XIII_Incertae_Sedis|g__Mogibacterium|s__Mogibacterium_diversum|t__SGB3922_group	0.414644	-0.0650943	0.987719	Peritumor <= Tumor	0.603581	0.52075	-0.0467654	0.0801057	0.910995	0.25	0.188679	0.06539	0.0487198	0.0575712	0.221239	0.745065	-0.424561		0.00566	0	0.00739	0	0	0.0353	0	0	0	0	0.8595	0	0	0	0	0	0	0	0	0	0.52552	0	0	0	0.58948	0	0	0	0	0	0
k__Bacteria|p__Firmicutes|c__Erysipelotrichia|o__Erysipelotrichales|f__Erysipelotrichaceae	0.387078	-0.0644654	0.987719	Peritumor <= Tumor	0.918936	0.10203	-0.135483	0.150174	0.975317	0.216667	0.150943	0.119741	0.112395	0.116296	0.185841	0.938654	-0.0913353		2.54394	0	0	0	0	0.00692	0	0	0	0	0	0	0	0	0	0.67278	0	0	0	1.37618	0	0	0	0	0.15674	0	0	0	0	0	0
k__Bacteria|p__Firmicutes|c__Erysipelotrichia	0.387078	-0.0644654	0.987719	Peritumor <= Tumor	0.962127	0.0476044	-0.170531	0.178916	0.988607	0.216667	0.150943	0.148047	0.143855	0.146081	0.185841	0.971683	-0.0414425		2.54394	0	0	0	0	0.00692	0	0	0	0	0	0	0	0	0	2.34013	0	0	0	1.37618	0	0	0	0	0.15674	0	0	0	0	0	0
k__Bacteria|p__Firmicutes|c__Erysipelotrichia|o__Erysipelotrichales	0.387078	-0.0644654	0.987719	Peritumor <= Tumor	0.962127	0.0476044	-0.170531	0.178916	0.988607	0.216667	0.150943	0.148047	0.143855	0.146081	0.185841	0.971683	-0.0414425		2.54394	0	0	0	0	0.00692	0	0	0	0	0	0	0	0	0	2.34013	0	0	0	1.37618	0	0	0	0	0.15674	0	0	0	0	0	0
k__Bacteria|p__Firmicutes|c__Bacilli|o__Lactobacillales|f__Lactobacillaceae|g__Lactobacillus	0.434852	-0.0641509	0.987719	Peritumor <= Tumor	0.604986	0.518727	-4.00219	6.84046	0.910995	0.266667	0.207547	5.41354	3.9944	4.74792	0.238938	0.737855	-0.438592		40.8595	0	0	0	0	0	1.45484	20.0188	0	0	0	0	0	0	0	0	0	0	0	10.4829	0	0	0	0	3.02965	0	0	0	0	1.03818	0
k__Bacteria|p__Actinobacteria|c__Actinomycetia|o__Bifidobacteriales|f__Bifidobacteriaceae|g__Alloscardovia	0.207109	-0.0616352	0.987719	Peritumor <= Tumor	0.443377	0.770044	-0.0132007	0.0298949	0.894666	0.1	0.0377358	0.0140447	0.00569755	0.0101296	0.0707965	0.405673	-1.30161		0.04775	0	0	0	0	0	0.25422	0	0	0	0	0	0	0	0	0	0	0	0	0	0	0	0	0	0	0	0	0	0	0	0
k__Bacteria|p__Actinobacteria|c__Actinomycetia|o__Bifidobacteriales|f__Bifidobacteriaceae|g__Alloscardovia|s__Alloscardovia_omnicolens	0.207109	-0.0616352	0.987719	Peritumor <= Tumor	0.443377	0.770044	-0.0132007	0.0298949	0.894666	0.1	0.0377358	0.0140447	0.00569755	0.0101296	0.0707965	0.405673	-1.30161		0.04775	0	0	0	0	0	0.25422	0	0	0	0	0	0	0	0	0	0	0	0	0	0	0	0	0	0	0	0	0	0	0	0
k__Bacteria|p__Actinobacteria|c__Actinomycetia|o__Bifidobacteriales|f__Bifidobacteriaceae|g__Alloscardovia|s__Alloscardovia_omnicolens|t__SGB17300	0.207109	-0.0616352	0.987719	Peritumor <= Tumor	0.443377	0.770044	-0.0132007	0.0298949	0.894666	0.1	0.0377358	0.0140447	0.00569755	0.0101296	0.0707965	0.405673	-1.30161		0.04775	0	0	0	0	0	0.25422	0	0	0	0	0	0	0	0	0	0	0	0	0	0	0	0	0	0	0	0	0	0	0	0
k__Bacteria|p__Firmicutes|c__Bacilli|o__Lactobacillales|f__Lactobacillaceae|g__Limosilactobacillus|s__Limosilactobacillus_mucosae	0.264718	-0.0603774	0.987719	Peritumor <= Tumor	0.439639	0.776289	-0.0193729	0.0442159	0.894666	0.116667	0.0566038	0.023126	0.0107045	0.0173	0.0884956	0.462879	-1.11129		0	0	0	0	0	0	0.30745	0	0	0	0	0	0	0	0	0	0	0	0	0	0	0	0	0	0.00201	0	0	0	0	0	0
k__Bacteria|p__Firmicutes|c__Bacilli|o__Lactobacillales|f__Lactobacillaceae|g__Limosilactobacillus|s__Limosilactobacillus_mucosae|t__SGB7088_group	0.264718	-0.0603774	0.987719	Peritumor <= Tumor	0.439639	0.776289	-0.0193729	0.0442159	0.894666	0.116667	0.0566038	0.023126	0.0107045	0.0173	0.0884956	0.462879	-1.11129		0	0	0	0	0	0	0.30745	0	0	0	0	0	0	0	0	0	0	0	0	0	0	0	0	0	0.00201	0	0	0	0	0	0
k__Bacteria|p__Actinobacteria|c__Coriobacteriia|o__Eggerthellales	0.37487	-0.0591195	0.987719	Peritumor <= Tumor	0.260629	1.13173	-0.0309268	0.112913	0.828926	0.166667	0.113208	0.0754523	0.0344592	0.0562255	0.141593	0.456702	-1.13067		0	0	0	0	0	0	0	0	0	0	0	0	0	0	0	0.11172	0	0	0	0.03885	0.62699	0	0	0	0.69836	0	0	0	0	0	0
k__Bacteria|p__Actinobacteria|c__Coriobacteriia|o__Eggerthellales|f__Eggerthellaceae	0.37487	-0.0591195	0.987719	Peritumor <= Tumor	0.260629	1.13173	-0.0309268	0.112913	0.828926	0.166667	0.113208	0.0754523	0.0344592	0.0562255	0.141593	0.456702	-1.13067		0	0	0	0	0	0	0	0	0	0	0	0	0	0	0	0.11172	0	0	0	0.03885	0.62699	0	0	0	0.69836	0	0	0	0	0	0
k__Bacteria|p__Firmicutes|c__Bacilli|o__Lactobacillales|f__Lactobacillaceae|g__Limosilactobacillus	0.461396	-0.058805	0.987719	Peritumor <= Tumor	0.865113	0.170264	-2.25994	2.68481	0.973186	0.25	0.188679	1.79342	1.58098	1.69378	0.221239	0.881549	-0.181888		2.98272	0	0	27.219	0	0	0.66327	33.3419	0	0	0	0	0	0	0	0	0	0	0	0	0	0	0	0	1.23539	0	0	0	0	0.08332	0
k__Bacteria|p__Bacteroidetes|c__Bacteroidia|o__Bacteroidales|f__Bacteroidaceae	0.319638	-0.0584906	0.987719	Peritumor <= Tumor	0.564786	0.577479	-0.0854184	0.155681	0.903925	0.133333	0.0754717	0.101335	0.0662038	0.0848574	0.106195	0.653317	-0.614145		0	0	0	0	0	0	0	0	0	0	0	0	0	0	0	2.02174	0	0	0	0.7331	0	0	0	0	0.45215	0	0	0	0	0	0
k__Bacteria|p__Bacteroidetes|c__Bacteroidia|o__Bacteroidales|f__Bacteroidaceae|g__Bacteroides	0.319638	-0.0584906	0.987719	Peritumor <= Tumor	0.564786	0.577479	-0.0854184	0.155681	0.903925	0.133333	0.0754717	0.101335	0.0662038	0.0848574	0.106195	0.653317	-0.614145		0	0	0	0	0	0	0	0	0	0	0	0	0	0	0	2.02174	0	0	0	0.7331	0	0	0	0	0.45215	0	0	0	0	0	0
k__Bacteria|p__Bacteroidetes|c__Bacteroidia|o__Bacteroidales|f__Bacteroidaceae|g__Bacteroides|s__Bacteroides_heparinolyticus	0.319638	-0.0584906	0.987719	Peritumor <= Tumor	0.57176	0.567147	-0.0858267	0.154655	0.905575	0.133333	0.0754717	0.100618	0.0662038	0.0844768	0.106195	0.657971	-0.603903		0	0	0	0	0	0	0	0	0	0	0	0	0	0	0	2.02174	0	0	0	0.7331	0	0	0	0	0.45215	0	0	0	0	0	0
k__Bacteria|p__Bacteroidetes|c__Bacteroidia|o__Bacteroidales|f__Bacteroidaceae|g__Bacteroides|s__Bacteroides_heparinolyticus|t__SGB21589	0.319638	-0.0584906	0.987719	Peritumor <= Tumor	0.57176	0.567147	-0.0858267	0.154655	0.905575	0.133333	0.0754717	0.100618	0.0662038	0.0844768	0.106195	0.657971	-0.603903		0	0	0	0	0	0	0	0	0	0	0	0	0	0	0	2.02174	0	0	0	0.7331	0	0	0	0	0.45215	0	0	0	0	0	0
k__Bacteria|p__Actinobacteria|c__Coriobacteriia|o__Coriobacteriales|f__Atopobiaceae|g__Lancefieldella|s__Lancefieldella_rimae	0.324898	-0.0578616	0.987719	Peritumor <= Tumor	0.566106	0.575549	-0.0626452	0.113918	0.903925	0.133333	0.0754717	0.0627307	0.0370942	0.0507065	0.106195	0.591324	-0.757979		0	0	0	0	0	0	0	0	0	0	0	0	0	0	0	0	0	0	0	1.45984	0	0	0	0	0.0079	0	0	0	0	0	0
k__Bacteria|p__Actinobacteria|c__Coriobacteriia|o__Coriobacteriales|f__Atopobiaceae|g__Lancefieldella|s__Lancefieldella_rimae|t__SGB985	0.324898	-0.0578616	0.987719	Peritumor <= Tumor	0.566106	0.575549	-0.0626452	0.113918	0.903925	0.133333	0.0754717	0.0627307	0.0370942	0.0507065	0.106195	0.591324	-0.757979		0	0	0	0	0	0	0	0	0	0	0	0	0	0	0	0	0	0	0	1.45984	0	0	0	0	0.0079	0	0	0	0	0	0
k__Bacteria|p__Firmicutes|c__Bacilli	0.597409	-0.0578616	0.987719	Peritumor <= Tumor	0.377945	0.88525	-4.60604	12.0438	0.862921	0.8	0.830189	19.6379	15.919	17.8936	0.814159	0.810627	-0.30289		55.4562	5.32343	10.386	49.3231	2.13443	11.1822	30.2469	53.5606	5.21812	12.9001	18.5106	0	16.5353	0	26.3036	0.63611	10.7768	1.28705	28.5857	28.5165	1.34146	3.67565	3.66034	0	9.81877	15.8396	3.06456	30.3431	0	2.8327	34.8406
k__Bacteria|p__Actinobacteria|c__Actinomycetia|o__Bifidobacteriales|f__Bifidobacteriaceae|g__Bifidobacterium	0.400945	-0.0559748	0.987719	Peritumor <= Tumor	0.395981	0.853153	-0.566976	1.41918	0.874504	0.166667	0.113208	0.702615	0.276513	0.502762	0.141593	0.393548	-1.34539		0.55649	0	0	0	0	0	0.04773	0	0	0	0	0	0	0	0	0	0	0	0	11.4531	0	0	0	0	1.60031	0	0	0	0	0.0297	0
k__Bacteria|p__Actinobacteria|c__Actinomycetia|o__Bifidobacteriales|f__Bifidobacteriaceae|g__Bifidobacterium|s__Bifidobacterium_dentium	0.400945	-0.0559748	0.987719	Peritumor <= Tumor	0.395981	0.853153	-0.566976	1.41918	0.874504	0.166667	0.113208	0.702615	0.276513	0.502762	0.141593	0.393548	-1.34539		0.55649	0	0	0	0	0	0.04773	0	0	0	0	0	0	0	0	0	0	0	0	11.4531	0	0	0	0	1.60031	0	0	0	0	0.0297	0
k__Bacteria|p__Actinobacteria|c__Actinomycetia|o__Bifidobacteriales|f__Bifidobacteriaceae|g__Bifidobacterium|s__Bifidobacterium_dentium|t__SGB17234	0.400945	-0.0559748	0.987719	Peritumor <= Tumor	0.395981	0.853153	-0.566976	1.41918	0.874504	0.166667	0.113208	0.702615	0.276513	0.502762	0.141593	0.393548	-1.34539		0.55649	0	0	0	0	0	0.04773	0	0	0	0	0	0	0	0	0	0	0	0	11.4531	0	0	0	0	1.60031	0	0	0	0	0.0297	0
k__Bacteria|p__Actinobacteria|c__Actinomycetia|o__Actinomycetales|f__Actinomycetaceae|g__Actinomyces|s__Actinomyces_sp_ICM47	0.429378	-0.0553459	0.987719	Peritumor <= Tumor	0.739287	0.333695	-0.066742	0.0937454	0.966002	0.183333	0.132075	0.0597685	0.0462668	0.0534358	0.159292	0.7741	-0.369408		0	1.62757	0.22775	0	0	0.05438	0	0	0	0	0	0	0	0	0.34965	0	0	0	0	0	0	0	0	0	0.00214	0	0	0	0	0	0
k__Bacteria|p__Actinobacteria|c__Actinomycetia|o__Actinomycetales|f__Actinomycetaceae|g__Actinomyces|s__Actinomyces_sp_ICM47|t__SGB17167_group	0.429378	-0.0553459	0.987719	Peritumor <= Tumor	0.739287	0.333695	-0.066742	0.0937454	0.966002	0.183333	0.132075	0.0597685	0.0462668	0.0534358	0.159292	0.7741	-0.369408		0	1.62757	0.22775	0	0	0.05438	0	0	0	0	0	0	0	0	0.34965	0	0	0	0	0	0	0	0	0	0.00214	0	0	0	0	0	0
k__Bacteria|p__Proteobacteria	0.632899	-0.0525157	0.987719	Peritumor <= Tumor	0.710492	0.372158	-11.0486	16.1577	0.95449	0.966667	0.924528	51.8423	49.2878	50.6442	0.946903	0.950725	-0.0728999		18.0398	87.418	79.1927	8.53959	96.5042	73.644	37.2994	45.7162	90.0797	84.2983	24.9337	63.947	50.2214	98.4164	57.7737	13.8392	84.6397	97.0259	25.3499	8.35696	7.48075	92.3479	56.3689	17.7667	18.6189	62.8663	88.4789	0	39.7785	94.4245	6.35455
k__Bacteria|p__Firmicutes|c__Clostridia|o__Eubacteriales|f__Lachnospiraceae|g__Oribacterium|s__Oribacterium_sp_oral_taxon_102	0.37475	-0.0522013	0.987719	Tumor <= Peritumor	0.784822	-0.27377	-0.103453	0.0783623	0.969093	0.133333	0.0754717	0.0459348	0.0584802	0.0518189	0.106195	1.27311	0.348359		0	0	0	0	0	0	0	0	0	0	0	0	0	0	0	1.75121	0	0	0	0	0	0	0	0	0	0	0	0	0	0	0
k__Bacteria|p__Firmicutes|c__Clostridia|o__Eubacteriales|f__Lachnospiraceae|g__Oribacterium|s__Oribacterium_sp_oral_taxon_102|t__SGB71397	0.37475	-0.0522013	0.987719	Tumor <= Peritumor	0.784822	-0.27377	-0.103453	0.0783623	0.969093	0.133333	0.0754717	0.0459348	0.0584802	0.0518189	0.106195	1.27311	0.348359		0	0	0	0	0	0	0	0	0	0	0	0	0	0	0	1.75121	0	0	0	0	0	0	0	0	0	0	0	0	0	0	0
k__Bacteria|p__Firmicutes|c__Bacilli|o__Lactobacillales|f__Lactobacillaceae|g__Lactobacillus|s__Lactobacillus_gasseri|t__SGB7038	0.472754	-0.0503145	0.987719	Peritumor <= Tumor	0.316508	1.00777	-0.350328	1.06987	0.828926	0.183333	0.132075	0.707969	0.348198	0.539227	0.159292	0.491827	-1.02378		3.78371	0	0	0	0	0	0	0.04117	0	0	0	0	0	0	0	0	0	0	0	5.11427	0	0	0	0	1.79985	0	0	0	0	1.03818	0
k__Bacteria|p__Firmicutes|c__Negativicutes|o__Veillonellales|f__Veillonellaceae|g__Veillonella|s__Veillonella_tobetsuensis	0.508138	-0.0503145	0.987719	Peritumor <= Tumor	0.751697	0.317208	-0.245741	0.339379	0.969093	0.216667	0.169811	0.24182	0.195001	0.219861	0.19469	0.806388	-0.310454		0	0	0	0	0	0.53129	0	0	0	0	2.24732	5.2826	0.01935	0	0.29245	0	0.21572	0	1.14696	0	0	0	0	0	0.03091	0	0.56844	0	0	0	0
k__Bacteria|p__Firmicutes|c__Negativicutes|o__Veillonellales|f__Veillonellaceae|g__Veillonella|s__Veillonella_tobetsuensis|t__SGB6935	0.508138	-0.0503145	0.987719	Peritumor <= Tumor	0.751697	0.317208	-0.245741	0.339379	0.969093	0.216667	0.169811	0.24182	0.195001	0.219861	0.19469	0.806388	-0.310454		0	0	0	0	0	0.53129	0	0	0	0	2.24732	5.2826	0.01935	0	0.29245	0	0.21572	0	1.14696	0	0	0	0	0	0.03091	0	0.56844	0	0	0	0
k__Bacteria|p__Bacteroidetes|c__Bacteroidia|o__Bacteroidales|f__Prevotellaceae|g__Prevotella|s__Prevotella_enoeca	0.102657	-0.05	0.987719	Peritumor <= Tumor	0.137664	1.50498	-0.00135534	0.00958001	0.828926	0.05	0	0.00411233	0	0.00218354	0.0265487	0	#NAME?		0	0	0	0	0	0	0	0	0	0	0	0	0	0	0	0	0	0	0	0	0	0	0	0	0	0	0	0	0	0	0
k__Bacteria|p__Bacteroidetes|c__Bacteroidia|o__Bacteroidales|f__Prevotellaceae|g__Prevotella|s__Prevotella_enoeca|t__SGB1527	0.102657	-0.05	0.987719	Peritumor <= Tumor	0.137664	1.50498	-0.00135534	0.00958001	0.828926	0.05	0	0.00411233	0	0.00218354	0.0265487	0	#NAME?		0	0	0	0	0	0	0	0	0	0	0	0	0	0	0	0	0	0	0	0	0	0	0	0	0	0	0	0	0	0	0
k__Bacteria|p__Firmicutes|c__Negativicutes|o__Selenomonadales|f__Selenomonadaceae|g__Mitsuokella	0.102657	-0.05	0.987719	Peritumor <= Tumor	0.2043	1.2836	-0.000692745	0.00317175	0.828926	0.05	0	0.0012395	0	0.000658142	0.0265487	0	#NAME?		0	0	0	0	0	0	0	0	0	0	0	0	0	0	0	0	0	0	0	0	0	0	0	0	0	0	0	0	0	0	0
k__Bacteria|p__Firmicutes|c__Negativicutes|o__Selenomonadales|f__Selenomonadaceae|g__Mitsuokella|s__Mitsuokella_sp_oral_taxon_131	0.102657	-0.05	0.987719	Peritumor <= Tumor	0.2043	1.2836	-0.000692745	0.00317175	0.828926	0.05	0	0.0012395	0	0.000658142	0.0265487	0	#NAME?		0	0	0	0	0	0	0	0	0	0	0	0	0	0	0	0	0	0	0	0	0	0	0	0	0	0	0	0	0	0	0
k__Bacteria|p__Firmicutes|c__Negativicutes|o__Selenomonadales|f__Selenomonadaceae|g__Mitsuokella|s__Mitsuokella_sp_oral_taxon_131|t__SGB5901	0.102657	-0.05	0.987719	Peritumor <= Tumor	0.2043	1.2836	-0.000692745	0.00317175	0.828926	0.05	0	0.0012395	0	0.000658142	0.0265487	0	#NAME?		0	0	0	0	0	0	0	0	0	0	0	0	0	0	0	0	0	0	0	0	0	0	0	0	0	0	0	0	0	0	0
k__Bacteria|p__Bacteroidetes|c__Bacteroidia|o__Bacteroidales|f__Prevotellaceae|g__Prevotella|s__Prevotella_buccae	0.102657	-0.05	0.987719	Peritumor <= Tumor	0.22676	1.22149	-0.0037858	0.0156505	0.828926	0.05	0	0.00593233	0	0.00314991	0.0265487	0	#NAME?		0	0	0	0	0	0	0	0	0	0	0	0	0	0	0	0	0	0	0	0	0	0	0	0	0	0	0	0	0	0	0
k__Bacteria|p__Bacteroidetes|c__Bacteroidia|o__Bacteroidales|f__Prevotellaceae|g__Prevotella|s__Prevotella_buccae|t__SGB1531	0.102657	-0.05	0.987719	Peritumor <= Tumor	0.22676	1.22149	-0.0037858	0.0156505	0.828926	0.05	0	0.00593233	0	0.00314991	0.0265487	0	#NAME?		0	0	0	0	0	0	0	0	0	0	0	0	0	0	0	0	0	0	0	0	0	0	0	0	0	0	0	0	0	0	0
k__Bacteria|p__Firmicutes|c__Erysipelotrichia|o__Erysipelotrichales|f__Erysipelotrichaceae|g__Solobacterium	0.508224	-0.0484277	0.987719	Peritumor <= Tumor	0.957344	0.0536208	-0.138989	0.146711	0.988048	0.2	0.150943	0.116256	0.112395	0.114446	0.176991	0.966789	-0.0487275		2.54394	0	0	0	0	0.00692	0	0	0	0	0	0	0	0	0	0.67278	0	0	0	1.37618	0	0	0	0	0.15674	0	0	0	0	0	0
k__Bacteria|p__Firmicutes|c__Erysipelotrichia|o__Erysipelotrichales|f__Erysipelotrichaceae|g__Solobacterium|s__Solobacterium_moorei	0.508224	-0.0484277	0.987719	Peritumor <= Tumor	0.957344	0.0536208	-0.138989	0.146711	0.988048	0.2	0.150943	0.116256	0.112395	0.114446	0.176991	0.966789	-0.0487275		2.54394	0	0	0	0	0.00692	0	0	0	0	0	0	0	0	0	0.67278	0	0	0	1.37618	0	0	0	0	0.15674	0	0	0	0	0	0
k__Bacteria|p__Firmicutes|c__Erysipelotrichia|o__Erysipelotrichales|f__Erysipelotrichaceae|g__Solobacterium|s__Solobacterium_moorei|t__SGB6826	0.508224	-0.0484277	0.987719	Peritumor <= Tumor	0.957344	0.0536208	-0.138989	0.146711	0.988048	0.2	0.150943	0.116256	0.112395	0.114446	0.176991	0.966789	-0.0487275		2.54394	0	0	0	0	0.00692	0	0	0	0	0	0	0	0	0	0.67278	0	0	0	1.37618	0	0	0	0	0.15674	0	0	0	0	0	0
k__Bacteria|p__Firmicutes|c__Negativicutes|o__Veillonellales|f__Veillonellaceae|g__Veillonella|s__Veillonella_sp_3627	0.222813	-0.0477987	0.987719	Peritumor <= Tumor	0.275771	1.09966	-0.00556725	0.0191767	0.828926	0.0666667	0.0188679	0.00768417	0.000879434	0.00449257	0.0442478	0.114448	-3.12724		0	0	0	0	0	0.04661	0	0	0	0	0	0	0	0	0	0	0	0	0	0	0	0	0	0	0	0	0	0	0	0	0
k__Bacteria|p__Firmicutes|c__Negativicutes|o__Veillonellales|f__Veillonellaceae|g__Veillonella|s__Veillonella_sp_3627|t__SGB6934	0.222813	-0.0477987	0.987719	Peritumor <= Tumor	0.275771	1.09966	-0.00556725	0.0191767	0.828926	0.0666667	0.0188679	0.00768417	0.000879434	0.00449257	0.0442478	0.114448	-3.12724		0	0	0	0	0	0.04661	0	0	0	0	0	0	0	0	0	0	0	0	0	0	0	0	0	0	0	0	0	0	0	0	0
k__Bacteria|p__Spirochaetes|c__Spirochaetia|o__Spirochaetales|f__Treponemataceae|g__Treponema|s__Treponema_maltophilum	0.222813	-0.0477987	0.987719	Peritumor <= Tumor	0.286662	1.07498	-0.00722774	0.0240256	0.828926	0.0666667	0.0188679	0.00922667	0.000827736	0.00528735	0.0442478	0.0897113	-3.47857		0	0	0	0	0	0	0	0	0	0	0	0	0	0	0	0.04387	0	0	0	0	0	0	0	0	0	0	0	0	0	0	0
k__Bacteria|p__Spirochaetes|c__Spirochaetia|o__Spirochaetales|f__Treponemataceae|g__Treponema|s__Treponema_maltophilum|t__SGB3589	0.222813	-0.0477987	0.987719	Peritumor <= Tumor	0.286662	1.07498	-0.00722774	0.0240256	0.828926	0.0666667	0.0188679	0.00922667	0.000827736	0.00528735	0.0442478	0.0897113	-3.47857		0	0	0	0	0	0	0	0	0	0	0	0	0	0	0	0.04387	0	0	0	0	0	0	0	0	0	0	0	0	0	0	0
k__Bacteria|p__Firmicutes|c__Clostridia|o__Eubacteriales|f__Lachnospiraceae|g__Oribacterium	0.495315	-0.0477987	0.987719	Tumor <= Peritumor	0.797945	-0.256696	-0.107739	0.0830559	0.969093	0.183333	0.132075	0.060272	0.0726138	0.0660606	0.159292	1.20477	0.268755		0	0	0.01086	0	0	0	0	0	0	0	0	0	0.73501	0	0	1.75121	0	0	0	0	0	0	0	0	0	0	0	0	0	0	0
k__Bacteria|p__Bacteroidetes|c__Bacteroidia|o__Bacteroidales|f__Prevotellaceae|g__Prevotella|s__Prevotella_aurantiaca	0.229001	-0.0471698	0.987719	Peritumor <= Tumor	0.805353	0.247016	-0.0547026	0.0702824	0.969093	0.0666667	0.0188679	0.0299923	0.0222025	0.0263387	0.0442478	0.740271	-0.433875		0	0	0	0	0	1.17673	0	0	0	0	0	0	0	0	0	0	0	0	0	0	0	0	0	0	0	0	0	0	0	0	0
k__Bacteria|p__Bacteroidetes|c__Bacteroidia|o__Bacteroidales|f__Prevotellaceae|g__Prevotella|s__Prevotella_aurantiaca|t__SGB1563	0.229001	-0.0471698	0.987719	Peritumor <= Tumor	0.805353	0.247016	-0.0547026	0.0702824	0.969093	0.0666667	0.0188679	0.0299923	0.0222025	0.0263387	0.0442478	0.740271	-0.433875		0	0	0	0	0	1.17673	0	0	0	0	0	0	0	0	0	0	0	0	0	0	0	0	0	0	0	0	0	0	0	0	0
k__Bacteria|p__Actinobacteria|c__Coriobacteriia|o__Coriobacteriales|f__Atopobiaceae|g__Atopobium	0.229001	-0.0471698	0.987719	Peritumor <= Tumor	0.834633	0.209255	-0.0423224	0.0523161	0.969093	0.0666667	0.0188679	0.0216952	0.0166983	0.0193515	0.0442478	0.769678	-0.377672		0	0	0	0	0	0	0	0	0	0	0	0	0	0	0	0.88501	0	0	0	0	0	0	0	0	0	0	0	0	0	0	0
k__Bacteria|p__Actinobacteria|c__Coriobacteriia|o__Coriobacteriales|f__Atopobiaceae|g__Atopobium|s__Atopobium_sp_oral_taxon_810	0.229001	-0.0471698	0.987719	Peritumor <= Tumor	0.834633	0.209255	-0.0423224	0.0523161	0.969093	0.0666667	0.0188679	0.0216952	0.0166983	0.0193515	0.0442478	0.769678	-0.377672		0	0	0	0	0	0	0	0	0	0	0	0	0	0	0	0.88501	0	0	0	0	0	0	0	0	0	0	0	0	0	0	0
k__Bacteria|p__Actinobacteria|c__Coriobacteriia|o__Coriobacteriales|f__Atopobiaceae|g__Atopobium|s__Atopobium_sp_oral_taxon_810|t__SGB961	0.229001	-0.0471698	0.987719	Peritumor <= Tumor	0.834633	0.209255	-0.0423224	0.0523161	0.969093	0.0666667	0.0188679	0.0216952	0.0166983	0.0193515	0.0442478	0.769678	-0.377672		0	0	0	0	0	0	0	0	0	0	0	0	0	0	0	0.88501	0	0	0	0	0	0	0	0	0	0	0	0	0	0	0
k__Bacteria|p__Firmicutes|c__Bacilli|o__Lactobacillales|f__Streptococcaceae|g__Streptococcus|s__Streptococcus_rubneri	0.361264	-0.0471698	0.987719	Peritumor <= Tumor	0.125869	1.55159	-0.0196023	0.155525	0.828926	0.1	0.0566038	0.0752817	0.00732019	0.0434059	0.079646	0.0972373	-3.36235		0	0	0	0	0	0	0	0	0	0	0	0	0.35165	0	0.0194	0	0	0	0	0	0	0	0	0	0	0	0.01692	0	0	0	0
k__Bacteria|p__Firmicutes|c__Bacilli|o__Lactobacillales|f__Streptococcaceae|g__Streptococcus|s__Streptococcus_rubneri|t__SGB8056	0.361264	-0.0471698	0.987719	Peritumor <= Tumor	0.125869	1.55159	-0.0196023	0.155525	0.828926	0.1	0.0566038	0.0752817	0.00732019	0.0434059	0.079646	0.0972373	-3.36235		0	0	0	0	0	0	0	0	0	0	0	0	0.35165	0	0.0194	0	0	0	0	0	0	0	0	0	0	0	0.01692	0	0	0	0
k__Bacteria|p__Bacteroidetes|c__Bacteroidia|o__Bacteroidales|f__Prevotellaceae|g__Prevotella|s__Prevotella_baroniae	0.479527	-0.0471698	0.987719	Peritumor <= Tumor	0.502788	0.673103	-0.303597	0.614062	0.894666	0.166667	0.113208	0.33919	0.183958	0.266382	0.141593	0.542344	-0.882721		0	0	0	0	0	0	0	0	0	0	0	0	0	0	0	1.81073	0	0	0	0	0	0	0	0	0	0	0	0	0	0	0
k__Bacteria|p__Bacteroidetes|c__Bacteroidia|o__Bacteroidales|f__Prevotellaceae|g__Prevotella|s__Prevotella_baroniae|t__SGB1533	0.479527	-0.0471698	0.987719	Peritumor <= Tumor	0.502788	0.673103	-0.303597	0.614062	0.894666	0.166667	0.113208	0.33919	0.183958	0.266382	0.141593	0.542344	-0.882721		0	0	0	0	0	0	0	0	0	0	0	0	0	0	0	1.81073	0	0	0	0	0	0	0	0	0	0	0	0	0	0	0
k__Bacteria|p__Bacteroidetes|c__Bacteroidia|o__Bacteroidales|f__Prevotellaceae|g__Hallella	0.235311	-0.0465409	0.987719	Tumor <= Peritumor	0.864039	-0.171672	-0.607956	0.511112	0.973186	0.0666667	0.0188679	0.17471	0.223132	0.197421	0.0442478	1.27716	0.352934		0	0	0	0	0	0	0	0	0	0	0	0	0	0	0	0	0	0	0	0	0	0	0	0	0	0	0	0	0	0	0
k__Bacteria|p__Bacteroidetes|c__Bacteroidia|o__Bacteroidales|f__Prevotellaceae|g__Hallella|s__Hallella_seregens	0.235311	-0.0465409	0.987719	Tumor <= Peritumor	0.864039	-0.171672	-0.607956	0.511112	0.973186	0.0666667	0.0188679	0.17471	0.223132	0.197421	0.0442478	1.27716	0.352934		0	0	0	0	0	0	0	0	0	0	0	0	0	0	0	0	0	0	0	0	0	0	0	0	0	0	0	0	0	0	0
k__Bacteria|p__Bacteroidetes|c__Bacteroidia|o__Bacteroidales|f__Prevotellaceae|g__Hallella|s__Hallella_seregens|t__SGB1532	0.235311	-0.0465409	0.987719	Tumor <= Peritumor	0.864039	-0.171672	-0.607956	0.511112	0.973186	0.0666667	0.0188679	0.17471	0.223132	0.197421	0.0442478	1.27716	0.352934		0	0	0	0	0	0	0	0	0	0	0	0	0	0	0	0	0	0	0	0	0	0	0	0	0	0	0	0	0	0	0
k__Bacteria|p__Firmicutes|c__Bacilli|o__Lactobacillales|f__Lactobacillaceae|g__Lactobacillus|s__Lactobacillus_gasseri	0.546194	-0.0459119	0.987719	Peritumor <= Tumor	0.310701	1.01985	-0.535671	1.66382	0.828926	0.216667	0.169811	1.12503	0.560949	0.860458	0.19469	0.49861	-1.00402		4.28763	0	0	0	0	0	0	0.04117	0	0	0	0	0	0	0	0	0	0	0	5.11427	0	0	0	0	2.36404	0	0	0	0	1.03818	0
k__Bacteria|p__Firmicutes|c__Bacilli|o__Lactobacillales|f__Streptococcaceae	0.674927	-0.0459119	0.987719	Peritumor <= Tumor	0.266378	1.11789	-2.14411	7.67412	0.828926	0.783333	0.773585	10.5151	7.75006	9.21821	0.778761	0.737043	-0.440179		8.36979	5.04214	9.08235	0	1.87155	9.46348	5.16852	0	4.74551	12.3919	14.9835	0	12.9723	0	24.052	0.52821	10.6342	1.28705	27.6769	8.24959	0.58664	3.60679	2.08508	0	4.13975	12.6782	2.7916	30.3431	0	1.7112	34.8406
k__Bacteria|p__Firmicutes|c__Bacilli|o__Lactobacillales|f__Streptococcaceae|g__Streptococcus	0.674927	-0.0459119	0.987719	Peritumor <= Tumor	0.266378	1.11789	-2.14411	7.67412	0.828926	0.783333	0.773585	10.5151	7.75006	9.21821	0.778761	0.737043	-0.440179		8.36979	5.04214	9.08235	0	1.87155	9.46348	5.16852	0	4.74551	12.3919	14.9835	0	12.9723	0	24.052	0.52821	10.6342	1.28705	27.6769	8.24959	0.58664	3.60679	2.08508	0	4.13975	12.6782	2.7916	30.3431	0	1.7112	34.8406
k__Bacteria|p__Actinobacteria|c__Coriobacteriia|o__Coriobacteriales|f__Atopobiaceae|g__Lancefieldella	0.598205	-0.0455975	0.987719	Peritumor <= Tumor	0.731071	0.344575	-0.225227	0.320034	0.961677	0.283333	0.264151	0.20115	0.153747	0.178917	0.274336	0.764338	-0.387718		0	0	0.08507	0	0	0	0	0	0.00992	0	0	0	0	0	0	0.01912	0	0	0	1.58398	0.13596	0.01815	0	0	0.01794	0.08613	0	0	0	0	0
k__Bacteria|p__Bacteroidetes|c__Bacteroidia|o__Bacteroidales|f__Prevotellaceae|g__Alloprevotella|s__Alloprevotella_sp_Lung230	0.551744	-0.045283	0.987719	Tumor <= Peritumor	0.470035	-0.726417	-0.231888	0.108088	0.894666	0.216667	0.169811	0.0845843	0.146484	0.113617	0.19469	1.73181	0.792282		0	0	0.1663	0	0	0.02367	0	0	0	0	0	0.15036	0.90205	0	0.35218	0	0	0.06254	3.05704	0	2.80825	0	0	0	0	0	0	0	0	0	0
k__Bacteria|p__Bacteroidetes|c__Bacteroidia|o__Bacteroidales|f__Prevotellaceae|g__Alloprevotella|s__Alloprevotella_sp_Lung230|t__SGB1467	0.551744	-0.045283	0.987719	Tumor <= Peritumor	0.470035	-0.726417	-0.231888	0.108088	0.894666	0.216667	0.169811	0.0845843	0.146484	0.113617	0.19469	1.73181	0.792282		0	0	0.1663	0	0	0.02367	0	0	0	0	0	0.15036	0.90205	0	0.35218	0	0	0.06254	3.05704	0	2.80825	0	0	0	0	0	0	0	0	0	0
k__Bacteria|p__Bacteroidetes|c__Bacteroidia|o__Bacteroidales|f__Prevotellaceae|g__Prevotella|s__Prevotella_intermedia	0.639726	-0.045283	0.987719	Peritumor <= Tumor	0.788021	0.269532	-3.79119	4.98491	0.969093	0.416667	0.358491	3.92754	3.33068	3.6476	0.389381	0.848032	-0.237809		0.0574	0	0	0	0	0.14981	0	0	0	0	0.3081	2.70934	1.34065	0	0.90222	52.5551	0	0	1.32952	0	0	0	0	0	12.4147	0.51285	0	0	0	0	2.99415
k__Bacteria|p__Bacteroidetes|c__Bacteroidia|o__Bacteroidales|f__Prevotellaceae|g__Prevotella|s__Prevotella_intermedia|t__SGB1560	0.639726	-0.045283	0.987719	Peritumor <= Tumor	0.788021	0.269532	-3.79119	4.98491	0.969093	0.416667	0.358491	3.92754	3.33068	3.6476	0.389381	0.848032	-0.237809		0.0574	0	0	0	0	0.14981	0	0	0	0	0.3081	2.70934	1.34065	0	0.90222	52.5551	0	0	1.32952	0	0	0	0	0	12.4147	0.51285	0	0	0	0	2.99415
k__Bacteria|p__Firmicutes|c__Bacilli|o__Lactobacillales|f__Lactobacillaceae|g__Limosilactobacillus|s__Limosilactobacillus_fermentum	0.394388	-0.0440252	0.987719	Peritumor <= Tumor	0.282041	1.08464	-0.0965054	0.326039	0.828926	0.1	0.0566038	0.146735	0.0319679	0.0929061	0.079646	0.217862	-2.19851		0	0	0	0	0	0	0.35582	0	0	0	0	0	0	0	0	0	0	0	0	0	0	0	0	0	0	0	0	0	0	0	0
k__Bacteria|p__Firmicutes|c__Bacilli|o__Lactobacillales|f__Lactobacillaceae|g__Limosilactobacillus|s__Limosilactobacillus_fermentum|t__SGB7106	0.394388	-0.0440252	0.987719	Peritumor <= Tumor	0.282041	1.08464	-0.0965054	0.326039	0.828926	0.1	0.0566038	0.146735	0.0319679	0.0929061	0.079646	0.217862	-2.19851		0	0	0	0	0	0	0.35582	0	0	0	0	0	0	0	0	0	0	0	0	0	0	0	0	0	0	0	0	0	0	0	0
k__Bacteria|p__Firmicutes|c__Clostridia|o__Eubacteriales|f__Eubacteriales_Family_XIII_Incertae_Sedis|g__Mogibacterium	0.603062	-0.0433962	0.987719	Tumor <= Peritumor	0.595916	-0.532916	-0.212997	0.123273	0.910995	0.266667	0.226415	0.0830968	0.127959	0.104138	0.247788	1.53987	0.622813		0.00566	0	0.00739	0	0	0.0353	0	0	0	0	0.8595	0	0	0	0	0.07354	0	0	0	0	0.52552	0	0	0	0.63225	0	0	0	0	0	0
k__Bacteria|p__Actinobacteria|c__Coriobacteriia|o__Eggerthellales|f__Eggerthellaceae|g__Slackia	0.519608	-0.0418239	0.987719	Peritumor <= Tumor	0.317566	1.00479	-0.035221	0.1074	0.828926	0.15	0.113208	0.0705487	0.0344592	0.0536218	0.132743	0.488446	-1.03373		0	0	0	0	0	0	0	0	0	0	0	0	0	0	0	0.11172	0	0	0	0.03885	0.62699	0	0	0	0.69836	0	0	0	0	0	0
k__Bacteria|p__Actinobacteria|c__Coriobacteriia|o__Eggerthellales|f__Eggerthellaceae|g__Slackia|s__Slackia_exigua	0.519608	-0.0418239	0.987719	Peritumor <= Tumor	0.317566	1.00479	-0.035221	0.1074	0.828926	0.15	0.113208	0.0705487	0.0344592	0.0536218	0.132743	0.488446	-1.03373		0	0	0	0	0	0	0	0	0	0	0	0	0	0	0	0.11172	0	0	0	0.03885	0.62699	0	0	0	0.69836	0	0	0	0	0	0
k__Bacteria|p__Actinobacteria|c__Coriobacteriia|o__Eggerthellales|f__Eggerthellaceae|g__Slackia|s__Slackia_exigua|t__SGB14784	0.519608	-0.0418239	0.987719	Peritumor <= Tumor	0.317566	1.00479	-0.035221	0.1074	0.828926	0.15	0.113208	0.0705487	0.0344592	0.0536218	0.132743	0.488446	-1.03373		0	0	0	0	0	0	0	0	0	0	0	0	0	0	0	0.11172	0	0	0	0.03885	0.62699	0	0	0	0.69836	0	0	0	0	0	0
k__Bacteria|p__Bacteroidetes|c__Bacteroidia|o__Bacteroidales|f__Prevotellaceae|g__Prevotella|s__Prevotella_oulorum	0.487974	-0.0393082	0.987719	Peritumor <= Tumor	0.482376	0.705134	-0.0574179	0.12073	0.894666	0.116667	0.0754717	0.0697452	0.0380892	0.0548977	0.0973451	0.54612	-0.87271		0	0	0	0	0	0	0	0	0	0	0.1887	0	0	0	0	0	0	0	0	1.19185	0	0	0	0	0.12756	0	0	0	0	0	0
k__Bacteria|p__Bacteroidetes|c__Bacteroidia|o__Bacteroidales|f__Prevotellaceae|g__Prevotella|s__Prevotella_oulorum|t__SGB1520	0.487974	-0.0393082	0.987719	Peritumor <= Tumor	0.482376	0.705134	-0.0574179	0.12073	0.894666	0.116667	0.0754717	0.0697452	0.0380892	0.0548977	0.0973451	0.54612	-0.87271		0	0	0	0	0	0	0	0	0	0	0.1887	0	0	0	0	0	0	0	0	1.19185	0	0	0	0	0.12756	0	0	0	0	0	0
k__Bacteria|p__Bacteroidetes|c__Bacteroidia|o__Bacteroidales|f__Prevotellaceae|g__Prevotella|s__Prevotella_melaninogenica|t__SGB1547	0.569432	-0.0389937	0.987719	Peritumor <= Tumor	0.266953	1.12058	-0.0839637	0.297819	0.828926	0.166667	0.132075	0.119435	0.0125079	0.0692836	0.150442	0.104725	-3.25532		0	0	0	0	0	0.08129	0	0.0226	0	0.0828	0	0	0	0	0.0471	0	0	0	0	0	0	0	0	0	0.0092	0	0	0	0	0	0
k__Bacteria|p__Firmicutes|c__Bacilli|o__Lactobacillales|f__Lactobacillaceae|g__Limosilactobacillus|s__Limosilactobacillus_vaginalis	0.458453	-0.0383648	0.987719	Tumor <= Peritumor	0.42875	-0.795449	-0.895231	0.38404	0.894666	0.1	0.0566038	0.170972	0.426568	0.290853	0.079646	2.49495	1.31901		1.06405	0	0	0	0	0	0	10.0467	0	0	0	0	0	0	0	0	0	0	0	0	0	0	0	0	0	0	0	0	0	0	0
k__Bacteria|p__Firmicutes|c__Bacilli|o__Lactobacillales|f__Lactobacillaceae|g__Limosilactobacillus|s__Limosilactobacillus_vaginalis|t__SGB7098	0.458453	-0.0383648	0.987719	Tumor <= Peritumor	0.42875	-0.795449	-0.895231	0.38404	0.894666	0.1	0.0566038	0.170972	0.426568	0.290853	0.079646	2.49495	1.31901		1.06405	0	0	0	0	0	0	10.0467	0	0	0	0	0	0	0	0	0	0	0	0	0	0	0	0	0	0	0	0	0	0	0
k__Bacteria|p__Firmicutes|c__Negativicutes|o__Selenomonadales	0.588412	-0.0371069	0.987719	Peritumor <= Tumor	0.883681	0.146651	-0.149358	0.173224	0.975317	0.166667	0.132075	0.114753	0.10282	0.109156	0.150442	0.896013	-0.158408		0.02921	0	0	0	0	0	0	0	0	0	0	0	2.82383	0	0	0	0	0	0	0.06895	0	0	0.01261	0	0	0	0	0	0	0	0
k__Bacteria|p__Firmicutes|c__Negativicutes|o__Selenomonadales|f__Selenomonadaceae	0.588412	-0.0371069	0.987719	Peritumor <= Tumor	0.883681	0.146651	-0.149358	0.173224	0.975317	0.166667	0.132075	0.114753	0.10282	0.109156	0.150442	0.896013	-0.158408		0.02921	0	0	0	0	0	0	0	0	0	0	0	2.82383	0	0	0	0	0	0	0.06895	0	0	0.01261	0	0	0	0	0	0	0	0
k__Bacteria|p__Firmicutes	0.736322	-0.0371069	0.987719	Peritumor <= Tumor	0.609818	0.511788	-6.91877	11.737	0.914143	0.866667	0.943396	25.7699	23.3608	24.6399	0.902655	0.906515	-0.141598		75.5274	8.91541	12.5692	83.7888	2.27861	12.9428	51.9482	53.5606	5.4187	13.21	32.835	12.1782	25.7892	0.03008	28.4934	18.3795	12.9413	1.28705	29.8868	37.3096	15.4705	5.69401	6.56017	0	26.3062	17.2373	6.37829	63.8548	0	4.70655	34.8406
k__Bacteria|p__Spirochaetes	0.614165	-0.0345912	0.987719	Peritumor <= Tumor	0.36185	0.917568	-0.232836	0.63022	0.846824	0.166667	0.132075	0.344807	0.146115	0.251616	0.150442	0.423759	-1.23868		0	0	0	0	0	0	0	0	0	0	0	0	0	0	0	1.12188	0	0	0	0.37518	1.37905	0	0	0	0	0	0	0	0	0	0
k__Bacteria|p__Spirochaetes|c__Spirochaetia	0.614165	-0.0345912	0.987719	Peritumor <= Tumor	0.36185	0.917568	-0.232836	0.63022	0.846824	0.166667	0.132075	0.344807	0.146115	0.251616	0.150442	0.423759	-1.23868		0	0	0	0	0	0	0	0	0	0	0	0	0	0	0	1.12188	0	0	0	0.37518	1.37905	0	0	0	0	0	0	0	0	0	0
k__Bacteria|p__Spirochaetes|c__Spirochaetia|o__Spirochaetales	0.614165	-0.0345912	0.987719	Peritumor <= Tumor	0.36185	0.917568	-0.232836	0.63022	0.846824	0.166667	0.132075	0.344807	0.146115	0.251616	0.150442	0.423759	-1.23868		0	0	0	0	0	0	0	0	0	0	0	0	0	0	0	1.12188	0	0	0	0.37518	1.37905	0	0	0	0	0	0	0	0	0	0
k__Bacteria|p__Spirochaetes|c__Spirochaetia|o__Spirochaetales|f__Treponemataceae	0.614165	-0.0345912	0.987719	Peritumor <= Tumor	0.36185	0.917568	-0.232836	0.63022	0.846824	0.166667	0.132075	0.344807	0.146115	0.251616	0.150442	0.423759	-1.23868		0	0	0	0	0	0	0	0	0	0	0	0	0	0	0	1.12188	0	0	0	0.37518	1.37905	0	0	0	0	0	0	0	0	0	0
k__Bacteria|p__Spirochaetes|c__Spirochaetia|o__Spirochaetales|f__Treponemataceae|g__Treponema	0.614165	-0.0345912	0.987719	Peritumor <= Tumor	0.36185	0.917568	-0.232836	0.63022	0.846824	0.166667	0.132075	0.344807	0.146115	0.251616	0.150442	0.423759	-1.23868		0	0	0	0	0	0	0	0	0	0	0	0	0	0	0	1.12188	0	0	0	0.37518	1.37905	0	0	0	0	0	0	0	0	0	0
k__Bacteria|p__Bacteroidetes|c__Bacteroidia|o__Bacteroidales|f__Prevotellaceae|g__Prevotella|s__Prevotella_multiformis	0.639727	-0.0336478	0.987719	Peritumor <= Tumor	0.346108	0.948453	-0.431428	1.21427	0.828926	0.183333	0.150943	0.64855	0.257131	0.464964	0.168142	0.39647	-1.33472		0	0	0	0	0	0	0	0	0	0	0	1.69586	0	0	0	0	0	0	0	4.06739	0	0	0	0	0.04901	0	0	0	0	0	0
k__Bacteria|p__Bacteroidetes|c__Bacteroidia|o__Bacteroidales|f__Prevotellaceae|g__Prevotella|s__Prevotella_multiformis|t__SGB1539	0.639727	-0.0336478	0.987719	Peritumor <= Tumor	0.346108	0.948453	-0.431428	1.21427	0.828926	0.183333	0.150943	0.64855	0.257131	0.464964	0.168142	0.39647	-1.33472		0	0	0	0	0	0	0	0	0	0	0	1.69586	0	0	0	0	0	0	0	4.06739	0	0	0	0	0.04901	0	0	0	0	0	0
k__Bacteria|p__Bacteroidetes|c__Bacteroidia|o__Bacteroidales|f__Prevotellaceae|g__Prevotella|s__Prevotella_maculosa	0.186007	-0.0333333	0.987719	Peritumor <= Tumor	0.181879	1.35092	-0.000245336	0.001265	0.828926	0.0333333	0	0.000509833	0	0.000270708	0.0176991	0	#NAME?		0	0	0	0	0	0	0	0	0	0	0	0	0	0	0	0	0	0	0	0	0	0	0	0	0	0	0	0	0	0	0
k__Bacteria|p__Bacteroidetes|c__Bacteroidia|o__Bacteroidales|f__Prevotellaceae|g__Prevotella|s__Prevotella_maculosa|t__SGB1524	0.186007	-0.0333333	0.987719	Peritumor <= Tumor	0.181879	1.35092	-0.000245336	0.001265	0.828926	0.0333333	0	0.000509833	0	0.000270708	0.0176991	0	#NAME?		0	0	0	0	0	0	0	0	0	0	0	0	0	0	0	0	0	0	0	0	0	0	0	0	0	0	0	0	0	0	0
k__Bacteria|p__Firmicutes|c__Clostridia|o__Eubacteriales|f__Lachnospiraceae|g__Catonella	0.186007	-0.0333333	0.987719	Peritumor <= Tumor	0.18853	1.33033	-0.000850063	0.0042224	0.828926	0.0333333	0	0.00168617	0	0.00089531	0.0176991	0	#NAME?		0	0	0	0	0	0	0	0	0	0	0	0	0	0	0	0	0	0	0	0	0	0	0	0	0	0	0	0	0	0	0
k__Bacteria|p__Firmicutes|c__Clostridia|o__Eubacteriales|f__Lachnospiraceae|g__Catonella|s__Catonella_morbi	0.186007	-0.0333333	0.987719	Peritumor <= Tumor	0.18853	1.33033	-0.000850063	0.0042224	0.828926	0.0333333	0	0.00168617	0	0.00089531	0.0176991	0	#NAME?		0	0	0	0	0	0	0	0	0	0	0	0	0	0	0	0	0	0	0	0	0	0	0	0	0	0	0	0	0	0	0
k__Bacteria|p__Firmicutes|c__Clostridia|o__Eubacteriales|f__Lachnospiraceae|g__Catonella|s__Catonella_morbi|t__SGB4503	0.186007	-0.0333333	0.987719	Peritumor <= Tumor	0.18853	1.33033	-0.000850063	0.0042224	0.828926	0.0333333	0	0.00168617	0	0.00089531	0.0176991	0	#NAME?		0	0	0	0	0	0	0	0	0	0	0	0	0	0	0	0	0	0	0	0	0	0	0	0	0	0	0	0	0	0	0
k__Bacteria|p__Firmicutes|c__Clostridia|o__Eubacteriales|f__Lachnospiraceae|g__Lachnoanaerobaculum|s__Lachnoanaerobaculum_saburreum	0.186007	-0.0333333	0.987719	Peritumor <= Tumor	0.192558	1.31812	-0.0089163	0.0433376	0.828926	0.0333333	0	0.0172107	0	0.00913841	0.0176991	0	#NAME?		0	0	0	0	0	0	0	0	0	0	0	0	0	0	0	0	0	0	0	0	0	0	0	0	0	0	0	0	0	0	0
k__Bacteria|p__Firmicutes|c__Clostridia|o__Eubacteriales|f__Lachnospiraceae|g__Lachnoanaerobaculum|s__Lachnoanaerobaculum_saburreum|t__SGB4481	0.186007	-0.0333333	0.987719	Peritumor <= Tumor	0.192558	1.31812	-0.0089163	0.0433376	0.828926	0.0333333	0	0.0172107	0	0.00913841	0.0176991	0	#NAME?		0	0	0	0	0	0	0	0	0	0	0	0	0	0	0	0	0	0	0	0	0	0	0	0	0	0	0	0	0	0	0
k__Bacteria|p__Firmicutes|c__Clostridia|o__Eubacteriales|f__Lachnospiraceae|g__Oribacterium|s__Oribacterium_sp_oral_taxon_078	0.186007	-0.0333333	0.987719	Peritumor <= Tumor	0.240614	1.18539	-0.00629191	0.0245812	0.828926	0.0333333	0	0.00914467	0	0.00485558	0.0176991	0	#NAME?		0	0	0	0	0	0	0	0	0	0	0	0	0	0	0	0	0	0	0	0	0	0	0	0	0	0	0	0	0	0	0
k__Bacteria|p__Firmicutes|c__Clostridia|o__Eubacteriales|f__Lachnospiraceae|g__Oribacterium|s__Oribacterium_sp_oral_taxon_078|t__SGB7282	0.186007	-0.0333333	0.987719	Peritumor <= Tumor	0.240614	1.18539	-0.00629191	0.0245812	0.828926	0.0333333	0	0.00914467	0	0.00485558	0.0176991	0	#NAME?		0	0	0	0	0	0	0	0	0	0	0	0	0	0	0	0	0	0	0	0	0	0	0	0	0	0	0	0	0	0	0
k__Bacteria|p__Firmicutes|c__Negativicutes|o__Selenomonadales|f__Selenomonadaceae|g__Centipeda	0.186007	-0.0333333	0.987719	Peritumor <= Tumor	0.243784	1.17735	-0.0039258	0.0151491	0.828926	0.0333333	0	0.00561167	0	0.00297965	0.0176991	0	#NAME?		0	0	0	0	0	0	0	0	0	0	0	0	0	0	0	0	0	0	0	0	0	0	0	0	0	0	0	0	0	0	0
k__Bacteria|p__Firmicutes|c__Negativicutes|o__Selenomonadales|f__Selenomonadaceae|g__Centipeda|s__Centipeda_periodontii	0.186007	-0.0333333	0.987719	Peritumor <= Tumor	0.243784	1.17735	-0.0039258	0.0151491	0.828926	0.0333333	0	0.00561167	0	0.00297965	0.0176991	0	#NAME?		0	0	0	0	0	0	0	0	0	0	0	0	0	0	0	0	0	0	0	0	0	0	0	0	0	0	0	0	0	0	0
k__Bacteria|p__Firmicutes|c__Negativicutes|o__Selenomonadales|f__Selenomonadaceae|g__Centipeda|s__Centipeda_periodontii|t__SGB5887	0.186007	-0.0333333	0.987719	Peritumor <= Tumor	0.243784	1.17735	-0.0039258	0.0151491	0.828926	0.0333333	0	0.00561167	0	0.00297965	0.0176991	0	#NAME?		0	0	0	0	0	0	0	0	0	0	0	0	0	0	0	0	0	0	0	0	0	0	0	0	0	0	0	0	0	0	0
k__Bacteria|p__Actinobacteria|c__Coriobacteriia|o__Eggerthellales|f__Eggerthellaceae|g__Cryptobacterium	0.186007	-0.0333333	0.987719	Peritumor <= Tumor	0.255989	1.14706	-0.00365072	0.0134584	0.828926	0.0333333	0	0.00490383	0	0.00260381	0.0176991	0	#NAME?		0	0	0	0	0	0	0	0	0	0	0	0	0	0	0	0	0	0	0	0	0	0	0	0	0	0	0	0	0	0	0
k__Bacteria|p__Actinobacteria|c__Coriobacteriia|o__Eggerthellales|f__Eggerthellaceae|g__Cryptobacterium|s__Cryptobacterium_curtum	0.186007	-0.0333333	0.987719	Peritumor <= Tumor	0.255989	1.14706	-0.00365072	0.0134584	0.828926	0.0333333	0	0.00490383	0	0.00260381	0.0176991	0	#NAME?		0	0	0	0	0	0	0	0	0	0	0	0	0	0	0	0	0	0	0	0	0	0	0	0	0	0	0	0	0	0	0
k__Bacteria|p__Actinobacteria|c__Coriobacteriia|o__Eggerthellales|f__Eggerthellaceae|g__Cryptobacterium|s__Cryptobacterium_curtum|t__SGB962	0.186007	-0.0333333	0.987719	Peritumor <= Tumor	0.255989	1.14706	-0.00365072	0.0134584	0.828926	0.0333333	0	0.00490383	0	0.00260381	0.0176991	0	#NAME?		0	0	0	0	0	0	0	0	0	0	0	0	0	0	0	0	0	0	0	0	0	0	0	0	0	0	0	0	0	0	0
k__Bacteria|p__Proteobacteria|c__Betaproteobacteria|o__Burkholderiales	0.186007	-0.0333333	0.987719	Peritumor <= Tumor	0.276524	1.09833	-0.0147881	0.0507751	0.828926	0.0333333	0	0.0179935	0	0.00955407	0.0176991	0	#NAME?		0	0	0	0	0	0	0	0	0	0	0	0	0	0	0	0	0	0	0	0	0	0	0	0	0	0	0	0	0	0	0
k__Bacteria|p__Proteobacteria|c__Betaproteobacteria|o__Burkholderiales|f__Burkholderiaceae	0.186007	-0.0333333	0.987719	Peritumor <= Tumor	0.276524	1.09833	-0.0147881	0.0507751	0.828926	0.0333333	0	0.0179935	0	0.00955407	0.0176991	0	#NAME?		0	0	0	0	0	0	0	0	0	0	0	0	0	0	0	0	0	0	0	0	0	0	0	0	0	0	0	0	0	0	0
k__Bacteria|p__Proteobacteria|c__Betaproteobacteria|o__Burkholderiales|f__Burkholderiaceae|g__Lautropia	0.186007	-0.0333333	0.987719	Peritumor <= Tumor	0.276524	1.09833	-0.0147881	0.0507751	0.828926	0.0333333	0	0.0179935	0	0.00955407	0.0176991	0	#NAME?		0	0	0	0	0	0	0	0	0	0	0	0	0	0	0	0	0	0	0	0	0	0	0	0	0	0	0	0	0	0	0
k__Bacteria|p__Proteobacteria|c__Betaproteobacteria|o__Burkholderiales|f__Burkholderiaceae|g__Lautropia|s__Lautropia_mirabilis	0.186007	-0.0333333	0.987719	Peritumor <= Tumor	0.276524	1.09833	-0.0147881	0.0507751	0.828926	0.0333333	0	0.0179935	0	0.00955407	0.0176991	0	#NAME?		0	0	0	0	0	0	0	0	0	0	0	0	0	0	0	0	0	0	0	0	0	0	0	0	0	0	0	0	0	0	0
k__Bacteria|p__Proteobacteria|c__Betaproteobacteria|o__Burkholderiales|f__Burkholderiaceae|g__Lautropia|s__Lautropia_mirabilis|t__SGB13165	0.186007	-0.0333333	0.987719	Peritumor <= Tumor	0.276524	1.09833	-0.0147881	0.0507751	0.828926	0.0333333	0	0.0179935	0	0.00955407	0.0176991	0	#NAME?		0	0	0	0	0	0	0	0	0	0	0	0	0	0	0	0	0	0	0	0	0	0	0	0	0	0	0	0	0	0	0
k__Bacteria|p__Actinobacteria|c__Coriobacteriia|o__Coriobacteriales|f__Atopobiaceae|g__Olsenella|s__Olsenella_uli	0.186007	-0.0333333	0.987719	Peritumor <= Tumor	0.289564	1.06869	-0.00190369	0.00626802	0.828926	0.0333333	0	0.00218217	0	0.00115867	0.0176991	0	#NAME?		0	0	0	0	0	0	0	0	0	0	0	0	0	0	0	0	0	0	0	0	0	0	0	0	0	0	0	0	0	0	0
k__Bacteria|p__Actinobacteria|c__Coriobacteriia|o__Coriobacteriales|f__Atopobiaceae|g__Olsenella|s__Olsenella_uli|t__SGB14386	0.186007	-0.0333333	0.987719	Peritumor <= Tumor	0.289564	1.06869	-0.00190369	0.00626802	0.828926	0.0333333	0	0.00218217	0	0.00115867	0.0176991	0	#NAME?		0	0	0	0	0	0	0	0	0	0	0	0	0	0	0	0	0	0	0	0	0	0	0	0	0	0	0	0	0	0	0
k__Bacteria|p__Firmicutes|c__Negativicutes|o__Selenomonadales|f__Selenomonadaceae|g__Selenomonas|s__Selenomonas_felix	0.186007	-0.0333333	0.987719	Peritumor <= Tumor	0.296286	1.05377	-0.00101426	0.00327092	0.828926	0.0333333	0	0.00112833	0	0.000599115	0.0176991	0	#NAME?		0	0	0	0	0	0	0	0	0	0	0	0	0	0	0	0	0	0	0	0	0	0	0	0	0	0	0	0	0	0	0
k__Bacteria|p__Firmicutes|c__Negativicutes|o__Selenomonadales|f__Selenomonadaceae|g__Selenomonas|s__Selenomonas_felix|t__SGB5881	0.186007	-0.0333333	0.987719	Peritumor <= Tumor	0.296286	1.05377	-0.00101426	0.00327092	0.828926	0.0333333	0	0.00112833	0	0.000599115	0.0176991	0	#NAME?		0	0	0	0	0	0	0	0	0	0	0	0	0	0	0	0	0	0	0	0	0	0	0	0	0	0	0	0	0	0	0
k__Bacteria|p__Firmicutes|c__Negativicutes|o__Selenomonadales|f__Selenomonadaceae|g__Selenomonas|s__Selenomonas_sp_oral_taxon_920	0.186007	-0.0333333	0.987719	Peritumor <= Tumor	0.305821	1.033	-0.00596261	0.0186886	0.828926	0.0333333	0	0.006363	0	0.00337858	0.0176991	0	#NAME?		0	0	0	0	0	0	0	0	0	0	0	0	0	0	0	0	0	0	0	0	0	0	0	0	0	0	0	0	0	0	0
k__Bacteria|p__Firmicutes|c__Negativicutes|o__Selenomonadales|f__Selenomonadaceae|g__Selenomonas|s__Selenomonas_sp_oral_taxon_920|t__SGB25061	0.186007	-0.0333333	0.987719	Peritumor <= Tumor	0.305821	1.033	-0.00596261	0.0186886	0.828926	0.0333333	0	0.006363	0	0.00337858	0.0176991	0	#NAME?		0	0	0	0	0	0	0	0	0	0	0	0	0	0	0	0	0	0	0	0	0	0	0	0	0	0	0	0	0	0	0
k__Bacteria|p__Bacteroidetes|c__Bacteroidia|o__Bacteroidales|f__Prevotellaceae|g__Prevotella|s__Prevotella_shahii	0.611907	-0.0330189	0.987719	Tumor <= Peritumor	0.489641	-0.695163	-0.119138	0.057688	0.894666	0.15	0.113208	0.0266767	0.0574019	0.0410876	0.132743	2.15176	1.10552		0	0	0.04264	0	0	0.17021	0	0	0	0	0	0	2.23285	0	0.26716	0	0	0	0	0	0	0	0.29866	0	0	0.03078	0	0	0	0	0
k__Bacteria|p__Bacteroidetes|c__Bacteroidia|o__Bacteroidales|f__Prevotellaceae|g__Prevotella|s__Prevotella_shahii|t__SGB1456	0.611907	-0.0330189	0.987719	Tumor <= Peritumor	0.489641	-0.695163	-0.119138	0.057688	0.894666	0.15	0.113208	0.0266767	0.0574019	0.0410876	0.132743	2.15176	1.10552		0	0	0.04264	0	0	0.17021	0	0	0	0	0	0	2.23285	0	0.26716	0	0	0	0	0	0	0	0.29866	0	0	0.03078	0	0	0	0	0
k__Bacteria|p__Fusobacteria|c__Fusobacteriia|o__Fusobacteriales|f__Fusobacteriaceae|g__Fusobacterium|s__Fusobacterium_nucleatum|t__SGB6001	0.662326	-0.0327044	0.987719	Peritumor <= Tumor	0.480804	0.707612	-0.0166025	0.0350174	0.894666	0.2	0.169811	0.0242497	0.0150423	0.0199312	0.185841	0.620308	-0.688943		0.01089	0	0	0	0	0.02123	0.23668	0	0	0	0	0	0	0	0.00961	0.0135	0	0	0	0	0	0	0	0	0.26657	0.17345	0	0	0	0	0
k__Bacteria|p__Firmicutes|c__Clostridia|o__Eubacteriales|f__Lachnospiraceae|g__Oribacterium|s__Oribacterium_sinus	0.3641	-0.0320755	0.987719	Peritumor <= Tumor	0.150697	1.45567	-0.00121532	0.00771184	0.828926	0.05	0.0188679	0.00345317	0.000204906	0.00192965	0.0353982	0.0593385	-4.07489		0	0	0.01086	0	0	0	0	0	0	0	0	0	0	0	0	0	0	0	0	0	0	0	0	0	0	0	0	0	0	0	0
k__Bacteria|p__Firmicutes|c__Clostridia|o__Eubacteriales|f__Lachnospiraceae|g__Oribacterium|s__Oribacterium_sinus|t__SGB5273	0.3641	-0.0320755	0.987719	Peritumor <= Tumor	0.150697	1.45567	-0.00121532	0.00771184	0.828926	0.05	0.0188679	0.00345317	0.000204906	0.00192965	0.0353982	0.0593385	-4.07489		0	0	0.01086	0	0	0	0	0	0	0	0	0	0	0	0	0	0	0	0	0	0	0	0	0	0	0	0	0	0	0	0
k__Bacteria|p__Actinobacteria|c__Actinomycetia	0.761121	-0.0320755	0.987719	Peritumor <= Tumor	0.741026	0.331321	-1.05908	1.48434	0.966663	0.566667	0.54717	1.43623	1.2236	1.3365	0.557522	0.851951	-0.231157		1.45055	1.62757	0.91153	1.49528	0	0.64432	0.30194	0	2.53732	0	20.1116	0	1.46931	0	3.14962	0.03597	0.22408	0.17865	1.71463	11.8212	0	0.1932	0.06955	0	1.91283	2.38796	0.06895	0	0	0.0297	0
k__Bacteria|p__Actinobacteria|c__Actinomycetia|o__Micrococcales|f__Cellulomonadaceae	0.373676	-0.0314465	0.987719	Peritumor <= Tumor	0.335358	0.970561	-0.0072764	0.021036	0.828926	0.05	0.0188679	0.0084585	0.00157868	0.00523168	0.0353982	0.186638	-2.42168		0.08367	0	0	0	0	0	0	0	0	0	0	0	0	0	0	0	0	0	0	0	0	0	0	0	0	0	0	0	0	0	0
k__Bacteria|p__Actinobacteria|c__Actinomycetia|o__Micrococcales|f__Cellulomonadaceae|g__Cellulomonas	0.373676	-0.0314465	0.987719	Peritumor <= Tumor	0.335358	0.970561	-0.0072764	0.021036	0.828926	0.05	0.0188679	0.0084585	0.00157868	0.00523168	0.0353982	0.186638	-2.42168		0.08367	0	0	0	0	0	0	0	0	0	0	0	0	0	0	0	0	0	0	0	0	0	0	0	0	0	0	0	0	0	0
k__Bacteria|p__Actinobacteria|c__Actinomycetia|o__Micrococcales|f__Cellulomonadaceae|g__Cellulomonas|s__Cellulomonas_flavigena	0.373676	-0.0314465	0.987719	Peritumor <= Tumor	0.335358	0.970561	-0.0072764	0.021036	0.828926	0.05	0.0188679	0.0084585	0.00157868	0.00523168	0.0353982	0.186638	-2.42168		0.08367	0	0	0	0	0	0	0	0	0	0	0	0	0	0	0	0	0	0	0	0	0	0	0	0	0	0	0	0	0	0
k__Bacteria|p__Actinobacteria|c__Actinomycetia|o__Micrococcales|f__Cellulomonadaceae|g__Cellulomonas|s__Cellulomonas_flavigena|t__SGB17151	0.373676	-0.0314465	0.987719	Peritumor <= Tumor	0.335358	0.970561	-0.0072764	0.021036	0.828926	0.05	0.0188679	0.0084585	0.00157868	0.00523168	0.0353982	0.186638	-2.42168		0.08367	0	0	0	0	0	0	0	0	0	0	0	0	0	0	0	0	0	0	0	0	0	0	0	0	0	0	0	0	0	0
k__Bacteria|p__Spirochaetes|c__Spirochaetia|o__Spirochaetales|f__Treponemataceae|g__Treponema|s__Treponema_parvum	0.46361	-0.0314465	0.987719	Peritumor <= Tumor	0.223263	1.23084	-0.00437894	0.0183762	0.828926	0.0666667	0.0377358	0.00714617	0.000147547	0.00386363	0.0530973	0.020647	-5.59792		0	0	0	0	0	0	0	0	0	0	0	0	0	0	0	0.00149	0	0	0	0	0	0	0	0	0	0	0	0	0	0	0
k__Bacteria|p__Spirochaetes|c__Spirochaetia|o__Spirochaetales|f__Treponemataceae|g__Treponema|s__Treponema_parvum|t__SGB94264	0.46361	-0.0314465	0.987719	Peritumor <= Tumor	0.223263	1.23084	-0.00437894	0.0183762	0.828926	0.0666667	0.0377358	0.00714617	0.000147547	0.00386363	0.0530973	0.020647	-5.59792		0	0	0	0	0	0	0	0	0	0	0	0	0	0	0	0.00149	0	0	0	0	0	0	0	0	0	0	0	0	0	0	0
k__Bacteria|p__Bacteroidetes|c__Bacteroidia|o__Bacteroidales|f__Tannerellaceae|g__Tannerella|s__Tannerella_forsythia	0.383406	-0.0308176	0.987719	Peritumor <= Tumor	0.346478	0.948377	-0.00367606	0.0103225	0.828926	0.05	0.0188679	0.004064	0.000740755	0.00250531	0.0353982	0.182272	-2.45583		0	0	0	0	0	0	0	0	0	0	0	0	0	0	0.03926	0	0	0	0	0	0	0	0	0	0	0	0	0	0	0	0
k__Bacteria|p__Bacteroidetes|c__Bacteroidia|o__Bacteroidales|f__Tannerellaceae|g__Tannerella|s__Tannerella_forsythia|t__SGB2053	0.383406	-0.0308176	0.987719	Peritumor <= Tumor	0.346478	0.948377	-0.00367606	0.0103225	0.828926	0.05	0.0188679	0.004064	0.000740755	0.00250531	0.0353982	0.182272	-2.45583		0	0	0	0	0	0	0	0	0	0	0	0	0	0	0.03926	0	0	0	0	0	0	0	0	0	0	0	0	0	0	0	0
k__Bacteria|p__Spirochaetes|c__Spirochaetia|o__Spirochaetales|f__Treponemataceae|g__Treponema|s__Treponema_vincentii|t__SGB3602	0.383406	-0.0308176	0.987719	Peritumor <= Tumor	0.495637	0.684887	-0.0424622	0.0868982	0.894666	0.05	0.0188679	0.0322607	0.0100426	0.0218398	0.0353982	0.311297	-1.68364		0	0	0	0	0	0	0	0	0	0	0	0	0	0	0	0	0	0	0	0	0	0	0	0	0	0	0	0	0	0	0
k__Bacteria|p__Fusobacteria|c__Fusobacteriia|o__Fusobacteriales|f__Leptotrichiaceae|g__Leptotrichia|s__Leptotrichia_sp_oral_taxon_221	0.383406	-0.0308176	0.987719	Peritumor <= Tumor	0.499603	0.678297	-0.0168174	0.0341966	0.894666	0.05	0.0188679	0.0134943	0.00480472	0.00941867	0.0353982	0.356054	-1.48983		0	0	0	0	0	0	0	0	0	0	0.25465	0	0	0	0	0	0	0	0	0	0	0	0	0	0	0	0	0	0	0	0
k__Bacteria|p__Fusobacteria|c__Fusobacteriia|o__Fusobacteriales|f__Leptotrichiaceae|g__Leptotrichia|s__Leptotrichia_sp_oral_taxon_221|t__SGB6050	0.383406	-0.0308176	0.987719	Peritumor <= Tumor	0.499603	0.678297	-0.0168174	0.0341966	0.894666	0.05	0.0188679	0.0134943	0.00480472	0.00941867	0.0353982	0.356054	-1.48983		0	0	0	0	0	0	0	0	0	0	0.25465	0	0	0	0	0	0	0	0	0	0	0	0	0	0	0	0	0	0	0	0
k__Bacteria|p__Actinobacteria|c__Actinomycetia|o__Actinomycetales|f__Actinomycetaceae|g__Actinomyces|s__Actinomyces_bouchesdurhonensis	0.571113	-0.0308176	0.987719	Peritumor <= Tumor	0.116288	1.59376	-0.0101394	0.0895726	0.828926	0.1	0.0754717	0.0420987	0.00238208	0.0234705	0.0884956	0.0565832	-4.14348		0	0	0	0	0	0	0	0	0	0	0	0	0	0	0.00769	0.03597	0	0	0	0	0	0	0	0	0	0	0	0	0	0	0
k__Bacteria|p__Actinobacteria|c__Actinomycetia|o__Actinomycetales|f__Actinomycetaceae|g__Actinomyces|s__Actinomyces_bouchesdurhonensis|t__SGB17152	0.571113	-0.0308176	0.987719	Peritumor <= Tumor	0.116288	1.59376	-0.0101394	0.0895726	0.828926	0.1	0.0754717	0.0420987	0.00238208	0.0234705	0.0884956	0.0565832	-4.14348		0	0	0	0	0	0	0	0	0	0	0	0	0	0	0.00769	0.03597	0	0	0	0	0	0	0	0	0	0	0	0	0	0	0
k__Bacteria|p__Firmicutes|c__Clostridia|o__Eubacteriales|f__Eubacteriales_Family_XIII_Incertae_Sedis|g__Mogibacterium|s__Mogibacterium_pumilum	0.39329	-0.0301887	0.987719	Tumor <= Peritumor	0.792541	-0.263967	-0.00138635	0.00106201	0.969093	0.05	0.0188679	0.000395	0.00055717	0.000471062	0.0353982	1.41056	0.496264		0	0	0	0	0	0	0	0	0	0	0	0	0	0	0	0.02953	0	0	0	0	0	0	0	0	0	0	0	0	0	0	0
k__Bacteria|p__Firmicutes|c__Clostridia|o__Eubacteriales|f__Eubacteriales_Family_XIII_Incertae_Sedis|g__Mogibacterium|s__Mogibacterium_pumilum|t__SGB3924	0.39329	-0.0301887	0.987719	Tumor <= Peritumor	0.792541	-0.263967	-0.00138635	0.00106201	0.969093	0.05	0.0188679	0.000395	0.00055717	0.000471062	0.0353982	1.41056	0.496264		0	0	0	0	0	0	0	0	0	0	0	0	0	0	0	0.02953	0	0	0	0	0	0	0	0	0	0	0	0	0	0	0
k__Bacteria|p__Firmicutes|c__Erysipelotrichia|o__Erysipelotrichales|f__Coprobacillaceae	0.39329	-0.0301887	0.987719	Tumor <= Peritumor	0.932571	-0.08485	-0.076999	0.0706922	0.976149	0.05	0.0188679	0.028306	0.0314594	0.029785	0.0353982	1.11141	0.152385		0	0	0	0	0	0	0	0	0	0	0	0	0	0	0	1.66735	0	0	0	0	0	0	0	0	0	0	0	0	0	0	0
k__Bacteria|p__Firmicutes|c__Erysipelotrichia|o__Erysipelotrichales|f__Coprobacillaceae|g__Eggerthia	0.39329	-0.0301887	0.987719	Tumor <= Peritumor	0.932571	-0.08485	-0.076999	0.0706922	0.976149	0.05	0.0188679	0.028306	0.0314594	0.029785	0.0353982	1.11141	0.152385		0	0	0	0	0	0	0	0	0	0	0	0	0	0	0	1.66735	0	0	0	0	0	0	0	0	0	0	0	0	0	0	0
k__Bacteria|p__Firmicutes|c__Erysipelotrichia|o__Erysipelotrichales|f__Coprobacillaceae|g__Eggerthia|s__Eggerthia_catenaformis	0.39329	-0.0301887	0.987719	Tumor <= Peritumor	0.932571	-0.08485	-0.076999	0.0706922	0.976149	0.05	0.0188679	0.028306	0.0314594	0.029785	0.0353982	1.11141	0.152385		0	0	0	0	0	0	0	0	0	0	0	0	0	0	0	1.66735	0	0	0	0	0	0	0	0	0	0	0	0	0	0	0
k__Bacteria|p__Firmicutes|c__Erysipelotrichia|o__Erysipelotrichales|f__Coprobacillaceae|g__Eggerthia|s__Eggerthia_catenaformis|t__SGB6630	0.39329	-0.0301887	0.987719	Tumor <= Peritumor	0.932571	-0.08485	-0.076999	0.0706922	0.976149	0.05	0.0188679	0.028306	0.0314594	0.029785	0.0353982	1.11141	0.152385		0	0	0	0	0	0	0	0	0	0	0	0	0	0	0	1.66735	0	0	0	0	0	0	0	0	0	0	0	0	0	0	0
k__Bacteria|p__Actinobacteria|c__Actinomycetia|o__Actinomycetales|f__Actinomycetaceae|g__Actinomyces|s__Actinomyces_sp_HMSC035G02	0.500509	-0.0289308	0.987719	Peritumor <= Tumor	0.736753	0.337094	-0.0285893	0.0402928	0.96591	0.0666667	0.0377358	0.0203938	0.0145421	0.0176492	0.0530973	0.713062	-0.4879		0	0	0	0	0	0	0	0	0.03787	0	0	0	0	0	0	0	0	0	0	0	0	0	0	0	0	0	0	0	0	0	0
k__Bacteria|p__Actinobacteria|c__Actinomycetia|o__Actinomycetales|f__Actinomycetaceae|g__Actinomyces|s__Actinomyces_sp_HMSC035G02|t__SGB17158_group	0.500509	-0.0289308	0.987719	Peritumor <= Tumor	0.736753	0.337094	-0.0285893	0.0402928	0.96591	0.0666667	0.0377358	0.0203938	0.0145421	0.0176492	0.0530973	0.713062	-0.4879		0	0	0	0	0	0	0	0	0.03787	0	0	0	0	0	0	0	0	0	0	0	0	0	0	0	0	0	0	0	0	0	0
k__Bacteria|p__Spirochaetes|c__Spirochaetia|o__Spirochaetales|f__Treponemataceae|g__Treponema|s__Treponema_sp_Marseille_Q4130	0.556045	-0.0289308	0.987719	Peritumor <= Tumor	0.284032	1.07778	-0.0322273	0.108642	0.828926	0.0833333	0.0566038	0.0574768	0.0192696	0.0395566	0.0707965	0.335259	-1.57665		0	0	0	0	0	0	0	0	0	0	0	0	0	0	0	0	0	0	0	0	0	0	0	0	0	0	0	0	0	0	0
k__Bacteria|p__Spirochaetes|c__Spirochaetia|o__Spirochaetales|f__Treponemataceae|g__Treponema|s__Treponema_sp_Marseille_Q4130|t__SGB80266	0.556045	-0.0289308	0.987719	Peritumor <= Tumor	0.284032	1.07778	-0.0322273	0.108642	0.828926	0.0833333	0.0566038	0.0574768	0.0192696	0.0395566	0.0707965	0.335259	-1.57665		0	0	0	0	0	0	0	0	0	0	0	0	0	0	0	0	0	0	0	0	0	0	0	0	0	0	0	0	0	0	0
k__Bacteria|p__Bacteroidetes|c__Flavobacteriia|o__Flavobacteriales|f__Flavobacteriaceae|g__Capnocytophaga|s__Capnocytophaga_sputigena	0.509971	-0.0283019	0.987719	Tumor <= Peritumor	0.490518	-0.693858	-1.89435	0.918983	0.894666	0.0666667	0.0377358	0.200249	0.68793	0.428984	0.0530973	3.43538	1.78047		0	0	0	0	0	0	0	0	0	0	0	0	0	0	0	0	0	0	0	0	0	0	0	0	0	0	0	36.1452	0	0	0
k__Bacteria|p__Bacteroidetes|c__Flavobacteriia|o__Flavobacteriales|f__Flavobacteriaceae|g__Capnocytophaga|s__Capnocytophaga_sputigena|t__SGB2502	0.509971	-0.0283019	0.987719	Tumor <= Peritumor	0.490518	-0.693858	-1.89435	0.918983	0.894666	0.0666667	0.0377358	0.200249	0.68793	0.428984	0.0530973	3.43538	1.78047		0	0	0	0	0	0	0	0	0	0	0	0	0	0	0	0	0	0	0	0	0	0	0	0	0	0	0	36.1452	0	0	0
k__Bacteria|p__Firmicutes|c__Bacilli|o__Lactobacillales|f__Enterococcaceae	0.509971	-0.0283019	0.987719	Peritumor <= Tumor	0.776509	0.284564	-1.33646	1.78466	0.969093	0.0666667	0.0377358	0.78026	0.55616	0.675151	0.0530973	0.712787	-0.488457		0	0	0	0	0	0	0	0	0	0	0	0	0	0	0	0	0	0	0	0	0	0	0	0	0	0	0	0	0	0	0
k__Bacteria|p__Firmicutes|c__Bacilli|o__Lactobacillales|f__Enterococcaceae|g__Enterococcus	0.509971	-0.0283019	0.987719	Peritumor <= Tumor	0.776509	0.284564	-1.33646	1.78466	0.969093	0.0666667	0.0377358	0.78026	0.55616	0.675151	0.0530973	0.712787	-0.488457		0	0	0	0	0	0	0	0	0	0	0	0	0	0	0	0	0	0	0	0	0	0	0	0	0	0	0	0	0	0	0
k__Bacteria|p__Firmicutes|c__Negativicutes	0.795425	-0.0283019	0.987719	Tumor <= Peritumor	0.683476	-0.409212	-2.35702	1.55299	0.939449	0.716667	0.698113	2.47424	2.87625	2.66279	0.707965	1.16248	0.217205		1.62223	2.88857	1.95286	0	0	1.52712	3.39466	0	0.19931	0.30994	13.0749	12.1782	3.02626	0.03008	1.06863	3.27931	2.1645	0	1.17866	2.37386	2.93704	1.93851	0.64196	0	2.60311	1.39775	3.26321	0	0	1.87385	0
k__Bacteria|p__Firmicutes|c__Clostridia|o__Eubacteriales|f__Eubacteriales_Family_XIII_Incertae_Sedis|g__Eubacteriales_Family_XIII_Incertae_Sedis_unclassified	0.718931	-0.0279874	0.987719	Peritumor <= Tumor	0.577171	0.559493	-0.04496	0.080232	0.910995	0.216667	0.188679	0.0527673	0.0351313	0.0444956	0.20354	0.665778	-0.586887		0	0.42064	0.11476	0	0.14418	0.01995	0	0	0	0	0.3521	0	0	0	0.61695	0.00078	0	0	0	0	0	0	0.01634	0	0	0	0	0	0	0	0
k__Bacteria|p__Firmicutes|c__Bacilli|o__Lactobacillales|f__Lactobacillaceae|g__Ligilactobacillus|s__Ligilactobacillus_salivarius	0.704121	-0.0273585	0.987719	Tumor <= Peritumor	0.417223	-0.816221	-1.16587	0.488974	0.894666	0.183333	0.150943	0.319856	0.658305	0.478597	0.168142	2.05813	1.04134		1.14989	0	0	0	0	0	10.2471	0.19994	0	0	0	0	0	0	0	0	0	0	0	5.52618	0.25183	0	0	0	0.10568	0	0	0	0	0	0
k__Bacteria|p__Firmicutes|c__Bacilli|o__Lactobacillales|f__Lactobacillaceae|g__Ligilactobacillus|s__Ligilactobacillus_salivarius|t__SGB7082	0.704121	-0.0273585	0.987719	Tumor <= Peritumor	0.417223	-0.816221	-1.16587	0.488974	0.894666	0.183333	0.150943	0.319856	0.658305	0.478597	0.168142	2.05813	1.04134		1.14989	0	0	0	0	0	10.2471	0.19994	0	0	0	0	0	0	0	0	0	0	0	5.52618	0.25183	0	0	0	0.10568	0	0	0	0	0	0
k__Bacteria|p__Firmicutes|c__Bacilli|o__Lactobacillales|f__Streptococcaceae|g__Streptococcus|s__Streptococcus_australis|t__SGB8057	0.582382	-0.027044	0.987719	Peritumor <= Tumor	0.689126	0.401096	-0.0425709	0.0641763	0.941939	0.0833333	0.0566038	0.0343527	0.02355	0.0292859	0.0707965	0.685536	-0.544695		0.07135	0	0	0	0	1.00898	0	0	0	0	0.16782	0	0	0	0	0	0	0	0	0	0	0	0	0	0	0	0	0	0	0	0
k__Bacteria|p__Actinobacteria|c__Coriobacteriia|o__Coriobacteriales|f__Atopobiaceae|g__Olsenella	0.636224	-0.0257862	0.987719	Peritumor <= Tumor	0.435678	0.782845	-0.0351893	0.0810041	0.894666	0.1	0.0754717	0.0459195	0.0230121	0.0351753	0.0884956	0.50114	-0.996716		0	0	0	0	0	0	0	0	0	0	0	0	0	0	0	0.71883	0	0	0	0	0	0	0	0	0.06083	0	0	0	0	0	0
k__Bacteria|p__Firmicutes|c__Clostridia|o__Eubacteriales|f__Lachnospiraceae|g__Lachnospiraceae_unclassified	0.683907	-0.0257862	0.987719	Peritumor <= Tumor	0.285548	1.07445	-0.292938	0.98261	0.828926	0.133333	0.113208	0.517706	0.17287	0.355968	0.123894	0.333915	-1.58245		0	0	0	0	0	0	0	0	0	0	0	0	0	0	0	0	0	0	0	0.44058	0	0	0.18652	0	0.0592	0	0.05051	7.88805	0	0	0
k__Bacteria|p__Firmicutes|c__Bacilli|o__Lactobacillales|f__Streptococcaceae|g__Streptococcus|s__Streptococcus_salivarius	0.774931	-0.0251572	0.987719	Peritumor <= Tumor	0.669553	0.42804	-0.265909	0.412188	0.939449	0.3	0.264151	0.30895	0.235811	0.274646	0.283186	0.763265	-0.389745		0	0	0.74757	0	0	0	0	0	0.0032	0	1.07325	0	0	0	0	0	1.07504	0	0	0	0	0	0	0	0.04761	0	0	0	0	0.44872	0
k__Bacteria|p__Firmicutes|c__Bacilli|o__Lactobacillales|f__Streptococcaceae|g__Streptococcus|s__Streptococcus_salivarius|t__SGB8007_group	0.774931	-0.0251572	0.987719	Peritumor <= Tumor	0.669553	0.42804	-0.265909	0.412188	0.939449	0.3	0.264151	0.30895	0.235811	0.274646	0.283186	0.763265	-0.389745		0	0	0.74757	0	0	0	0	0	0.0032	0	1.07325	0	0	0	0	0	1.07504	0	0	0	0	0	0	0	0.04761	0	0	0	0	0.44872	0
k__Bacteria|p__Firmicutes|c__Bacilli|o__Lactobacillales|f__Lactobacillaceae|g__Limosilactobacillus|s__Limosilactobacillus_reuteri	0.678714	-0.0245283	0.987719	Peritumor <= Tumor	0.496316	0.682968	-1.34217	2.74948	0.894666	0.116667	0.0943396	1.32666	0.623005	0.996628	0.106195	0.469604	-1.09048		0	0	0	27.219	0	0	0	3.70501	0	0	0	0	0	0	0	0	0	0	0	0	0	0	0	0	0.03014	0	0	0	0	0.08332	0
k__Bacteria|p__Firmicutes|c__Bacilli|o__Lactobacillales|f__Lactobacillaceae|g__Limosilactobacillus|s__Limosilactobacillus_reuteri|t__SGB7095	0.678714	-0.0245283	0.987719	Peritumor <= Tumor	0.496316	0.682968	-1.34217	2.74948	0.894666	0.116667	0.0943396	1.32666	0.623005	0.996628	0.106195	0.469604	-1.09048		0	0	0	27.219	0	0	0	3.70501	0	0	0	0	0	0	0	0	0	0	0	0	0	0	0	0	0.03014	0	0	0	0	0.08332	0
k__Bacteria|p__Firmicutes|c__Negativicutes|o__Selenomonadales|f__Selenomonadaceae|g__Selenomonas|s__Selenomonas_sputigena	0.713674	-0.0232704	0.987719	Tumor <= Peritumor	0.998092	-0.0023976	-0.137138	0.136807	0.998769	0.133333	0.113208	0.0775972	0.0777626	0.0776748	0.123894	1.00213	0.00307325		0.02921	0	0	0	0	0	0	0	0	0	0	0	2.82383	0	0	0	0	0	0	0.06895	0	0	0.01261	0	0	0	0	0	0	0	0
k__Bacteria|p__Firmicutes|c__Negativicutes|o__Selenomonadales|f__Selenomonadaceae|g__Selenomonas|s__Selenomonas_sputigena|t__SGB5898_group	0.713674	-0.0232704	0.987719	Tumor <= Peritumor	0.998092	-0.0023976	-0.137138	0.136807	0.998769	0.133333	0.113208	0.0775972	0.0777626	0.0776748	0.123894	1.00213	0.00307325		0.02921	0	0	0	0	0	0	0	0	0	0	0	2.82383	0	0	0	0	0	0	0.06895	0	0	0.01261	0	0	0	0	0	0	0	0
k__Bacteria|p__Firmicutes|c__Bacilli|o__Lactobacillales|f__Lactobacillaceae|g__Ligilactobacillus	0.763392	-0.0226415	0.987719	Tumor <= Peritumor	0.284913	-1.07838	-1.81523	0.542521	0.828926	0.2	0.169811	0.439008	1.07536	0.737476	0.185841	2.44953	1.29251		1.14989	0	0	22.1041	0	0	10.2471	0.19994	0	0	0	0	0	0	0	0	0	0	0	5.52618	0.25183	0	0	0	0.10568	0	0	0	0	0	0
k__Bacteria|p__Firmicutes|c__Clostridia|o__Eubacteriales|f__Peptostreptococcaceae|g__Peptoanaerobacter	0.710501	-0.0220126	0.987719	Peritumor <= Tumor	0.911556	0.111347	-0.166318	0.186107	0.975317	0.116667	0.0943396	0.110511	0.100617	0.10587	0.106195	0.91047	-0.135317		0	0	0	0	0	0	0	0	0	0	0	0	0	0	0	0.47175	0	0	0	0.60983	0	0	0	0	0	0	0	0	0	0	0
k__Bacteria|p__Firmicutes|c__Clostridia|o__Eubacteriales|f__Peptostreptococcaceae|g__Peptoanaerobacter|s__Peptoanaerobacter_stomatis	0.710501	-0.0220126	0.987719	Peritumor <= Tumor	0.911556	0.111347	-0.166318	0.186107	0.975317	0.116667	0.0943396	0.110511	0.100617	0.10587	0.106195	0.91047	-0.135317		0	0	0	0	0	0	0	0	0	0	0	0	0	0	0	0.47175	0	0	0	0.60983	0	0	0	0	0	0	0	0	0	0	0
k__Bacteria|p__Firmicutes|c__Clostridia|o__Eubacteriales|f__Peptostreptococcaceae|g__Peptoanaerobacter|s__Peptoanaerobacter_stomatis|t__SGB6624	0.710501	-0.0220126	0.987719	Peritumor <= Tumor	0.911556	0.111347	-0.166318	0.186107	0.975317	0.116667	0.0943396	0.110511	0.100617	0.10587	0.106195	0.91047	-0.135317		0	0	0	0	0	0	0	0	0	0	0	0	0	0	0	0.47175	0	0	0	0.60983	0	0	0	0	0	0	0	0	0	0	0
k__Bacteria|p__Firmicutes|c__Bacilli|o__Lactobacillales|f__Streptococcaceae|g__Streptococcus|s__Streptococcus_gordonii	0.749626	-0.0220126	0.987719	Tumor <= Peritumor	0.742766	-0.329053	-0.107358	0.0767948	0.967324	0.166667	0.132075	0.0370815	0.052363	0.0442489	0.150442	1.41211	0.497849		0	0	0.27125	0	0	0.03468	0	0	0.04893	0	0	0	0	0	0.20803	0	0	0	0	0	0	0	0	0	0	0	0	0	0	0	0
k__Bacteria|p__Proteobacteria|c__Epsilonproteobacteria|o__Campylobacterales|f__Campylobacteraceae|g__Campylobacter|s__Campylobacter_concisus	0.704275	-0.0207547	0.987719	Tumor <= Peritumor	0.344	-0.953814	-0.0918448	0.0325347	0.828926	0.1	0.0754717	0.0155283	0.0451834	0.0294373	0.0884956	2.90974	1.54089		0	0	0	0	0	0	0	0	0	0	0.65643	0	0	0	0	0	0	0	0	0	0	0	1.44737	0	0.22327	0	0	0	0	0	0
k__Bacteria|p__Proteobacteria|c__Epsilonproteobacteria|o__Campylobacterales|f__Campylobacteraceae|g__Campylobacter|s__Campylobacter_concisus|t__SGB19351_group	0.704275	-0.0207547	0.987719	Tumor <= Peritumor	0.344	-0.953814	-0.0918448	0.0325347	0.828926	0.1	0.0754717	0.0155283	0.0451834	0.0294373	0.0884956	2.90974	1.54089		0	0	0	0	0	0	0	0	0	0	0.65643	0	0	0	0	0	0	0	0	0	0	0	1.44737	0	0.22327	0	0	0	0	0	0
k__Bacteria|p__Firmicutes|c__Negativicutes|o__Selenomonadales|f__Selenomonadaceae|g__Selenomonas	0.764971	-0.0201258	0.987719	Peritumor <= Tumor	0.949969	0.0628933	-0.155093	0.165256	0.988048	0.15	0.132075	0.107902	0.10282	0.105518	0.141593	0.952903	-0.069598		0.02921	0	0	0	0	0	0	0	0	0	0	0	2.82383	0	0	0	0	0	0	0.06895	0	0	0.01261	0	0	0	0	0	0	0	0
k__Bacteria|p__Actinobacteria|c__Coriobacteriia|o__Coriobacteriales|f__Atopobiaceae|g__Lancefieldella|s__Lancefieldella_parvula|t__SGB966	0.81248	-0.018239	0.987719	Peritumor <= Tumor	0.453634	0.752612	-0.044096	0.0978892	0.894666	0.2	0.188679	0.0523347	0.0254381	0.0397195	0.19469	0.486066	-1.04078		0	0	0.08507	0	0	0	0	0	0.00992	0	0	0	0	0	0	0.01912	0	0	0	0	0.13596	0.01815	0	0	0.01005	0.08613	0	0	0	0	0
k__Bacteria|p__Actinobacteria|c__Actinomycetia|o__Actinomycetales|f__Actinomycetaceae|g__Actinomyces|s__Actinomyces_sp_ICM58	0.782202	-0.0176101	0.987719	Peritumor <= Tumor	0.930397	0.0875522	-0.0370769	0.0405031	0.976149	0.133333	0.113208	0.0274737	0.0257606	0.0266702	0.123894	0.937646	-0.0928852		0.71672	0	0.05378	0	0	0	0	0	0	0	0	0	0	0	0.14352	0	0	0	0	0	0	0	0	0	0	0	0	0	0	0	0
k__Bacteria|p__Actinobacteria|c__Actinomycetia|o__Actinomycetales|f__Actinomycetaceae|g__Actinomyces|s__Actinomyces_sp_ICM58|t__SGB17169	0.782202	-0.0176101	0.987719	Peritumor <= Tumor	0.930397	0.0875522	-0.0370769	0.0405031	0.976149	0.133333	0.113208	0.0274737	0.0257606	0.0266702	0.123894	0.937646	-0.0928852		0.71672	0	0.05378	0	0	0	0	0	0	0	0	0	0	0	0.14352	0	0	0	0	0	0	0	0	0	0	0	0	0	0	0	0
k__Bacteria|p__Firmicutes|c__Tissierellia|o__Tissierellales|f__Peptoniphilaceae|g__Parvimonas|s__Parvimonas_micra	0.825217	-0.0172956	0.987719	Tumor <= Peritumor	0.684474	-0.407537	-0.954233	0.628972	0.939449	0.216667	0.188679	0.615802	0.778432	0.69208	0.20354	1.2641	0.338106		10.7175	0	0	0	0	0	0	0	0	0	0	0	0.13404	0	0	1.9021	0	0	0.12243	2.9741	0	0	0	0	3.09117	0	0	0	0	0	0
k__Bacteria|p__Firmicutes|c__Tissierellia|o__Tissierellales|f__Peptoniphilaceae|g__Parvimonas|s__Parvimonas_micra|t__SGB6653	0.825217	-0.0172956	0.987719	Tumor <= Peritumor	0.684474	-0.407537	-0.954233	0.628972	0.939449	0.216667	0.188679	0.615802	0.778432	0.69208	0.20354	1.2641	0.338106		10.7175	0	0	0	0	0	0	0	0	0	0	0	0.13404	0	0	1.9021	0	0	0.12243	2.9741	0	0	0	0	3.09117	0	0	0	0	0	0
k__Bacteria|p__Bacteroidetes|c__Bacteroidia|o__Bacteroidales|f__Prevotellaceae|g__Prevotella|s__Prevotella_micans	0.356463	-0.0166667	0.987719	Peritumor <= Tumor	0.321394	1	-0.00162912	0.00488412	0.828926	0.0166667	0	0.0016275	0	0.000864159	0.00884956	0	#NAME?		0	0	0	0	0	0	0	0	0	0	0	0	0	0	0	0	0	0	0	0	0	0	0	0	0	0	0	0	0	0	0
k__Bacteria|p__Bacteroidetes|c__Bacteroidia|o__Bacteroidales|f__Prevotellaceae|g__Prevotella|s__Prevotella_micans|t__SGB1565	0.356463	-0.0166667	0.987719	Peritumor <= Tumor	0.321394	1	-0.00162912	0.00488412	0.828926	0.0166667	0	0.0016275	0	0.000864159	0.00884956	0	#NAME?		0	0	0	0	0	0	0	0	0	0	0	0	0	0	0	0	0	0	0	0	0	0	0	0	0	0	0	0	0	0	0
k__Bacteria|p__Bacteroidetes|c__Bacteroidia|o__Bacteroidales|f__Prevotellaceae|g__Prevotella|s__Prevotella_oralis	0.356463	-0.0166667	0.987719	Peritumor <= Tumor	0.321394	1	-0.00205888	0.00617255	0.828926	0.0166667	0	0.00205683	0	0.00109212	0.00884956	0	#NAME?		0	0	0	0	0	0	0	0	0	0	0	0	0	0	0	0	0	0	0	0	0	0	0	0	0	0	0	0	0	0	0
k__Bacteria|p__Bacteroidetes|c__Bacteroidia|o__Bacteroidales|f__Prevotellaceae|g__Prevotella|s__Prevotella_oralis|t__SGB1528	0.356463	-0.0166667	0.987719	Peritumor <= Tumor	0.321394	1	-0.00205888	0.00617255	0.828926	0.0166667	0	0.00205683	0	0.00109212	0.00884956	0	#NAME?		0	0	0	0	0	0	0	0	0	0	0	0	0	0	0	0	0	0	0	0	0	0	0	0	0	0	0	0	0	0	0
k__Bacteria|p__Firmicutes|c__Bacilli|o__Lactobacillales|f__Lactobacillaceae|g__Lactobacillus|s__Lactobacillus_kitasatonis	0.356463	-0.0166667	0.987719	Peritumor <= Tumor	0.321394	1	-0.627028	1.87984	0.828926	0.0166667	0	0.626405	0	0.332604	0.00884956	0	#NAME?		0	0	0	0	0	0	0	0	0	0	0	0	0	0	0	0	0	0	0	0	0	0	0	0	0	0	0	0	0	0	0
k__Bacteria|p__Firmicutes|c__Bacilli|o__Lactobacillales|f__Lactobacillaceae|g__Lactobacillus|s__Lactobacillus_kitasatonis|t__SGB7051	0.356463	-0.0166667	0.987719	Peritumor <= Tumor	0.321394	1	-0.627028	1.87984	0.828926	0.0166667	0	0.626405	0	0.332604	0.00884956	0	#NAME?		0	0	0	0	0	0	0	0	0	0	0	0	0	0	0	0	0	0	0	0	0	0	0	0	0	0	0	0	0	0	0
k__Bacteria|p__Firmicutes|c__Tissierellia|o__Tissierellales|f__Peptoniphilaceae|g__Peptoniphilus	0.356463	-0.0166667	0.987719	Peritumor <= Tumor	0.321394	1	-0.000189355	0.000567688	0.828926	0.0166667	0	0.000189167	0	0.000100442	0.00884956	0	#NAME?		0	0	0	0	0	0	0	0	0	0	0	0	0	0	0	0	0	0	0	0	0	0	0	0	0	0	0	0	0	0	0
k__Bacteria|p__Firmicutes|c__Tissierellia|o__Tissierellales|f__Peptoniphilaceae|g__Peptoniphilus|s__Peptoniphilus_mikwangii	0.356463	-0.0166667	0.987719	Peritumor <= Tumor	0.321394	1	-0.000189355	0.000567688	0.828926	0.0166667	0	0.000189167	0	0.000100442	0.00884956	0	#NAME?		0	0	0	0	0	0	0	0	0	0	0	0	0	0	0	0	0	0	0	0	0	0	0	0	0	0	0	0	0	0	0
k__Bacteria|p__Firmicutes|c__Tissierellia|o__Tissierellales|f__Peptoniphilaceae|g__Peptoniphilus|s__Peptoniphilus_mikwangii|t__SGB6628	0.356463	-0.0166667	0.987719	Peritumor <= Tumor	0.321394	1	-0.000189355	0.000567688	0.828926	0.0166667	0	0.000189167	0	0.000100442	0.00884956	0	#NAME?		0	0	0	0	0	0	0	0	0	0	0	0	0	0	0	0	0	0	0	0	0	0	0	0	0	0	0	0	0	0	0
k__Bacteria|p__Actinobacteria|c__Actinomycetia|o__Actinomycetales|f__Actinomycetaceae|g__Actinomyces|s__Actinomyces_dentalis	0.356463	-0.0166667	0.987719	Peritumor <= Tumor	0.321394	1	-0.000487985	0.00146299	0.828926	0.0166667	0	0.0004875	0	0.00025885	0.00884956	0	#NAME?		0	0	0	0	0	0	0	0	0	0	0	0	0	0	0	0	0	0	0	0	0	0	0	0	0	0	0	0	0	0	0
k__Bacteria|p__Actinobacteria|c__Actinomycetia|o__Actinomycetales|f__Actinomycetaceae|g__Actinomyces|s__Actinomyces_dentalis|t__SGB15877	0.356463	-0.0166667	0.987719	Peritumor <= Tumor	0.321394	1	-0.000487985	0.00146299	0.828926	0.0166667	0	0.0004875	0	0.00025885	0.00884956	0	#NAME?		0	0	0	0	0	0	0	0	0	0	0	0	0	0	0	0	0	0	0	0	0	0	0	0	0	0	0	0	0	0	0
k__Bacteria|p__Actinobacteria|c__Actinomycetia|o__Actinomycetales|f__Actinomycetaceae|g__Schaalia	0.356463	-0.0166667	0.987719	Peritumor <= Tumor	0.321394	1	-0.0004356	0.00130593	0.828926	0.0166667	0	0.000435167	0	0.000231062	0.00884956	0	#NAME?		0	0	0	0	0	0	0	0	0	0	0	0	0	0	0	0	0	0	0	0	0	0	0	0	0	0	0	0	0	0	0
k__Bacteria|p__Actinobacteria|c__Actinomycetia|o__Actinomycetales|f__Actinomycetaceae|g__Schaalia|s__Schaalia_odontolytica	0.356463	-0.0166667	0.987719	Peritumor <= Tumor	0.321394	1	-0.0004356	0.00130593	0.828926	0.0166667	0	0.000435167	0	0.000231062	0.00884956	0	#NAME?		0	0	0	0	0	0	0	0	0	0	0	0	0	0	0	0	0	0	0	0	0	0	0	0	0	0	0	0	0	0	0
k__Bacteria|p__Actinobacteria|c__Actinomycetia|o__Actinomycetales|f__Actinomycetaceae|g__Schaalia|s__Schaalia_odontolytica|t__SGB17156	0.356463	-0.0166667	0.987719	Peritumor <= Tumor	0.321394	1	-0.0004356	0.00130593	0.828926	0.0166667	0	0.000435167	0	0.000231062	0.00884956	0	#NAME?		0	0	0	0	0	0	0	0	0	0	0	0	0	0	0	0	0	0	0	0	0	0	0	0	0	0	0	0	0	0	0
k__Bacteria|p__Bacteroidetes|c__Bacteroidia|o__Bacteroidales|f__Bacteroidaceae|g__Bacteroides|s__Bacteroides_zoogleoformans	0.356463	-0.0166667	0.987719	Peritumor <= Tumor	0.321394	1	-0.000717547	0.00215121	0.828926	0.0166667	0	0.000716833	0	0.000380619	0.00884956	0	#NAME?		0	0	0	0	0	0	0	0	0	0	0	0	0	0	0	0	0	0	0	0	0	0	0	0	0	0	0	0	0	0	0
k__Bacteria|p__Bacteroidetes|c__Bacteroidia|o__Bacteroidales|f__Bacteroidaceae|g__Bacteroides|s__Bacteroides_zoogleoformans|t__SGB21590	0.356463	-0.0166667	0.987719	Peritumor <= Tumor	0.321394	1	-0.000717547	0.00215121	0.828926	0.0166667	0	0.000716833	0	0.000380619	0.00884956	0	#NAME?		0	0	0	0	0	0	0	0	0	0	0	0	0	0	0	0	0	0	0	0	0	0	0	0	0	0	0	0	0	0	0
k__Bacteria|p__Bacteroidetes|c__Bacteroidia|o__Bacteroidales|f__Prevotellaceae|g__Prevotella|s__Prevotella_bivia	0.356463	-0.0166667	0.987719	Peritumor <= Tumor	0.321394	1	-0.0464303	0.139199	0.828926	0.0166667	0	0.0463842	0	0.0246288	0.00884956	0	#NAME?		0	0	0	0	0	0	0	0	0	0	0	0	0	0	0	0	0	0	0	0	0	0	0	0	0	0	0	0	0	0	0
k__Bacteria|p__Bacteroidetes|c__Bacteroidia|o__Bacteroidales|f__Prevotellaceae|g__Prevotella|s__Prevotella_bivia|t__SGB1557	0.356463	-0.0166667	0.987719	Peritumor <= Tumor	0.321394	1	-0.0464303	0.139199	0.828926	0.0166667	0	0.0463842	0	0.0246288	0.00884956	0	#NAME?		0	0	0	0	0	0	0	0	0	0	0	0	0	0	0	0	0	0	0	0	0	0	0	0	0	0	0	0	0	0	0
k__Bacteria|p__Bacteroidetes|c__Bacteroidia|o__Bacteroidales|f__Prevotellaceae|g__Prevotella|s__Prevotella_timonensis	0.356463	-0.0166667	0.987719	Peritumor <= Tumor	0.321394	1	-0.00216882	0.00650216	0.828926	0.0166667	0	0.00216667	0	0.00115044	0.00884956	0	#NAME?		0	0	0	0	0	0	0	0	0	0	0	0	0	0	0	0	0	0	0	0	0	0	0	0	0	0	0	0	0	0	0
k__Bacteria|p__Bacteroidetes|c__Bacteroidia|o__Bacteroidales|f__Prevotellaceae|g__Prevotella|s__Prevotella_timonensis|t__SGB48293	0.356463	-0.0166667	0.987719	Peritumor <= Tumor	0.321394	1	-0.00216882	0.00650216	0.828926	0.0166667	0	0.00216667	0	0.00115044	0.00884956	0	#NAME?		0	0	0	0	0	0	0	0	0	0	0	0	0	0	0	0	0	0	0	0	0	0	0	0	0	0	0	0	0	0	0
k__Bacteria|p__Bacteroidetes|c__Bacteroidia|o__Bacteroidales|f__Tannerellaceae|g__Tannerella|s__Tannerella_sp_oral_taxon_808	0.356463	-0.0166667	0.987719	Peritumor <= Tumor	0.321394	1	-0.000526023	0.00157702	0.828926	0.0166667	0	0.0005255	0	0.000279027	0.00884956	0	#NAME?		0	0	0	0	0	0	0	0	0	0	0	0	0	0	0	0	0	0	0	0	0	0	0	0	0	0	0	0	0	0	0
k__Bacteria|p__Bacteroidetes|c__Bacteroidia|o__Bacteroidales|f__Tannerellaceae|g__Tannerella|s__Tannerella_sp_oral_taxon_808|t__SGB2047	0.356463	-0.0166667	0.987719	Peritumor <= Tumor	0.321394	1	-0.000526023	0.00157702	0.828926	0.0166667	0	0.0005255	0	0.000279027	0.00884956	0	#NAME?		0	0	0	0	0	0	0	0	0	0	0	0	0	0	0	0	0	0	0	0	0	0	0	0	0	0	0	0	0	0	0
k__Bacteria|p__Candidatus_Saccharibacteria|c__Candidatus_Saccharibacteria_unclassified|o__Candidatus_Saccharibacteria_unclassified|f__Candidatus_Saccharibacteria_unclassified|g__Candidatus_Saccharibacteria_unclassified|s__TM7_phylum_sp_oral_taxon_349	0.356463	-0.0166667	0.987719	Peritumor <= Tumor	0.321394	1	-8.19148e-05	0.000245581	0.828926	0.0166667	0	8.18333e-05	0	4.34513e-05	0.00884956	0	#NAME?		0	0	0	0	0	0	0	0	0	0	0	0	0	0	0	0	0	0	0	0	0	0	0	0	0	0	0	0	0	0	0
k__Bacteria|p__Candidatus_Saccharibacteria|c__Candidatus_Saccharibacteria_unclassified|o__Candidatus_Saccharibacteria_unclassified|f__Candidatus_Saccharibacteria_unclassified|g__Candidatus_Saccharibacteria_unclassified|s__TM7_phylum_sp_oral_taxon_349|t__SGB19844	0.356463	-0.0166667	0.987719	Peritumor <= Tumor	0.321394	1	-8.19148e-05	0.000245581	0.828926	0.0166667	0	8.18333e-05	0	4.34513e-05	0.00884956	0	#NAME?		0	0	0	0	0	0	0	0	0	0	0	0	0	0	0	0	0	0	0	0	0	0	0	0	0	0	0	0	0	0	0
k__Bacteria|p__Candidatus_Saccharibacteria|c__Candidatus_Saccharibacteria_unclassified|o__Candidatus_Saccharibacteria_unclassified|f__Candidatus_Saccharibacteria_unclassified|g__Candidatus_Saccharibacteria_unclassified|s__TM7_phylum_sp_oral_taxon_350	0.356463	-0.0166667	0.987719	Peritumor <= Tumor	0.321394	1	-0.000364863	0.00109386	0.828926	0.0166667	0	0.0003645	0	0.00019354	0.00884956	0	#NAME?		0	0	0	0	0	0	0	0	0	0	0	0	0	0	0	0	0	0	0	0	0	0	0	0	0	0	0	0	0	0	0
k__Bacteria|p__Candidatus_Saccharibacteria|c__Candidatus_Saccharibacteria_unclassified|o__Candidatus_Saccharibacteria_unclassified|f__Candidatus_Saccharibacteria_unclassified|g__Candidatus_Saccharibacteria_unclassified|s__TM7_phylum_sp_oral_taxon_350|t__SGB19820	0.356463	-0.0166667	0.987719	Peritumor <= Tumor	0.321394	1	-0.000364863	0.00109386	0.828926	0.0166667	0	0.0003645	0	0.00019354	0.00884956	0	#NAME?		0	0	0	0	0	0	0	0	0	0	0	0	0	0	0	0	0	0	0	0	0	0	0	0	0	0	0	0	0	0	0
k__Bacteria|p__Candidatus_Saccharibacteria|c__Candidatus_Saccharimonia|o__Candidatus_Nanosynbacterales	0.356463	-0.0166667	0.987719	Peritumor <= Tumor	0.321394	1	-0.00639052	0.0191589	0.828926	0.0166667	0	0.00638417	0	0.00338982	0.00884956	0	#NAME?		0	0	0	0	0	0	0	0	0	0	0	0	0	0	0	0	0	0	0	0	0	0	0	0	0	0	0	0	0	0	0
k__Bacteria|p__Candidatus_Saccharibacteria|c__Candidatus_Saccharimonia|o__Candidatus_Nanosynbacterales|f__Candidatus_Nanosynbacteraceae	0.356463	-0.0166667	0.987719	Peritumor <= Tumor	0.321394	1	-0.00639052	0.0191589	0.828926	0.0166667	0	0.00638417	0	0.00338982	0.00884956	0	#NAME?		0	0	0	0	0	0	0	0	0	0	0	0	0	0	0	0	0	0	0	0	0	0	0	0	0	0	0	0	0	0	0
k__Bacteria|p__Candidatus_Saccharibacteria|c__Candidatus_Saccharimonia|o__Candidatus_Nanosynbacterales|f__Candidatus_Nanosynbacteraceae|g__Candidatus_Nanosynbacter	0.356463	-0.0166667	0.987719	Peritumor <= Tumor	0.321394	1	-0.00639052	0.0191589	0.828926	0.0166667	0	0.00638417	0	0.00338982	0.00884956	0	#NAME?		0	0	0	0	0	0	0	0	0	0	0	0	0	0	0	0	0	0	0	0	0	0	0	0	0	0	0	0	0	0	0
k__Bacteria|p__Candidatus_Saccharibacteria|c__Candidatus_Saccharimonia|o__Candidatus_Nanosynbacterales|f__Candidatus_Nanosynbacteraceae|g__Candidatus_Nanosynbacter|s__Candidatus_Nanosynbacter_lyticus	0.356463	-0.0166667	0.987719	Peritumor <= Tumor	0.321394	1	-0.00639052	0.0191589	0.828926	0.0166667	0	0.00638417	0	0.00338982	0.00884956	0	#NAME?		0	0	0	0	0	0	0	0	0	0	0	0	0	0	0	0	0	0	0	0	0	0	0	0	0	0	0	0	0	0	0
k__Bacteria|p__Candidatus_Saccharibacteria|c__Candidatus_Saccharimonia|o__Candidatus_Nanosynbacterales|f__Candidatus_Nanosynbacteraceae|g__Candidatus_Nanosynbacter|s__Candidatus_Nanosynbacter_lyticus|t__SGB19849	0.356463	-0.0166667	0.987719	Peritumor <= Tumor	0.321394	1	-0.00639052	0.0191589	0.828926	0.0166667	0	0.00638417	0	0.00338982	0.00884956	0	#NAME?		0	0	0	0	0	0	0	0	0	0	0	0	0	0	0	0	0	0	0	0	0	0	0	0	0	0	0	0	0	0	0
k__Bacteria|p__Firmicutes|c__Bacilli|o__Lactobacillales|f__Enterococcaceae|g__Enterococcus|s__Enterococcus_faecalis	0.356463	-0.0166667	0.987719	Peritumor <= Tumor	0.321394	1	-0.00346928	0.0104009	0.828926	0.0166667	0	0.00346583	0	0.00184027	0.00884956	0	#NAME?		0	0	0	0	0	0	0	0	0	0	0	0	0	0	0	0	0	0	0	0	0	0	0	0	0	0	0	0	0	0	0
k__Bacteria|p__Firmicutes|c__Bacilli|o__Lactobacillales|f__Enterococcaceae|g__Enterococcus|s__Enterococcus_faecalis|t__SGB7962	0.356463	-0.0166667	0.987719	Peritumor <= Tumor	0.321394	1	-0.00346928	0.0104009	0.828926	0.0166667	0	0.00346583	0	0.00184027	0.00884956	0	#NAME?		0	0	0	0	0	0	0	0	0	0	0	0	0	0	0	0	0	0	0	0	0	0	0	0	0	0	0	0	0	0	0
k__Bacteria|p__Firmicutes|c__Clostridia|o__Eubacteriales|f__Eubacteriales_Family_XIII_Incertae_Sedis|g__Eubacteriales_Family_XIII_Incertae_Sedis_unclassified|s__Eubacterium_brachy	0.356463	-0.0166667	0.987719	Peritumor <= Tumor	0.321394	1	-0.00163546	0.00490313	0.828926	0.0166667	0	0.00163383	0	0.000867522	0.00884956	0	#NAME?		0	0	0	0	0	0	0	0	0	0	0	0	0	0	0	0	0	0	0	0	0	0	0	0	0	0	0	0	0	0	0
k__Bacteria|p__Firmicutes|c__Clostridia|o__Eubacteriales|f__Eubacteriales_Family_XIII_Incertae_Sedis|g__Eubacteriales_Family_XIII_Incertae_Sedis_unclassified|s__Eubacterium_brachy|t__SGB3931	0.356463	-0.0166667	0.987719	Peritumor <= Tumor	0.321394	1	-0.00163546	0.00490313	0.828926	0.0166667	0	0.00163383	0	0.000867522	0.00884956	0	#NAME?		0	0	0	0	0	0	0	0	0	0	0	0	0	0	0	0	0	0	0	0	0	0	0	0	0	0	0	0	0	0	0
k__Bacteria|p__Firmicutes|c__Erysipelotrichia|o__Erysipelotrichales|f__Erysipelotrichaceae|g__Bulleidia	0.356463	-0.0166667	0.987719	Peritumor <= Tumor	0.321394	1	-0.00348814	0.0104575	0.828926	0.0166667	0	0.00348467	0	0.00185027	0.00884956	0	#NAME?		0	0	0	0	0	0	0	0	0	0	0	0	0	0	0	0	0	0	0	0	0	0	0	0	0	0	0	0	0	0	0
k__Bacteria|p__Firmicutes|c__Erysipelotrichia|o__Erysipelotrichales|f__Erysipelotrichaceae|g__Bulleidia|s__Bulleidia_extructa	0.356463	-0.0166667	0.987719	Peritumor <= Tumor	0.321394	1	-0.00348814	0.0104575	0.828926	0.0166667	0	0.00348467	0	0.00185027	0.00884956	0	#NAME?		0	0	0	0	0	0	0	0	0	0	0	0	0	0	0	0	0	0	0	0	0	0	0	0	0	0	0	0	0	0	0
k__Bacteria|p__Firmicutes|c__Erysipelotrichia|o__Erysipelotrichales|f__Erysipelotrichaceae|g__Bulleidia|s__Bulleidia_extructa|t__SGB6820	0.356463	-0.0166667	0.987719	Peritumor <= Tumor	0.321394	1	-0.00348814	0.0104575	0.828926	0.0166667	0	0.00348467	0	0.00185027	0.00884956	0	#NAME?		0	0	0	0	0	0	0	0	0	0	0	0	0	0	0	0	0	0	0	0	0	0	0	0	0	0	0	0	0	0	0
k__Bacteria|p__Firmicutes|c__Negativicutes|o__Selenomonadales|f__Selenomonadaceae|g__Selenomonas|s__Selenomonas_infelix	0.356463	-0.0166667	0.987719	Peritumor <= Tumor	0.321394	1	-0.0108054	0.0323947	0.828926	0.0166667	0	0.0107947	0	0.00573168	0.00884956	0	#NAME?		0	0	0	0	0	0	0	0	0	0	0	0	0	0	0	0	0	0	0	0	0	0	0	0	0	0	0	0	0	0	0
k__Bacteria|p__Firmicutes|c__Negativicutes|o__Selenomonadales|f__Selenomonadaceae|g__Selenomonas|s__Selenomonas_infelix|t__SGB5894	0.356463	-0.0166667	0.987719	Peritumor <= Tumor	0.321394	1	-0.0108054	0.0323947	0.828926	0.0166667	0	0.0107947	0	0.00573168	0.00884956	0	#NAME?		0	0	0	0	0	0	0	0	0	0	0	0	0	0	0	0	0	0	0	0	0	0	0	0	0	0	0	0	0	0	0
k__Bacteria|p__Firmicutes|c__Negativicutes|o__Selenomonadales|f__Selenomonadaceae|g__Selenomonas|s__Selenomonas_massiliensis	0.356463	-0.0166667	0.987719	Peritumor <= Tumor	0.321394	1	-0.00178861	0.00536228	0.828926	0.0166667	0	0.00178683	0	0.000948761	0.00884956	0	#NAME?		0	0	0	0	0	0	0	0	0	0	0	0	0	0	0	0	0	0	0	0	0	0	0	0	0	0	0	0	0	0	0
k__Bacteria|p__Firmicutes|c__Negativicutes|o__Selenomonadales|f__Selenomonadaceae|g__Selenomonas|s__Selenomonas_massiliensis|t__SGB5886	0.356463	-0.0166667	0.987719	Peritumor <= Tumor	0.321394	1	-0.00178861	0.00536228	0.828926	0.0166667	0	0.00178683	0	0.000948761	0.00884956	0	#NAME?		0	0	0	0	0	0	0	0	0	0	0	0	0	0	0	0	0	0	0	0	0	0	0	0	0	0	0	0	0	0	0
k__Bacteria|p__Firmicutes|c__Negativicutes|o__Veillonellales|f__Veillonellaceae|g__Anaeroglobus	0.356463	-0.0166667	0.987719	Peritumor <= Tumor	0.321394	1	-0.00389654	0.0116819	0.828926	0.0166667	0	0.00389267	0	0.0020669	0.00884956	0	#NAME?		0	0	0	0	0	0	0	0	0	0	0	0	0	0	0	0	0	0	0	0	0	0	0	0	0	0	0	0	0	0	0
k__Bacteria|p__Firmicutes|c__Negativicutes|o__Veillonellales|f__Veillonellaceae|g__Anaeroglobus|s__Anaeroglobus_geminatus	0.356463	-0.0166667	0.987719	Peritumor <= Tumor	0.321394	1	-0.00389654	0.0116819	0.828926	0.0166667	0	0.00389267	0	0.0020669	0.00884956	0	#NAME?		0	0	0	0	0	0	0	0	0	0	0	0	0	0	0	0	0	0	0	0	0	0	0	0	0	0	0	0	0	0	0
k__Bacteria|p__Firmicutes|c__Negativicutes|o__Veillonellales|f__Veillonellaceae|g__Anaeroglobus|s__Anaeroglobus_geminatus|t__SGB5870	0.356463	-0.0166667	0.987719	Peritumor <= Tumor	0.321394	1	-0.00389654	0.0116819	0.828926	0.0166667	0	0.00389267	0	0.0020669	0.00884956	0	#NAME?		0	0	0	0	0	0	0	0	0	0	0	0	0	0	0	0	0	0	0	0	0	0	0	0	0	0	0	0	0	0	0
k__Bacteria|p__Fusobacteria|c__Fusobacteriia|o__Fusobacteriales|f__Fusobacteriaceae|g__Fusobacterium|s__Fusobacterium_naviforme	0.356463	-0.0166667	0.987719	Peritumor <= Tumor	0.321394	1	-0.00974102	0.0292037	0.828926	0.0166667	0	0.00973133	0	0.00516708	0.00884956	0	#NAME?		0	0	0	0	0	0	0	0	0	0	0	0	0	0	0	0	0	0	0	0	0	0	0	0	0	0	0	0	0	0	0
k__Bacteria|p__Fusobacteria|c__Fusobacteriia|o__Fusobacteriales|f__Fusobacteriaceae|g__Fusobacterium|s__Fusobacterium_naviforme|t__SGB5268	0.356463	-0.0166667	0.987719	Peritumor <= Tumor	0.321394	1	-0.00974102	0.0292037	0.828926	0.0166667	0	0.00973133	0	0.00516708	0.00884956	0	#NAME?		0	0	0	0	0	0	0	0	0	0	0	0	0	0	0	0	0	0	0	0	0	0	0	0	0	0	0	0	0	0	0
k__Bacteria|p__Proteobacteria|c__Betaproteobacteria|o__Neisseriales|f__Neisseriaceae|g__Kingella|s__Kingella_bonacorsii	0.356463	-0.0166667	0.987719	Peritumor <= Tumor	0.321394	1	-0.0020402	0.00611653	0.828926	0.0166667	0	0.00203817	0	0.00108221	0.00884956	0	#NAME?		0	0	0	0	0	0	0	0	0	0	0	0	0	0	0	0	0	0	0	0	0	0	0	0	0	0	0	0	0	0	0
k__Bacteria|p__Proteobacteria|c__Betaproteobacteria|o__Neisseriales|f__Neisseriaceae|g__Kingella|s__Kingella_bonacorsii|t__SGB9422	0.356463	-0.0166667	0.987719	Peritumor <= Tumor	0.321394	1	-0.0020402	0.00611653	0.828926	0.0166667	0	0.00203817	0	0.00108221	0.00884956	0	#NAME?		0	0	0	0	0	0	0	0	0	0	0	0	0	0	0	0	0	0	0	0	0	0	0	0	0	0	0	0	0	0	0
k__Bacteria|p__Proteobacteria|c__Betaproteobacteria|o__Neisseriales|f__Neisseriaceae|g__Neisseria|s__Neisseria_bacilliformis	0.356463	-0.0166667	0.987719	Peritumor <= Tumor	0.321394	1	-0.000317149	0.000950815	0.828926	0.0166667	0	0.000316833	0	0.00016823	0.00884956	0	#NAME?		0	0	0	0	0	0	0	0	0	0	0	0	0	0	0	0	0	0	0	0	0	0	0	0	0	0	0	0	0	0	0
k__Bacteria|p__Proteobacteria|c__Betaproteobacteria|o__Neisseriales|f__Neisseriaceae|g__Neisseria|s__Neisseria_bacilliformis|t__SGB9426	0.356463	-0.0166667	0.987719	Peritumor <= Tumor	0.321394	1	-0.000317149	0.000950815	0.828926	0.0166667	0	0.000316833	0	0.00016823	0.00884956	0	#NAME?		0	0	0	0	0	0	0	0	0	0	0	0	0	0	0	0	0	0	0	0	0	0	0	0	0	0	0	0	0	0	0
k__Bacteria|p__Proteobacteria|c__Betaproteobacteria|o__Neisseriales|f__Neisseriaceae|g__Neisseria|s__Neisseria_sp_KEM232	0.356463	-0.0166667	0.987719	Peritumor <= Tumor	0.321394	1	-0.00144927	0.00434494	0.828926	0.0166667	0	0.00144783	0	0.000768761	0.00884956	0	#NAME?		0	0	0	0	0	0	0	0	0	0	0	0	0	0	0	0	0	0	0	0	0	0	0	0	0	0	0	0	0	0	0
k__Bacteria|p__Proteobacteria|c__Betaproteobacteria|o__Neisseriales|f__Neisseriaceae|g__Neisseria|s__Neisseria_sp_KEM232|t__SGB9427	0.356463	-0.0166667	0.987719	Peritumor <= Tumor	0.321394	1	-0.00144927	0.00434494	0.828926	0.0166667	0	0.00144783	0	0.000768761	0.00884956	0	#NAME?		0	0	0	0	0	0	0	0	0	0	0	0	0	0	0	0	0	0	0	0	0	0	0	0	0	0	0	0	0	0	0
k__Bacteria|p__Proteobacteria|c__Deltaproteobacteria|o__Desulfovibrionales|f__Desulfovibrionaceae	0.356463	-0.0166667	0.987719	Peritumor <= Tumor	0.321394	1	-0.00136185	0.00408285	0.828926	0.0166667	0	0.0013605	0	0.000722389	0.00884956	0	#NAME?		0	0	0	0	0	0	0	0	0	0	0	0	0	0	0	0	0	0	0	0	0	0	0	0	0	0	0	0	0	0	0
k__Bacteria|p__Proteobacteria|c__Deltaproteobacteria|o__Desulfovibrionales|f__Desulfovibrionaceae|g__Desulfovibrio	0.356463	-0.0166667	0.987719	Peritumor <= Tumor	0.321394	1	-0.00136185	0.00408285	0.828926	0.0166667	0	0.0013605	0	0.000722389	0.00884956	0	#NAME?		0	0	0	0	0	0	0	0	0	0	0	0	0	0	0	0	0	0	0	0	0	0	0	0	0	0	0	0	0	0	0
k__Bacteria|p__Proteobacteria|c__Deltaproteobacteria|o__Desulfovibrionales|f__Desulfovibrionaceae|g__Desulfovibrio|s__Desulfovibrio_sp_OH1186_COT_070	0.356463	-0.0166667	0.987719	Peritumor <= Tumor	0.321394	1	-0.00136185	0.00408285	0.828926	0.0166667	0	0.0013605	0	0.000722389	0.00884956	0	#NAME?		0	0	0	0	0	0	0	0	0	0	0	0	0	0	0	0	0	0	0	0	0	0	0	0	0	0	0	0	0	0	0
k__Bacteria|p__Proteobacteria|c__Deltaproteobacteria|o__Desulfovibrionales|f__Desulfovibrionaceae|g__Desulfovibrio|s__Desulfovibrio_sp_OH1186_COT_070|t__SGB29646	0.356463	-0.0166667	0.987719	Peritumor <= Tumor	0.321394	1	-0.00136185	0.00408285	0.828926	0.0166667	0	0.0013605	0	0.000722389	0.00884956	0	#NAME?		0	0	0	0	0	0	0	0	0	0	0	0	0	0	0	0	0	0	0	0	0	0	0	0	0	0	0	0	0	0	0
k__Bacteria|p__Spirochaetes|c__Spirochaetia|o__Spirochaetales|f__Treponemataceae|g__Treponema|s__Treponema_medium	0.356463	-0.0166667	0.987719	Peritumor <= Tumor	0.321394	1	-0.0021106	0.0063276	0.828926	0.0166667	0	0.0021085	0	0.00111956	0.00884956	0	#NAME?		0	0	0	0	0	0	0	0	0	0	0	0	0	0	0	0	0	0	0	0	0	0	0	0	0	0	0	0	0	0	0
k__Bacteria|p__Spirochaetes|c__Spirochaetia|o__Spirochaetales|f__Treponemataceae|g__Treponema|s__Treponema_medium|t__SGB3606	0.356463	-0.0166667	0.987719	Peritumor <= Tumor	0.321394	1	-0.0021106	0.0063276	0.828926	0.0166667	0	0.0021085	0	0.00111956	0.00884956	0	#NAME?		0	0	0	0	0	0	0	0	0	0	0	0	0	0	0	0	0	0	0	0	0	0	0	0	0	0	0	0	0	0	0
k__Eukaryota|p__Ascomycota|c__Saccharomycetes|o__Saccharomycetales|f__Debaryomycetaceae	0.356463	-0.0166667	0.987719	Peritumor <= Tumor	0.321394	1	-0.00104938	0.00314604	0.828926	0.0166667	0	0.00104833	0	0.000556637	0.00884956	0	#NAME?		0	0	0	0	0	0	0	0	0	0	0	0	0	0	0	0	0	0	0	0	0	0	0	0	0	0	0	0	0	0	0
k__Eukaryota|p__Ascomycota|c__Saccharomycetes|o__Saccharomycetales|f__Debaryomycetaceae|g__Candida	0.356463	-0.0166667	0.987719	Peritumor <= Tumor	0.321394	1	-0.00104938	0.00314604	0.828926	0.0166667	0	0.00104833	0	0.000556637	0.00884956	0	#NAME?		0	0	0	0	0	0	0	0	0	0	0	0	0	0	0	0	0	0	0	0	0	0	0	0	0	0	0	0	0	0	0
k__Eukaryota|p__Ascomycota|c__Saccharomycetes|o__Saccharomycetales|f__Debaryomycetaceae|g__Candida|s__Candida_albicans	0.356463	-0.0166667	0.987719	Peritumor <= Tumor	0.321394	1	-0.00104938	0.00314604	0.828926	0.0166667	0	0.00104833	0	0.000556637	0.00884956	0	#NAME?		0	0	0	0	0	0	0	0	0	0	0	0	0	0	0	0	0	0	0	0	0	0	0	0	0	0	0	0	0	0	0
k__Eukaryota|p__Ascomycota|c__Saccharomycetes|o__Saccharomycetales|f__Debaryomycetaceae|g__Candida|s__Candida_albicans|t__EUK5476	0.356463	-0.0166667	0.987719	Peritumor <= Tumor	0.321394	1	-0.00104938	0.00314604	0.828926	0.0166667	0	0.00104833	0	0.000556637	0.00884956	0	#NAME?		0	0	0	0	0	0	0	0	0	0	0	0	0	0	0	0	0	0	0	0	0	0	0	0	0	0	0	0	0	0	0
k__Bacteria|p__Actinobacteria|c__Actinomycetia|o__Bifidobacteriales|f__Bifidobacteriaceae|g__Parascardovia	0.356463	-0.0166667	0.987719	Peritumor <= Tumor	0.321394	1	-0.00156873	0.00470306	0.828926	0.0166667	0	0.00156717	0	0.000832124	0.00884956	0	#NAME?		0	0	0	0	0	0	0	0	0	0	0	0	0	0	0	0	0	0	0	0	0	0	0	0	0	0	0	0	0	0	0
k__Bacteria|p__Actinobacteria|c__Actinomycetia|o__Bifidobacteriales|f__Bifidobacteriaceae|g__Parascardovia|s__Parascardovia_denticolens	0.356463	-0.0166667	0.987719	Peritumor <= Tumor	0.321394	1	-0.00156873	0.00470306	0.828926	0.0166667	0	0.00156717	0	0.000832124	0.00884956	0	#NAME?		0	0	0	0	0	0	0	0	0	0	0	0	0	0	0	0	0	0	0	0	0	0	0	0	0	0	0	0	0	0	0
k__Bacteria|p__Actinobacteria|c__Actinomycetia|o__Bifidobacteriales|f__Bifidobacteriaceae|g__Parascardovia|s__Parascardovia_denticolens|t__SGB17291	0.356463	-0.0166667	0.987719	Peritumor <= Tumor	0.321394	1	-0.00156873	0.00470306	0.828926	0.0166667	0	0.00156717	0	0.000832124	0.00884956	0	#NAME?		0	0	0	0	0	0	0	0	0	0	0	0	0	0	0	0	0	0	0	0	0	0	0	0	0	0	0	0	0	0	0
k__Bacteria|p__Bacteroidetes|c__Bacteroidia|o__Bacteroidales|f__Prevotellaceae|g__Prevotella|s__Prevotella_sp_oral_taxon_376	0.356463	-0.0166667	0.987719	Peritumor <= Tumor	0.321394	1	-0.00165465	0.00496065	0.828926	0.0166667	0	0.001653	0	0.000877699	0.00884956	0	#NAME?		0	0	0	0	0	0	0	0	0	0	0	0	0	0	0	0	0	0	0	0	0	0	0	0	0	0	0	0	0	0	0
k__Bacteria|p__Bacteroidetes|c__Bacteroidia|o__Bacteroidales|f__Prevotellaceae|g__Prevotella|s__Prevotella_sp_oral_taxon_376|t__SGB21554	0.356463	-0.0166667	0.987719	Peritumor <= Tumor	0.321394	1	-0.00165465	0.00496065	0.828926	0.0166667	0	0.001653	0	0.000877699	0.00884956	0	#NAME?		0	0	0	0	0	0	0	0	0	0	0	0	0	0	0	0	0	0	0	0	0	0	0	0	0	0	0	0	0	0	0
k__Bacteria|p__Firmicutes|c__Negativicutes|o__Veillonellales|f__Veillonellaceae|g__Veillonella|s__Veillonella_sp_3310	0.356463	-0.0166667	0.987719	Peritumor <= Tumor	0.321394	1	-0.000971132	0.00291147	0.828926	0.0166667	0	0.000970167	0	0.000515133	0.00884956	0	#NAME?		0	0	0	0	0	0	0	0	0	0	0	0	0	0	0	0	0	0	0	0	0	0	0	0	0	0	0	0	0	0	0
k__Bacteria|p__Firmicutes|c__Negativicutes|o__Veillonellales|f__Veillonellaceae|g__Veillonella|s__Veillonella_sp_3310|t__SGB6930	0.356463	-0.0166667	0.987719	Peritumor <= Tumor	0.321394	1	-0.000971132	0.00291147	0.828926	0.0166667	0	0.000970167	0	0.000515133	0.00884956	0	#NAME?		0	0	0	0	0	0	0	0	0	0	0	0	0	0	0	0	0	0	0	0	0	0	0	0	0	0	0	0	0	0	0
k__Bacteria|p__Proteobacteria|c__Gammaproteobacteria|o__Pasteurellales|f__Pasteurellaceae|g__Haemophilus|s__Haemophilus_pittmaniae	0.356463	-0.0166667	0.987719	Peritumor <= Tumor	0.321394	1	-0.0435128	0.130452	0.828926	0.0166667	0	0.0434695	0	0.0230812	0.00884956	0	#NAME?		0	0	0	0	0	0	0	0	0	0	0	0	0	0	0	0	0	0	0	0	0	0	0	0	0	0	0	0	0	0	0
k__Bacteria|p__Proteobacteria|c__Gammaproteobacteria|o__Pasteurellales|f__Pasteurellaceae|g__Haemophilus|s__Haemophilus_pittmaniae|t__SGB9656	0.356463	-0.0166667	0.987719	Peritumor <= Tumor	0.321394	1	-0.0435128	0.130452	0.828926	0.0166667	0	0.0434695	0	0.0230812	0.00884956	0	#NAME?		0	0	0	0	0	0	0	0	0	0	0	0	0	0	0	0	0	0	0	0	0	0	0	0	0	0	0	0	0	0	0
k__Bacteria|p__Synergistetes|c__Synergistia|o__Synergistales|f__Synergistaceae|g__Fretibacterium	0.356463	-0.0166667	0.987719	Peritumor <= Tumor	0.321394	1	-0.000265097	0.000794764	0.828926	0.0166667	0	0.000264833	0	0.000140619	0.00884956	0	#NAME?		0	0	0	0	0	0	0	0	0	0	0	0	0	0	0	0	0	0	0	0	0	0	0	0	0	0	0	0	0	0	0
k__Bacteria|p__Synergistetes|c__Synergistia|o__Synergistales|f__Synergistaceae|g__Fretibacterium|s__Fretibacterium_fastidiosum	0.356463	-0.0166667	0.987719	Peritumor <= Tumor	0.321394	1	-0.000265097	0.000794764	0.828926	0.0166667	0	0.000264833	0	0.000140619	0.00884956	0	#NAME?		0	0	0	0	0	0	0	0	0	0	0	0	0	0	0	0	0	0	0	0	0	0	0	0	0	0	0	0	0	0	0
k__Bacteria|p__Synergistetes|c__Synergistia|o__Synergistales|f__Synergistaceae|g__Fretibacterium|s__Fretibacterium_fastidiosum|t__SGB17525	0.356463	-0.0166667	0.987719	Peritumor <= Tumor	0.321394	1	-0.000265097	0.000794764	0.828926	0.0166667	0	0.000264833	0	0.000140619	0.00884956	0	#NAME?		0	0	0	0	0	0	0	0	0	0	0	0	0	0	0	0	0	0	0	0	0	0	0	0	0	0	0	0	0	0	0
k__Bacteria|p__Firmicutes|c__Clostridia|o__Eubacteriales|f__Lachnospiraceae	0.86463	-0.0157233	0.987719	Peritumor <= Tumor	0.674992	0.420422	-1.42157	2.1872	0.939449	0.316667	0.320755	1.41459	1.03177	1.23504	0.318584	0.72938	-0.455258		3.57289	0	0.01086	0	0	0.01699	0	0	0	0	0	0	5.74969	0	0	1.75121	0	0	0	1.07975	0.15013	0	2.24154	0	0.75298	0	0.05051	33.5117	0	0	0
k__Bacteria|p__Actinobacteria|c__Actinomycetia|o__Actinomycetales|f__Actinomycetaceae|g__Actinomyces|s__Actinomyces_oris	0.627321	-0.0150943	0.987719	Peritumor <= Tumor	0.232791	1.20526	-0.00149599	0.00603396	0.828926	0.0333333	0.0188679	0.00248483	0.000215849	0.00142062	0.0265487	0.0868666	-3.52505		0	0	0	0	0	0	0	0	0	0	0	0	0	0	0	0	0	0	0	0	0	0	0	0	0	0	0	0	0	0	0
k__Bacteria|p__Actinobacteria|c__Actinomycetia|o__Actinomycetales|f__Actinomycetaceae|g__Actinomyces|s__Actinomyces_oris|t__SGB15878	0.627321	-0.0150943	0.987719	Peritumor <= Tumor	0.232791	1.20526	-0.00149599	0.00603396	0.828926	0.0333333	0.0188679	0.00248483	0.000215849	0.00142062	0.0265487	0.0868666	-3.52505		0	0	0	0	0	0	0	0	0	0	0	0	0	0	0	0	0	0	0	0	0	0	0	0	0	0	0	0	0	0	0
k__Bacteria|p__Fusobacteria|c__Fusobacteriia|o__Fusobacteriales|f__Leptotrichiaceae|g__Leptotrichia|s__Leptotrichia_buccalis	0.627321	-0.0150943	0.987719	Peritumor <= Tumor	0.259944	1.1368	-0.00296159	0.0107758	0.828926	0.0333333	0.0188679	0.00451183	0.000604717	0.00267929	0.0265487	0.134029	-2.89938		0	0	0	0	0	0	0	0	0	0	0	0	0	0	0	0	0	0	0	0	0	0	0	0	0	0	0	0	0	0	0
k__Bacteria|p__Fusobacteria|c__Fusobacteriia|o__Fusobacteriales|f__Leptotrichiaceae|g__Leptotrichia|s__Leptotrichia_buccalis|t__SGB6058	0.627321	-0.0150943	0.987719	Peritumor <= Tumor	0.259944	1.1368	-0.00296159	0.0107758	0.828926	0.0333333	0.0188679	0.00451183	0.000604717	0.00267929	0.0265487	0.134029	-2.89938		0	0	0	0	0	0	0	0	0	0	0	0	0	0	0	0	0	0	0	0	0	0	0	0	0	0	0	0	0	0	0
k__Bacteria|p__Firmicutes|c__Bacilli|o__Lactobacillales|f__Streptococcaceae|g__Streptococcus|s__Streptococcus_gallolyticus	0.627321	-0.0150943	0.987719	Peritumor <= Tumor	0.261161	1.13344	-0.0193211	0.0700489	0.828926	0.0333333	0.0188679	0.0304977	0.00513377	0.0186013	0.0265487	0.168333	-2.57061		0	0	0	0	0	0	0	0	0	0	0	0	0	0	0	0	0	0	0	0	0	0	0	0	0	0	0	0	0	0	0
k__Bacteria|p__Firmicutes|c__Bacilli|o__Lactobacillales|f__Streptococcaceae|g__Streptococcus|s__Streptococcus_gallolyticus|t__SGB97147	0.627321	-0.0150943	0.987719	Peritumor <= Tumor	0.261161	1.13344	-0.0193211	0.0700489	0.828926	0.0333333	0.0188679	0.0304977	0.00513377	0.0186013	0.0265487	0.168333	-2.57061		0	0	0	0	0	0	0	0	0	0	0	0	0	0	0	0	0	0	0	0	0	0	0	0	0	0	0	0	0	0	0
k__Bacteria|p__Bacteroidetes|c__Flavobacteriia|o__Flavobacteriales|f__Flavobacteriaceae|g__Capnocytophaga|s__Capnocytophaga_granulosa	0.627321	-0.0150943	0.987719	Peritumor <= Tumor	0.269106	1.11537	-0.000687752	0.00242205	0.828926	0.0333333	0.0188679	0.000953	8.58491e-05	0.000546283	0.0265487	0.090083	-3.4726		0	0	0	0	0	0	0	0	0	0	0	0	0	0	0	0	0	0	0	0	0	0	0	0	0	0	0	0	0	0	0
k__Bacteria|p__Bacteroidetes|c__Flavobacteriia|o__Flavobacteriales|f__Flavobacteriaceae|g__Capnocytophaga|s__Capnocytophaga_granulosa|t__SGB2483	0.627321	-0.0150943	0.987719	Peritumor <= Tumor	0.269106	1.11537	-0.000687752	0.00242205	0.828926	0.0333333	0.0188679	0.000953	8.58491e-05	0.000546283	0.0265487	0.090083	-3.4726		0	0	0	0	0	0	0	0	0	0	0	0	0	0	0	0	0	0	0	0	0	0	0	0	0	0	0	0	0	0	0
k__Bacteria|p__Bacteroidetes|c__Bacteroidia|o__Bacteroidales|f__Prevotellaceae|g__Prevotella|s__Prevotella_loescheii	0.627321	-0.0150943	0.987719	Peritumor <= Tumor	0.286342	1.07553	-0.000384732	0.00128057	0.828926	0.0333333	0.0188679	0.000507167	5.92453e-05	0.00029708	0.0265487	0.116816	-3.09769		0	0	0	0	0	0.00314	0	0	0	0	0	0	0	0	0	0	0	0	0	0	0	0	0	0	0	0	0	0	0	0	0
k__Bacteria|p__Bacteroidetes|c__Bacteroidia|o__Bacteroidales|f__Prevotellaceae|g__Prevotella|s__Prevotella_loescheii|t__SGB1457	0.627321	-0.0150943	0.987719	Peritumor <= Tumor	0.286342	1.07553	-0.000384732	0.00128057	0.828926	0.0333333	0.0188679	0.000507167	5.92453e-05	0.00029708	0.0265487	0.116816	-3.09769		0	0	0	0	0	0.00314	0	0	0	0	0	0	0	0	0	0	0	0	0	0	0	0	0	0	0	0	0	0	0	0	0
k__Bacteria|p__Firmicutes|c__Bacilli|o__Lactobacillales|f__Lactobacillaceae|g__Lactobacillus|s__Lactobacillus_ultunensis	0.627321	-0.0150943	0.987719	Peritumor <= Tumor	0.29303	1.06097	-0.282936	0.921608	0.828926	0.0333333	0.0188679	0.31942	8.37736e-05	0.169643	0.0265487	0.000262268	-11.8967		0	0	0	0	0	0	0	0	0	0	0	0	0	0	0	0	0	0	0	0	0	0	0	0	0	0	0	0	0	0	0
k__Bacteria|p__Firmicutes|c__Bacilli|o__Lactobacillales|f__Lactobacillaceae|g__Lactobacillus|s__Lactobacillus_ultunensis|t__SGB7049	0.627321	-0.0150943	0.987719	Peritumor <= Tumor	0.29303	1.06097	-0.282936	0.921608	0.828926	0.0333333	0.0188679	0.31942	8.37736e-05	0.169643	0.0265487	0.000262268	-11.8967		0	0	0	0	0	0	0	0	0	0	0	0	0	0	0	0	0	0	0	0	0	0	0	0	0	0	0	0	0	0	0
k__Bacteria|p__Firmicutes|c__Clostridia|o__Eubacteriales|f__Lachnospiraceae|g__Lachnospiraceae_unclassified|s__Lachnospiraceae_bacterium_oral_taxon_500	0.627321	-0.0150943	0.987719	Peritumor <= Tumor	0.304223	1.03645	-0.0149003	0.0469224	0.828926	0.0333333	0.0188679	0.0160935	8.24528e-05	0.00858389	0.0265487	0.00512336	-7.60869		0	0	0	0	0	0	0	0	0	0	0	0	0	0	0	0	0	0	0	0.00437	0	0	0	0	0	0	0	0	0	0	0
k__Bacteria|p__Firmicutes|c__Clostridia|o__Eubacteriales|f__Lachnospiraceae|g__Lachnospiraceae_unclassified|s__Lachnospiraceae_bacterium_oral_taxon_500|t__SGB24947	0.627321	-0.0150943	0.987719	Peritumor <= Tumor	0.304223	1.03645	-0.0149003	0.0469224	0.828926	0.0333333	0.0188679	0.0160935	8.24528e-05	0.00858389	0.0265487	0.00512336	-7.60869		0	0	0	0	0	0	0	0	0	0	0	0	0	0	0	0	0	0	0	0.00437	0	0	0	0	0	0	0	0	0	0	0
k__Bacteria|p__Firmicutes|c__Clostridia|o__Eubacteriales|f__Eubacteriales_Family_XIII_Incertae_Sedis|g__Eubacteriales_Family_XIII_Incertae_Sedis_unclassified|s__Eubacterium_infirmum	0.627321	-0.0150943	0.987719	Peritumor <= Tumor	0.307755	1.02884	-0.00304853	0.0095011	0.828926	0.0333333	0.0188679	0.003241	1.4717e-05	0.00172779	0.0265487	0.00454088	-7.78281		0	0	0	0	0	0	0	0	0	0	0	0	0	0	0	0.00078	0	0	0	0	0	0	0	0	0	0	0	0	0	0	0
k__Bacteria|p__Firmicutes|c__Clostridia|o__Eubacteriales|f__Eubacteriales_Family_XIII_Incertae_Sedis|g__Eubacteriales_Family_XIII_Incertae_Sedis_unclassified|s__Eubacterium_infirmum|t__SGB3936	0.627321	-0.0150943	0.987719	Peritumor <= Tumor	0.307755	1.02884	-0.00304853	0.0095011	0.828926	0.0333333	0.0188679	0.003241	1.4717e-05	0.00172779	0.0265487	0.00454088	-7.78281		0	0	0	0	0	0	0	0	0	0	0	0	0	0	0	0.00078	0	0	0	0	0	0	0	0	0	0	0	0	0	0	0
k__Bacteria|p__Candidatus_Saccharibacteria|c__Candidatus_Nanosyncoccalia	0.627321	-0.0150943	0.987719	Peritumor <= Tumor	0.319367	1.00423	-0.0363103	0.109475	0.828926	0.0333333	0.0188679	0.0366815	9.90566e-05	0.0195234	0.0265487	0.00270045	-8.53258		0	0	0	0	0	0.00525	0	0	0	0	0	0	0	0	0	0	0	0	0	0	0	0	0	0	0	0	0	0	0	0	0
k__Bacteria|p__Candidatus_Saccharibacteria|c__Candidatus_Nanosyncoccalia|o__Candidatus_Nanogingivales	0.627321	-0.0150943	0.987719	Peritumor <= Tumor	0.319367	1.00423	-0.0363103	0.109475	0.828926	0.0333333	0.0188679	0.0366815	9.90566e-05	0.0195234	0.0265487	0.00270045	-8.53258		0	0	0	0	0	0.00525	0	0	0	0	0	0	0	0	0	0	0	0	0	0	0	0	0	0	0	0	0	0	0	0	0
k__Bacteria|p__Candidatus_Saccharibacteria|c__Candidatus_Nanosyncoccalia|o__Candidatus_Nanogingivales|f__Candidatus_Nanogingivalaceae	0.627321	-0.0150943	0.987719	Peritumor <= Tumor	0.319367	1.00423	-0.0363103	0.109475	0.828926	0.0333333	0.0188679	0.0366815	9.90566e-05	0.0195234	0.0265487	0.00270045	-8.53258		0	0	0	0	0	0.00525	0	0	0	0	0	0	0	0	0	0	0	0	0	0	0	0	0	0	0	0	0	0	0	0	0
k__Bacteria|p__Candidatus_Saccharibacteria|c__Candidatus_Nanosyncoccalia|o__Candidatus_Nanogingivales|f__Candidatus_Nanogingivalaceae|g__Candidatus_Nanogingivalis	0.627321	-0.0150943	0.987719	Peritumor <= Tumor	0.319367	1.00423	-0.0363103	0.109475	0.828926	0.0333333	0.0188679	0.0366815	9.90566e-05	0.0195234	0.0265487	0.00270045	-8.53258		0	0	0	0	0	0.00525	0	0	0	0	0	0	0	0	0	0	0	0	0	0	0	0	0	0	0	0	0	0	0	0	0
k__Bacteria|p__Candidatus_Saccharibacteria|c__Candidatus_Nanosyncoccalia|o__Candidatus_Nanogingivales|f__Candidatus_Nanogingivalaceae|g__Candidatus_Nanogingivalis|s__Candidatus_Nanogingivalis_gingivitcus	0.627321	-0.0150943	0.987719	Peritumor <= Tumor	0.319367	1.00423	-0.0363103	0.109475	0.828926	0.0333333	0.0188679	0.0366815	9.90566e-05	0.0195234	0.0265487	0.00270045	-8.53258		0	0	0	0	0	0.00525	0	0	0	0	0	0	0	0	0	0	0	0	0	0	0	0	0	0	0	0	0	0	0	0	0
k__Bacteria|p__Candidatus_Saccharibacteria|c__Candidatus_Nanosyncoccalia|o__Candidatus_Nanogingivales|f__Candidatus_Nanogingivalaceae|g__Candidatus_Nanogingivalis|s__Candidatus_Nanogingivalis_gingivitcus|t__SGB19822	0.627321	-0.0150943	0.987719	Peritumor <= Tumor	0.319367	1.00423	-0.0363103	0.109475	0.828926	0.0333333	0.0188679	0.0366815	9.90566e-05	0.0195234	0.0265487	0.00270045	-8.53258		0	0	0	0	0	0.00525	0	0	0	0	0	0	0	0	0	0	0	0	0	0	0	0	0	0	0	0	0	0	0	0	0
k__Bacteria|p__Synergistetes	0.642045	-0.0144654	0.987719	Peritumor <= Tumor	0.480415	0.709521	-0.0171597	0.0360982	0.894666	0.0333333	0.0188679	0.0131072	0.00363792	0.00866584	0.0265487	0.277552	-1.84917		0	0	0	0	0	0	0	0	0	0	0	0	0	0	0	0.19281	0	0	0	0	0	0	0	0	0	0	0	0	0	0	0
k__Bacteria|p__Synergistetes|c__Synergistia	0.642045	-0.0144654	0.987719	Peritumor <= Tumor	0.480415	0.709521	-0.0171597	0.0360982	0.894666	0.0333333	0.0188679	0.0131072	0.00363792	0.00866584	0.0265487	0.277552	-1.84917		0	0	0	0	0	0	0	0	0	0	0	0	0	0	0	0.19281	0	0	0	0	0	0	0	0	0	0	0	0	0	0	0
k__Bacteria|p__Synergistetes|c__Synergistia|o__Synergistales	0.642045	-0.0144654	0.987719	Peritumor <= Tumor	0.480415	0.709521	-0.0171597	0.0360982	0.894666	0.0333333	0.0188679	0.0131072	0.00363792	0.00866584	0.0265487	0.277552	-1.84917		0	0	0	0	0	0	0	0	0	0	0	0	0	0	0	0.19281	0	0	0	0	0	0	0	0	0	0	0	0	0	0	0
k__Bacteria|p__Synergistetes|c__Synergistia|o__Synergistales|f__Synergistaceae	0.642045	-0.0144654	0.987719	Peritumor <= Tumor	0.480415	0.709521	-0.0171597	0.0360982	0.894666	0.0333333	0.0188679	0.0131072	0.00363792	0.00866584	0.0265487	0.277552	-1.84917		0	0	0	0	0	0	0	0	0	0	0	0	0	0	0	0.19281	0	0	0	0	0	0	0	0	0	0	0	0	0	0	0
k__Bacteria|p__Firmicutes|c__Bacilli|o__Lactobacillales|f__Lactobacillaceae|g__Limosilactobacillus|s__Limosilactobacillus_portuensis	0.642045	-0.0144654	0.987719	Peritumor <= Tumor	0.522394	0.642718	-0.0885108	0.172799	0.894666	0.0333333	0.0188679	0.0644242	0.0222802	0.0446575	0.0265487	0.345836	-1.53184		0	0	0	0	0	0	0	0	0	0	0	0	0	0	0	0	0	0	0	0	0	0	0	0	1.18085	0	0	0	0	0	0
k__Bacteria|p__Firmicutes|c__Bacilli|o__Lactobacillales|f__Lactobacillaceae|g__Limosilactobacillus|s__Limosilactobacillus_portuensis|t__SGB7097	0.642045	-0.0144654	0.987719	Peritumor <= Tumor	0.522394	0.642718	-0.0885108	0.172799	0.894666	0.0333333	0.0188679	0.0644242	0.0222802	0.0446575	0.0265487	0.345836	-1.53184		0	0	0	0	0	0	0	0	0	0	0	0	0	0	0	0	0	0	0	0	0	0	0	0	1.18085	0	0	0	0	0	0
k__Bacteria|p__Actinobacteria|c__Actinomycetia|o__Bifidobacteriales|f__Bifidobacteriaceae|g__Scardovia|s__Scardovia_wiggsiae	0.642045	-0.0144654	0.987719	Peritumor <= Tumor	0.787814	0.269802	-0.00570718	0.00750627	0.969093	0.0333333	0.0188679	0.00318917	0.00228962	0.00276726	0.0265487	0.717938	-0.47807		0	0	0	0	0	0	0	0	0	0	0	0	0	0	0	0	0	0	0	0	0	0	0	0	0	0	0	0	0	0	0
k__Bacteria|p__Actinobacteria|c__Actinomycetia|o__Bifidobacteriales|f__Bifidobacteriaceae|g__Scardovia|s__Scardovia_wiggsiae|t__SGB15494	0.642045	-0.0144654	0.987719	Peritumor <= Tumor	0.787814	0.269802	-0.00570718	0.00750627	0.969093	0.0333333	0.0188679	0.00318917	0.00228962	0.00276726	0.0265487	0.717938	-0.47807		0	0	0	0	0	0	0	0	0	0	0	0	0	0	0	0	0	0	0	0	0	0	0	0	0	0	0	0	0	0	0
k__Bacteria|p__Firmicutes|c__Clostridia|o__Eubacteriales|f__Peptostreptococcaceae|g__Peptostreptococcus|s__Peptostreptococcus_anaerobius	0.642045	-0.0144654	0.987719	Peritumor <= Tumor	0.837542	0.205544	-0.0910974	0.11217	0.969093	0.0333333	0.0188679	0.041168	0.0306315	0.0362261	0.0265487	0.744061	-0.426507		0	0	0	0	0	0	0	0	0	0	0	0	0	0	0	0	0	0	0	0	0	0	0	0	0	0	0	0	0	0	0
k__Bacteria|p__Firmicutes|c__Clostridia|o__Eubacteriales|f__Peptostreptococcaceae|g__Peptostreptococcus|s__Peptostreptococcus_anaerobius|t__SGB746	0.642045	-0.0144654	0.987719	Peritumor <= Tumor	0.837542	0.205544	-0.0910974	0.11217	0.969093	0.0333333	0.0188679	0.041168	0.0306315	0.0362261	0.0265487	0.744061	-0.426507		0	0	0	0	0	0	0	0	0	0	0	0	0	0	0	0	0	0	0	0	0	0	0	0	0	0	0	0	0	0	0
k__Bacteria|p__Bacteroidetes|c__Flavobacteriia|o__Flavobacteriales|f__Flavobacteriaceae|g__Capnocytophaga|s__Capnocytophaga_gingivalis	0.722418	-0.0141509	0.987719	Peritumor <= Tumor	0.163538	1.40998	-0.00217607	0.0125952	0.828926	0.05	0.0377358	0.00596883	0.000759245	0.0035254	0.0442478	0.127202	-2.97481		0	0	0	0	0	0.02945	0	0	0	0	0	0	0	0	0	0	0	0	0	0	0	0	0	0	0	0	0	0	0	0	0
k__Bacteria|p__Bacteroidetes|c__Flavobacteriia|o__Flavobacteriales|f__Flavobacteriaceae|g__Capnocytophaga|s__Capnocytophaga_gingivalis|t__SGB2479	0.722418	-0.0141509	0.987719	Peritumor <= Tumor	0.163538	1.40998	-0.00217607	0.0125952	0.828926	0.05	0.0377358	0.00596883	0.000759245	0.0035254	0.0442478	0.127202	-2.97481		0	0	0	0	0	0.02945	0	0	0	0	0	0	0	0	0	0	0	0	0	0	0	0	0	0	0	0	0	0	0	0	0
k__Bacteria|p__Firmicutes|c__Clostridia|o__Eubacteriales|f__Lachnospiraceae|g__Oribacterium|s__Oribacterium_asaccharolyticum	0.656911	-0.0138365	0.987719	Tumor <= Peritumor	0.3339	-0.975347	-0.0413639	0.014305	0.828926	0.0333333	0.0188679	0.000338667	0.0138681	0.00668434	0.0265487	40.9492	5.35576		0	0	0	0	0	0	0	0	0	0	0	0	0.73501	0	0	0	0	0	0	0	0	0	0	0	0	0	0	0	0	0	0
k__Bacteria|p__Firmicutes|c__Clostridia|o__Eubacteriales|f__Lachnospiraceae|g__Oribacterium|s__Oribacterium_asaccharolyticum|t__SGB5285	0.656911	-0.0138365	0.987719	Tumor <= Peritumor	0.3339	-0.975347	-0.0413639	0.014305	0.828926	0.0333333	0.0188679	0.000338667	0.0138681	0.00668434	0.0265487	40.9492	5.35576		0	0	0	0	0	0	0	0	0	0	0	0	0.73501	0	0	0	0	0	0	0	0	0	0	0	0	0	0	0	0	0	0
k__Bacteria|p__Fusobacteria|c__Fusobacteriia|o__Fusobacteriales|f__Leptotrichiaceae|g__Leptotrichia|s__Leptotrichia_massiliensis	0.656911	-0.0138365	0.987719	Tumor <= Peritumor	0.366165	-0.911568	-0.0314589	0.0118022	0.846824	0.0333333	0.0188679	0.000928833	0.0107572	0.00553858	0.0265487	11.5814	3.53373		0	0	0	0	0	0	0	0	0	0	0	0	0	0	0	0	0	0	0	0	0	0	0.57013	0	0	0	0	0	0	0	0
k__Bacteria|p__Fusobacteria|c__Fusobacteriia|o__Fusobacteriales|f__Leptotrichiaceae|g__Leptotrichia|s__Leptotrichia_massiliensis|t__SGB6063	0.656911	-0.0138365	0.987719	Tumor <= Peritumor	0.366165	-0.911568	-0.0314589	0.0118022	0.846824	0.0333333	0.0188679	0.000928833	0.0107572	0.00553858	0.0265487	11.5814	3.53373		0	0	0	0	0	0	0	0	0	0	0	0	0	0	0	0	0	0	0	0	0	0	0.57013	0	0	0	0	0	0	0	0
k__Bacteria|p__Bacteroidetes|c__Bacteroidia|o__Bacteroidales|f__Prevotellaceae|g__Alloprevotella|s__Alloprevotella_rava	0.656911	-0.0138365	0.987719	Tumor <= Peritumor	0.675351	-0.420374	-0.12803	0.0833796	0.939449	0.0333333	0.0188679	0.0247218	0.047047	0.0351929	0.0265487	1.90305	0.928316		0	0	0	0	0	0	0	0	0	0	0	0	0	0	0	2.49349	0	0	0	0	0	0	0	0	0	0	0	0	0	0	0
k__Bacteria|p__Bacteroidetes|c__Bacteroidia|o__Bacteroidales|f__Prevotellaceae|g__Alloprevotella|s__Alloprevotella_rava|t__SGB1485	0.656911	-0.0138365	0.987719	Tumor <= Peritumor	0.675351	-0.420374	-0.12803	0.0833796	0.939449	0.0333333	0.0188679	0.0247218	0.047047	0.0351929	0.0265487	1.90305	0.928316		0	0	0	0	0	0	0	0	0	0	0	0	0	0	0	2.49349	0	0	0	0	0	0	0	0	0	0	0	0	0	0	0
k__Bacteria|p__Proteobacteria|c__Gammaproteobacteria|o__Pasteurellales|f__Pasteurellaceae|g__Haemophilus|s__Haemophilus_parainfluenzae|t__SGB9657	0.656911	-0.0138365	0.987719	Tumor <= Peritumor	0.82547	-0.221114	-0.842149	0.67332	0.969093	0.0333333	0.0188679	0.225847	0.310262	0.26544	0.0265487	1.37377	0.458138		0	0	0	0	0	0	0	0	0	0	0	0	0	0	0	0	0	0	0	0	0	0	0	0	0	0	0	0	0	0	0
k__Bacteria|p__Actinobacteria|c__Actinomycetia|o__Bifidobacteriales|f__Bifidobacteriaceae|g__Scardovia	0.656911	-0.0138365	0.987719	Peritumor <= Tumor	0.904912	0.119743	-0.00698641	0.00788464	0.975317	0.0333333	0.0188679	0.003281	0.00283189	0.00307035	0.0265487	0.863117	-0.212372		0	0	0	0	0	0	0	0	0	0	0	0	0	0	0	0	0	0	0	0	0	0	0	0	0	0	0	0	0	0	0
k__Eukaryota	0.656911	-0.0138365	0.987719	Tumor <= Peritumor	0.986684	-0.0167336	-0.00420864	0.00413827	0.993526	0.0333333	0.0188679	0.00168067	0.00171585	0.00169717	0.0265487	1.02093	0.029889		0	0	0	0	0	0	0	0	0	0	0	0	0	0	0	0	0	0	0	0	0	0	0	0	0	0	0	0	0	0	0
k__Eukaryota|p__Ascomycota	0.656911	-0.0138365	0.987719	Tumor <= Peritumor	0.986684	-0.0167336	-0.00420864	0.00413827	0.993526	0.0333333	0.0188679	0.00168067	0.00171585	0.00169717	0.0265487	1.02093	0.029889		0	0	0	0	0	0	0	0	0	0	0	0	0	0	0	0	0	0	0	0	0	0	0	0	0	0	0	0	0	0	0
k__Eukaryota|p__Ascomycota|c__Saccharomycetes	0.656911	-0.0138365	0.987719	Tumor <= Peritumor	0.986684	-0.0167336	-0.00420864	0.00413827	0.993526	0.0333333	0.0188679	0.00168067	0.00171585	0.00169717	0.0265487	1.02093	0.029889		0	0	0	0	0	0	0	0	0	0	0	0	0	0	0	0	0	0	0	0	0	0	0	0	0	0	0	0	0	0	0
k__Eukaryota|p__Ascomycota|c__Saccharomycetes|o__Saccharomycetales	0.656911	-0.0138365	0.987719	Tumor <= Peritumor	0.986684	-0.0167336	-0.00420864	0.00413827	0.993526	0.0333333	0.0188679	0.00168067	0.00171585	0.00169717	0.0265487	1.02093	0.029889		0	0	0	0	0	0	0	0	0	0	0	0	0	0	0	0	0	0	0	0	0	0	0	0	0	0	0	0	0	0	0
k__Bacteria|p__Bacteroidetes|c__Bacteroidia|o__Bacteroidales|f__Porphyromonadaceae|g__Porphyromonas|s__Porphyromonas_sp_oral_taxon_278	0.876332	-0.0132075	0.987719	Peritumor <= Tumor	0.580346	0.554524	-0.123244	0.219013	0.910995	0.25	0.245283	0.18147	0.133585	0.159011	0.247788	0.736131	-0.441966		0.01458	0	1.15136	0	0	0.61327	0.22858	0	0	0	2.3459	0	0	0	0.03683	0	0	0.18379	0.03598	0	0	0	0	0	0.00488	0	0.32163	0	0	0.1277	0
k__Bacteria|p__Bacteroidetes|c__Bacteroidia|o__Bacteroidales|f__Porphyromonadaceae|g__Porphyromonas|s__Porphyromonas_sp_oral_taxon_278|t__SGB2041	0.876332	-0.0132075	0.987719	Peritumor <= Tumor	0.580346	0.554524	-0.123244	0.219013	0.910995	0.25	0.245283	0.18147	0.133585	0.159011	0.247788	0.736131	-0.441966		0.01458	0	1.15136	0	0	0.61327	0.22858	0	0	0	2.3459	0	0	0	0.03683	0	0	0.18379	0.03598	0	0	0	0	0	0.00488	0	0.32163	0	0	0.1277	0
k__Bacteria|p__Firmicutes|c__Bacilli|o__Lactobacillales|f__Lactobacillaceae|g__Limosilactobacillus|s__Lactobacillus_timonensis	0.746744	-0.0128931	0.987719	Peritumor <= Tumor	0.700671	0.385411	-0.0051077	0.00757432	0.94875	0.05	0.0377358	0.0035335	0.00230019	0.00295504	0.0442478	0.650966	-0.619346		0.11515	0	0	0	0	0	0	0	0	0	0	0	0	0	0	0	0	0	0	0	0	0	0	0	0.00676	0	0	0	0	0	0
k__Bacteria|p__Firmicutes|c__Bacilli|o__Lactobacillales|f__Lactobacillaceae|g__Limosilactobacillus|s__Lactobacillus_timonensis|t__SGB29591	0.746744	-0.0128931	0.987719	Peritumor <= Tumor	0.700671	0.385411	-0.0051077	0.00757432	0.94875	0.05	0.0377358	0.0035335	0.00230019	0.00295504	0.0442478	0.650966	-0.619346		0.11515	0	0	0	0	0	0	0	0	0	0	0	0	0	0	0	0	0	0	0	0	0	0	0	0.00676	0	0	0	0	0	0
k__Bacteria|p__Firmicutes|c__Bacilli|o__Lactobacillales|f__Lactobacillaceae|g__Lactobacillus|s__Lactobacillus_johnsonii	0.788303	-0.0125786	0.987719	Peritumor <= Tumor	0.541716	0.612214	-1.364	2.58259	0.903925	0.0666667	0.0566038	1.24691	0.637614	0.961134	0.0619469	0.511355	-0.967603		31.3284	0	0	0	0	0	1.45484	0	0	0	0	0	0	0	0	0	0	0	0	0	0	0	0	0	0	0	0	0	0	0	0
k__Bacteria|p__Firmicutes|c__Bacilli|o__Lactobacillales|f__Lactobacillaceae|g__Lactobacillus|s__Lactobacillus_johnsonii|t__SGB7041	0.788303	-0.0125786	0.987719	Peritumor <= Tumor	0.541716	0.612214	-1.364	2.58259	0.903925	0.0666667	0.0566038	1.24691	0.637614	0.961134	0.0619469	0.511355	-0.967603		31.3284	0	0	0	0	0	1.45484	0	0	0	0	0	0	0	0	0	0	0	0	0	0	0	0	0	0	0	0	0	0	0	0
k__Bacteria|p__Bacteroidetes|c__Bacteroidia|o__Bacteroidales|f__Prevotellaceae|g__Prevotella|s__Prevotella_sp_oral_taxon_475	0.759004	-0.0122642	0.987719	Tumor <= Peritumor	0.553204	-0.596287	-0.0339384	0.0183485	0.903925	0.05	0.0377358	0.0050205	0.0128155	0.00867655	0.0442478	2.55263	1.35198		0	0	0	0	0	0	0.01331	0	0	0	0	0	0	0	0	0	0	0	0	0	0	0	0.66591	0	0	0	0	0	0	0	0
k__Bacteria|p__Bacteroidetes|c__Bacteroidia|o__Bacteroidales|f__Prevotellaceae|g__Prevotella|s__Prevotella_sp_oral_taxon_475|t__SGB1455	0.759004	-0.0122642	0.987719	Tumor <= Peritumor	0.553204	-0.596287	-0.0339384	0.0183485	0.903925	0.05	0.0377358	0.0050205	0.0128155	0.00867655	0.0442478	2.55263	1.35198		0	0	0	0	0	0	0.01331	0	0	0	0	0	0	0	0	0	0	0	0	0	0	0	0.66591	0	0	0	0	0	0	0	0
k__Bacteria|p__Firmicutes|c__Bacilli|o__Lactobacillales|f__Enterococcaceae|g__Enterococcus|s__Enterococcus_hirae	0.759004	-0.0122642	0.987719	Peritumor <= Tumor	0.779888	0.280145	-1.34003	1.7813	0.969093	0.05	0.0377358	0.776794	0.55616	0.673311	0.0442478	0.715968	-0.482034		0	0	0	0	0	0	0	0	0	0	0	0	0	0	0	0	0	0	0	0	0	0	0	0	0	0	0	0	0	0	0
k__Bacteria|p__Firmicutes|c__Bacilli|o__Lactobacillales|f__Enterococcaceae|g__Enterococcus|s__Enterococcus_hirae|t__SGB7970	0.759004	-0.0122642	0.987719	Peritumor <= Tumor	0.779888	0.280145	-1.34003	1.7813	0.969093	0.05	0.0377358	0.776794	0.55616	0.673311	0.0442478	0.715968	-0.482034		0	0	0	0	0	0	0	0	0	0	0	0	0	0	0	0	0	0	0	0	0	0	0	0	0	0	0	0	0	0	0
k__Bacteria|p__Spirochaetes|c__Spirochaetia|o__Spirochaetales|f__Treponemataceae|g__Treponema|s__Treponema_vincentii	0.771325	-0.0116352	0.987719	Peritumor <= Tumor	0.58388	0.550168	-0.0471642	0.0831346	0.910995	0.05	0.0377358	0.0322607	0.0142755	0.0238251	0.0442478	0.442504	-1.17624		0	0	0	0	0	0	0	0	0	0	0	0	0	0	0	0	0	0	0	0	0.22434	0	0	0	0	0	0	0	0	0	0
k__Bacteria|p__Candidatus_Saccharibacteria|c__Candidatus_Saccharibacteria_unclassified|o__Candidatus_Saccharibacteria_unclassified|f__Candidatus_Saccharibacteria_unclassified|g__Candidatus_Saccharibacteria_unclassified|s__TM7_phylum_sp_oral_taxon_351	0.771325	-0.0116352	0.987719	Tumor <= Peritumor	0.627181	-0.487918	-0.00948069	0.00575543	0.922533	0.05	0.0377358	0.00208133	0.00394396	0.00295496	0.0442478	1.89492	0.922138		0.18753	0	0	0	0	0	0	0	0	0	0	0	0	0	0	0	0	0	0	0	0	0	0	0	0	0	0	0	0	0	0
k__Bacteria|p__Candidatus_Saccharibacteria|c__Candidatus_Saccharibacteria_unclassified|o__Candidatus_Saccharibacteria_unclassified|f__Candidatus_Saccharibacteria_unclassified|g__Candidatus_Saccharibacteria_unclassified|s__TM7_phylum_sp_oral_taxon_351|t__SGB19790	0.771325	-0.0116352	0.987719	Tumor <= Peritumor	0.627181	-0.487918	-0.00948069	0.00575543	0.922533	0.05	0.0377358	0.00208133	0.00394396	0.00295496	0.0442478	1.89492	0.922138		0.18753	0	0	0	0	0	0	0	0	0	0	0	0	0	0	0	0	0	0	0	0	0	0	0	0	0	0	0	0	0	0
k__Bacteria|p__Firmicutes|c__Clostridia|o__Eubacteriales|f__Clostridiaceae|g__Sarcina	0.771325	-0.0116352	0.987719	Tumor <= Peritumor	0.685414	-0.406709	-1.71303	1.13239	0.939449	0.05	0.0377358	0.378769	0.669089	0.514937	0.0442478	1.76648	0.820878		0	0	0	34.4657	0	0	0	0	0	0	0	0	0	0	0	0	0	0	0	0	0	0	0	0	0	0	0	0	0	0	0
k__Bacteria|p__Firmicutes|c__Clostridia|o__Eubacteriales|f__Clostridiaceae|g__Sarcina|s__Sarcina_ventriculi	0.771325	-0.0116352	0.987719	Tumor <= Peritumor	0.685414	-0.406709	-1.71303	1.13239	0.939449	0.05	0.0377358	0.378769	0.669089	0.514937	0.0442478	1.76648	0.820878		0	0	0	34.4657	0	0	0	0	0	0	0	0	0	0	0	0	0	0	0	0	0	0	0	0	0	0	0	0	0	0	0
k__Bacteria|p__Firmicutes|c__Clostridia|o__Eubacteriales|f__Clostridiaceae|g__Sarcina|s__Sarcina_ventriculi|t__SGB6190	0.771325	-0.0116352	0.987719	Tumor <= Peritumor	0.685414	-0.406709	-1.71303	1.13239	0.939449	0.05	0.0377358	0.378769	0.669089	0.514937	0.0442478	1.76648	0.820878		0	0	0	34.4657	0	0	0	0	0	0	0	0	0	0	0	0	0	0	0	0	0	0	0	0	0	0	0	0	0	0	0
k__Bacteria|p__Firmicutes|c__Clostridia|o__Eubacteriales|f__Lachnospiraceae|g__Shuttleworthia	0.771325	-0.0116352	0.987719	Peritumor <= Tumor	0.816335	0.232841	-0.129346	0.163769	0.969093	0.05	0.0377358	0.0778075	0.060596	0.0697349	0.0442478	0.778794	-0.360686		0	0	0	0	0	0	0	0	0	0	0	0	0	0	0	0	0	0	0	0	0	0	2.05502	0	0	0	0	0	0	0	0
k__Bacteria|p__Firmicutes|c__Clostridia|o__Eubacteriales|f__Lachnospiraceae|g__Shuttleworthia|s__Shuttleworthia_satelles	0.771325	-0.0116352	0.987719	Peritumor <= Tumor	0.816335	0.232841	-0.129346	0.163769	0.969093	0.05	0.0377358	0.0778075	0.060596	0.0697349	0.0442478	0.778794	-0.360686		0	0	0	0	0	0	0	0	0	0	0	0	0	0	0	0	0	0	0	0	0	0	2.05502	0	0	0	0	0	0	0	0
k__Bacteria|p__Firmicutes|c__Clostridia|o__Eubacteriales|f__Lachnospiraceae|g__Shuttleworthia|s__Shuttleworthia_satelles|t__SGB7281	0.771325	-0.0116352	0.987719	Peritumor <= Tumor	0.816335	0.232841	-0.129346	0.163769	0.969093	0.05	0.0377358	0.0778075	0.060596	0.0697349	0.0442478	0.778794	-0.360686		0	0	0	0	0	0	0	0	0	0	0	0	0	0	0	0	0	0	0	0	0	0	2.05502	0	0	0	0	0	0	0	0
k__Bacteria|p__Bacteroidetes|c__Bacteroidia|o__Bacteroidales|f__Prevotellaceae|g__Prevotella|s__Prevotella_nanceiensis	0.899195	-0.0113208	0.987719	Peritumor <= Tumor	0.846503	0.194036	-0.23033	0.280334	0.969093	0.283333	0.283019	0.221772	0.19677	0.210045	0.283186	0.887263	-0.172566		0.56053	0	0.24014	0	0	0.61378	2.25019	0	0	0	0	0	0	0.00703	0.08942	0	0.01927	0.52886	4.13295	0	0	0.04177	0.56274	0	0.55235	0	0.10877	0	0	0	0
k__Bacteria|p__Bacteroidetes|c__Bacteroidia|o__Bacteroidales|f__Prevotellaceae|g__Prevotella|s__Prevotella_nanceiensis|t__SGB1536_group	0.899195	-0.0113208	0.987719	Peritumor <= Tumor	0.846503	0.194036	-0.23033	0.280334	0.969093	0.283333	0.283019	0.221772	0.19677	0.210045	0.283186	0.887263	-0.172566		0.56053	0	0.24014	0	0	0.61378	2.25019	0	0	0	0	0	0	0.00703	0.08942	0	0.01927	0.52886	4.13295	0	0	0.04177	0.56274	0	0.55235	0	0.10877	0	0	0	0
k__Bacteria|p__Fusobacteria|c__Fusobacteriia|o__Fusobacteriales|f__Fusobacteriaceae|g__Fusobacterium|s__Fusobacterium_nucleatum|t__SGB6013	0.834974	-0.0110063	0.987719	Peritumor <= Tumor	0.287638	1.07102	-0.0145038	0.0482183	0.828926	0.0833333	0.0754717	0.0266637	0.00980642	0.0187572	0.079646	0.367782	-1.44308		0	0	0	0	0	0	0	0	0	0	0.09228	0	0	0.0514	0	0	0	0	0	0	0	0	0	0	0.15329	0	0	0	0	0	0
k__Bacteria|p__Firmicutes|c__Bacilli|o__Lactobacillales|f__Streptococcaceae|g__Streptococcus|s__Streptococcus_vestibularis	0.796138	-0.0103774	0.987719	Tumor <= Peritumor	0.344312	-0.954272	-0.130909	0.0465127	0.828926	0.05	0.0377358	0.00575333	0.0479513	0.0255453	0.0442478	8.33453	3.0591		0	0	0	0	0	0	0	0	0	2.33173	0.20969	0	0	0	0	0	0	0	0	0	0	0	0	0	0	0	0	0	0	0	0
k__Bacteria|p__Firmicutes|c__Bacilli|o__Lactobacillales|f__Streptococcaceae|g__Streptococcus|s__Streptococcus_vestibularis|t__SGB8003	0.796138	-0.0103774	0.987719	Tumor <= Peritumor	0.344312	-0.954272	-0.130909	0.0465127	0.828926	0.05	0.0377358	0.00575333	0.0479513	0.0255453	0.0442478	8.33453	3.0591		0	0	0	0	0	0	0	0	0	2.33173	0.20969	0	0	0	0	0	0	0	0	0	0	0	0	0	0	0	0	0	0	0	0
k__Bacteria|p__Proteobacteria|c__Gammaproteobacteria|o__Pasteurellales|f__Pasteurellaceae|g__Aggregatibacter|s__Aggregatibacter_kilianii	0.796138	-0.0103774	0.987719	Tumor <= Peritumor	0.435027	-0.785721	-0.0241526	0.0105232	0.894666	0.05	0.0377358	0.003923	0.0107377	0.00711929	0.0442478	2.73712	1.45266		0	0	0	0	0	0.41373	0	0	0	0	0	0	0	0	0	0	0	0	0	0	0	0	0	0	0	0	0	0	0	0	0
k__Bacteria|p__Proteobacteria|c__Gammaproteobacteria|o__Pasteurellales|f__Pasteurellaceae|g__Aggregatibacter|s__Aggregatibacter_kilianii|t__SGB9731	0.796138	-0.0103774	0.987719	Tumor <= Peritumor	0.435027	-0.785721	-0.0241526	0.0105232	0.894666	0.05	0.0377358	0.003923	0.0107377	0.00711929	0.0442478	2.73712	1.45266		0	0	0	0	0	0.41373	0	0	0	0	0	0	0	0	0	0	0	0	0	0	0	0	0	0	0	0	0	0	0	0	0
k__Bacteria|p__Actinobacteria|c__Coriobacteriia|o__Coriobacteriales|f__Atopobiaceae|g__Olsenella|s__Olsenella_phocaeensis	0.863781	-0.0091195	0.987719	Peritumor <= Tumor	0.479688	0.709617	-0.0372602	0.0787107	0.894666	0.0833333	0.0754717	0.0437373	0.0230121	0.0340166	0.079646	0.526143	-0.926474		0	0	0	0	0	0	0	0	0	0	0	0	0	0	0	0.71883	0	0	0	0	0	0	0	0	0.06083	0	0	0	0	0	0
k__Bacteria|p__Actinobacteria|c__Coriobacteriia|o__Coriobacteriales|f__Atopobiaceae|g__Olsenella|s__Olsenella_phocaeensis|t__SGB14384	0.863781	-0.0091195	0.987719	Peritumor <= Tumor	0.479688	0.709617	-0.0372602	0.0787107	0.894666	0.0833333	0.0754717	0.0437373	0.0230121	0.0340166	0.079646	0.526143	-0.926474		0	0	0	0	0	0	0	0	0	0	0	0	0	0	0	0.71883	0	0	0	0	0	0	0	0	0.06083	0	0	0	0	0	0
k__Bacteria|p__Candidatus_Saccharibacteria|c__Candidatus_Saccharibacteria_unclassified|o__Candidatus_Saccharibacteria_unclassified|f__Candidatus_Saccharibacteria_unclassified|g__Candidatus_Saccharibacteria_unclassified|s__TM7_phylum_sp_oral_taxon_352	0.907055	-0.00880503	0.987719	Tumor <= Peritumor	0.641075	-0.468059	-0.10037	0.0621692	0.930747	0.183333	0.169811	0.0407758	0.0598764	0.0497345	0.176991	1.46843	0.554273		0	0	0.45679	0	0	0.09929	0	0	0.01794	0	0	0	0	0	0.35118	0	0.06658	0	0	0	0	0	0	0	0	0	0.07393	0	0	0	0
k__Bacteria|p__Candidatus_Saccharibacteria|c__Candidatus_Saccharibacteria_unclassified|o__Candidatus_Saccharibacteria_unclassified|f__Candidatus_Saccharibacteria_unclassified|g__Candidatus_Saccharibacteria_unclassified|s__TM7_phylum_sp_oral_taxon_352|t__SGB19860_group	0.907055	-0.00880503	0.987719	Tumor <= Peritumor	0.641075	-0.468059	-0.10037	0.0621692	0.930747	0.183333	0.169811	0.0407758	0.0598764	0.0497345	0.176991	1.46843	0.554273		0	0	0.45679	0	0	0.09929	0	0	0.01794	0	0	0	0	0	0.35118	0	0.06658	0	0	0	0	0	0	0	0	0	0.07393	0	0	0	0
k__Bacteria|p__Firmicutes|c__Bacilli|o__Lactobacillales|f__Streptococcaceae|g__Streptococcus|s__Streptococcus_gordonii|t__SGB8053	0.913088	-0.00754717	0.987719	Tumor <= Peritumor	0.772187	-0.290257	-0.105247	0.0783661	0.969093	0.15	0.132075	0.036968	0.0504087	0.043272	0.141593	1.36358	0.447395		0	0	0.16767	0	0	0.03468	0	0	0.04893	0	0	0	0	0	0.20803	0	0	0	0	0	0	0	0	0	0	0	0	0	0	0	0
k__Bacteria|p__Candidatus_Saccharibacteria	0.934701	-0.00691824	0.987719	Peritumor <= Tumor	0.585815	0.546519	-0.0809295	0.142564	0.910995	0.233333	0.226415	0.09885	0.0680328	0.0843959	0.230088	0.688243	-0.53901		0.18753	0	0.45679	0	0	0.10453	0	0	0.01794	0	0.07737	0	0	0	0.36037	0	0.06658	0	0	0	0	0.1269	0	0	0	0	0.07393	0	0	0	0
k__Bacteria|p__Firmicutes|c__Negativicutes|o__Veillonellales	0.951098	-0.00691824	0.987719	Tumor <= Peritumor	0.674634	-0.421348	-2.36913	1.54124	0.939449	0.683333	0.698113	2.35949	2.77343	2.55364	0.690265	1.17544	0.2332		1.59302	2.88857	1.95286	0	0	1.52712	3.39466	0	0.19931	0.30994	13.0749	12.1782	0.20243	0.03008	1.06863	3.27931	2.1645	0	1.17866	2.30491	2.93704	1.93851	0.62935	0	2.60311	1.39775	3.26321	0	0	1.87385	0
k__Bacteria|p__Firmicutes|c__Negativicutes|o__Veillonellales|f__Veillonellaceae	0.951098	-0.00691824	0.987719	Tumor <= Peritumor	0.674634	-0.421348	-2.36913	1.54124	0.939449	0.683333	0.698113	2.35949	2.77343	2.55364	0.690265	1.17544	0.2332		1.59302	2.88857	1.95286	0	0	1.52712	3.39466	0	0.19931	0.30994	13.0749	12.1782	0.20243	0.03008	1.06863	3.27931	2.1645	0	1.17866	2.30491	2.93704	1.93851	0.62935	0	2.60311	1.39775	3.26321	0	0	1.87385	0
k__Bacteria|p__Proteobacteria|c__Gammaproteobacteria|o__Enterobacterales|f__Enterobacteriaceae|g__Klebsiella	0.902467	-0.00660377	0.987719	Tumor <= Peritumor	0.563631	-0.580297	-2.56847	1.41115	0.903925	0.0833333	0.0754717	0.428875	1.00754	0.700282	0.079646	2.34925	1.2322		3.45034	0	0	0	0	0	0.80258	0	0	0	0	0	0	0	0	0	0	0	0	0	0	0	0	0	0.04323	0	0	0	0	0	0
k__Bacteria|p__Proteobacteria|c__Gammaproteobacteria|o__Enterobacterales|f__Enterobacteriaceae|g__Klebsiella|s__Klebsiella_pneumoniae	0.902467	-0.00660377	0.987719	Tumor <= Peritumor	0.563631	-0.580297	-2.56847	1.41115	0.903925	0.0833333	0.0754717	0.428875	1.00754	0.700282	0.079646	2.34925	1.2322		3.45034	0	0	0	0	0	0.80258	0	0	0	0	0	0	0	0	0	0	0	0	0	0	0	0	0	0.04323	0	0	0	0	0	0
k__Bacteria|p__Proteobacteria|c__Gammaproteobacteria|o__Enterobacterales|f__Enterobacteriaceae|g__Klebsiella|s__Klebsiella_pneumoniae|t__SGB10115	0.902467	-0.00660377	0.987719	Tumor <= Peritumor	0.563631	-0.580297	-2.56847	1.41115	0.903925	0.0833333	0.0754717	0.428875	1.00754	0.700282	0.079646	2.34925	1.2322		3.45034	0	0	0	0	0	0.80258	0	0	0	0	0	0	0	0	0	0	0	0	0	0	0	0	0	0.04323	0	0	0	0	0	0
k__Bacteria|p__Proteobacteria|c__Betaproteobacteria|o__Neisseriales|f__Neisseriaceae|g__Eikenella|s__Eikenella_corrodens	0.902467	-0.00660377	0.987719	Tumor <= Peritumor	0.914466	-0.10766	-0.0426313	0.0382391	0.975317	0.0833333	0.0754717	0.0246392	0.0268353	0.0256692	0.079646	1.08913	0.123178		0.61997	0	0	0	0	0	0.2901	0	0	0	0	0	0	0	0	0	0	0	0	0	0	0	0	0	0	0.45191	0	0	0	0	0
k__Bacteria|p__Proteobacteria|c__Betaproteobacteria|o__Neisseriales|f__Neisseriaceae|g__Eikenella|s__Eikenella_corrodens|t__SGB9434_group	0.902467	-0.00660377	0.987719	Tumor <= Peritumor	0.914466	-0.10766	-0.0426313	0.0382391	0.975317	0.0833333	0.0754717	0.0246392	0.0268353	0.0256692	0.079646	1.08913	0.123178		0.61997	0	0	0	0	0	0.2901	0	0	0	0	0	0	0	0	0	0	0	0	0	0	0	0	0	0	0.45191	0	0	0	0	0
k__Bacteria|p__Proteobacteria|c__Gammaproteobacteria|o__Pasteurellales|f__Pasteurellaceae|g__Haemophilus|s__Haemophilus_parahaemolyticus	0.951821	-0.00628931	0.987719	Tumor <= Peritumor	0.915867	-0.105889	-3.0876	2.77446	0.975317	0.433333	0.433962	3.06851	3.22508	3.14195	0.433628	1.05103	0.0717978		0.14211	0	0.57737	0	0	0.4074	0.32191	0	0	11.4446	1.04887	18.9907	0.31033	0	6.30837	0	0.39515	1.39603	0	2.40882	0	0	30.4461	0	1.33326	0	0.10716	0	0	0	0
k__Bacteria|p__Proteobacteria|c__Gammaproteobacteria|o__Pasteurellales|f__Pasteurellaceae|g__Haemophilus|s__Haemophilus_parahaemolyticus|t__SGB9632	0.951821	-0.00628931	0.987719	Tumor <= Peritumor	0.915867	-0.105889	-3.0876	2.77446	0.975317	0.433333	0.433962	3.06851	3.22508	3.14195	0.433628	1.05103	0.0717978		0.14211	0	0.57737	0	0	0.4074	0.32191	0	0	11.4446	1.04887	18.9907	0.31033	0	6.30837	0	0.39515	1.39603	0	2.40882	0	0	30.4461	0	1.33326	0	0.10716	0	0	0	0
k__Bacteria|p__Firmicutes|c__Clostridia|o__Eubacteriales|f__Clostridiaceae	0.912179	-0.00597484	0.987719	Tumor <= Peritumor	0.425857	-0.801063	-2.20139	0.940056	0.894666	0.0833333	0.0754717	0.385977	1.01664	0.681776	0.079646	2.63395	1.39723		0	0	0	34.4657	0	0	18.3066	0	0	0	0	0	0	0	0	0	0	0	0	0	0	0	0	0	0	0	0	0	0	0	0
k__Bacteria|p__Firmicutes|c__Bacilli|o__Lactobacillales|f__Streptococcaceae|g__Streptococcus|s__Streptococcus_australis	0.92425	-0.00566038	0.987719	Peritumor <= Tumor	0.969281	0.0386	-0.0593881	0.0617467	0.990367	0.1	0.0943396	0.0387353	0.037556	0.0381822	0.0973451	0.969555	-0.0446053		0.07135	0	0	0	0	1.00898	0	0	0	0	0.16782	0	0	0	0	0	0	0	0	0	0	0	0.697	0	0	0	0	0	0	0	0
k__Bacteria|p__Firmicutes|c__Bacilli|o__Lactobacillales|f__Lactobacillaceae|g__Limosilactobacillus|s__Limosilactobacillus_oris	0.950942	-0.00377358	0.987719	Tumor <= Peritumor	0.3019	-1.04266	-1.03034	0.325658	0.828926	0.1	0.0943396	0.0377185	0.390058	0.202975	0.0973451	10.3413	3.37034		1.62205	0	0	0	0	0	0	17.8284	0	0	0	0	0	0	0	0	0	0	0	0	0	0	0	0	0.01564	0	0	0	0	0	0
k__Bacteria|p__Firmicutes|c__Bacilli|o__Lactobacillales|f__Lactobacillaceae|g__Limosilactobacillus|s__Limosilactobacillus_oris|t__SGB7093	0.950942	-0.00377358	0.987719	Tumor <= Peritumor	0.3019	-1.04266	-1.03034	0.325658	0.828926	0.1	0.0943396	0.0377185	0.390058	0.202975	0.0973451	10.3413	3.37034		1.62205	0	0	0	0	0	0	17.8284	0	0	0	0	0	0	0	0	0	0	0	0	0	0	0	0	0.01564	0	0	0	0	0	0
k__Bacteria|p__Firmicutes|c__Bacilli|o__Lactobacillales|f__Lactobacillaceae|g__Lactobacillus|s__Lactobacillus_crispatus	0.950942	-0.00377358	0.987719	Tumor <= Peritumor	0.766303	-0.29809	-3.75458	2.77455	0.969093	0.1	0.0943396	1.08752	1.57753	1.31735	0.0973451	1.45058	0.536627		5.24342	0	0	0	0	0	0	0	0	0	0	0	0	0	0	0	0	0	0	5.3686	0	0	0	0	0.66561	0	0	0	0	0	0
k__Bacteria|p__Firmicutes|c__Bacilli|o__Lactobacillales|f__Lactobacillaceae|g__Lactobacillus|s__Lactobacillus_crispatus|t__SGB7045	0.950942	-0.00377358	0.987719	Tumor <= Peritumor	0.766303	-0.29809	-3.75458	2.77455	0.969093	0.1	0.0943396	1.08752	1.57753	1.31735	0.0973451	1.45058	0.536627		5.24342	0	0	0	0	0	0	0	0	0	0	0	0	0	0	0	0	0	0	5.3686	0	0	0	0	0.66561	0	0	0	0	0	0
k__Bacteria|p__Bacteroidetes|c__Bacteroidia|o__Bacteroidales|f__Porphyromonadaceae|g__Porphyromonas|s__Porphyromonas_gingivalis	0.962062	-0.00377358	0.991139	Tumor <= Peritumor	0.973128	-0.0337626	-0.974331	0.941689	0.990367	0.183333	0.169811	0.593618	0.609939	0.601273	0.176991	1.02749	0.0391302		0	0	0	0	0.15197	0.06427	0	0.06205	0	0	0.08741	0	0	0	0.83453	0	0	0	0	5.52996	0	0	0	0	0	0	0	0	0	0	0
k__Bacteria|p__Bacteroidetes|c__Bacteroidia|o__Bacteroidales|f__Porphyromonadaceae|g__Porphyromonas|s__Porphyromonas_gingivalis|t__SGB2057	0.962062	-0.00377358	0.991139	Tumor <= Peritumor	0.973128	-0.0337626	-0.974331	0.941689	0.990367	0.183333	0.169811	0.593618	0.609939	0.601273	0.176991	1.02749	0.0391302		0	0	0	0	0.15197	0.06427	0	0.06205	0	0	0.08741	0	0	0	0.83453	0	0	0	0	5.52996	0	0	0	0	0	0	0	0	0	0	0
k__Bacteria|p__Fusobacteria|c__Fusobacteriia|o__Fusobacteriales|f__Fusobacteriaceae|g__Fusobacterium|s__Fusobacterium_pseudoperiodonticum	0.982499	-0.00251572	0.996791	Peritumor <= Tumor	0.91162	0.111283	-0.667497	0.746808	0.975317	0.45	0.471698	0.653654	0.613999	0.635055	0.460177	0.939333	-0.0902919		0.05172	0.45888	0.37102	0	0	1.44008	0.14119	0	0.05788	0	0.72085	3.00867	1.1153	0.03917	1.28759	0	0.11504	0	3.61349	0.30503	0	0.4197	14.5914	0	0.35138	2.11717	0.35366	0	0	0.05579	0
k__Bacteria|p__Fusobacteria|c__Fusobacteriia|o__Fusobacteriales|f__Fusobacteriaceae|g__Fusobacterium|s__Fusobacterium_pseudoperiodonticum|t__SGB5989_group	0.982499	-0.00251572	0.996791	Peritumor <= Tumor	0.91162	0.111283	-0.667497	0.746808	0.975317	0.45	0.471698	0.653654	0.613999	0.635055	0.460177	0.939333	-0.0902919		0.05172	0.45888	0.37102	0	0	1.44008	0.14119	0	0.05788	0	0.72085	3.00867	1.1153	0.03917	1.28759	0	0.11504	0	3.61349	0.30503	0	0.4197	14.5914	0	0.35138	2.11717	0.35366	0	0	0.05579	0
k__Bacteria|p__Bacteroidetes|c__Bacteroidia|o__Bacteroidales|f__Prevotellaceae|g__Prevotella|s__Prevotella_pallens	0.987609	-0.00188679	0.996791	Tumor <= Peritumor	0.958631	-0.051995	-0.494333	0.469068	0.988048	0.483333	0.471698	0.498312	0.510944	0.504237	0.477876	1.02535	0.0361168		0.39857	0	1.73814	0	0	0.17771	0.23456	0	0.10997	0	1.2027	0	0	0	0.89627	0.00677	0.05816	0	0	0	0	0.20533	1.40921	0	0.42564	1.23136	0.19285	0	0	0.06018	0.55989
k__Bacteria|p__Bacteroidetes|c__Bacteroidia|o__Bacteroidales|f__Prevotellaceae|g__Prevotella|s__Prevotella_pallens|t__SGB1564	0.987609	-0.00188679	0.996791	Tumor <= Peritumor	0.958631	-0.051995	-0.494333	0.469068	0.988048	0.483333	0.471698	0.498312	0.510944	0.504237	0.477876	1.02535	0.0361168		0.39857	0	1.73814	0	0	0.17771	0.23456	0	0.10997	0	1.2027	0	0	0	0.89627	0.00677	0.05816	0	0	0	0	0.20533	1.40921	0	0.42564	1.23136	0.19285	0	0	0.06018	0.55989
k__Bacteria|p__Firmicutes|c__Negativicutes|o__Veillonellales|f__Veillonellaceae|g__Veillonella	0.988194	-0.00188679	0.996791	Tumor <= Peritumor	0.648224	-0.45805	-2.36224	1.47886	0.935243	0.616667	0.622642	1.73681	2.1785	1.94398	0.619469	1.25431	0.326894		1.43966	2.88857	1.78162	0	0	1.52712	0.18865	0	0.13067	0.30994	12.3171	9.61274	0.20243	0.03008	0.57878	0.03076	2.15742	0	1.14696	0.72363	0.16227	1.86268	0.62935	0	0.35399	0.57839	3.05912	0	0	1.87385	0
k__Bacteria|p__Firmicutes|c__Clostridia|o__Eubacteriales|f__Lachnospiraceae|g__Stomatobaculum	0.988323	-0.00125786	0.996791	Tumor <= Peritumor	0.821698	-0.226064	-1.24287	0.989116	0.969093	0.133333	0.132075	0.462143	0.58902	0.521652	0.132743	1.27454	0.349976		2.10055	0	0	0	0	0	0	0	0	0	0	0	2.50213	0	0	0	0	0	0	0.23345	0.15013	0	0	0	0.24048	0	0	25.6237	0	0	0
k__Bacteria|p__Firmicutes|c__Clostridia|o__Eubacteriales|f__Lachnospiraceae|g__Stomatobaculum|s__Stomatobaculum_longum	0.988323	-0.00125786	0.996791	Tumor <= Peritumor	0.821698	-0.226064	-1.24287	0.989116	0.969093	0.133333	0.132075	0.462143	0.58902	0.521652	0.132743	1.27454	0.349976		2.10055	0	0	0	0	0	0	0	0	0	0	0	2.50213	0	0	0	0	0	0	0.23345	0.15013	0	0	0	0.24048	0	0	25.6237	0	0	0
k__Bacteria|p__Firmicutes|c__Clostridia|o__Eubacteriales|f__Lachnospiraceae|g__Stomatobaculum|s__Stomatobaculum_longum|t__SGB5265	0.988323	-0.00125786	0.996791	Tumor <= Peritumor	0.821698	-0.226064	-1.24287	0.989116	0.969093	0.133333	0.132075	0.462143	0.58902	0.521652	0.132743	1.27454	0.349976		2.10055	0	0	0	0	0	0	0	0	0	0	0	2.50213	0	0	0	0	0	0	0.23345	0.15013	0	0	0	0.24048	0	0	25.6237	0	0	0
k__Bacteria|p__Candidatus_Saccharibacteria|c__Candidatus_Saccharibacteria_unclassified	0.996791	-0.000628931	0.996791	Tumor <= Peritumor	0.603645	-0.52131	-0.103114	0.060325	0.910995	0.216667	0.207547	0.04482	0.0662147	0.0548547	0.212389	1.47735	0.563009		0.18753	0	0.45679	0	0	0.09929	0	0	0.01794	0	0	0	0	0	0.35118	0	0.06658	0	0	0	0	0.1269	0	0	0	0	0.07393	0	0	0	0
k__Bacteria|p__Candidatus_Saccharibacteria|c__Candidatus_Saccharibacteria_unclassified|o__Candidatus_Saccharibacteria_unclassified	0.996791	-0.000628931	0.996791	Tumor <= Peritumor	0.603645	-0.52131	-0.103114	0.060325	0.910995	0.216667	0.207547	0.04482	0.0662147	0.0548547	0.212389	1.47735	0.563009		0.18753	0	0.45679	0	0	0.09929	0	0	0.01794	0	0	0	0	0	0.35118	0	0.06658	0	0	0	0	0.1269	0	0	0	0	0.07393	0	0	0	0
k__Bacteria|p__Candidatus_Saccharibacteria|c__Candidatus_Saccharibacteria_unclassified|o__Candidatus_Saccharibacteria_unclassified|f__Candidatus_Saccharibacteria_unclassified	0.996791	-0.000628931	0.996791	Tumor <= Peritumor	0.603645	-0.52131	-0.103114	0.060325	0.910995	0.216667	0.207547	0.04482	0.0662147	0.0548547	0.212389	1.47735	0.563009		0.18753	0	0.45679	0	0	0.09929	0	0	0.01794	0	0	0	0	0	0.35118	0	0.06658	0	0	0	0	0.1269	0	0	0	0	0.07393	0	0	0	0
k__Bacteria|p__Candidatus_Saccharibacteria|c__Candidatus_Saccharibacteria_unclassified|o__Candidatus_Saccharibacteria_unclassified|f__Candidatus_Saccharibacteria_unclassified|g__Candidatus_Saccharibacteria_unclassified	0.996791	-0.000628931	0.996791	Tumor <= Peritumor	0.603645	-0.52131	-0.103114	0.060325	0.910995	0.216667	0.207547	0.04482	0.0662147	0.0548547	0.212389	1.47735	0.563009		0.18753	0	0.45679	0	0	0.09929	0	0	0.01794	0	0	0	0	0	0.35118	0	0.06658	0	0	0	0	0.1269	0	0	0	0	0.07393	0	0	0	0
k__Bacteria|p__Actinobacteria|c__Actinomycetia|o__Corynebacteriales|f__Corynebacteriaceae	NaN	0	NaN	Tumor <=> Peritumor	NaN	NaN	NaN	NaN	NaN	0	0	0	0	0	0	NaN	NaN		0	0	0	0	0	0	0	0	0	0	0	0	0	0	0	0	0	0	0	0	0	0	0	0	0	0	0	0	0	0	0
k__Bacteria|p__Actinobacteria|c__Actinomycetia|o__Corynebacteriales|f__Corynebacteriaceae|g__Corynebacterium	NaN	0	NaN	Tumor <=> Peritumor	NaN	NaN	NaN	NaN	NaN	0	0	0	0	0	0	NaN	NaN		0	0	0	0	0	0	0	0	0	0	0	0	0	0	0	0	0	0	0	0	0	0	0	0	0	0	0	0	0	0	0
k__Bacteria|p__Actinobacteria|c__Actinomycetia|o__Corynebacteriales|f__Corynebacteriaceae|g__Corynebacterium|s__Corynebacterium_argentoratense	NaN	0	NaN	Tumor <=> Peritumor	NaN	NaN	NaN	NaN	NaN	0	0	0	0	0	0	NaN	NaN		0	0	0	0	0	0	0	0	0	0	0	0	0	0	0	0	0	0	0	0	0	0	0	0	0	0	0	0	0	0	0
k__Bacteria|p__Actinobacteria|c__Actinomycetia|o__Corynebacteriales|f__Corynebacteriaceae|g__Corynebacterium|s__Corynebacterium_argentoratense|t__SGB17009	NaN	0	NaN	Tumor <=> Peritumor	NaN	NaN	NaN	NaN	NaN	0	0	0	0	0	0	NaN	NaN		0	0	0	0	0	0	0	0	0	0	0	0	0	0	0	0	0	0	0	0	0	0	0	0	0	0	0	0	0	0	0
k__Bacteria|p__Actinobacteria|c__Actinomycetia|o__Corynebacteriales|f__Corynebacteriaceae|g__Corynebacterium|s__Corynebacterium_matruchotii	NaN	0	NaN	Tumor <=> Peritumor	NaN	NaN	NaN	NaN	NaN	0	0	0	0	0	0	NaN	NaN		0	0	0	0	0	0	0	0	0	0	0	0	0	0	0	0	0	0	0	0	0	0	0	0	0	0	0	0	0	0	0
k__Bacteria|p__Actinobacteria|c__Actinomycetia|o__Corynebacteriales|f__Corynebacteriaceae|g__Corynebacterium|s__Corynebacterium_matruchotii|t__SGB17007	NaN	0	NaN	Tumor <=> Peritumor	NaN	NaN	NaN	NaN	NaN	0	0	0	0	0	0	NaN	NaN		0	0	0	0	0	0	0	0	0	0	0	0	0	0	0	0	0	0	0	0	0	0	0	0	0	0	0	0	0	0	0
k__Bacteria|p__Bacteroidetes|c__Bacteroidia|o__Bacteroidales|f__Prevotellaceae|g__Prevotella|s__Prevotella_sp_HJM029	NaN	0	NaN	Tumor <=> Peritumor	NaN	NaN	NaN	NaN	NaN	0	0	0	0	0	0	NaN	NaN		0	0	0	0	0	0	0	0	0	0	0	0	0	0	0	0	0	0	0	0	0	0	0	0	0	0	0	0	0	0	0
k__Bacteria|p__Bacteroidetes|c__Bacteroidia|o__Bacteroidales|f__Prevotellaceae|g__Prevotella|s__Prevotella_sp_HJM029|t__SGB1521	NaN	0	NaN	Tumor <=> Peritumor	NaN	NaN	NaN	NaN	NaN	0	0	0	0	0	0	NaN	NaN		0	0	0	0	0	0	0	0	0	0	0	0	0	0	0	0	0	0	0	0	0	0	0	0	0	0	0	0	0	0	0
k__Bacteria|p__Fusobacteria|c__Fusobacteriia|o__Fusobacteriales|f__Leptotrichiaceae|g__Leptotrichia|s__Leptotrichia_hofstadii	NaN	0	NaN	Tumor <=> Peritumor	NaN	NaN	NaN	NaN	NaN	0	0	0	0	0	0	NaN	NaN		0	0	0	0	0	0	0	0	0	0	0	0	0	0	0	0	0	0	0	0	0	0	0	0	0	0	0	0	0	0	0
k__Bacteria|p__Fusobacteria|c__Fusobacteriia|o__Fusobacteriales|f__Leptotrichiaceae|g__Leptotrichia|s__Leptotrichia_hofstadii|t__SGB6062	NaN	0	NaN	Tumor <=> Peritumor	NaN	NaN	NaN	NaN	NaN	0	0	0	0	0	0	NaN	NaN		0	0	0	0	0	0	0	0	0	0	0	0	0	0	0	0	0	0	0	0	0	0	0	0	0	0	0	0	0	0	0
k__Bacteria|p__Proteobacteria|c__Alphaproteobacteria	NaN	0	NaN	Tumor <=> Peritumor	NaN	NaN	NaN	NaN	NaN	0	0	0	0	0	0	NaN	NaN		0	0	0	0	0	0	0	0	0	0	0	0	0	0	0	0	0	0	0	0	0	0	0	0	0	0	0	0	0	0	0
k__Bacteria|p__Proteobacteria|c__Alphaproteobacteria|o__Sphingomonadales	NaN	0	NaN	Tumor <=> Peritumor	NaN	NaN	NaN	NaN	NaN	0	0	0	0	0	0	NaN	NaN		0	0	0	0	0	0	0	0	0	0	0	0	0	0	0	0	0	0	0	0	0	0	0	0	0	0	0	0	0	0	0
k__Bacteria|p__Proteobacteria|c__Alphaproteobacteria|o__Sphingomonadales|f__Sphingomonadaceae	NaN	0	NaN	Tumor <=> Peritumor	NaN	NaN	NaN	NaN	NaN	0	0	0	0	0	0	NaN	NaN		0	0	0	0	0	0	0	0	0	0	0	0	0	0	0	0	0	0	0	0	0	0	0	0	0	0	0	0	0	0	0
k__Bacteria|p__Proteobacteria|c__Alphaproteobacteria|o__Sphingomonadales|f__Sphingomonadaceae|g__Sphingomonas	NaN	0	NaN	Tumor <=> Peritumor	NaN	NaN	NaN	NaN	NaN	0	0	0	0	0	0	NaN	NaN		0	0	0	0	0	0	0	0	0	0	0	0	0	0	0	0	0	0	0	0	0	0	0	0	0	0	0	0	0	0	0
k__Bacteria|p__Proteobacteria|c__Alphaproteobacteria|o__Sphingomonadales|f__Sphingomonadaceae|g__Sphingomonas|s__Sphingomonas_ursincola	NaN	0	NaN	Tumor <=> Peritumor	NaN	NaN	NaN	NaN	NaN	0	0	0	0	0	0	NaN	NaN		0	0	0	0	0	0	0	0	0	0	0	0	0	0	0	0	0	0	0	0	0	0	0	0	0	0	0	0	0	0	0
k__Bacteria|p__Proteobacteria|c__Alphaproteobacteria|o__Sphingomonadales|f__Sphingomonadaceae|g__Sphingomonas|s__Sphingomonas_ursincola|t__SGB11561	NaN	0	NaN	Tumor <=> Peritumor	NaN	NaN	NaN	NaN	NaN	0	0	0	0	0	0	NaN	NaN		0	0	0	0	0	0	0	0	0	0	0	0	0	0	0	0	0	0	0	0	0	0	0	0	0	0	0	0	0	0	0
k__Bacteria|p__Firmicutes|c__Bacilli|o__Lactobacillales|f__Carnobacteriaceae	0.993234	0.000943396	0.996791	Peritumor <= Tumor	0.518204	0.648239	-0.0578703	0.114117	0.894666	0.183333	0.188679	0.0808073	0.0526838	0.0676166	0.185841	0.651968	-0.617128		1.32679	0	0	0	0	0.17148	0.03763	0	0	0.19945	0.01112	0	0	0	0.14352	0	0	0	0	0	0	0	0	0	0.12487	0	0	0	0	0	0
k__Bacteria|p__Firmicutes|c__Bacilli|o__Lactobacillales|f__Carnobacteriaceae|g__Granulicatella	0.993234	0.000943396	0.996791	Peritumor <= Tumor	0.518204	0.648239	-0.0578703	0.114117	0.894666	0.183333	0.188679	0.0808073	0.0526838	0.0676166	0.185841	0.651968	-0.617128		1.32679	0	0	0	0	0.17148	0.03763	0	0	0.19945	0.01112	0	0	0	0.14352	0	0	0	0	0	0	0	0	0	0.12487	0	0	0	0	0	0
k__Bacteria|p__Firmicutes|c__Bacilli|o__Lactobacillales|f__Carnobacteriaceae|g__Granulicatella|s__Granulicatella_adiacens	0.993234	0.000943396	0.996791	Peritumor <= Tumor	0.518204	0.648239	-0.0578703	0.114117	0.894666	0.183333	0.188679	0.0808073	0.0526838	0.0676166	0.185841	0.651968	-0.617128		1.32679	0	0	0	0	0.17148	0.03763	0	0	0.19945	0.01112	0	0	0	0.14352	0	0	0	0	0	0	0	0	0	0.12487	0	0	0	0	0	0
k__Bacteria|p__Firmicutes|c__Bacilli|o__Lactobacillales|f__Carnobacteriaceae|g__Granulicatella|s__Granulicatella_adiacens|t__SGB8249	0.993234	0.000943396	0.996791	Peritumor <= Tumor	0.518204	0.648239	-0.0578703	0.114117	0.894666	0.183333	0.188679	0.0808073	0.0526838	0.0676166	0.185841	0.651968	-0.617128		1.32679	0	0	0	0	0.17148	0.03763	0	0	0.19945	0.01112	0	0	0	0.14352	0	0	0	0	0	0	0	0	0	0.12487	0	0	0	0	0	0
k__Bacteria|p__Firmicutes|c__Negativicutes|o__Veillonellales|f__Veillonellaceae|g__Dialister|s__Dialister_invisus	0.98943	0.00125786	0.996791	Peritumor <= Tumor	0.700226	0.386013	-0.0854558	0.126804	0.94875	0.166667	0.169811	0.083356	0.0626817	0.0736592	0.168142	0.751976	-0.411242		0	0	0	0	0	0	0.13355	0	0.01621	0	0	1.77112	0	0	0	0	0.00181	0	0.0317	0	0	0	0	0	0.18272	0.81936	0.10644	0	0	0	0
k__Bacteria|p__Firmicutes|c__Negativicutes|o__Veillonellales|f__Veillonellaceae|g__Dialister|s__Dialister_invisus|t__SGB5825_group	0.98943	0.00125786	0.996791	Peritumor <= Tumor	0.700226	0.386013	-0.0854558	0.126804	0.94875	0.166667	0.169811	0.083356	0.0626817	0.0736592	0.168142	0.751976	-0.411242		0	0	0	0	0	0	0.13355	0	0.01621	0	0	1.77112	0	0	0	0	0.00181	0	0.0317	0	0	0	0	0	0.18272	0.81936	0.10644	0	0	0	0
k__Bacteria|p__Firmicutes|c__Clostridia|o__Eubacteriales|f__Peptostreptococcaceae|g__Peptostreptococcus|s__Peptostreptococcus_stomatis	0.991138	0.00125786	0.996791	Tumor <= Peritumor	0.452985	-0.754428	-1.31672	0.593466	0.894666	0.266667	0.264151	0.550752	0.912379	0.720365	0.265487	1.6566	0.728229		1.60897	0	0.08787	0	0	0.08213	0	0	0.00126	0	0	0	0.3439	0	0.04684	2.85457	0	0	0	0.37939	5.67925	0	0	0	9.20628	0	0	0	0	0	0
k__Bacteria|p__Firmicutes|c__Clostridia|o__Eubacteriales|f__Peptostreptococcaceae|g__Peptostreptococcus|s__Peptostreptococcus_stomatis|t__SGB748	0.991138	0.00125786	0.996791	Tumor <= Peritumor	0.452985	-0.754428	-1.31672	0.593466	0.894666	0.266667	0.264151	0.550752	0.912379	0.720365	0.265487	1.6566	0.728229		1.60897	0	0.08787	0	0	0.08213	0	0	0.00126	0	0	0	0.3439	0	0.04684	2.85457	0	0	0	0.37939	5.67925	0	0	0	9.20628	0	0	0	0	0	0
k__Bacteria|p__Spirochaetes|c__Spirochaetia|o__Spirochaetales|f__Treponemataceae|g__Treponema|s__Treponema_putidum	0.949786	0.00188679	0.987719	Peritumor <= Tumor	0.326673	0.989057	-0.0194545	0.057484	0.828926	0.0166667	0.0188679	0.019224	0.000209245	0.0103056	0.0176991	0.0108846	-6.52157		0	0	0	0	0	0	0	0	0	0	0	0	0	0	0	0.01109	0	0	0	0	0	0	0	0	0	0	0	0	0	0	0
k__Bacteria|p__Spirochaetes|c__Spirochaetia|o__Spirochaetales|f__Treponemataceae|g__Treponema|s__Treponema_putidum|t__SGB3616	0.949786	0.00188679	0.987719	Peritumor <= Tumor	0.326673	0.989057	-0.0194545	0.057484	0.828926	0.0166667	0.0188679	0.019224	0.000209245	0.0103056	0.0176991	0.0108846	-6.52157		0	0	0	0	0	0	0	0	0	0	0	0	0	0	0	0.01109	0	0	0	0	0	0	0	0	0	0	0	0	0	0	0
k__Bacteria|p__Proteobacteria|c__Epsilonproteobacteria|o__Campylobacterales|f__Campylobacteraceae|g__Campylobacter|s__Campylobacter_showae	0.949786	0.00188679	0.987719	Peritumor <= Tumor	0.334855	0.97232	-0.00464095	0.0134149	0.828926	0.0166667	0.0188679	0.00451017	0.000123208	0.00245257	0.0176991	0.0273177	-5.19402		0	0	0	0	0	0.00653	0	0	0	0	0	0	0	0	0	0	0	0	0	0	0	0	0	0	0	0	0	0	0	0	0
k__Bacteria|p__Proteobacteria|c__Epsilonproteobacteria|o__Campylobacterales|f__Campylobacteraceae|g__Campylobacter|s__Campylobacter_showae|t__SGB19322_group	0.949786	0.00188679	0.987719	Peritumor <= Tumor	0.334855	0.97232	-0.00464095	0.0134149	0.828926	0.0166667	0.0188679	0.00451017	0.000123208	0.00245257	0.0176991	0.0273177	-5.19402		0	0	0	0	0	0.00653	0	0	0	0	0	0	0	0	0	0	0	0	0	0	0	0	0	0	0	0	0	0	0	0	0
k__Bacteria|p__Firmicutes|c__Clostridia|o__Eubacteriales|f__Lachnospiraceae|g__Oribacterium|s__Oribacterium_parvum	0.949786	0.00188679	0.987719	Peritumor <= Tumor	0.343026	0.955866	-0.00146503	0.00414523	0.828926	0.0166667	0.0188679	0.00140067	6.0566e-05	0.000772124	0.0176991	0.0432409	-4.53146		0	0	0	0	0	0	0	0	0	0	0	0	0	0	0	0	0	0	0	0	0	0	0	0	0	0	0	0	0	0	0
k__Bacteria|p__Firmicutes|c__Clostridia|o__Eubacteriales|f__Lachnospiraceae|g__Oribacterium|s__Oribacterium_parvum|t__SGB5286	0.949786	0.00188679	0.987719	Peritumor <= Tumor	0.343026	0.955866	-0.00146503	0.00414523	0.828926	0.0166667	0.0188679	0.00140067	6.0566e-05	0.000772124	0.0176991	0.0432409	-4.53146		0	0	0	0	0	0	0	0	0	0	0	0	0	0	0	0	0	0	0	0	0	0	0	0	0	0	0	0	0	0	0
k__Bacteria|p__Firmicutes|c__Clostridia|o__Eubacteriales|f__Peptostreptococcaceae|g__Peptostreptococcaceae_unclassified	0.949786	0.00188679	0.987719	Peritumor <= Tumor	0.421309	0.809463	-0.114748	0.27098	0.894666	0.0166667	0.0188679	0.0950128	0.0168968	0.0583743	0.0176991	0.177837	-2.49137		0	0	0	0	0	0	0	0	0	0	0	0	0	0	0	0	0	0	0	0	0	0	0	0	0	0	0	0	0	0	0
k__Bacteria|p__Firmicutes|c__Clostridia|o__Eubacteriales|f__Peptostreptococcaceae|g__Peptostreptococcaceae_unclassified|s__Peptostreptococcaceae_bacterium_AS15	0.949786	0.00188679	0.987719	Peritumor <= Tumor	0.421309	0.809463	-0.114748	0.27098	0.894666	0.0166667	0.0188679	0.0950128	0.0168968	0.0583743	0.0176991	0.177837	-2.49137		0	0	0	0	0	0	0	0	0	0	0	0	0	0	0	0	0	0	0	0	0	0	0	0	0	0	0	0	0	0	0
k__Bacteria|p__Firmicutes|c__Clostridia|o__Eubacteriales|f__Peptostreptococcaceae|g__Peptostreptococcaceae_unclassified|s__Peptostreptococcaceae_bacterium_AS15|t__SGB6620	0.949786	0.00188679	0.987719	Peritumor <= Tumor	0.421309	0.809463	-0.114748	0.27098	0.894666	0.0166667	0.0188679	0.0950128	0.0168968	0.0583743	0.0176991	0.177837	-2.49137		0	0	0	0	0	0	0	0	0	0	0	0	0	0	0	0	0	0	0	0	0	0	0	0	0	0	0	0	0	0	0
k__Bacteria|p__Firmicutes|c__Bacilli|o__Lactobacillales|f__Lactobacillaceae|g__Lactobacillus|s__Lactobacillus_helveticus	0.949786	0.00188679	0.987719	Peritumor <= Tumor	0.445347	0.767911	-0.422129	0.949395	0.894666	0.0166667	0.0188679	0.335669	0.0720364	0.212018	0.0176991	0.214605	-2.22024		0	0	0	0	0	0	0	0	0	0	0	0	0	0	0	0	0	0	0	0	0	0	0	0	0	0	0	0	0	0	0
k__Bacteria|p__Firmicutes|c__Bacilli|o__Lactobacillales|f__Lactobacillaceae|g__Lactobacillus|s__Lactobacillus_helveticus|t__SGB7048	0.949786	0.00188679	0.987719	Peritumor <= Tumor	0.445347	0.767911	-0.422129	0.949395	0.894666	0.0166667	0.0188679	0.335669	0.0720364	0.212018	0.0176991	0.214605	-2.22024		0	0	0	0	0	0	0	0	0	0	0	0	0	0	0	0	0	0	0	0	0	0	0	0	0	0	0	0	0	0	0
k__Bacteria|p__Firmicutes|c__Bacilli|o__Lactobacillales|f__Lactobacillaceae|g__Fructilactobacillus	0.949786	0.00188679	0.987719	Peritumor <= Tumor	0.450558	0.759079	-0.0323088	0.0719235	0.894666	0.0166667	0.0188679	0.0254717	0.00566434	0.0161815	0.0176991	0.222378	-2.16891		0	0	0	0	0	0	0	0	0	0	0	0	0	0	0	0	0	0	0	0	0	0	0	0	0	0	0	0	0	0	0
k__Bacteria|p__Firmicutes|c__Bacilli|o__Lactobacillales|f__Lactobacillaceae|g__Fructilactobacillus|s__Fructilactobacillus_sanfranciscensis	0.949786	0.00188679	0.987719	Peritumor <= Tumor	0.450558	0.759079	-0.0323088	0.0719235	0.894666	0.0166667	0.0188679	0.0254717	0.00566434	0.0161815	0.0176991	0.222378	-2.16891		0	0	0	0	0	0	0	0	0	0	0	0	0	0	0	0	0	0	0	0	0	0	0	0	0	0	0	0	0	0	0
k__Bacteria|p__Firmicutes|c__Bacilli|o__Lactobacillales|f__Lactobacillaceae|g__Fructilactobacillus|s__Fructilactobacillus_sanfranciscensis|t__SGB7164	0.949786	0.00188679	0.987719	Peritumor <= Tumor	0.450558	0.759079	-0.0323088	0.0719235	0.894666	0.0166667	0.0188679	0.0254717	0.00566434	0.0161815	0.0176991	0.222378	-2.16891		0	0	0	0	0	0	0	0	0	0	0	0	0	0	0	0	0	0	0	0	0	0	0	0	0	0	0	0	0	0	0
k__Bacteria|p__Firmicutes|c__Bacilli|o__Lactobacillales|f__Lactobacillaceae|g__Lactobacillus|s__Lactobacillus_delbrueckii	0.949786	0.00188679	0.987719	Peritumor <= Tumor	0.455716	0.750396	-0.124604	0.274612	0.894666	0.0166667	0.0188679	0.0974093	0.0224051	0.0622304	0.0176991	0.23001	-2.12023		0	0	0	0	0	0	0	0	0	0	0	0	0	0	0	0	0	0	0	0	0	0	0	0	0	0	0	0	0	0	0
k__Bacteria|p__Firmicutes|c__Bacilli|o__Lactobacillales|f__Lactobacillaceae|g__Lactobacillus|s__Lactobacillus_delbrueckii|t__SGB7020	0.949786	0.00188679	0.987719	Peritumor <= Tumor	0.455716	0.750396	-0.124604	0.274612	0.894666	0.0166667	0.0188679	0.0974093	0.0224051	0.0622304	0.0176991	0.23001	-2.12023		0	0	0	0	0	0	0	0	0	0	0	0	0	0	0	0	0	0	0	0	0	0	0	0	0	0	0	0	0	0	0
k__Bacteria|p__Synergistetes|c__Synergistia|o__Synergistales|f__Synergistaceae|g__Pyramidobacter	0.949786	0.00188679	0.987719	Peritumor <= Tumor	0.492787	0.68959	-0.017428	0.0358368	0.894666	0.0166667	0.0188679	0.0128423	0.00363792	0.00852522	0.0176991	0.283276	-1.81972		0	0	0	0	0	0	0	0	0	0	0	0	0	0	0	0.19281	0	0	0	0	0	0	0	0	0	0	0	0	0	0	0
k__Bacteria|p__Synergistetes|c__Synergistia|o__Synergistales|f__Synergistaceae|g__Pyramidobacter|s__Pyramidobacter_piscolens	0.949786	0.00188679	0.987719	Peritumor <= Tumor	0.492787	0.68959	-0.017428	0.0358368	0.894666	0.0166667	0.0188679	0.0128423	0.00363792	0.00852522	0.0176991	0.283276	-1.81972		0	0	0	0	0	0	0	0	0	0	0	0	0	0	0	0.19281	0	0	0	0	0	0	0	0	0	0	0	0	0	0	0
k__Bacteria|p__Synergistetes|c__Synergistia|o__Synergistales|f__Synergistaceae|g__Pyramidobacter|s__Pyramidobacter_piscolens|t__SGB15497	0.949786	0.00188679	0.987719	Peritumor <= Tumor	0.492787	0.68959	-0.017428	0.0358368	0.894666	0.0166667	0.0188679	0.0128423	0.00363792	0.00852522	0.0176991	0.283276	-1.81972		0	0	0	0	0	0	0	0	0	0	0	0	0	0	0	0.19281	0	0	0	0	0	0	0	0	0	0	0	0	0	0	0
k__Bacteria|p__Proteobacteria|c__Betaproteobacteria|o__Neisseriales|f__Neisseriaceae|g__Neisseria|s__Neisseria_sp_oral_taxon_014	0.949786	0.00188679	0.987719	Peritumor <= Tumor	0.513548	0.656654	-0.00067261	0.00133299	0.894666	0.0166667	0.0188679	0.00048	0.000149811	0.000325133	0.0176991	0.312107	-1.67989		0	0	0	0	0	0.00794	0	0	0	0	0	0	0	0	0	0	0	0	0	0	0	0	0	0	0	0	0	0	0	0	0
k__Bacteria|p__Proteobacteria|c__Betaproteobacteria|o__Neisseriales|f__Neisseriaceae|g__Neisseria|s__Neisseria_sp_oral_taxon_014|t__SGB9463	0.949786	0.00188679	0.987719	Peritumor <= Tumor	0.513548	0.656654	-0.00067261	0.00133299	0.894666	0.0166667	0.0188679	0.00048	0.000149811	0.000325133	0.0176991	0.312107	-1.67989		0	0	0	0	0	0.00794	0	0	0	0	0	0	0	0	0	0	0	0	0	0	0	0	0	0	0	0	0	0	0	0	0
k__Bacteria|p__Firmicutes|c__Bacilli|o__Lactobacillales|f__Streptococcaceae|g__Streptococcus|s__Streptococcus_mutans	0.949786	0.00188679	0.987719	Peritumor <= Tumor	0.544562	0.608761	-0.00270557	0.00508562	0.903925	0.0166667	0.0188679	0.00184267	0.000652642	0.00128451	0.0176991	0.354183	-1.49743		0	0	0	0	0	0	0	0	0	0	0	0	0	0	0	0	0	0	0	0	0	0	0	0	0	0	0	0	0	0	0
k__Bacteria|p__Firmicutes|c__Bacilli|o__Lactobacillales|f__Streptococcaceae|g__Streptococcus|s__Streptococcus_mutans|t__SGB8000	0.949786	0.00188679	0.987719	Peritumor <= Tumor	0.544562	0.608761	-0.00270557	0.00508562	0.903925	0.0166667	0.0188679	0.00184267	0.000652642	0.00128451	0.0176991	0.354183	-1.49743		0	0	0	0	0	0	0	0	0	0	0	0	0	0	0	0	0	0	0	0	0	0	0	0	0	0	0	0	0	0	0
k__Bacteria|p__Fusobacteria|c__Fusobacteriia|o__Fusobacteriales|f__Fusobacteriaceae|g__Fusobacterium|s__Fusobacterium_hwasookii	0.949786	0.00188679	0.987719	Peritumor <= Tumor	0.554866	0.593166	-0.00364888	0.00674275	0.903925	0.0166667	0.0188679	0.0024475	0.000900566	0.00172195	0.0176991	0.367953	-1.4424		0	0	0	0	0	0.04773	0	0	0	0	0	0	0	0	0	0	0	0	0	0	0	0	0	0	0	0	0	0	0	0	0
k__Bacteria|p__Fusobacteria|c__Fusobacteriia|o__Fusobacteriales|f__Fusobacteriaceae|g__Fusobacterium|s__Fusobacterium_hwasookii|t__SGB5997	0.949786	0.00188679	0.987719	Peritumor <= Tumor	0.554866	0.593166	-0.00364888	0.00674275	0.903925	0.0166667	0.0188679	0.0024475	0.000900566	0.00172195	0.0176991	0.367953	-1.4424		0	0	0	0	0	0.04773	0	0	0	0	0	0	0	0	0	0	0	0	0	0	0	0	0	0	0	0	0	0	0	0	0
k__Bacteria|p__Candidatus_Absconditabacteria	0.949786	0.00188679	0.987719	Peritumor <= Tumor	0.59923	0.527626	-0.00450788	0.00776014	0.910995	0.0166667	0.0188679	0.002835	0.00120887	0.0020723	0.0176991	0.426408	-1.22969		0	0	0	0	0	0	0.06407	0	0	0	0	0	0	0	0	0	0	0	0	0	0	0	0	0	0	0	0	0	0	0	0
k__Bacteria|p__Candidatus_Absconditabacteria|c__Candidatus_Absconditabacteria_unclassified	0.949786	0.00188679	0.987719	Peritumor <= Tumor	0.59923	0.527626	-0.00450788	0.00776014	0.910995	0.0166667	0.0188679	0.002835	0.00120887	0.0020723	0.0176991	0.426408	-1.22969		0	0	0	0	0	0	0.06407	0	0	0	0	0	0	0	0	0	0	0	0	0	0	0	0	0	0	0	0	0	0	0	0
k__Bacteria|p__Candidatus_Absconditabacteria|c__Candidatus_Absconditabacteria_unclassified|o__Candidatus_Absconditabacteria_unclassified	0.949786	0.00188679	0.987719	Peritumor <= Tumor	0.59923	0.527626	-0.00450788	0.00776014	0.910995	0.0166667	0.0188679	0.002835	0.00120887	0.0020723	0.0176991	0.426408	-1.22969		0	0	0	0	0	0	0.06407	0	0	0	0	0	0	0	0	0	0	0	0	0	0	0	0	0	0	0	0	0	0	0	0
k__Bacteria|p__Candidatus_Absconditabacteria|c__Candidatus_Absconditabacteria_unclassified|o__Candidatus_Absconditabacteria_unclassified|f__Candidatus_Absconditabacteria_unclassified	0.949786	0.00188679	0.987719	Peritumor <= Tumor	0.59923	0.527626	-0.00450788	0.00776014	0.910995	0.0166667	0.0188679	0.002835	0.00120887	0.0020723	0.0176991	0.426408	-1.22969		0	0	0	0	0	0	0.06407	0	0	0	0	0	0	0	0	0	0	0	0	0	0	0	0	0	0	0	0	0	0	0	0
k__Bacteria|p__Candidatus_Absconditabacteria|c__Candidatus_Absconditabacteria_unclassified|o__Candidatus_Absconditabacteria_unclassified|f__Candidatus_Absconditabacteria_unclassified|g__Candidatus_Absconditabacteria_unclassified	0.949786	0.00188679	0.987719	Peritumor <= Tumor	0.59923	0.527626	-0.00450788	0.00776014	0.910995	0.0166667	0.0188679	0.002835	0.00120887	0.0020723	0.0176991	0.426408	-1.22969		0	0	0	0	0	0	0.06407	0	0	0	0	0	0	0	0	0	0	0	0	0	0	0	0	0	0	0	0	0	0	0	0
k__Bacteria|p__Candidatus_Absconditabacteria|c__Candidatus_Absconditabacteria_unclassified|o__Candidatus_Absconditabacteria_unclassified|f__Candidatus_Absconditabacteria_unclassified|g__Candidatus_Absconditabacteria_unclassified|s__SR1_bacterium_human_oral_taxon_HOT_345	0.949786	0.00188679	0.987719	Peritumor <= Tumor	0.59923	0.527626	-0.00450788	0.00776014	0.910995	0.0166667	0.0188679	0.002835	0.00120887	0.0020723	0.0176991	0.426408	-1.22969		0	0	0	0	0	0	0.06407	0	0	0	0	0	0	0	0	0	0	0	0	0	0	0	0	0	0	0	0	0	0	0	0
k__Bacteria|p__Candidatus_Absconditabacteria|c__Candidatus_Absconditabacteria_unclassified|o__Candidatus_Absconditabacteria_unclassified|f__Candidatus_Absconditabacteria_unclassified|g__Candidatus_Absconditabacteria_unclassified|s__SR1_bacterium_human_oral_taxon_HOT_345|t__SGB6893	0.949786	0.00188679	0.987719	Peritumor <= Tumor	0.59923	0.527626	-0.00450788	0.00776014	0.910995	0.0166667	0.0188679	0.002835	0.00120887	0.0020723	0.0176991	0.426408	-1.22969		0	0	0	0	0	0	0.06407	0	0	0	0	0	0	0	0	0	0	0	0	0	0	0	0	0	0	0	0	0	0	0	0
k__Bacteria|p__Firmicutes|c__Clostridia|o__Eubacteriales|f__Clostridiaceae|g__Clostridium|s__Clostridium_massiliamazoniense	0.949786	0.00188679	0.987719	Peritumor <= Tumor	0.617318	0.501576	-0.00778418	0.0130323	0.921861	0.0166667	0.0188679	0.00477083	0.00214679	0.00354009	0.0176991	0.449983	-1.15206		0	0	0	0	0	0	0	0	0	0	0	0	0	0	0	0	0	0	0	0	0	0	0	0	0	0	0	0	0	0	0
k__Bacteria|p__Firmicutes|c__Clostridia|o__Eubacteriales|f__Clostridiaceae|g__Clostridium|s__Clostridium_massiliamazoniense|t__SGB29082	0.949786	0.00188679	0.987719	Peritumor <= Tumor	0.617318	0.501576	-0.00778418	0.0130323	0.921861	0.0166667	0.0188679	0.00477083	0.00214679	0.00354009	0.0176991	0.449983	-1.15206		0	0	0	0	0	0	0	0	0	0	0	0	0	0	0	0	0	0	0	0	0	0	0	0	0	0	0	0	0	0	0
k__Bacteria|p__Proteobacteria|c__Deltaproteobacteria	0.949786	0.00188679	0.987719	Peritumor <= Tumor	0.769487	0.293849	-0.00274227	0.00369572	0.969093	0.0166667	0.0188679	0.0013605	0.000883774	0.0011369	0.0176991	0.649595	-0.622388		0	0	0	0	0	0	0	0	0	0	0	0	0	0	0.04684	0	0	0	0	0	0	0	0	0	0	0	0	0	0	0	0
k__Bacteria|p__Proteobacteria|c__Deltaproteobacteria|o__Desulfovibrionales	0.949786	0.00188679	0.987719	Peritumor <= Tumor	0.769487	0.293849	-0.00274227	0.00369572	0.969093	0.0166667	0.0188679	0.0013605	0.000883774	0.0011369	0.0176991	0.649595	-0.622388		0	0	0	0	0	0	0	0	0	0	0	0	0	0	0.04684	0	0	0	0	0	0	0	0	0	0	0	0	0	0	0	0
k__Bacteria|p__Bacteroidetes|c__Bacteroidia|o__Bacteroidales|f__Prevotellaceae|g__Prevotella|s__Prevotella_scopos	0.949786	0.00188679	0.987719	Peritumor <= Tumor	0.7753	0.286223	-0.0232508	0.0310903	0.969093	0.0166667	0.0188679	0.0114432	0.0075234	0.00960469	0.0176991	0.657458	-0.60503		0	0	0	0	0	0	0	0	0	0	0	0	0	0	0	0	0	0	0	0	0	0	0.39874	0	0	0	0	0	0	0	0
k__Bacteria|p__Bacteroidetes|c__Bacteroidia|o__Bacteroidales|f__Prevotellaceae|g__Prevotella|s__Prevotella_scopos|t__SGB1544	0.949786	0.00188679	0.987719	Peritumor <= Tumor	0.7753	0.286223	-0.0232508	0.0310903	0.969093	0.0166667	0.0188679	0.0114432	0.0075234	0.00960469	0.0176991	0.657458	-0.60503		0	0	0	0	0	0	0	0	0	0	0	0	0	0	0	0	0	0	0	0	0	0	0.39874	0	0	0	0	0	0	0	0
k__Bacteria|p__Firmicutes|c__Bacilli|o__Lactobacillales|f__Streptococcaceae|g__Streptococcus|s__Streptococcus_pasteurianus	0.949786	0.00188679	0.987719	Peritumor <= Tumor	0.827913	0.217923	-0.0110461	0.0137739	0.969093	0.0166667	0.0188679	0.00505467	0.00369075	0.00441496	0.0176991	0.730168	-0.4537		0	0	0	0	0	0	0	0	0	0	0	0	0	0	0	0	0	0	0	0	0	0	0	0	0.19561	0	0	0	0	0	0
k__Bacteria|p__Firmicutes|c__Bacilli|o__Lactobacillales|f__Streptococcaceae|g__Streptococcus|s__Streptococcus_pasteurianus|t__SGB8018	0.949786	0.00188679	0.987719	Peritumor <= Tumor	0.827913	0.217923	-0.0110461	0.0137739	0.969093	0.0166667	0.0188679	0.00505467	0.00369075	0.00441496	0.0176991	0.730168	-0.4537		0	0	0	0	0	0	0	0	0	0	0	0	0	0	0	0	0	0	0	0	0	0	0	0	0.19561	0	0	0	0	0	0
k__Bacteria|p__Fusobacteria|c__Fusobacteriia|o__Fusobacteriales|f__Leptotrichiaceae|g__Leptotrichia|s__Leptotrichia_sp_oral_taxon_223	0.949786	0.00188679	0.987719	Peritumor <= Tumor	0.874749	0.158003	-0.0144418	0.0169436	0.973186	0.0166667	0.0188679	0.00618867	0.00493774	0.00560195	0.0176991	0.797867	-0.325779		0	0	0	0	0	0	0	0	0	0	0	0	0	0	0	0	0	0	0	0	0	0	0	0	0	0	0	0	0	0	0
k__Bacteria|p__Fusobacteria|c__Fusobacteriia|o__Fusobacteriales|f__Leptotrichiaceae|g__Leptotrichia|s__Leptotrichia_sp_oral_taxon_223|t__SGB77498	0.949786	0.00188679	0.987719	Peritumor <= Tumor	0.874749	0.158003	-0.0144418	0.0169436	0.973186	0.0166667	0.0188679	0.00618867	0.00493774	0.00560195	0.0176991	0.797867	-0.325779		0	0	0	0	0	0	0	0	0	0	0	0	0	0	0	0	0	0	0	0	0	0	0	0	0	0	0	0	0	0	0
k__Bacteria|p__Fusobacteria|c__Fusobacteriia|o__Fusobacteriales|f__Fusobacteriaceae|g__Fusobacterium|s__Fusobacterium_necrophorum	0.949786	0.00188679	0.987719	Peritumor <= Tumor	0.909305	0.114178	-0.210381	0.236105	0.975317	0.0166667	0.0188679	0.0858252	0.0729632	0.0797926	0.0176991	0.850138	-0.234232		0	0	0	0	0	0	0	0	0	0	0	0	0	0	0	0	0	0	0	0	0	0	0	0	0	0	0	0	0	0	0
k__Bacteria|p__Fusobacteria|c__Fusobacteriia|o__Fusobacteriales|f__Fusobacteriaceae|g__Fusobacterium|s__Fusobacterium_necrophorum|t__SGB5986	0.949786	0.00188679	0.987719	Peritumor <= Tumor	0.909305	0.114178	-0.210381	0.236105	0.975317	0.0166667	0.0188679	0.0858252	0.0729632	0.0797926	0.0176991	0.850138	-0.234232		0	0	0	0	0	0	0	0	0	0	0	0	0	0	0	0	0	0	0	0	0	0	0	0	0	0	0	0	0	0	0
k__Bacteria|p__Fusobacteria|c__Fusobacteriia|o__Fusobacteriales|f__Leptotrichiaceae|g__Pseudostreptobacillus	0.949786	0.00188679	0.987719	Tumor <= Peritumor	0.975208	-0.0311478	-0.00140776	0.00136419	0.990367	0.0166667	0.0188679	0.0004835	0.000505283	0.000493717	0.0176991	1.04505	0.0635758		0	0	0	0	0	0.02678	0	0	0	0	0	0	0	0	0	0	0	0	0	0	0	0	0	0	0	0	0	0	0	0	0
k__Bacteria|p__Fusobacteria|c__Fusobacteriia|o__Fusobacteriales|f__Leptotrichiaceae|g__Pseudostreptobacillus|s__Pseudostreptobacillus_hongkongensis	0.949786	0.00188679	0.987719	Tumor <= Peritumor	0.975208	-0.0311478	-0.00140776	0.00136419	0.990367	0.0166667	0.0188679	0.0004835	0.000505283	0.000493717	0.0176991	1.04505	0.0635758		0	0	0	0	0	0.02678	0	0	0	0	0	0	0	0	0	0	0	0	0	0	0	0	0	0	0	0	0	0	0	0	0
k__Bacteria|p__Fusobacteria|c__Fusobacteriia|o__Fusobacteriales|f__Leptotrichiaceae|g__Pseudostreptobacillus|s__Pseudostreptobacillus_hongkongensis|t__SGB29040	0.949786	0.00188679	0.987719	Tumor <= Peritumor	0.975208	-0.0311478	-0.00140776	0.00136419	0.990367	0.0166667	0.0188679	0.0004835	0.000505283	0.000493717	0.0176991	1.04505	0.0635758		0	0	0	0	0	0.02678	0	0	0	0	0	0	0	0	0	0	0	0	0	0	0	0	0	0	0	0	0	0	0	0	0
k__Bacteria|p__Firmicutes|c__Clostridia|o__Eubacteriales|f__Peptostreptococcaceae|g__Peptostreptococcus	0.985231	0.00188679	0.996791	Tumor <= Peritumor	0.477128	-0.714426	-1.32968	0.627497	0.894666	0.266667	0.264151	0.59192	0.94301	0.756591	0.265487	1.59314	0.67187		1.60897	0	0.08787	0	0	0.08213	0	0	0.00126	0	0	0	0.3439	0	0.04684	2.85457	0	0	0	0.37939	5.67925	0	0	0	9.20628	0	0	0	0	0	0
k__Bacteria|p__Proteobacteria|c__Gammaproteobacteria|o__Moraxellales|f__Moraxellaceae|g__Moraxella|s__Moraxella_nonliquefaciens	0.929745	0.00251572	0.987719	Tumor <= Peritumor	0.324417	-0.994848	-0.0187896	0.00633393	0.828926	0.0166667	0.0188679	3.21667e-05	0.00626	0.00295319	0.0176991	194.611	7.60445		0	0	0	0	0	0	0.33178	0	0	0	0	0	0	0	0	0	0	0	0	0	0	0	0	0	0	0	0	0	0	0	0
k__Bacteria|p__Proteobacteria|c__Gammaproteobacteria|o__Moraxellales|f__Moraxellaceae|g__Moraxella|s__Moraxella_nonliquefaciens|t__SGB10426	0.929745	0.00251572	0.987719	Tumor <= Peritumor	0.324417	-0.994848	-0.0187896	0.00633393	0.828926	0.0166667	0.0188679	3.21667e-05	0.00626	0.00295319	0.0176991	194.611	7.60445		0	0	0	0	0	0	0.33178	0	0	0	0	0	0	0	0	0	0	0	0	0	0	0	0	0	0	0	0	0	0	0	0
k__Bacteria|p__Firmicutes|c__Clostridia|o__Eubacteriales|f__Clostridiaceae|g__Clostridium|s__Clostridium_perfringens	0.929745	0.00251572	0.987719	Tumor <= Peritumor	0.325346	-0.992922	-1.0361	0.350156	0.828926	0.0166667	0.0188679	0.00243633	0.345408	0.163299	0.0176991	141.774	7.14745		0	0	0	0	0	0	18.3066	0	0	0	0	0	0	0	0	0	0	0	0	0	0	0	0	0	0	0	0	0	0	0	0
k__Bacteria|p__Firmicutes|c__Clostridia|o__Eubacteriales|f__Clostridiaceae|g__Clostridium|s__Clostridium_perfringens|t__SGB6191	0.929745	0.00251572	0.987719	Tumor <= Peritumor	0.325346	-0.992922	-1.0361	0.350156	0.828926	0.0166667	0.0188679	0.00243633	0.345408	0.163299	0.0176991	141.774	7.14745		0	0	0	0	0	0	18.3066	0	0	0	0	0	0	0	0	0	0	0	0	0	0	0	0	0	0	0	0	0	0	0	0
k__Bacteria|p__Firmicutes|c__Tissierellia|o__Tissierellales|f__Peptoniphilaceae|g__Parvimonas|s__Parvimonas_sp_oral_taxon_110	0.929745	0.00251572	0.987719	Tumor <= Peritumor	0.329812	-0.983708	-0.272951	0.0933693	0.828926	0.0166667	0.0188679	0.00147517	0.0912658	0.0435894	0.0176991	61.8682	5.95113		0	0	0	0	0	0	0	0	0	0	0	0	0	0	0	0	0	0	0	0	4.83709	0	0	0	0	0	0	0	0	0	0
k__Bacteria|p__Firmicutes|c__Tissierellia|o__Tissierellales|f__Peptoniphilaceae|g__Parvimonas|s__Parvimonas_sp_oral_taxon_110|t__SGB6654	0.929745	0.00251572	0.987719	Tumor <= Peritumor	0.329812	-0.983708	-0.272951	0.0933693	0.828926	0.0166667	0.0188679	0.00147517	0.0912658	0.0435894	0.0176991	61.8682	5.95113		0	0	0	0	0	0	0	0	0	0	0	0	0	0	0	0	0	0	0	0	4.83709	0	0	0	0	0	0	0	0	0	0
k__Bacteria|p__Firmicutes|c__Bacilli|o__Lactobacillales|f__Streptococcaceae|g__Streptococcus|s__Streptococcus_gordonii|t__SGB8054	0.929745	0.00251572	0.987719	Tumor <= Peritumor	0.351362	-0.94034	-0.00576849	0.00208681	0.834751	0.0166667	0.0188679	0.0001135	0.00195434	0.000976903	0.0176991	17.2189	4.10592		0	0	0.10358	0	0	0	0	0	0	0	0	0	0	0	0	0	0	0	0	0	0	0	0	0	0	0	0	0	0	0	0
k__Bacteria|p__Actinobacteria|c__Actinomycetia|o__Bifidobacteriales|f__Bifidobacteriaceae|g__Scardovia|s__Scardovia_inopinata	0.929745	0.00251572	0.987719	Tumor <= Peritumor	0.416329	-0.818987	-0.00155263	0.000651771	0.894666	0.0166667	0.0188679	9.18333e-05	0.000542264	0.000303097	0.0176991	5.90487	2.56191		0	0	0	0	0	0	0	0	0	0	0	0	0	0	0	0	0	0	0	0	0	0	0	0	0	0	0	0	0	0	0
k__Bacteria|p__Actinobacteria|c__Actinomycetia|o__Bifidobacteriales|f__Bifidobacteriaceae|g__Scardovia|s__Scardovia_inopinata|t__SGB15493	0.929745	0.00251572	0.987719	Tumor <= Peritumor	0.416329	-0.818987	-0.00155263	0.000651771	0.894666	0.0166667	0.0188679	9.18333e-05	0.000542264	0.000303097	0.0176991	5.90487	2.56191		0	0	0	0	0	0	0	0	0	0	0	0	0	0	0	0	0	0	0	0	0	0	0	0	0	0	0	0	0	0	0
k__Bacteria|p__Bacteroidetes|c__Bacteroidia|o__Bacteroidales|f__Prevotellaceae|g__Prevotella|s__Prevotella_fusca	0.929745	0.00251572	0.987719	Tumor <= Peritumor	0.417151	-0.81753	-0.00666169	0.0028013	0.894666	0.0166667	0.0188679	0.000397167	0.00232736	0.00130248	0.0176991	5.8599	2.55088		0	0	0	0	0	0	0	0	0	0	0	0	0	0	0	0	0	0	0	0.12335	0	0	0	0	0	0	0	0	0	0	0
k__Bacteria|p__Bacteroidetes|c__Bacteroidia|o__Bacteroidales|f__Prevotellaceae|g__Prevotella|s__Prevotella_fusca|t__SGB1556	0.929745	0.00251572	0.987719	Tumor <= Peritumor	0.417151	-0.81753	-0.00666169	0.0028013	0.894666	0.0166667	0.0188679	0.000397167	0.00232736	0.00130248	0.0176991	5.8599	2.55088		0	0	0	0	0	0	0	0	0	0	0	0	0	0	0	0	0	0	0	0.12335	0	0	0	0	0	0	0	0	0	0	0
k__Bacteria|p__Firmicutes|c__Bacilli|o__Lactobacillales|f__Lactobacillaceae|g__Ligilactobacillus|s__Ligilactobacillus_aviarius	0.929745	0.00251572	0.987719	Tumor <= Peritumor	0.494819	-0.686824	-1.16539	0.569572	0.894666	0.0166667	0.0188679	0.119152	0.417059	0.258878	0.0176991	3.50022	1.80745		0	0	0	22.1041	0	0	0	0	0	0	0	0	0	0	0	0	0	0	0	0	0	0	0	0	0	0	0	0	0	0	0
k__Bacteria|p__Firmicutes|c__Bacilli|o__Lactobacillales|f__Lactobacillaceae|g__Ligilactobacillus|s__Ligilactobacillus_aviarius|t__SGB7086	0.929745	0.00251572	0.987719	Tumor <= Peritumor	0.494819	-0.686824	-1.16539	0.569572	0.894666	0.0166667	0.0188679	0.119152	0.417059	0.258878	0.0176991	3.50022	1.80745		0	0	0	22.1041	0	0	0	0	0	0	0	0	0	0	0	0	0	0	0	0	0	0	0	0	0	0	0	0	0	0	0
k__Eukaryota|p__Ascomycota|c__Saccharomycetes|o__Saccharomycetales|f__Saccharomycetaceae	0.929745	0.00251572	0.987719	Tumor <= Peritumor	0.555527	-0.59252	-0.00473453	0.0025675	0.903925	0.0166667	0.0188679	0.000632333	0.00171585	0.00114053	0.0176991	2.71352	1.44017		0	0	0	0	0	0	0	0	0	0	0	0	0	0	0	0	0	0	0	0	0	0	0	0	0	0	0	0	0	0	0
k__Eukaryota|p__Ascomycota|c__Saccharomycetes|o__Saccharomycetales|f__Saccharomycetaceae|g__Saccharomyces	0.929745	0.00251572	0.987719	Tumor <= Peritumor	0.555527	-0.59252	-0.00473453	0.0025675	0.903925	0.0166667	0.0188679	0.000632333	0.00171585	0.00114053	0.0176991	2.71352	1.44017		0	0	0	0	0	0	0	0	0	0	0	0	0	0	0	0	0	0	0	0	0	0	0	0	0	0	0	0	0	0	0
k__Eukaryota|p__Ascomycota|c__Saccharomycetes|o__Saccharomycetales|f__Saccharomycetaceae|g__Saccharomyces|s__Saccharomyces_cerevisiae	0.929745	0.00251572	0.987719	Tumor <= Peritumor	0.555527	-0.59252	-0.00473453	0.0025675	0.903925	0.0166667	0.0188679	0.000632333	0.00171585	0.00114053	0.0176991	2.71352	1.44017		0	0	0	0	0	0	0	0	0	0	0	0	0	0	0	0	0	0	0	0	0	0	0	0	0	0	0	0	0	0	0
k__Eukaryota|p__Ascomycota|c__Saccharomycetes|o__Saccharomycetales|f__Saccharomycetaceae|g__Saccharomyces|s__Saccharomyces_cerevisiae|t__EUK4932	0.929745	0.00251572	0.987719	Tumor <= Peritumor	0.555527	-0.59252	-0.00473453	0.0025675	0.903925	0.0166667	0.0188679	0.000632333	0.00171585	0.00114053	0.0176991	2.71352	1.44017		0	0	0	0	0	0	0	0	0	0	0	0	0	0	0	0	0	0	0	0	0	0	0	0	0	0	0	0	0	0	0
k__Bacteria|p__Actinobacteria|c__Actinomycetia|o__Bifidobacteriales|f__Bifidobacteriaceae|g__Gardnerella	0.929745	0.00251572	0.987719	Tumor <= Peritumor	0.561495	-0.583548	-0.0936945	0.0513069	0.903925	0.0166667	0.0188679	0.0127962	0.03399	0.0227366	0.0176991	2.65626	1.4094		0	0	0	0	0	0	0	0	0	0	0	0	0	0	0	0	0	0	0	0	0	0	0	0	0	0	0	0	0	0	0
k__Bacteria|p__Actinobacteria|c__Actinomycetia|o__Bifidobacteriales|f__Bifidobacteriaceae|g__Gardnerella|s__Gardnerella_vaginalis	0.929745	0.00251572	0.987719	Tumor <= Peritumor	0.561495	-0.583548	-0.0936945	0.0513069	0.903925	0.0166667	0.0188679	0.0127962	0.03399	0.0227366	0.0176991	2.65626	1.4094		0	0	0	0	0	0	0	0	0	0	0	0	0	0	0	0	0	0	0	0	0	0	0	0	0	0	0	0	0	0	0
k__Bacteria|p__Actinobacteria|c__Actinomycetia|o__Bifidobacteriales|f__Bifidobacteriaceae|g__Gardnerella|s__Gardnerella_vaginalis|t__SGB17305	0.929745	0.00251572	0.987719	Tumor <= Peritumor	0.561495	-0.583548	-0.0936945	0.0513069	0.903925	0.0166667	0.0188679	0.0127962	0.03399	0.0227366	0.0176991	2.65626	1.4094		0	0	0	0	0	0	0	0	0	0	0	0	0	0	0	0	0	0	0	0	0	0	0	0	0	0	0	0	0	0	0
k__Bacteria|p__Firmicutes|c__Bacilli|o__Lactobacillales|f__Lactobacillaceae|g__Limosilactobacillus|s__Limosilactobacillus_panis	0.929745	0.00251572	0.987719	Tumor <= Peritumor	0.603152	-0.522208	-0.0787427	0.0460579	0.910995	0.0166667	0.0188679	0.0123937	0.028736	0.0200587	0.0176991	2.31861	1.21326		0	0	0	0	0	0	0	0	0	0	0	0	0	0	0	0	0	0	0	0	0	0	0	0	0	0	0	0	0	0	0
k__Bacteria|p__Firmicutes|c__Bacilli|o__Lactobacillales|f__Lactobacillaceae|g__Limosilactobacillus|s__Limosilactobacillus_panis|t__SGB7094	0.929745	0.00251572	0.987719	Tumor <= Peritumor	0.603152	-0.522208	-0.0787427	0.0460579	0.910995	0.0166667	0.0188679	0.0123937	0.028736	0.0200587	0.0176991	2.31861	1.21326		0	0	0	0	0	0	0	0	0	0	0	0	0	0	0	0	0	0	0	0	0	0	0	0	0	0	0	0	0	0	0
k__Bacteria|p__Firmicutes|c__Bacilli|o__Lactobacillales|f__Streptococcaceae|g__Streptococcus|s__Streptococcus_agalactiae	0.929745	0.00251572	0.987719	Tumor <= Peritumor	0.606555	-0.517288	-0.961658	0.565448	0.910995	0.0166667	0.0188679	0.152982	0.351087	0.245898	0.0176991	2.29496	1.19847		0	0	0	0	0	0	0	0	0	0	0	0	0	0	0	0	0	0	0	0	0	0	0	0	0	0	0	0	0	0	18.6076
k__Bacteria|p__Firmicutes|c__Bacilli|o__Lactobacillales|f__Streptococcaceae|g__Streptococcus|s__Streptococcus_agalactiae|t__SGB8216	0.929745	0.00251572	0.987719	Tumor <= Peritumor	0.606555	-0.517288	-0.961658	0.565448	0.910995	0.0166667	0.0188679	0.152982	0.351087	0.245898	0.0176991	2.29496	1.19847		0	0	0	0	0	0	0	0	0	0	0	0	0	0	0	0	0	0	0	0	0	0	0	0	0	0	0	0	0	0	18.6076
k__Bacteria|p__Tenericutes|c__Mollicutes|o__Mycoplasmatales|f__Mycoplasmataceae|g__Mycoplasma|s__Mycoplasma_hominis	0.929745	0.00251572	0.987719	Tumor <= Peritumor	0.656215	-0.446881	-0.147507	0.0934342	0.937109	0.0166667	0.0188679	0.02707	0.0541064	0.0397508	0.0176991	1.99876	0.999105		0	0	0	0	0	0	0	0	0	0	0	0	0	0	0	0	0	0	0	0	0	0	0	0	0	0	0	0	0	0	0
k__Bacteria|p__Tenericutes|c__Mollicutes|o__Mycoplasmatales|f__Mycoplasmataceae|g__Mycoplasma|s__Mycoplasma_hominis|t__SGB5926	0.929745	0.00251572	0.987719	Tumor <= Peritumor	0.656215	-0.446881	-0.147507	0.0934342	0.937109	0.0166667	0.0188679	0.02707	0.0541064	0.0397508	0.0176991	1.99876	0.999105		0	0	0	0	0	0	0	0	0	0	0	0	0	0	0	0	0	0	0	0	0	0	0	0	0	0	0	0	0	0	0
k__Bacteria|p__Fusobacteria|c__Fusobacteriia|o__Fusobacteriales|f__Leptotrichiaceae|g__Sneathia	0.929745	0.00251572	0.987719	Tumor <= Peritumor	0.723172	-0.355395	-0.29039	0.202318	0.95449	0.0166667	0.0188679	0.062786	0.106822	0.0834401	0.0176991	1.70137	0.766695		0	0	0	0	0	0	0	0	0	0	0	0	0	0	0	0	0	0	0	0	0	0	0	0	0	0	0	0	0	0	0
k__Bacteria|p__Fusobacteria|c__Fusobacteriia|o__Fusobacteriales|f__Leptotrichiaceae|g__Sneathia|s__Sneathia_vaginalis	0.929745	0.00251572	0.987719	Tumor <= Peritumor	0.723172	-0.355395	-0.29039	0.202318	0.95449	0.0166667	0.0188679	0.062786	0.106822	0.0834401	0.0176991	1.70137	0.766695		0	0	0	0	0	0	0	0	0	0	0	0	0	0	0	0	0	0	0	0	0	0	0	0	0	0	0	0	0	0	0
k__Bacteria|p__Fusobacteria|c__Fusobacteriia|o__Fusobacteriales|f__Leptotrichiaceae|g__Sneathia|s__Sneathia_vaginalis|t__SGB6044	0.929745	0.00251572	0.987719	Tumor <= Peritumor	0.723172	-0.355395	-0.29039	0.202318	0.95449	0.0166667	0.0188679	0.062786	0.106822	0.0834401	0.0176991	1.70137	0.766695		0	0	0	0	0	0	0	0	0	0	0	0	0	0	0	0	0	0	0	0	0	0	0	0	0	0	0	0	0	0	0
k__Bacteria|p__Candidatus_Saccharibacteria|c__Candidatus_Saccharibacteria_unclassified|o__Candidatus_Saccharibacteria_unclassified|f__Candidatus_Saccharibacteria_unclassified|g__Candidatus_Saccharibacteria_unclassified|s__TM7_phylum_sp_oral_taxon_348	0.929745	0.00251572	0.987719	Tumor <= Peritumor	0.757537	-0.309664	-0.00650897	0.00475362	0.969093	0.0166667	0.0188679	0.00151667	0.00239434	0.00192832	0.0176991	1.57869	0.658724		0	0	0	0	0	0	0	0	0	0	0	0	0	0	0	0	0	0	0	0	0	0.1269	0	0	0	0	0	0	0	0	0
k__Bacteria|p__Candidatus_Saccharibacteria|c__Candidatus_Saccharibacteria_unclassified|o__Candidatus_Saccharibacteria_unclassified|f__Candidatus_Saccharibacteria_unclassified|g__Candidatus_Saccharibacteria_unclassified|s__TM7_phylum_sp_oral_taxon_348|t__SGB19880	0.929745	0.00251572	0.987719	Tumor <= Peritumor	0.757537	-0.309664	-0.00650897	0.00475362	0.969093	0.0166667	0.0188679	0.00151667	0.00239434	0.00192832	0.0176991	1.57869	0.658724		0	0	0	0	0	0	0	0	0	0	0	0	0	0	0	0	0	0	0	0	0	0.1269	0	0	0	0	0	0	0	0	0
k__Bacteria|p__Firmicutes|c__Tissierellia|o__Tissierellales|f__Peptoniphilaceae|g__Parvimonas|s__Parvimonas_sp_oral_taxon_393	0.929745	0.00251572	0.987719	Tumor <= Peritumor	0.764443	-0.300558	-0.084333	0.0621684	0.969093	0.0166667	0.0188679	0.019936	0.0310183	0.0251339	0.0176991	1.55589	0.637744		0	0	0	0	0	0	0	0	0	0	0	0	0	0	0	1.64397	0	0	0	0	0	0	0	0	0	0	0	0	0	0	0
k__Bacteria|p__Firmicutes|c__Tissierellia|o__Tissierellales|f__Peptoniphilaceae|g__Parvimonas|s__Parvimonas_sp_oral_taxon_393|t__SGB6652	0.929745	0.00251572	0.987719	Tumor <= Peritumor	0.764443	-0.300558	-0.084333	0.0621684	0.969093	0.0166667	0.0188679	0.019936	0.0310183	0.0251339	0.0176991	1.55589	0.637744		0	0	0	0	0	0	0	0	0	0	0	0	0	0	0	1.64397	0	0	0	0	0	0	0	0	0	0	0	0	0	0	0
k__Bacteria|p__Bacteroidetes|c__Flavobacteriia|o__Flavobacteriales|f__Flavobacteriaceae|g__Capnocytophaga|s__Capnocytophaga_bilenii	0.929745	0.00251572	0.987719	Tumor <= Peritumor	0.766796	-0.297461	-0.110115	0.0814326	0.969093	0.0166667	0.0188679	0.0261578	0.0404991	0.0328842	0.0176991	1.54826	0.630645		0	0	0	0	0	0	0	0	0	0	0	0	0	0	0	0	0	0	0	0	0	0	2.14645	0	0	0	0	0	0	0	0
k__Bacteria|p__Bacteroidetes|c__Flavobacteriia|o__Flavobacteriales|f__Flavobacteriaceae|g__Capnocytophaga|s__Capnocytophaga_bilenii|t__SGB2489	0.929745	0.00251572	0.987719	Tumor <= Peritumor	0.766796	-0.297461	-0.110115	0.0814326	0.969093	0.0166667	0.0188679	0.0261578	0.0404991	0.0328842	0.0176991	1.54826	0.630645		0	0	0	0	0	0	0	0	0	0	0	0	0	0	0	0	0	0	0	0	0	0	2.14645	0	0	0	0	0	0	0	0
k__Bacteria|p__Firmicutes|c__Bacilli|o__Lactobacillales|f__Streptococcaceae|g__Streptococcus|s__Streptococcus_pyogenes	0.929745	0.00251572	0.987719	Tumor <= Peritumor	0.799928	-0.254155	-0.192946	0.149153	0.969093	0.0166667	0.0188679	0.0489803	0.070877	0.0592504	0.0176991	1.44705	0.533115		0	0	0	0	0	0	0	0	0	0	0	0	0	0	0	0	0	0	0	0	0	0	0	0	0	0	0	0	0	0	0
k__Bacteria|p__Firmicutes|c__Bacilli|o__Lactobacillales|f__Streptococcaceae|g__Streptococcus|s__Streptococcus_pyogenes|t__SGB8218	0.929745	0.00251572	0.987719	Tumor <= Peritumor	0.799928	-0.254155	-0.192946	0.149153	0.969093	0.0166667	0.0188679	0.0489803	0.070877	0.0592504	0.0176991	1.44705	0.533115		0	0	0	0	0	0	0	0	0	0	0	0	0	0	0	0	0	0	0	0	0	0	0	0	0	0	0	0	0	0	0
k__Bacteria|p__Firmicutes|c__Bacilli|o__Lactobacillales|f__Lactobacillaceae|g__Lactobacillus|s__Lactobacillus_amylolyticus	0.929745	0.00251572	0.987719	Tumor <= Peritumor	0.814237	-0.235609	-2.01041	1.58378	0.969093	0.0166667	0.0188679	0.524589	0.737902	0.624638	0.0176991	1.40663	0.492242		0	0	0	0	0	0	0	0	0	0	0	0	0	0	0	0	0	0	0	0	0	0	0	0	0	0	0	0	0	0	0
k__Bacteria|p__Firmicutes|c__Bacilli|o__Lactobacillales|f__Lactobacillaceae|g__Lactobacillus|s__Lactobacillus_amylolyticus|t__SGB7053	0.929745	0.00251572	0.987719	Tumor <= Peritumor	0.814237	-0.235609	-2.01041	1.58378	0.969093	0.0166667	0.0188679	0.524589	0.737902	0.624638	0.0176991	1.40663	0.492242		0	0	0	0	0	0	0	0	0	0	0	0	0	0	0	0	0	0	0	0	0	0	0	0	0	0	0	0	0	0	0
k__Bacteria|p__Proteobacteria|c__Gammaproteobacteria|o__Pasteurellales|f__Pasteurellaceae|g__Haemophilus|s__Haemophilus_parainfluenzae|t__SGB9663_group	0.983036	0.00251572	0.996791	Peritumor <= Tumor	0.923779	0.0959218	-1.71473	1.8889	0.976149	0.516667	0.54717	2.00939	1.92231	1.96855	0.530973	0.95666	-0.0639225		0.81763	33.5183	0.80465	0	1.69409	1.40517	2.99374	0	0.12026	0	0.25416	3.14215	3.8808	0	0.83303	0	0.26167	0.87897	0	0.37352	0	2.19056	11.339	0	0.27919	3.91106	0.37388	0	0	0.78082	0
k__Bacteria|p__Candidatus_Saccharibacteria|c__Candidatus_Saccharimonia|o__Candidatus_Saccharimonales	0.935543	0.00314465	0.987719	Peritumor <= Tumor	0.213462	1.25736	-0.00340715	0.0149441	0.828926	0.0333333	0.0377358	0.00634717	0.000578679	0.00364159	0.0353982	0.0911713	-3.45528		0	0	0	0	0	0	0	0	0	0	0.02611	0	0	0	0	0	0	0	0	0	0	0	0	0	0	0	0	0	0	0	0
k__Bacteria|p__Candidatus_Saccharibacteria|c__Candidatus_Saccharimonia|o__Candidatus_Saccharimonales|f__Candidatus_Sacchiramonaceae	0.935543	0.00314465	0.987719	Peritumor <= Tumor	0.213462	1.25736	-0.00340715	0.0149441	0.828926	0.0333333	0.0377358	0.00634717	0.000578679	0.00364159	0.0353982	0.0911713	-3.45528		0	0	0	0	0	0	0	0	0	0	0.02611	0	0	0	0	0	0	0	0	0	0	0	0	0	0	0	0	0	0	0	0
k__Bacteria|p__Candidatus_Saccharibacteria|c__Candidatus_Saccharimonia|o__Candidatus_Saccharimonales|f__Candidatus_Sacchiramonaceae|g__Candidatus_Nanosynsacchari	0.935543	0.00314465	0.987719	Peritumor <= Tumor	0.213462	1.25736	-0.00340715	0.0149441	0.828926	0.0333333	0.0377358	0.00634717	0.000578679	0.00364159	0.0353982	0.0911713	-3.45528		0	0	0	0	0	0	0	0	0	0	0.02611	0	0	0	0	0	0	0	0	0	0	0	0	0	0	0	0	0	0	0	0
k__Bacteria|p__Candidatus_Saccharibacteria|c__Candidatus_Saccharimonia|o__Candidatus_Saccharimonales|f__Candidatus_Sacchiramonaceae|g__Candidatus_Nanosynsacchari|s__Candidatus_Nanosynsacchari_sp_TM7_ANC_38_39_G1_1	0.935543	0.00314465	0.987719	Peritumor <= Tumor	0.213462	1.25736	-0.00340715	0.0149441	0.828926	0.0333333	0.0377358	0.00634717	0.000578679	0.00364159	0.0353982	0.0911713	-3.45528		0	0	0	0	0	0	0	0	0	0	0.02611	0	0	0	0	0	0	0	0	0	0	0	0	0	0	0	0	0	0	0	0
k__Bacteria|p__Candidatus_Saccharibacteria|c__Candidatus_Saccharimonia|o__Candidatus_Saccharimonales|f__Candidatus_Sacchiramonaceae|g__Candidatus_Nanosynsacchari|s__Candidatus_Nanosynsacchari_sp_TM7_ANC_38_39_G1_1|t__SGB19882	0.935543	0.00314465	0.987719	Peritumor <= Tumor	0.213462	1.25736	-0.00340715	0.0149441	0.828926	0.0333333	0.0377358	0.00634717	0.000578679	0.00364159	0.0353982	0.0911713	-3.45528		0	0	0	0	0	0	0	0	0	0	0.02611	0	0	0	0	0	0	0	0	0	0	0	0	0	0	0	0	0	0	0	0
k__Bacteria|p__Candidatus_Saccharibacteria|c__Candidatus_Saccharimonia	0.935543	0.00314465	0.987719	Peritumor <= Tumor	0.252778	1.15487	-0.00890174	0.033207	0.828926	0.0333333	0.0377358	0.0127313	0.000578679	0.00703142	0.0353982	0.0454532	-4.45948		0	0	0	0	0	0	0	0	0	0	0.02611	0	0	0	0	0	0	0	0	0	0	0	0	0	0	0	0	0	0	0	0
k__Bacteria|p__Bacteroidetes|c__Bacteroidia|o__Bacteroidales|f__Prevotellaceae|g__Prevotella|s__Prevotella_conceptionensis	0.921261	0.00377358	0.987719	Peritumor <= Tumor	0.424805	0.803019	-0.00596744	0.0140008	0.894666	0.0333333	0.0377358	0.0057065	0.00168981	0.00382257	0.0353982	0.29612	-1.75574		0	0	0.02842	0	0	0	0	0	0	0	0	0	0	0	0	0	0	0	0	0	0	0	0	0	0	0.06114	0	0	0	0	0
k__Bacteria|p__Bacteroidetes|c__Bacteroidia|o__Bacteroidales|f__Prevotellaceae|g__Prevotella|s__Prevotella_conceptionensis|t__SGB1458	0.921261	0.00377358	0.987719	Peritumor <= Tumor	0.424805	0.803019	-0.00596744	0.0140008	0.894666	0.0333333	0.0377358	0.0057065	0.00168981	0.00382257	0.0353982	0.29612	-1.75574		0	0	0.02842	0	0	0	0	0	0	0	0	0	0	0	0	0	0	0	0	0	0	0	0	0	0	0.06114	0	0	0	0	0
k__Bacteria|p__Proteobacteria|c__Betaproteobacteria|o__Neisseriales|f__Neisseriaceae|g__Neisseria|s__Neisseria_lactamica	0.921261	0.00377358	0.987719	Peritumor <= Tumor	0.624944	0.490631	-0.00888637	0.0147095	0.922533	0.0333333	0.0377358	0.0058295	0.00291792	0.00446389	0.0353982	0.500545	-0.99843		0	0	0	0	0	0	0	0	0	0	0	0	0	0	0.13881	0	0	0	0	0	0	0	0	0	0	0	0	0	0	0	0
k__Bacteria|p__Proteobacteria|c__Betaproteobacteria|o__Neisseriales|f__Neisseriaceae|g__Neisseria|s__Neisseria_lactamica|t__SGB9462	0.921261	0.00377358	0.987719	Peritumor <= Tumor	0.624944	0.490631	-0.00888637	0.0147095	0.922533	0.0333333	0.0377358	0.0058295	0.00291792	0.00446389	0.0353982	0.500545	-0.99843		0	0	0	0	0	0	0	0	0	0	0	0	0	0	0.13881	0	0	0	0	0	0	0	0	0	0	0	0	0	0	0	0
k__Bacteria|p__Firmicutes|c__Clostridia|o__Eubacteriales|f__Eubacteriaceae|g__Pseudoramibacter	0.921261	0.00377358	0.987719	Peritumor <= Tumor	0.848545	0.191422	-0.00186408	0.00226274	0.969093	0.0333333	0.0377358	0.000983667	0.00078434	0.000890177	0.0353982	0.797363	-0.326691		0	0	0	0	0	0	0	0	0	0	0	0	0	0	0	0.03707	0	0	0	0	0	0	0	0	0.0045	0	0	0	0	0	0
k__Bacteria|p__Firmicutes|c__Clostridia|o__Eubacteriales|f__Eubacteriaceae|g__Pseudoramibacter|s__Pseudoramibacter_alactolyticus	0.921261	0.00377358	0.987719	Peritumor <= Tumor	0.848545	0.191422	-0.00186408	0.00226274	0.969093	0.0333333	0.0377358	0.000983667	0.00078434	0.000890177	0.0353982	0.797363	-0.326691		0	0	0	0	0	0	0	0	0	0	0	0	0	0	0	0.03707	0	0	0	0	0	0	0	0	0.0045	0	0	0	0	0	0
k__Bacteria|p__Firmicutes|c__Clostridia|o__Eubacteriales|f__Eubacteriaceae|g__Pseudoramibacter|s__Pseudoramibacter_alactolyticus|t__SGB4082	0.921261	0.00377358	0.987719	Peritumor <= Tumor	0.848545	0.191422	-0.00186408	0.00226274	0.969093	0.0333333	0.0377358	0.000983667	0.00078434	0.000890177	0.0353982	0.797363	-0.326691		0	0	0	0	0	0	0	0	0	0	0	0	0	0	0	0.03707	0	0	0	0	0	0	0	0	0.0045	0	0	0	0	0	0
k__Bacteria|p__Proteobacteria|c__Betaproteobacteria|o__Neisseriales|f__Neisseriaceae|g__Neisseria|s__Neisseria_elongata	0.955739	0.00408805	0.987719	Tumor <= Peritumor	0.720422	-0.35903	-0.359694	0.249598	0.95449	0.15	0.150943	0.151968	0.207016	0.177787	0.150442	1.36224	0.445977		0	6.61858	0.01395	0	0	0.044	0	0	0	0	1.36025	0	0	0	0.49797	0	0	0	0	0	0	0	0	0	0	0.89783	0	0	0	0	0
k__Bacteria|p__Proteobacteria|c__Betaproteobacteria|o__Neisseriales|f__Neisseriaceae|g__Neisseria|s__Neisseria_elongata|t__SGB9447	0.955739	0.00408805	0.987719	Tumor <= Peritumor	0.720422	-0.35903	-0.359694	0.249598	0.95449	0.15	0.150943	0.151968	0.207016	0.177787	0.150442	1.36224	0.445977		0	6.61858	0.01395	0	0	0.044	0	0	0	0	1.36025	0	0	0	0.49797	0	0	0	0	0	0	0	0	0	0	0.89783	0	0	0	0	0
k__Bacteria|p__Firmicutes|c__Clostridia|o__Eubacteriales|f__Clostridiaceae|g__Clostridium	0.907005	0.00440252	0.987719	Tumor <= Peritumor	0.329022	-0.985331	-1.03346	0.352769	0.828926	0.0333333	0.0377358	0.00720717	0.347555	0.166839	0.0353982	48.2235	5.59166		0	0	0	0	0	0	18.3066	0	0	0	0	0	0	0	0	0	0	0	0	0	0	0	0	0	0	0	0	0	0	0	0
k__Bacteria|p__Firmicutes|c__Bacilli|o__Lactobacillales|f__Lactobacillaceae|g__Lactobacillus|s__Lactobacillus_amylovorus	0.907005	0.00440252	0.987719	Tumor <= Peritumor	0.379798	-0.885675	-1.09463	0.424047	0.862921	0.0333333	0.0377358	0.050586	0.385878	0.207847	0.0353982	7.62815	2.93133		0	0	0	0	0	0	0	19.9777	0	0	0	0	0	0	0	0	0	0	0	0	0	0	0	0	0	0	0	0	0	0	0
k__Bacteria|p__Firmicutes|c__Bacilli|o__Lactobacillales|f__Lactobacillaceae|g__Lactobacillus|s__Lactobacillus_amylovorus|t__SGB7050	0.907005	0.00440252	0.987719	Tumor <= Peritumor	0.379798	-0.885675	-1.09463	0.424047	0.862921	0.0333333	0.0377358	0.050586	0.385878	0.207847	0.0353982	7.62815	2.93133		0	0	0	0	0	0	0	19.9777	0	0	0	0	0	0	0	0	0	0	0	0	0	0	0	0	0	0	0	0	0	0	0
k__Bacteria|p__Candidatus_Saccharibacteria|c__Candidatus_Nanoperiomorbia	0.907005	0.00440252	0.987719	Peritumor <= Tumor	0.46348	0.737535	-0.0059392	0.0128921	0.894666	0.0333333	0.0377358	0.004617	0.00114057	0.00298646	0.0353982	0.247036	-2.01721		0	0	0	0	0	0	0	0	0	0	0.05126	0	0	0	0.00919	0	0	0	0	0	0	0	0	0	0	0	0	0	0	0	0
k__Bacteria|p__Candidatus_Saccharibacteria|c__Candidatus_Nanoperiomorbia|o__Candidatus_Nanoperiomorbales	0.907005	0.00440252	0.987719	Peritumor <= Tumor	0.46348	0.737535	-0.0059392	0.0128921	0.894666	0.0333333	0.0377358	0.004617	0.00114057	0.00298646	0.0353982	0.247036	-2.01721		0	0	0	0	0	0	0	0	0	0	0.05126	0	0	0	0.00919	0	0	0	0	0	0	0	0	0	0	0	0	0	0	0	0
k__Bacteria|p__Candidatus_Saccharibacteria|c__Candidatus_Nanoperiomorbia|o__Candidatus_Nanoperiomorbales|f__Candidatus_Nanoperiomorbaceae	0.907005	0.00440252	0.987719	Peritumor <= Tumor	0.46348	0.737535	-0.0059392	0.0128921	0.894666	0.0333333	0.0377358	0.004617	0.00114057	0.00298646	0.0353982	0.247036	-2.01721		0	0	0	0	0	0	0	0	0	0	0.05126	0	0	0	0.00919	0	0	0	0	0	0	0	0	0	0	0	0	0	0	0	0
k__Bacteria|p__Candidatus_Saccharibacteria|c__Candidatus_Nanoperiomorbia|o__Candidatus_Nanoperiomorbales|f__Candidatus_Nanoperiomorbaceae|g__Candidatus_Nanoperiomorbus	0.907005	0.00440252	0.987719	Peritumor <= Tumor	0.46348	0.737535	-0.0059392	0.0128921	0.894666	0.0333333	0.0377358	0.004617	0.00114057	0.00298646	0.0353982	0.247036	-2.01721		0	0	0	0	0	0	0	0	0	0	0.05126	0	0	0	0.00919	0	0	0	0	0	0	0	0	0	0	0	0	0	0	0	0
k__Bacteria|p__Candidatus_Saccharibacteria|c__Candidatus_Nanoperiomorbia|o__Candidatus_Nanoperiomorbales|f__Candidatus_Nanoperiomorbaceae|g__Candidatus_Nanoperiomorbus|s__Candidatus_Nanoperiomorbus_periodonticus	0.907005	0.00440252	0.987719	Peritumor <= Tumor	0.46348	0.737535	-0.0059392	0.0128921	0.894666	0.0333333	0.0377358	0.004617	0.00114057	0.00298646	0.0353982	0.247036	-2.01721		0	0	0	0	0	0	0	0	0	0	0.05126	0	0	0	0.00919	0	0	0	0	0	0	0	0	0	0	0	0	0	0	0	0
k__Bacteria|p__Candidatus_Saccharibacteria|c__Candidatus_Nanoperiomorbia|o__Candidatus_Nanoperiomorbales|f__Candidatus_Nanoperiomorbaceae|g__Candidatus_Nanoperiomorbus|s__Candidatus_Nanoperiomorbus_periodonticus|t__SGB95426	0.907005	0.00440252	0.987719	Peritumor <= Tumor	0.46348	0.737535	-0.0059392	0.0128921	0.894666	0.0333333	0.0377358	0.004617	0.00114057	0.00298646	0.0353982	0.247036	-2.01721		0	0	0	0	0	0	0	0	0	0	0.05126	0	0	0	0.00919	0	0	0	0	0	0	0	0	0	0	0	0	0	0	0	0
k__Bacteria|p__Firmicutes|c__Bacilli|o__Lactobacillales|f__Streptococcaceae|g__Streptococcus|s__Streptococcus_australis|t__SGB8059_group	0.907005	0.00440252	0.987719	Tumor <= Peritumor	0.482241	-0.707163	-0.0368521	0.0176054	0.894666	0.0333333	0.0377358	0.00438267	0.014006	0.00889628	0.0353982	3.19578	1.67617		0	0	0	0	0	0	0	0	0	0	0	0	0	0	0	0	0	0	0	0	0	0	0.697	0	0	0	0	0	0	0	0
k__Bacteria|p__Firmicutes|c__Bacilli|o__Lactobacillales|f__Streptococcaceae|g__Streptococcus|s__Streptococcus_intermedius	0.907005	0.00440252	0.987719	Peritumor <= Tumor	0.568582	0.57264	-0.217588	0.393193	0.904195	0.0333333	0.0377358	0.143171	0.0553681	0.101989	0.0353982	0.386728	-1.37061		0	0	0	0	0	0	0	0	0	0	0	0	0	0	0	0	0	0	0	2.91894	0	0	0	0	0	0	0.01557	0	0	0	0
k__Bacteria|p__Firmicutes|c__Bacilli|o__Lactobacillales|f__Streptococcaceae|g__Streptococcus|s__Streptococcus_intermedius|t__SGB8025	0.907005	0.00440252	0.987719	Peritumor <= Tumor	0.568582	0.57264	-0.217588	0.393193	0.904195	0.0333333	0.0377358	0.143171	0.0553681	0.101989	0.0353982	0.386728	-1.37061		0	0	0	0	0	0	0	0	0	0	0	0	0	0	0	0	0	0	0	2.91894	0	0	0	0	0	0	0.01557	0	0	0	0
k__Bacteria|p__Bacteroidetes|c__Bacteroidia|o__Bacteroidales|f__Prevotellaceae|g__Prevotella|s__Prevotella_koreensis	0.907005	0.00440252	0.987719	Tumor <= Peritumor	0.998769	-0.0015458	-0.0333037	0.0332518	0.998769	0.0333333	0.0377358	0.0131708	0.0131968	0.013183	0.0353982	1.00197	0.00284069		0	0	0	0	0	0	0	0	0	0	0	0	0	0	0	0.58572	0	0	0	0	0	0	0	0	0	0	0	0	0	0	0
k__Bacteria|p__Bacteroidetes|c__Bacteroidia|o__Bacteroidales|f__Prevotellaceae|g__Prevotella|s__Prevotella_koreensis|t__SGB1580	0.907005	0.00440252	0.987719	Tumor <= Peritumor	0.998769	-0.0015458	-0.0333037	0.0332518	0.998769	0.0333333	0.0377358	0.0131708	0.0131968	0.013183	0.0353982	1.00197	0.00284069		0	0	0	0	0	0	0	0	0	0	0	0	0	0	0	0.58572	0	0	0	0	0	0	0	0	0	0	0	0	0	0	0
k__Bacteria|p__Firmicutes|c__Bacilli|o__Lactobacillales|f__Aerococcaceae|g__Abiotrophia|s__Abiotrophia_sp_HMSC24B09	0.911578	0.00503145	0.987719	Peritumor <= Tumor	0.717176	0.363273	-0.00476438	0.00689985	0.95449	0.05	0.0566038	0.00332	0.00225226	0.0028192	0.0530973	0.678393	-0.559807		0	0	0	0	0	0.02258	0	0	0.01623	0	0	0	0	0	0	0	0	0	0	0	0	0	0	0	0	0	0	0	0	0	0
k__Bacteria|p__Firmicutes|c__Bacilli|o__Lactobacillales|f__Aerococcaceae|g__Abiotrophia|s__Abiotrophia_sp_HMSC24B09|t__SGB8236	0.911578	0.00503145	0.987719	Peritumor <= Tumor	0.717176	0.363273	-0.00476438	0.00689985	0.95449	0.05	0.0566038	0.00332	0.00225226	0.0028192	0.0530973	0.678393	-0.559807		0	0	0	0	0	0.02258	0	0	0.01623	0	0	0	0	0	0	0	0	0	0	0	0	0	0	0	0	0	0	0	0	0	0
k__Bacteria|p__Bacteroidetes|c__Bacteroidia|o__Bacteroidales|f__Prevotellaceae|g__Prevotella|s__Prevotella_vespertina	0.956223	0.00503145	0.987719	Peritumor <= Tumor	0.850311	0.189187	-0.521823	0.631905	0.969093	0.266667	0.283019	0.396771	0.341731	0.370956	0.274336	0.861278	-0.215448		0	0	0	0	0	0	0	0	0.18795	0	0.76775	0	0	0	0.1933	0	0.17271	0	0	1.59598	0	0	11.6588	0	0.00356	0	0.17489	0	0	0.18846	0
k__Bacteria|p__Bacteroidetes|c__Bacteroidia|o__Bacteroidales|f__Prevotellaceae|g__Prevotella|s__Prevotella_vespertina|t__SGB1542	0.956223	0.00503145	0.987719	Peritumor <= Tumor	0.850311	0.189187	-0.521823	0.631905	0.969093	0.266667	0.283019	0.396771	0.341731	0.370956	0.274336	0.861278	-0.215448		0	0	0	0	0	0	0	0	0.18795	0	0.76775	0	0	0	0.1933	0	0.17271	0	0	1.59598	0	0	11.6588	0	0.00356	0	0.17489	0	0	0.18846	0
k__Bacteria|p__Proteobacteria|c__Gammaproteobacteria|o__Pasteurellales|f__Pasteurellaceae|g__Haemophilus|s__Haemophilus_parainfluenzae	0.963657	0.00503145	0.99148	Peritumor <= Tumor	0.998026	0.00247975	-2.13599	2.14134	0.998769	0.516667	0.54717	2.23524	2.23257	2.23399	0.530973	0.998804	-0.00172681		0.81763	33.5183	0.80465	0	1.69409	1.40517	2.99374	0	0.12026	0	0.25416	3.14215	3.8808	0	0.83303	0	0.26167	0.87897	0	0.37352	0	2.19056	11.339	0	0.27919	3.91106	0.37388	0	0	0.78082	0
k__Bacteria|p__Tenericutes|c__Mollicutes|o__Mycoplasmatales|f__Mycoplasmataceae|g__Mycoplasma|s__Mycoplasma_salivarium	0.878587	0.00566038	0.987719	Tumor <= Peritumor	0.287539	-1.07415	-0.345955	0.10458	0.828926	0.0333333	0.0377358	0.015869	0.136556	0.0724746	0.0353982	8.60523	3.10521		0	0	0	0	0	0	0	0	0	0	0	0	0	0	0	0	0	0	0	1.50284	5.73465	0	0	0	0	0	0	0	0	0	0
k__Bacteria|p__Tenericutes|c__Mollicutes|o__Mycoplasmatales|f__Mycoplasmataceae|g__Mycoplasma|s__Mycoplasma_salivarium|t__SGB5934	0.878587	0.00566038	0.987719	Tumor <= Peritumor	0.287539	-1.07415	-0.345955	0.10458	0.828926	0.0333333	0.0377358	0.015869	0.136556	0.0724746	0.0353982	8.60523	3.10521		0	0	0	0	0	0	0	0	0	0	0	0	0	0	0	0	0	0	0	1.50284	5.73465	0	0	0	0	0	0	0	0	0	0
k__Bacteria|p__Bacteroidetes|c__Bacteroidia|o__Bacteroidales|f__Prevotellaceae|g__Prevotella|s__Prevotella_marshii	0.878587	0.00566038	0.987719	Tumor <= Peritumor	0.306435	-1.03177	-0.0180115	0.00575793	0.828926	0.0333333	0.0377358	0.00189267	0.00801943	0.00476628	0.0353982	4.23711	2.08308		0	0	0	0	0	0	0	0	0	0	0	0	0	0	0	0	0	0	0	0	0.16441	0	0.26062	0	0	0	0	0	0	0	0
k__Bacteria|p__Bacteroidetes|c__Bacteroidia|o__Bacteroidales|f__Prevotellaceae|g__Prevotella|s__Prevotella_marshii|t__SGB3323	0.878587	0.00566038	0.987719	Tumor <= Peritumor	0.306435	-1.03177	-0.0180115	0.00575793	0.828926	0.0333333	0.0377358	0.00189267	0.00801943	0.00476628	0.0353982	4.23711	2.08308		0	0	0	0	0	0	0	0	0	0	0	0	0	0	0	0	0	0	0	0	0.16441	0	0.26062	0	0	0	0	0	0	0	0
k__Bacteria|p__Firmicutes|c__Tissierellia|o__Tissierellales|f__Peptoniphilaceae|g__Parvimonas	0.945481	0.00566038	0.987719	Tumor <= Peritumor	0.522356	-0.641984	-1.07785	0.550844	0.894666	0.216667	0.207547	0.637213	0.900716	0.760803	0.212389	1.41352	0.499297		10.7175	0	0	0	0	0	0	0	0	0	0	0	0.13404	0	0	3.54607	0	0	0.12243	2.9741	4.83709	0	0	0	3.09117	0	0	0	0	0	0
k__Bacteria|p__Firmicutes|c__Tissierellia	0.945481	0.00566038	0.987719	Tumor <= Peritumor	0.522649	-0.64153	-1.07765	0.551024	0.894666	0.216667	0.207547	0.637402	0.900716	0.760904	0.212389	1.41311	0.498869		10.7175	0	0	0	0	0	0	0	0	0	0	0	0.13404	0	0	3.54607	0	0	0.12243	2.9741	4.83709	0	0	0	3.09117	0	0	0	0	0	0
k__Bacteria|p__Firmicutes|c__Tissierellia|o__Tissierellales	0.945481	0.00566038	0.987719	Tumor <= Peritumor	0.522649	-0.64153	-1.07765	0.551024	0.894666	0.216667	0.207547	0.637402	0.900716	0.760904	0.212389	1.41311	0.498869		10.7175	0	0	0	0	0	0	0	0	0	0	0	0.13404	0	0	3.54607	0	0	0.12243	2.9741	4.83709	0	0	0	3.09117	0	0	0	0	0	0
k__Bacteria|p__Firmicutes|c__Tissierellia|o__Tissierellales|f__Peptoniphilaceae	0.945481	0.00566038	0.987719	Tumor <= Peritumor	0.522649	-0.64153	-1.07765	0.551024	0.894666	0.216667	0.207547	0.637402	0.900716	0.760904	0.212389	1.41311	0.498869		10.7175	0	0	0	0	0	0	0	0	0	0	0	0.13404	0	0	3.54607	0	0	0.12243	2.9741	4.83709	0	0	0	3.09117	0	0	0	0	0	0
k__Bacteria|p__Firmicutes|c__Negativicutes|o__Veillonellales|f__Veillonellaceae|g__Megasphaera	0.946219	0.00597484	0.987719	Peritumor <= Tumor	0.347853	0.943343	-0.0532866	0.149823	0.828926	0.25	0.264151	0.127152	0.078884	0.104513	0.256637	0.62039	-0.688752		0	0	0.17124	0	0	0	0	0	0.05243	0	0.75778	0.79435	0	0	0.48985	0.02175	0.00528	0	0	0	0	0.07583	0	0	0.07048	0	0.09766	0	0	0	0
k__Bacteria|p__Firmicutes|c__Negativicutes|o__Veillonellales|f__Veillonellaceae|g__Megasphaera|s__Megasphaera_micronuciformis	0.946219	0.00597484	0.987719	Peritumor <= Tumor	0.347853	0.943343	-0.0532866	0.149823	0.828926	0.25	0.264151	0.127152	0.078884	0.104513	0.256637	0.62039	-0.688752		0	0	0.17124	0	0	0	0	0	0.05243	0	0.75778	0.79435	0	0	0.48985	0.02175	0.00528	0	0	0	0	0.07583	0	0	0.07048	0	0.09766	0	0	0	0
k__Bacteria|p__Firmicutes|c__Negativicutes|o__Veillonellales|f__Veillonellaceae|g__Megasphaera|s__Megasphaera_micronuciformis|t__SGB5868	0.946219	0.00597484	0.987719	Peritumor <= Tumor	0.347853	0.943343	-0.0532866	0.149823	0.828926	0.25	0.264151	0.127152	0.078884	0.104513	0.256637	0.62039	-0.688752		0	0	0.17124	0	0	0	0	0	0.05243	0	0.75778	0.79435	0	0	0.48985	0.02175	0.00528	0	0	0	0	0.07583	0	0	0.07048	0	0.09766	0	0	0	0
k__Bacteria|p__Firmicutes|c__Clostridia|o__Eubacteriales|f__Eubacteriales_Family_XIII_Incertae_Sedis|g__Eubacteriales_Family_XIII_Incertae_Sedis_unclassified|s__Eubacterium_nodatum	0.888138	0.00628931	0.987719	Peritumor <= Tumor	0.532969	0.62653	-0.0346464	0.0663984	0.903925	0.05	0.0566038	0.0272888	0.0114128	0.0198426	0.0530973	0.418223	-1.25765		0	0.38584	0	0	0	0	0	0	0	0	0	0	0	0	0.15229	0	0	0	0	0	0	0	0	0	0	0	0	0	0	0	0
k__Bacteria|p__Firmicutes|c__Clostridia|o__Eubacteriales|f__Eubacteriales_Family_XIII_Incertae_Sedis|g__Eubacteriales_Family_XIII_Incertae_Sedis_unclassified|s__Eubacterium_nodatum|t__SGB6627	0.888138	0.00628931	0.987719	Peritumor <= Tumor	0.532969	0.62653	-0.0346464	0.0663984	0.903925	0.05	0.0566038	0.0272888	0.0114128	0.0198426	0.0530973	0.418223	-1.25765		0	0.38584	0	0	0	0	0	0	0	0	0	0	0	0	0.15229	0	0	0	0	0	0	0	0	0	0	0	0	0	0	0	0
k__Bacteria|p__Spirochaetes|c__Spirochaetia|o__Spirochaetales|f__Treponemataceae|g__Treponema|s__Treponema_lecithinolyticum	0.888138	0.00628931	0.987719	Peritumor <= Tumor	0.652523	0.451836	-0.137808	0.218882	0.935243	0.05	0.0566038	0.0878715	0.0473347	0.0688587	0.0530973	0.538681	-0.892497		0	0	0	0	0	0	0	0	0	0	0	0	0	0	0	0.04472	0	0	0	0.35841	0	0	0	0	0	0	0	0	0	0	0
k__Bacteria|p__Spirochaetes|c__Spirochaetia|o__Spirochaetales|f__Treponemataceae|g__Treponema|s__Treponema_lecithinolyticum|t__SGB3587	0.888138	0.00628931	0.987719	Peritumor <= Tumor	0.652523	0.451836	-0.137808	0.218882	0.935243	0.05	0.0566038	0.0878715	0.0473347	0.0688587	0.0530973	0.538681	-0.892497		0	0	0	0	0	0	0	0	0	0	0	0	0	0	0	0.04472	0	0	0	0.35841	0	0	0	0	0	0	0	0	0	0	0
k__Bacteria|p__Actinobacteria|c__Coriobacteriia|o__Coriobacteriales|f__Atopobiaceae|g__Lancefieldella|s__Lancefieldella_parvula|t__SGB964	0.888138	0.00628931	0.987719	Tumor <= Peritumor	0.966137	-0.0425507	-0.244043	0.233784	0.990131	0.05	0.0566038	0.0860852	0.0912147	0.0884911	0.0530973	1.05959	0.0835019		0	0	0	0	0	0	0	0	0	0	0	0	0	0	0	0	0	0	0	0.12414	0	0	0	0	0	0	0	0	0	0	0
k__Bacteria|p__Firmicutes|c__Bacilli|o__Lactobacillales|f__Lactobacillaceae|g__Lactobacillus|s__Lactobacillus_gasseri|t__SGB7039	0.891932	0.00691824	0.987719	Peritumor <= Tumor	0.638466	0.471528	-0.657118	1.06573	0.930404	0.0666667	0.0754717	0.417056	0.212751	0.321232	0.0707965	0.510125	-0.971077		0.50392	0	0	0	0	0	0	0	0	0	0	0	0	0	0	0	0	0	0	0	0	0	0	0	0.56419	0	0	0	0	0	0
k__Bacteria|p__Firmicutes|c__Clostridia|o__Eubacteriales|f__Lachnospiraceae|g__Lachnospiraceae_unclassified|s__Lachnospiraceae_bacterium_oral_taxon_096	0.910055	0.00691824	0.987719	Peritumor <= Tumor	0.308448	1.02439	-0.309056	0.966706	0.828926	0.1	0.113208	0.501612	0.172787	0.347384	0.106195	0.344464	-1.53758		0	0	0	0	0	0	0	0	0	0	0	0	0	0	0	0	0	0	0	0.43621	0	0	0.18652	0	0.0592	0	0.05051	7.88805	0	0	0
k__Bacteria|p__Firmicutes|c__Clostridia|o__Eubacteriales|f__Lachnospiraceae|g__Lachnospiraceae_unclassified|s__Lachnospiraceae_bacterium_oral_taxon_096|t__SGB4479	0.910055	0.00691824	0.987719	Peritumor <= Tumor	0.308448	1.02439	-0.309056	0.966706	0.828926	0.1	0.113208	0.501612	0.172787	0.347384	0.106195	0.344464	-1.53758		0	0	0	0	0	0	0	0	0	0	0	0	0	0	0	0	0	0	0	0.43621	0	0	0.18652	0	0.0592	0	0.05051	7.88805	0	0	0
k__Bacteria|p__Bacteroidetes|c__Bacteroidia|o__Bacteroidales|f__Prevotellaceae|g__Prevotella|s__Prevotella_oris	0.939522	0.0072327	0.987719	Tumor <= Peritumor	0.873012	-0.160212	-1.05331	0.895767	0.973186	0.316667	0.339623	0.82333	0.902102	0.860276	0.327434	1.09567	0.13182		0.01977	0	0	0	0	0.01017	0	0	0	0	0	0.94718	0	0.64452	0	0.19813	0	0	0	3.3136	6.55739	0	0	0	0.2075	0	0	0	0	0.02681	0
k__Bacteria|p__Bacteroidetes|c__Bacteroidia|o__Bacteroidales|f__Prevotellaceae|g__Prevotella|s__Prevotella_oris|t__SGB1525	0.939522	0.0072327	0.987719	Tumor <= Peritumor	0.873012	-0.160212	-1.05331	0.895767	0.973186	0.316667	0.339623	0.82333	0.902102	0.860276	0.327434	1.09567	0.13182		0.01977	0	0	0	0	0.01017	0	0	0	0	0	0.94718	0	0.64452	0	0.19813	0	0	0	3.3136	6.55739	0	0	0	0.2075	0	0	0	0	0.02681	0
k__Bacteria|p__Spirochaetes|c__Spirochaetia|o__Spirochaetales|f__Treponemataceae|g__Treponema|s__Treponema_denticola	0.881712	0.00754717	0.987719	Peritumor <= Tumor	0.536662	0.620662	-0.134976	0.25721	0.903925	0.0666667	0.0754717	0.125168	0.0640509	0.0965027	0.0707965	0.511718	-0.966578		0	0	0	0	0	0	0	0	0	0	0	0	0	0	0	1.02071	0	0	0	0.01677	1.15471	0	0	0	0	0	0	0	0	0	0
k__Bacteria|p__Spirochaetes|c__Spirochaetia|o__Spirochaetales|f__Treponemataceae|g__Treponema|s__Treponema_denticola|t__SGB3613	0.881712	0.00754717	0.987719	Peritumor <= Tumor	0.536662	0.620662	-0.134976	0.25721	0.903925	0.0666667	0.0754717	0.125168	0.0640509	0.0965027	0.0707965	0.511718	-0.966578		0	0	0	0	0	0	0	0	0	0	0	0	0	0	0	1.02071	0	0	0	0.01677	1.15471	0	0	0	0	0	0	0	0	0	0
k__Bacteria|p__Fusobacteria|c__Fusobacteriia|o__Fusobacteriales|f__Leptotrichiaceae|g__Leptotrichia|s__Leptotrichia_trevisanii	0.871512	0.0081761	0.987719	Peritumor <= Tumor	0.865354	0.169963	-0.124361	0.147691	0.973186	0.0666667	0.0754717	0.0763127	0.0646479	0.0708416	0.0707965	0.847145	-0.239318		0	0	0	0	0	0	0	0	0	0	0	0	2.62711	0	0	0	0	0	0	0	0.27947	0	0	0	0.47601	0	0	0	0	0	0
k__Bacteria|p__Fusobacteria|c__Fusobacteriia|o__Fusobacteriales|f__Leptotrichiaceae|g__Leptotrichia|s__Leptotrichia_trevisanii|t__SGB6066	0.871512	0.0081761	0.987719	Peritumor <= Tumor	0.865354	0.169963	-0.124361	0.147691	0.973186	0.0666667	0.0754717	0.0763127	0.0646479	0.0708416	0.0707965	0.847145	-0.239318		0	0	0	0	0	0	0	0	0	0	0	0	2.62711	0	0	0	0	0	0	0	0.27947	0	0	0	0.47601	0	0	0	0	0	0
k__Bacteria|p__Firmicutes|c__Negativicutes|o__Veillonellales|f__Veillonellaceae|g__Dialister|s__Dialister_pneumosintes	0.905501	0.0091195	0.987719	Tumor <= Peritumor	0.821329	-0.226378	-0.432655	0.343946	0.969093	0.183333	0.188679	0.408274	0.452628	0.429077	0.185841	1.10864	0.14879		0.15336	0	0	0	0	0	3.07245	0	0	0	0	0	0	0	0	3.22681	0	0	0	1.54218	2.77478	0	0	0	1.99592	0	0	0	0	0	0
k__Bacteria|p__Firmicutes|c__Negativicutes|o__Veillonellales|f__Veillonellaceae|g__Dialister|s__Dialister_pneumosintes|t__SGB5842	0.905501	0.0091195	0.987719	Tumor <= Peritumor	0.821329	-0.226378	-0.432655	0.343946	0.969093	0.183333	0.188679	0.408274	0.452628	0.429077	0.185841	1.10864	0.14879		0.15336	0	0	0	0	0	3.07245	0	0	0	0	0	0	0	0	3.22681	0	0	0	1.54218	2.77478	0	0	0	1.99592	0	0	0	0	0	0
k__Bacteria|p__Firmicutes|c__Negativicutes|o__Veillonellales|f__Veillonellaceae|g__Veillonella|s__Veillonella_atypica	0.918647	0.0100629	0.987719	Peritumor <= Tumor	0.926293	0.0927472	-0.460248	0.50538	0.976149	0.366667	0.396226	0.44874	0.426175	0.438156	0.380531	0.949713	-0.074437		0.88725	1.47381	0.57475	0	0	0.00196	0	0	0.10645	0.23113	0	0	0	0	0.10958	0.03076	1.43011	0	0	0	0	1.15138	0	0	0.18849	0	2.3458	0	0	1.35934	0
k__Bacteria|p__Firmicutes|c__Negativicutes|o__Veillonellales|f__Veillonellaceae|g__Veillonella|s__Veillonella_atypica|t__SGB6936	0.918647	0.0100629	0.987719	Peritumor <= Tumor	0.926293	0.0927472	-0.460248	0.50538	0.976149	0.366667	0.396226	0.44874	0.426175	0.438156	0.380531	0.949713	-0.074437		0.88725	1.47381	0.57475	0	0	0.00196	0	0	0.10645	0.23113	0	0	0	0	0.10958	0.03076	1.43011	0	0	0	0	1.15138	0	0	0.18849	0	2.3458	0	0	1.35934	0
k__Bacteria|p__Firmicutes|c__Bacilli|o__Bacillales|f__Bacillales_unclassified|g__Gemella|s__Gemella_haemolysans	0.904546	0.0103774	0.987719	Tumor <= Peritumor	0.955513	-0.05592	-0.222999	0.210767	0.988048	0.25	0.264151	0.15428	0.160396	0.157149	0.256637	1.03964	0.056086		0	0	0.18261	0	0	0.09165	0.46123	0	0.27271	0.30878	1.64006	0	0	0	0	0	0.05507	0	0	4.16091	0	0	0.30621	0	0.01618	0	0.0718	0	0	0	0
k__Bacteria|p__Firmicutes|c__Bacilli|o__Bacillales|f__Bacillales_unclassified|g__Gemella|s__Gemella_haemolysans|t__SGB7285_group	0.904546	0.0103774	0.987719	Tumor <= Peritumor	0.955513	-0.05592	-0.222999	0.210767	0.988048	0.25	0.264151	0.15428	0.160396	0.157149	0.256637	1.03964	0.056086		0	0	0.18261	0	0	0.09165	0.46123	0	0.27271	0.30878	1.64006	0	0	0	0	0	0.05507	0	0	4.16091	0	0	0.30621	0	0.01618	0	0.0718	0	0	0	0
k__Bacteria|p__Proteobacteria|c__Gammaproteobacteria|o__Enterobacterales|f__Enterobacteriaceae	0.828945	0.0119497	0.987719	Tumor <= Peritumor	0.558779	-0.58755	-2.5754	1.40375	0.903925	0.0833333	0.0943396	0.428875	1.0147	0.703643	0.0884956	2.36596	1.24243		3.45034	0	0	0	0	0	0.80258	0	0	0	0	0	0	0	0	0	0	0	0	0	0	0	0	0	0.04323	0.37978	0	0	0	0	0
k__Bacteria|p__Firmicutes|c__Bacilli|o__Lactobacillales|f__Lactobacillaceae|g__Limosilactobacillus|s__Limosilactobacillus_coleohominis	0.800801	0.0125786	0.987719	Tumor <= Peritumor	0.277598	-1.09683	-0.105634	0.0309284	0.828926	0.0666667	0.0754717	0.00785067	0.0452034	0.0253701	0.0707965	5.75791	2.52554		0.17297	0	0	0	0	0	0	1.76175	0	0	0	0	0	0	0	0	0	0	0	0	0	0	0	0	0	0	0	0	0	0	0
k__Bacteria|p__Firmicutes|c__Bacilli|o__Lactobacillales|f__Lactobacillaceae|g__Limosilactobacillus|s__Limosilactobacillus_coleohominis|t__SGB7101	0.800801	0.0125786	0.987719	Tumor <= Peritumor	0.277598	-1.09683	-0.105634	0.0309284	0.828926	0.0666667	0.0754717	0.00785067	0.0452034	0.0253701	0.0707965	5.75791	2.52554		0.17297	0	0	0	0	0	0	1.76175	0	0	0	0	0	0	0	0	0	0	0	0	0	0	0	0	0	0	0	0	0	0	0
k__Bacteria|p__Proteobacteria|c__Betaproteobacteria|o__Neisseriales|f__Neisseriaceae|g__Eikenella	0.819854	0.0125786	0.987719	Tumor <= Peritumor	0.593274	-0.535816	-0.0564702	0.0324538	0.910995	0.0833333	0.0943396	0.0246392	0.0366474	0.0302713	0.0884956	1.48736	0.572756		0.61997	0	0	0	0	0	0.2901	0	0	0	0	0	0	0	0	0	0	0	0	0	0	0	0.52004	0	0	0.45191	0	0	0	0	0
k__Bacteria	0.656911	0.0138365	0.987719	Peritumor <= Tumor	0.986684	0.0167336	-0.00413827	0.00420864	0.993526	1	1	99.9983	99.9983	99.9983	1	1	-5.07583e-07		100	100	100	100	100	100	100	100	100	100	100	100	100	100	100	100	100	100	100	100	100	100	100	100	100	100	100	100	100	100	100
k__Bacteria|p__Actinobacteria|c__Actinomycetia|o__Micrococcales|f__Micrococcaceae|g__Rothia|s__Rothia_mucilaginosa|t__SGB16971_group	0.888762	0.0138365	0.987719	Tumor <= Peritumor	0.829108	-0.216355	-0.296628	0.238231	0.969093	0.4	0.396226	0.323535	0.352734	0.33723	0.39823	1.09025	0.124659		0.01612	0	0.56987	1.49528	0	0.58936	0	0	2.32241	0	1.76167	0	1.46931	0	2.50217	0	0.22408	0.17865	1.71463	0.36812	0	0.18233	0.06955	0	0.10951	1.20709	0	0	0	0	0
k__Bacteria|p__Bacteroidetes|c__Bacteroidia|o__Bacteroidales|f__Prevotellaceae|g__Prevotella|s__Prevotella_histicola	0.849249	0.0154088	0.987719	Peritumor <= Tumor	0.824374	0.222455	-0.160689	0.201323	0.969093	0.216667	0.226415	0.170703	0.150386	0.161174	0.221239	0.880981	-0.182817		1.1526	0	0.83184	0	0	0	0.16879	0	0	0	0	0	0	0	0.23822	0	0	0	0	0	0	0.14735	0	0	0	0	0	0	0	0	0
k__Bacteria|p__Bacteroidetes|c__Bacteroidia|o__Bacteroidales|f__Prevotellaceae|g__Prevotella|s__Prevotella_histicola|t__SGB1543	0.849249	0.0154088	0.987719	Peritumor <= Tumor	0.824374	0.222455	-0.160689	0.201323	0.969093	0.216667	0.226415	0.170703	0.150386	0.161174	0.221239	0.880981	-0.182817		1.1526	0	0.83184	0	0	0	0.16879	0	0	0	0	0	0	0	0.23822	0	0	0	0	0	0	0.14735	0	0	0	0	0	0	0	0	0
k__Bacteria|p__Actinobacteria|c__Actinomycetia|o__Micrococcales|f__Micrococcaceae|g__Rothia|s__Rothia_mucilaginosa|t__SGB16986	0.775559	0.0169811	0.987719	Tumor <= Peritumor	0.436976	-0.781162	-0.0889615	0.0387993	0.894666	0.1	0.113208	0.0260272	0.0511083	0.0377909	0.106195	1.96365	0.973539		0.0298	0	0	0	0	0	0	0	0.17703	0	0	0	0	0	0	0	0	0	0	0	0	0	0	0	0	1.18087	0	0	0	0	0
k__Bacteria|p__Bacteroidetes|c__Bacteroidia|o__Bacteroidales|f__Prevotellaceae|g__Prevotella|s__Prevotella_denticola	0.803851	0.0176101	0.987719	Tumor <= Peritumor	0.868478	-0.166012	-3.8599	3.26372	0.973186	0.15	0.169811	1.65957	1.95766	1.79938	0.159292	1.17962	0.23832		0	0	0	0	0	0.00278	0	0	0	0	0	0.17784	0	0	0	0	0	0	0	15.438	0	0	0	0	6.73545	0	0	0	0	0	0
k__Bacteria|p__Bacteroidetes|c__Bacteroidia|o__Bacteroidales|f__Prevotellaceae|g__Prevotella|s__Prevotella_denticola|t__SGB1540	0.803851	0.0176101	0.987719	Tumor <= Peritumor	0.868478	-0.166012	-3.8599	3.26372	0.973186	0.15	0.169811	1.65957	1.95766	1.79938	0.159292	1.17962	0.23832		0	0	0	0	0	0.00278	0	0	0	0	0	0.17784	0	0	0	0	0	0	0	15.438	0	0	0	0	6.73545	0	0	0	0	0	0
k__Bacteria|p__Actinobacteria|c__Coriobacteriia|o__Coriobacteriales|f__Atopobiaceae|g__Lancefieldella|s__Lancefieldella_parvula	0.824012	0.018239	0.987719	Peritumor <= Tumor	0.861833	0.174447	-0.2255	0.269034	0.973186	0.216667	0.245283	0.13842	0.116653	0.128211	0.230088	0.842747	-0.246829		0	0	0.08507	0	0	0	0	0	0.00992	0	0	0	0	0	0	0.01912	0	0	0	0.12414	0.13596	0.01815	0	0	0.01005	0.08613	0	0	0	0	0
k__Bacteria|p__Bacteroidetes|c__Bacteroidia|o__Bacteroidales|f__Porphyromonadaceae|g__Porphyromonas|s__Porphyromonas_catoniae	0.295442	0.0188679	0.987719	Tumor <= Peritumor	0.321941	-1	-0.000151467	5.07122e-05	0.828926	0	0.0188679	0	5.03774e-05	2.36283e-05	0.00884956	Inf	Inf		0	0	0	0	0	0.00267	0	0	0	0	0	0	0	0	0	0	0	0	0	0	0	0	0	0	0	0	0	0	0	0	0
k__Bacteria|p__Bacteroidetes|c__Bacteroidia|o__Bacteroidales|f__Porphyromonadaceae|g__Porphyromonas|s__Porphyromonas_catoniae|t__SGB2036	0.295442	0.0188679	0.987719	Tumor <= Peritumor	0.321941	-1	-0.000151467	5.07122e-05	0.828926	0	0.0188679	0	5.03774e-05	2.36283e-05	0.00884956	Inf	Inf		0	0	0	0	0	0.00267	0	0	0	0	0	0	0	0	0	0	0	0	0	0	0	0	0	0	0	0	0	0	0	0	0
k__Bacteria|p__Bacteroidetes|c__Bacteroidia|o__Bacteroidales|f__Prevotellaceae|g__Prevotella|s__Prevotella_saccharolytica	0.295442	0.0188679	0.987719	Tumor <= Peritumor	0.321941	-1	-0.0117293	0.00392706	0.828926	0	0.0188679	0	0.00390113	0.00182973	0.00884956	Inf	Inf		0	0	0	0	0	0	0	0	0	0	0	0	0	0	0	0	0	0	0	0	0	0	0.20676	0	0	0	0	0	0	0	0
k__Bacteria|p__Bacteroidetes|c__Bacteroidia|o__Bacteroidales|f__Prevotellaceae|g__Prevotella|s__Prevotella_saccharolytica|t__SGB1454	0.295442	0.0188679	0.987719	Tumor <= Peritumor	0.321941	-1	-0.0117293	0.00392706	0.828926	0	0.0188679	0	0.00390113	0.00182973	0.00884956	Inf	Inf		0	0	0	0	0	0	0	0	0	0	0	0	0	0	0	0	0	0	0	0	0	0	0.20676	0	0	0	0	0	0	0	0
k__Bacteria|p__Candidatus_Gracilibacteria	0.295442	0.0188679	0.987719	Tumor <= Peritumor	0.321941	-1	-0.0118519	0.00396809	0.828926	0	0.0188679	0	0.00394189	0.00184885	0.00884956	Inf	Inf		0	0	0	0	0	0	0	0	0	0	0	0	0	0	0.20892	0	0	0	0	0	0	0	0	0	0	0	0	0	0	0	0
k__Bacteria|p__Candidatus_Gracilibacteria|c__Candidatus_Gracilibacteria_unclassified	0.295442	0.0188679	0.987719	Tumor <= Peritumor	0.321941	-1	-0.0118519	0.00396809	0.828926	0	0.0188679	0	0.00394189	0.00184885	0.00884956	Inf	Inf		0	0	0	0	0	0	0	0	0	0	0	0	0	0	0.20892	0	0	0	0	0	0	0	0	0	0	0	0	0	0	0	0
k__Bacteria|p__Candidatus_Gracilibacteria|c__Candidatus_Gracilibacteria_unclassified|o__Candidatus_Gracilibacteria_unclassified	0.295442	0.0188679	0.987719	Tumor <= Peritumor	0.321941	-1	-0.0118519	0.00396809	0.828926	0	0.0188679	0	0.00394189	0.00184885	0.00884956	Inf	Inf		0	0	0	0	0	0	0	0	0	0	0	0	0	0	0.20892	0	0	0	0	0	0	0	0	0	0	0	0	0	0	0	0
k__Bacteria|p__Candidatus_Gracilibacteria|c__Candidatus_Gracilibacteria_unclassified|o__Candidatus_Gracilibacteria_unclassified|f__Candidatus_Gracilibacteria_unclassified	0.295442	0.0188679	0.987719	Tumor <= Peritumor	0.321941	-1	-0.0118519	0.00396809	0.828926	0	0.0188679	0	0.00394189	0.00184885	0.00884956	Inf	Inf		0	0	0	0	0	0	0	0	0	0	0	0	0	0	0.20892	0	0	0	0	0	0	0	0	0	0	0	0	0	0	0	0
k__Bacteria|p__Candidatus_Gracilibacteria|c__Candidatus_Gracilibacteria_unclassified|o__Candidatus_Gracilibacteria_unclassified|f__Candidatus_Gracilibacteria_unclassified|g__Candidatus_Gracilibacteria_unclassified	0.295442	0.0188679	0.987719	Tumor <= Peritumor	0.321941	-1	-0.0118519	0.00396809	0.828926	0	0.0188679	0	0.00394189	0.00184885	0.00884956	Inf	Inf		0	0	0	0	0	0	0	0	0	0	0	0	0	0	0.20892	0	0	0	0	0	0	0	0	0	0	0	0	0	0	0	0
k__Bacteria|p__Candidatus_Gracilibacteria|c__Candidatus_Gracilibacteria_unclassified|o__Candidatus_Gracilibacteria_unclassified|f__Candidatus_Gracilibacteria_unclassified|g__Candidatus_Gracilibacteria_unclassified|s__Candidatus_Gracilibacteria_bacterium_GN02_873	0.295442	0.0188679	0.987719	Tumor <= Peritumor	0.321941	-1	-0.0118519	0.00396809	0.828926	0	0.0188679	0	0.00394189	0.00184885	0.00884956	Inf	Inf		0	0	0	0	0	0	0	0	0	0	0	0	0	0	0.20892	0	0	0	0	0	0	0	0	0	0	0	0	0	0	0	0
k__Bacteria|p__Candidatus_Gracilibacteria|c__Candidatus_Gracilibacteria_unclassified|o__Candidatus_Gracilibacteria_unclassified|f__Candidatus_Gracilibacteria_unclassified|g__Candidatus_Gracilibacteria_unclassified|s__Candidatus_Gracilibacteria_bacterium_GN02_873|t__SGB3516	0.295442	0.0188679	0.987719	Tumor <= Peritumor	0.321941	-1	-0.0118519	0.00396809	0.828926	0	0.0188679	0	0.00394189	0.00184885	0.00884956	Inf	Inf		0	0	0	0	0	0	0	0	0	0	0	0	0	0	0.20892	0	0	0	0	0	0	0	0	0	0	0	0	0	0	0	0
k__Bacteria|p__Firmicutes|c__Bacilli|o__Bacillales|f__Bacillaceae	0.295442	0.0188679	0.987719	Tumor <= Peritumor	0.321941	-1	-0.613668	0.20546	0.828926	0	0.0188679	0	0.204104	0.0957301	0.00884956	Inf	Inf		0	0	0	0	0	0	10.8175	0	0	0	0	0	0	0	0	0	0	0	0	0	0	0	0	0	0	0	0	0	0	0	0
k__Bacteria|p__Firmicutes|c__Bacilli|o__Bacillales|f__Bacillaceae|g__Bacillus	0.295442	0.0188679	0.987719	Tumor <= Peritumor	0.321941	-1	-0.613668	0.20546	0.828926	0	0.0188679	0	0.204104	0.0957301	0.00884956	Inf	Inf		0	0	0	0	0	0	10.8175	0	0	0	0	0	0	0	0	0	0	0	0	0	0	0	0	0	0	0	0	0	0	0	0
k__Bacteria|p__Firmicutes|c__Bacilli|o__Bacillales|f__Bacillaceae|g__Bacillus|s__Bacillus_cereus	0.295442	0.0188679	0.987719	Tumor <= Peritumor	0.321941	-1	-0.613668	0.20546	0.828926	0	0.0188679	0	0.204104	0.0957301	0.00884956	Inf	Inf		0	0	0	0	0	0	10.8175	0	0	0	0	0	0	0	0	0	0	0	0	0	0	0	0	0	0	0	0	0	0	0	0
k__Bacteria|p__Firmicutes|c__Bacilli|o__Bacillales|f__Bacillaceae|g__Bacillus|s__Bacillus_cereus|t__SGB7697	0.295442	0.0188679	0.987719	Tumor <= Peritumor	0.321941	-1	-0.526239	0.176189	0.828926	0	0.0188679	0	0.175025	0.0820915	0.00884956	Inf	Inf		0	0	0	0	0	0	9.27634	0	0	0	0	0	0	0	0	0	0	0	0	0	0	0	0	0	0	0	0	0	0	0	0
k__Bacteria|p__Firmicutes|c__Bacilli|o__Bacillales|f__Bacillaceae|g__Bacillus|s__Bacillus_cereus|t__SGB7703_group	0.295442	0.0188679	0.987719	Tumor <= Peritumor	0.321941	-1	-0.0874288	0.0292718	0.828926	0	0.0188679	0	0.0290785	0.0136386	0.00884956	Inf	Inf		0	0	0	0	0	0	1.54116	0	0	0	0	0	0	0	0	0	0	0	0	0	0	0	0	0	0	0	0	0	0	0	0
k__Bacteria|p__Firmicutes|c__Bacilli|o__Lactobacillales|f__Lactobacillaceae|g__Limosilactobacillus|s__Limosilactobacillus_pontis	0.295442	0.0188679	0.987719	Tumor <= Peritumor	0.321941	-1	-0.000481631	0.000161253	0.828926	0	0.0188679	0	0.000160189	7.51327e-05	0.00884956	Inf	Inf		0.00849	0	0	0	0	0	0	0	0	0	0	0	0	0	0	0	0	0	0	0	0	0	0	0	0	0	0	0	0	0	0
k__Bacteria|p__Firmicutes|c__Bacilli|o__Lactobacillales|f__Lactobacillaceae|g__Limosilactobacillus|s__Limosilactobacillus_pontis|t__SGB25003	0.295442	0.0188679	0.987719	Tumor <= Peritumor	0.321941	-1	-0.000481631	0.000161253	0.828926	0	0.0188679	0	0.000160189	7.51327e-05	0.00884956	Inf	Inf		0.00849	0	0	0	0	0	0	0	0	0	0	0	0	0	0	0	0	0	0	0	0	0	0	0	0	0	0	0	0	0	0
k__Bacteria|p__Firmicutes|c__Bacilli|o__Lactobacillales|f__Lactobacillaceae|g__Weissella	0.295442	0.0188679	0.987719	Tumor <= Peritumor	0.321941	-1	-0.00674567	0.0022585	0.828926	0	0.0188679	0	0.00224358	0.0010523	0.00884956	Inf	Inf		0	0	0	0	0	0	0	0	0	0	0	0	0	0	0	0	0	0	0	0	0	0	0	0	0	0	0	0	0	0	0
k__Bacteria|p__Firmicutes|c__Bacilli|o__Lactobacillales|f__Lactobacillaceae|g__Weissella|s__Weissella_confusa	0.295442	0.0188679	0.987719	Tumor <= Peritumor	0.321941	-1	-0.00674567	0.0022585	0.828926	0	0.0188679	0	0.00224358	0.0010523	0.00884956	Inf	Inf		0	0	0	0	0	0	0	0	0	0	0	0	0	0	0	0	0	0	0	0	0	0	0	0	0	0	0	0	0	0	0
k__Bacteria|p__Firmicutes|c__Bacilli|o__Lactobacillales|f__Lactobacillaceae|g__Weissella|s__Weissella_confusa|t__SGB7115	0.295442	0.0188679	0.987719	Tumor <= Peritumor	0.321941	-1	-0.00674567	0.0022585	0.828926	0	0.0188679	0	0.00224358	0.0010523	0.00884956	Inf	Inf		0	0	0	0	0	0	0	0	0	0	0	0	0	0	0	0	0	0	0	0	0	0	0	0	0	0	0	0	0	0	0
k__Bacteria|p__Firmicutes|c__Clostridia|o__Eubacteriales|f__Lachnospiraceae|g__Lachnoanaerobaculum|s__Lachnoanaerobaculum_sp_ICM7	0.295442	0.0188679	0.987719	Tumor <= Peritumor	0.321941	-1	-0.000963829	0.000322697	0.828926	0	0.0188679	0	0.000320566	0.000150354	0.00884956	Inf	Inf		0	0	0	0	0	0.01699	0	0	0	0	0	0	0	0	0	0	0	0	0	0	0	0	0	0	0	0	0	0	0	0	0
k__Bacteria|p__Firmicutes|c__Clostridia|o__Eubacteriales|f__Lachnospiraceae|g__Lachnoanaerobaculum|s__Lachnoanaerobaculum_sp_ICM7|t__SGB4494_group	0.295442	0.0188679	0.987719	Tumor <= Peritumor	0.321941	-1	-0.000963829	0.000322697	0.828926	0	0.0188679	0	0.000320566	0.000150354	0.00884956	Inf	Inf		0	0	0	0	0	0.01699	0	0	0	0	0	0	0	0	0	0	0	0	0	0	0	0	0	0	0	0	0	0	0	0	0
k__Bacteria|p__Proteobacteria|c__Betaproteobacteria|o__Neisseriales|f__Neisseriaceae|g__Eikenella|s__Eikenella_halliae	0.295442	0.0188679	0.987719	Tumor <= Peritumor	0.321941	-1	-0.0295014	0.00987729	0.828926	0	0.0188679	0	0.00981208	0.00460212	0.00884956	Inf	Inf		0	0	0	0	0	0	0	0	0	0	0	0	0	0	0	0	0	0	0	0	0	0	0.52004	0	0	0	0	0	0	0	0
k__Bacteria|p__Proteobacteria|c__Betaproteobacteria|o__Neisseriales|f__Neisseriaceae|g__Eikenella|s__Eikenella_halliae|t__SGB9430	0.295442	0.0188679	0.987719	Tumor <= Peritumor	0.321941	-1	-0.0295014	0.00987729	0.828926	0	0.0188679	0	0.00981208	0.00460212	0.00884956	Inf	Inf		0	0	0	0	0	0	0	0	0	0	0	0	0	0	0	0	0	0	0	0	0	0	0.52004	0	0	0	0	0	0	0	0
k__Bacteria|p__Proteobacteria|c__Deltaproteobacteria|o__Desulfovibrionales|f__Desulfomicrobiaceae	0.295442	0.0188679	0.987719	Tumor <= Peritumor	0.321941	-1	-0.0026572	0.000889648	0.828926	0	0.0188679	0	0.000883774	0.000414513	0.00884956	Inf	Inf		0	0	0	0	0	0	0	0	0	0	0	0	0	0	0.04684	0	0	0	0	0	0	0	0	0	0	0	0	0	0	0	0
k__Bacteria|p__Proteobacteria|c__Deltaproteobacteria|o__Desulfovibrionales|f__Desulfomicrobiaceae|g__Desulfomicrobium	0.295442	0.0188679	0.987719	Tumor <= Peritumor	0.321941	-1	-0.0026572	0.000889648	0.828926	0	0.0188679	0	0.000883774	0.000414513	0.00884956	Inf	Inf		0	0	0	0	0	0	0	0	0	0	0	0	0	0	0.04684	0	0	0	0	0	0	0	0	0	0	0	0	0	0	0	0
k__Bacteria|p__Proteobacteria|c__Deltaproteobacteria|o__Desulfovibrionales|f__Desulfomicrobiaceae|g__Desulfomicrobium|s__Desulfomicrobium_orale	0.295442	0.0188679	0.987719	Tumor <= Peritumor	0.321941	-1	-0.0026572	0.000889648	0.828926	0	0.0188679	0	0.000883774	0.000414513	0.00884956	Inf	Inf		0	0	0	0	0	0	0	0	0	0	0	0	0	0	0.04684	0	0	0	0	0	0	0	0	0	0	0	0	0	0	0	0
k__Bacteria|p__Proteobacteria|c__Deltaproteobacteria|o__Desulfovibrionales|f__Desulfomicrobiaceae|g__Desulfomicrobium|s__Desulfomicrobium_orale|t__SGB22210	0.295442	0.0188679	0.987719	Tumor <= Peritumor	0.321941	-1	-0.0026572	0.000889648	0.828926	0	0.0188679	0	0.000883774	0.000414513	0.00884956	Inf	Inf		0	0	0	0	0	0	0	0	0	0	0	0	0	0	0.04684	0	0	0	0	0	0	0	0	0	0	0	0	0	0	0	0
k__Bacteria|p__Proteobacteria|c__Gammaproteobacteria|o__Enterobacterales|f__Enterobacteriaceae|g__Enterobacter	0.295442	0.0188679	0.987719	Tumor <= Peritumor	0.321941	-1	-0.0215446	0.00721329	0.828926	0	0.0188679	0	0.00716566	0.00336088	0.00884956	Inf	Inf		0	0	0	0	0	0	0	0	0	0	0	0	0	0	0	0	0	0	0	0	0	0	0	0	0	0.37978	0	0	0	0	0
k__Bacteria|p__Proteobacteria|c__Gammaproteobacteria|o__Enterobacterales|f__Enterobacteriaceae|g__Enterobacter|s__Enterobacter_hormaechei	0.295442	0.0188679	0.987719	Tumor <= Peritumor	0.321941	-1	-0.0215446	0.00721329	0.828926	0	0.0188679	0	0.00716566	0.00336088	0.00884956	Inf	Inf		0	0	0	0	0	0	0	0	0	0	0	0	0	0	0	0	0	0	0	0	0	0	0	0	0	0.37978	0	0	0	0	0
k__Bacteria|p__Proteobacteria|c__Gammaproteobacteria|o__Enterobacterales|f__Enterobacteriaceae|g__Enterobacter|s__Enterobacter_hormaechei|t__SGB10130	0.295442	0.0188679	0.987719	Tumor <= Peritumor	0.321941	-1	-0.0215446	0.00721329	0.828926	0	0.0188679	0	0.00716566	0.00336088	0.00884956	Inf	Inf		0	0	0	0	0	0	0	0	0	0	0	0	0	0	0	0	0	0	0	0	0	0	0	0	0	0.37978	0	0	0	0	0
k__Bacteria|p__Proteobacteria|c__Gammaproteobacteria|o__Moraxellales|f__Moraxellaceae|g__Moraxella|s__Moraxella_lincolnii	0.295442	0.0188679	0.987719	Tumor <= Peritumor	0.321941	-1	-0.000169053	5.66001e-05	0.828926	0	0.0188679	0	5.62264e-05	2.63717e-05	0.00884956	Inf	Inf		0	0	0	0	0	0.00298	0	0	0	0	0	0	0	0	0	0	0	0	0	0	0	0	0	0	0	0	0	0	0	0	0
k__Bacteria|p__Proteobacteria|c__Gammaproteobacteria|o__Moraxellales|f__Moraxellaceae|g__Moraxella|s__Moraxella_lincolnii|t__SGB10432	0.295442	0.0188679	0.987719	Tumor <= Peritumor	0.321941	-1	-0.000169053	5.66001e-05	0.828926	0	0.0188679	0	5.62264e-05	2.63717e-05	0.00884956	Inf	Inf		0	0	0	0	0	0.00298	0	0	0	0	0	0	0	0	0	0	0	0	0	0	0	0	0	0	0	0	0	0	0	0	0
k__Bacteria|p__Proteobacteria|c__Gammaproteobacteria|o__Xanthomonadales	0.295442	0.0188679	0.987719	Tumor <= Peritumor	0.321941	-1	-0.0120969	0.00405014	0.828926	0	0.0188679	0	0.0040234	0.00188708	0.00884956	Inf	Inf		0	0	0	0	0	0	0	0	0	0	0	0	0	0	0	0	0	0	0	0	0	0	0.21324	0	0	0	0	0	0	0	0
k__Bacteria|p__Proteobacteria|c__Gammaproteobacteria|o__Xanthomonadales|f__Xanthomonadaceae	0.295442	0.0188679	0.987719	Tumor <= Peritumor	0.321941	-1	-0.0120969	0.00405014	0.828926	0	0.0188679	0	0.0040234	0.00188708	0.00884956	Inf	Inf		0	0	0	0	0	0	0	0	0	0	0	0	0	0	0	0	0	0	0	0	0	0	0.21324	0	0	0	0	0	0	0	0
k__Bacteria|p__Proteobacteria|c__Gammaproteobacteria|o__Xanthomonadales|f__Xanthomonadaceae|g__Vulcaniibacterium	0.295442	0.0188679	0.987719	Tumor <= Peritumor	0.321941	-1	-0.0120969	0.00405014	0.828926	0	0.0188679	0	0.0040234	0.00188708	0.00884956	Inf	Inf		0	0	0	0	0	0	0	0	0	0	0	0	0	0	0	0	0	0	0	0	0	0	0.21324	0	0	0	0	0	0	0	0
k__Bacteria|p__Proteobacteria|c__Gammaproteobacteria|o__Xanthomonadales|f__Xanthomonadaceae|g__Vulcaniibacterium|s__Vulcaniibacterium_thermophilum	0.295442	0.0188679	0.987719	Tumor <= Peritumor	0.321941	-1	-0.0120969	0.00405014	0.828926	0	0.0188679	0	0.0040234	0.00188708	0.00884956	Inf	Inf		0	0	0	0	0	0	0	0	0	0	0	0	0	0	0	0	0	0	0	0	0	0	0.21324	0	0	0	0	0	0	0	0
k__Bacteria|p__Proteobacteria|c__Gammaproteobacteria|o__Xanthomonadales|f__Xanthomonadaceae|g__Vulcaniibacterium|s__Vulcaniibacterium_thermophilum|t__SGB88954	0.295442	0.0188679	0.987719	Tumor <= Peritumor	0.321941	-1	-0.0120969	0.00405014	0.828926	0	0.0188679	0	0.0040234	0.00188708	0.00884956	Inf	Inf		0	0	0	0	0	0	0	0	0	0	0	0	0	0	0	0	0	0	0	0	0	0	0.21324	0	0	0	0	0	0	0	0
k__Bacteria|p__Spirochaetes|c__Spirochaetia|o__Spirochaetales|f__Treponemataceae|g__Treponema|s__Treponema_vincentii|t__SGB3607	0.295442	0.0188679	0.987719	Tumor <= Peritumor	0.321941	-1	-0.0127266	0.00426096	0.828926	0	0.0188679	0	0.00423283	0.00198531	0.00884956	Inf	Inf		0	0	0	0	0	0	0	0	0	0	0	0	0	0	0	0	0	0	0	0	0.22434	0	0	0	0	0	0	0	0	0	0
k__Bacteria|p__Tenericutes|c__Mollicutes|o__Mycoplasmatales|f__Mycoplasmataceae|g__Mycoplasma|s__Mycoplasma_amphoriforme	0.295442	0.0188679	0.987719	Tumor <= Peritumor	0.321941	-1	-0.000487304	0.000163153	0.828926	0	0.0188679	0	0.000162075	7.60177e-05	0.00884956	Inf	Inf		0	0	0	0	0	0.00859	0	0	0	0	0	0	0	0	0	0	0	0	0	0	0	0	0	0	0	0	0	0	0	0	0
k__Bacteria|p__Tenericutes|c__Mollicutes|o__Mycoplasmatales|f__Mycoplasmataceae|g__Mycoplasma|s__Mycoplasma_amphoriforme|t__SGB58372	0.295442	0.0188679	0.987719	Tumor <= Peritumor	0.321941	-1	-0.000487304	0.000163153	0.828926	0	0.0188679	0	0.000162075	7.60177e-05	0.00884956	Inf	Inf		0	0	0	0	0	0.00859	0	0	0	0	0	0	0	0	0	0	0	0	0	0	0	0	0	0	0	0	0	0	0	0	0
k__Bacteria|p__Tenericutes|c__Mollicutes|o__Mycoplasmatales|f__Mycoplasmataceae|g__Ureaplasma	0.295442	0.0188679	0.987719	Tumor <= Peritumor	0.321941	-1	-0.0113237	0.00379126	0.828926	0	0.0188679	0	0.00376623	0.00176646	0.00884956	Inf	Inf		0	0	0	0	0	0	0	0	0	0	0	0	0	0	0	0	0	0	0	0	0	0	0	0	0	0	0.19961	0	0	0	0
k__Bacteria|p__Tenericutes|c__Mollicutes|o__Mycoplasmatales|f__Mycoplasmataceae|g__Ureaplasma|s__Ureaplasma_urealyticum	0.295442	0.0188679	0.987719	Tumor <= Peritumor	0.321941	-1	-0.0113237	0.00379126	0.828926	0	0.0188679	0	0.00376623	0.00176646	0.00884956	Inf	Inf		0	0	0	0	0	0	0	0	0	0	0	0	0	0	0	0	0	0	0	0	0	0	0	0	0	0	0.19961	0	0	0	0
k__Bacteria|p__Tenericutes|c__Mollicutes|o__Mycoplasmatales|f__Mycoplasmataceae|g__Ureaplasma|s__Ureaplasma_urealyticum|t__SGB5567	0.295442	0.0188679	0.987719	Tumor <= Peritumor	0.321941	-1	-0.0113237	0.00379126	0.828926	0	0.0188679	0	0.00376623	0.00176646	0.00884956	Inf	Inf		0	0	0	0	0	0	0	0	0	0	0	0	0	0	0	0	0	0	0	0	0	0	0	0	0	0	0.19961	0	0	0	0
k__Bacteria|p__Firmicutes|c__Negativicutes|o__Veillonellales|f__Veillonellaceae|g__Allisonella	0.295442	0.0188679	0.987719	Tumor <= Peritumor	0.321941	-1	-0.00221868	0.000742829	0.828926	0	0.0188679	0	0.000737925	0.000346106	0.00884956	Inf	Inf		0	0	0	0	0	0	0	0	0	0	0	0	0	0	0	0	0	0	0	0.03911	0	0	0	0	0	0	0	0	0	0	0
k__Bacteria|p__Firmicutes|c__Negativicutes|o__Veillonellales|f__Veillonellaceae|g__Allisonella|s__Allisonella_histaminiformans	0.295442	0.0188679	0.987719	Tumor <= Peritumor	0.321941	-1	-0.00221868	0.000742829	0.828926	0	0.0188679	0	0.000737925	0.000346106	0.00884956	Inf	Inf		0	0	0	0	0	0	0	0	0	0	0	0	0	0	0	0	0	0	0	0.03911	0	0	0	0	0	0	0	0	0	0	0
k__Bacteria|p__Firmicutes|c__Negativicutes|o__Veillonellales|f__Veillonellaceae|g__Allisonella|s__Allisonella_histaminiformans|t__SGB5843	0.295442	0.0188679	0.987719	Tumor <= Peritumor	0.321941	-1	-0.00221868	0.000742829	0.828926	0	0.0188679	0	0.000737925	0.000346106	0.00884956	Inf	Inf		0	0	0	0	0	0	0	0	0	0	0	0	0	0	0	0	0	0	0	0.03911	0	0	0	0	0	0	0	0	0	0	0
k__Bacteria|p__Fusobacteria|c__Fusobacteriia|o__Fusobacteriales|f__Fusobacteriaceae|g__Fusobacterium|s__Fusobacterium_massiliense	0.295442	0.0188679	0.987719	Tumor <= Peritumor	0.321941	-1	-0.000761873	0.000255081	0.828926	0	0.0188679	0	0.000253396	0.00011885	0.00884956	Inf	Inf		0	0	0	0	0	0.01343	0	0	0	0	0	0	0	0	0	0	0	0	0	0	0	0	0	0	0	0	0	0	0	0	0
k__Bacteria|p__Fusobacteria|c__Fusobacteriia|o__Fusobacteriales|f__Fusobacteriaceae|g__Fusobacterium|s__Fusobacterium_massiliense|t__SGB5987	0.295442	0.0188679	0.987719	Tumor <= Peritumor	0.321941	-1	-0.000761873	0.000255081	0.828926	0	0.0188679	0	0.000253396	0.00011885	0.00884956	Inf	Inf		0	0	0	0	0	0.01343	0	0	0	0	0	0	0	0	0	0	0	0	0	0	0	0	0	0	0	0	0	0	0	0	0
k__Bacteria|p__Fusobacteria|c__Fusobacteriia|o__Fusobacteriales|f__Leptotrichiaceae|g__Leptotrichia|s__Leptotrichia_wadei	0.764971	0.0201258	0.987719	Tumor <= Peritumor	0.290751	-1.06607	-0.417993	0.127431	0.828926	0.133333	0.150943	0.0485272	0.193808	0.116668	0.141593	3.99381	1.99777		0	0	0.03142	0	0	0	0	0	0	0	3.1151	0	6.33511	0	0.10286	0	0	0	0	0	0	0.0883	0.37817	0	0	0	0	0	0	0	0
k__Bacteria|p__Fusobacteria|c__Fusobacteriia|o__Fusobacteriales|f__Leptotrichiaceae|g__Leptotrichia|s__Leptotrichia_wadei|t__SGB6055	0.764971	0.0201258	0.987719	Tumor <= Peritumor	0.290751	-1.06607	-0.417993	0.127431	0.828926	0.133333	0.150943	0.0485272	0.193808	0.116668	0.141593	3.99381	1.99777		0	0	0.03142	0	0	0	0	0	0	0	3.1151	0	6.33511	0	0.10286	0	0	0	0	0	0	0.0883	0.37817	0	0	0	0	0	0	0	0
k__Bacteria|p__Actinobacteria|c__Actinomycetia|o__Actinomycetales|f__Actinomycetaceae|g__Actinomyces|s__Actinomyces_sp_ph3	0.495386	0.0210692	0.987719	Tumor <= Peritumor	0.366032	-0.911339	-0.0407914	0.0152828	0.846824	0.0166667	0.0377358	0.00264833	0.0154026	0.00863044	0.0265487	5.81598	2.54002		0	0	0	0	0	0	0	0	0	0	0.72427	0	0	0	0	0	0	0	0	0	0	0	0	0	0	0	0	0	0	0	0
k__Bacteria|p__Actinobacteria|c__Actinomycetia|o__Actinomycetales|f__Actinomycetaceae|g__Actinomyces|s__Actinomyces_sp_ph3|t__SGB17137_group	0.495386	0.0210692	0.987719	Tumor <= Peritumor	0.366032	-0.911339	-0.0407914	0.0152828	0.846824	0.0166667	0.0377358	0.00264833	0.0154026	0.00863044	0.0265487	5.81598	2.54002		0	0	0	0	0	0	0	0	0	0	0.72427	0	0	0	0	0	0	0	0	0	0	0	0	0	0	0	0	0	0	0	0
k__Bacteria|p__Proteobacteria|c__Betaproteobacteria|o__Neisseriales|f__Neisseriaceae|g__Neisseria|s__Neisseria_meningitidis	0.495386	0.0210692	0.987719	Tumor <= Peritumor	0.852901	-0.185868	-0.0246068	0.0203882	0.969093	0.0166667	0.0377358	0.00746917	0.00957849	0.0084585	0.0265487	1.2824	0.358851		0	0	0	0	0	0	0	0	0	0.05737	0	0	0	0	0	0	0	0	0	0	0	0	0	0	0	0	0	0	0	0	0
k__Bacteria|p__Proteobacteria|c__Betaproteobacteria|o__Neisseriales|f__Neisseriaceae|g__Neisseria|s__Neisseria_meningitidis|t__SGB9461	0.495386	0.0210692	0.987719	Tumor <= Peritumor	0.852901	-0.185868	-0.0246068	0.0203882	0.969093	0.0166667	0.0377358	0.00746917	0.00957849	0.0084585	0.0265487	1.2824	0.358851		0	0	0	0	0	0	0	0	0	0.05737	0	0	0	0	0	0	0	0	0	0	0	0	0	0	0	0	0	0	0	0	0
k__Bacteria|p__Proteobacteria|c__Betaproteobacteria|o__Neisseriales|f__Neisseriaceae|g__Kingella	0.588564	0.0213836	0.987719	Peritumor <= Tumor	0.488527	0.695644	-0.00428495	0.00889818	0.894666	0.0333333	0.0566038	0.0042285	0.00192189	0.00314664	0.0442478	0.454508	-1.13762		0	0	0.02549	0	0	0	0	0	0	0	0.07477	0	0	0	0	0	0	0	0	0	0	0	0	0	0	0	0	0	0	0	0
k__Bacteria|p__Actinobacteria|c__Actinomycetia|o__Micrococcales|f__Promicromonosporaceae	0.482413	0.0216981	0.987719	Tumor <= Peritumor	0.292873	-1.06256	-0.128449	0.0395053	0.828926	0.0166667	0.0377358	0.00191817	0.04639	0.0227766	0.0265487	24.1846	4.59601		0	0	0	0	0	0	0	0	0	0	0	0	0	0	0	0	0	0	0	0	0	0	0	0	0	0	0	0	0	0	0
k__Bacteria|p__Actinobacteria|c__Actinomycetia|o__Micrococcales|f__Promicromonosporaceae|g__Isoptericola	0.482413	0.0216981	0.987719	Tumor <= Peritumor	0.292873	-1.06256	-0.128449	0.0395053	0.828926	0.0166667	0.0377358	0.00191817	0.04639	0.0227766	0.0265487	24.1846	4.59601		0	0	0	0	0	0	0	0	0	0	0	0	0	0	0	0	0	0	0	0	0	0	0	0	0	0	0	0	0	0	0
k__Bacteria|p__Actinobacteria|c__Actinomycetia|o__Micrococcales|f__Promicromonosporaceae|g__Isoptericola|s__Isoptericola_variabilis	0.482413	0.0216981	0.987719	Tumor <= Peritumor	0.292873	-1.06256	-0.128449	0.0395053	0.828926	0.0166667	0.0377358	0.00191817	0.04639	0.0227766	0.0265487	24.1846	4.59601		0	0	0	0	0	0	0	0	0	0	0	0	0	0	0	0	0	0	0	0	0	0	0	0	0	0	0	0	0	0	0
k__Bacteria|p__Actinobacteria|c__Actinomycetia|o__Micrococcales|f__Promicromonosporaceae|g__Isoptericola|s__Isoptericola_variabilis|t__SGB17153	0.482413	0.0216981	0.987719	Tumor <= Peritumor	0.292873	-1.06256	-0.128449	0.0395053	0.828926	0.0166667	0.0377358	0.00191817	0.04639	0.0227766	0.0265487	24.1846	4.59601		0	0	0	0	0	0	0	0	0	0	0	0	0	0	0	0	0	0	0	0	0	0	0	0	0	0	0	0	0	0	0
k__Bacteria|p__Bacteroidetes|c__Bacteroidia|o__Bacteroidales|f__Prevotellaceae|g__Prevotella|s__Prevotella_pleuritidis	0.482413	0.0216981	0.987719	Tumor <= Peritumor	0.313839	-1.01603	-0.0132655	0.00433306	0.828926	0.0166667	0.0377358	0.00101983	0.00548604	0.0031146	0.0265487	5.37935	2.42743		0	0	0	0	0	0	0	0	0	0	0.21506	0	0	0	0	0	0	0	0	0	0	0	0.0757	0	0	0	0	0	0	0	0
k__Bacteria|p__Bacteroidetes|c__Bacteroidia|o__Bacteroidales|f__Prevotellaceae|g__Prevotella|s__Prevotella_pleuritidis|t__SGB1526	0.482413	0.0216981	0.987719	Tumor <= Peritumor	0.313839	-1.01603	-0.0132655	0.00433306	0.828926	0.0166667	0.0377358	0.00101983	0.00548604	0.0031146	0.0265487	5.37935	2.42743		0	0	0	0	0	0	0	0	0	0	0.21506	0	0	0	0	0	0	0	0	0	0	0	0.0757	0	0	0	0	0	0	0	0
k__Bacteria|p__Proteobacteria|c__Gammaproteobacteria|o__Moraxellales	0.482413	0.0216981	0.987719	Tumor <= Peritumor	0.320045	-1.00396	-0.0188442	0.00627604	0.828926	0.0166667	0.0377358	3.21667e-05	0.00631623	0.00297956	0.0265487	196.359	7.61735		0	0	0	0	0	0.00298	0.33178	0	0	0	0	0	0	0	0	0	0	0	0	0	0	0	0	0	0	0	0	0	0	0	0
k__Bacteria|p__Proteobacteria|c__Gammaproteobacteria|o__Moraxellales|f__Moraxellaceae	0.482413	0.0216981	0.987719	Tumor <= Peritumor	0.320045	-1.00396	-0.0188442	0.00627604	0.828926	0.0166667	0.0377358	3.21667e-05	0.00631623	0.00297956	0.0265487	196.359	7.61735		0	0	0	0	0	0.00298	0.33178	0	0	0	0	0	0	0	0	0	0	0	0	0	0	0	0	0	0	0	0	0	0	0	0
k__Bacteria|p__Proteobacteria|c__Gammaproteobacteria|o__Moraxellales|f__Moraxellaceae|g__Moraxella	0.482413	0.0216981	0.987719	Tumor <= Peritumor	0.320045	-1.00396	-0.0188442	0.00627604	0.828926	0.0166667	0.0377358	3.21667e-05	0.00631623	0.00297956	0.0265487	196.359	7.61735		0	0	0	0	0	0.00298	0.33178	0	0	0	0	0	0	0	0	0	0	0	0	0	0	0	0	0	0	0	0	0	0	0	0
k__Bacteria|p__Firmicutes|c__Bacilli|o__Lactobacillales|f__Streptococcaceae|g__Streptococcus|s__Streptococcus_sinensis	0.566502	0.0226415	0.987719	Tumor <= Peritumor	0.626961	-0.487805	-0.0139592	0.00845994	0.922533	0.0333333	0.0566038	0.0035515	0.00630113	0.00484115	0.0442478	1.77422	0.827183		0	0	0.05131	0	0	0.0286	0	0	0	0	0	0	0	0	0	0	0	0	0	0	0	0	0	0	0	0	0	0	0	0	0
k__Bacteria|p__Firmicutes|c__Bacilli|o__Lactobacillales|f__Streptococcaceae|g__Streptococcus|s__Streptococcus_sinensis|t__SGB8030	0.566502	0.0226415	0.987719	Tumor <= Peritumor	0.626961	-0.487805	-0.0139592	0.00845994	0.922533	0.0333333	0.0566038	0.0035515	0.00630113	0.00484115	0.0442478	1.77422	0.827183		0	0	0.05131	0	0	0.0286	0	0	0	0	0	0	0	0	0	0	0	0	0	0	0	0	0	0	0	0	0	0	0	0	0
k__Bacteria|p__Fusobacteria|c__Fusobacteriia|o__Fusobacteriales|f__Leptotrichiaceae|g__Leptotrichia|s__Leptotrichia_sp_oral_taxon_218	0.566502	0.0226415	0.987719	Peritumor <= Tumor	0.796173	0.259035	-0.0542753	0.0705625	0.969093	0.0333333	0.0566038	0.0308027	0.0226591	0.0269831	0.0442478	0.73562	-0.442967		0	0	0	0	0	0	0	0	0	0	0	0	0	0	0	0	0.00884	0	0	0	0	0	0	0	0	0	0	0	0	0	0
k__Bacteria|p__Fusobacteria|c__Fusobacteriia|o__Fusobacteriales|f__Leptotrichiaceae|g__Leptotrichia|s__Leptotrichia_sp_oral_taxon_218|t__SGB6052	0.566502	0.0226415	0.987719	Peritumor <= Tumor	0.796173	0.259035	-0.0542753	0.0705625	0.969093	0.0333333	0.0566038	0.0308027	0.0226591	0.0269831	0.0442478	0.73562	-0.442967		0	0	0	0	0	0	0	0	0	0	0	0	0	0	0	0	0.00884	0	0	0	0	0	0	0	0	0	0	0	0	0	0
k__Bacteria|p__Firmicutes|c__Bacilli|o__Lactobacillales|f__Streptococcaceae|g__Streptococcus|s__Streptococcus_sanguinis	0.566502	0.0226415	0.987719	Tumor <= Peritumor	0.906678	-0.117507	-0.0120477	0.0106993	0.975317	0.0333333	0.0566038	0.005106	0.00578019	0.00542221	0.0442478	1.13204	0.178923		0	0	0.21834	0	0	0.01934	0	0	0	0	0.06867	0	0	0	0	0	0	0	0	0	0	0	0	0	0	0	0	0	0	0	0
k__Bacteria|p__Firmicutes|c__Bacilli|o__Lactobacillales|f__Streptococcaceae|g__Streptococcus|s__Streptococcus_sanguinis|t__SGB8047_group	0.566502	0.0226415	0.987719	Tumor <= Peritumor	0.906678	-0.117507	-0.0120477	0.0106993	0.975317	0.0333333	0.0566038	0.005106	0.00578019	0.00542221	0.0442478	1.13204	0.178923		0	0	0.21834	0	0	0.01934	0	0	0	0	0.06867	0	0	0	0	0	0	0	0	0	0	0	0	0	0	0	0	0	0	0	0
k__Bacteria|p__Actinobacteria|c__Actinomycetia|o__Micrococcales|f__Micrococcaceae|g__Rothia	0.81547	0.0232704	0.987719	Tumor <= Peritumor	0.71314	-0.368585	-0.347763	0.238682	0.95449	0.433333	0.415094	0.349562	0.404103	0.375143	0.424779	1.15603	0.209174		0.04592	0	0.56987	1.49528	0	0.58993	0	0	2.49944	0	1.76167	0	1.46931	0	2.50217	0	0.22408	0.17865	1.71463	0.36812	0	0.18233	0.06955	0	0.10951	2.38796	0	0	0	0	0
k__Bacteria|p__Actinobacteria|c__Actinomycetia|o__Micrococcales|f__Micrococcaceae|g__Rothia|s__Rothia_mucilaginosa	0.81547	0.0232704	0.987719	Tumor <= Peritumor	0.71436	-0.366944	-0.347405	0.238845	0.95449	0.433333	0.415094	0.349562	0.403842	0.375021	0.424779	1.15528	0.208243		0.04592	0	0.56987	1.49528	0	0.58936	0	0	2.49944	0	1.76167	0	1.46931	0	2.50217	0	0.22408	0.17865	1.71463	0.36812	0	0.18233	0.06955	0	0.10951	2.38796	0	0	0	0	0
k__Bacteria|p__Firmicutes|c__Clostridia|o__Eubacteriales|f__Eubacteriales_Family_XIII_Incertae_Sedis|g__Mogibacterium|s__Mogibacterium_timidum	0.544844	0.0238994	0.987719	Tumor <= Peritumor	0.43954	-0.778425	-0.219243	0.0965034	0.894666	0.0333333	0.0566038	0.0173118	0.0786817	0.0460959	0.0442478	4.54497	2.18427		0	0	0	0	0	0	0	0	0	0	0	0	0	0	0	0.04401	0	0	0	0	0	0	0	0	0.04277	0	0	0	0	0	0
k__Bacteria|p__Firmicutes|c__Clostridia|o__Eubacteriales|f__Eubacteriales_Family_XIII_Incertae_Sedis|g__Mogibacterium|s__Mogibacterium_timidum|t__SGB3920	0.544844	0.0238994	0.987719	Tumor <= Peritumor	0.43954	-0.778425	-0.219243	0.0965034	0.894666	0.0333333	0.0566038	0.0173118	0.0786817	0.0460959	0.0442478	4.54497	2.18427		0	0	0	0	0	0	0	0	0	0	0	0	0	0	0	0.04401	0	0	0	0	0	0	0	0	0.04277	0	0	0	0	0	0
k__Bacteria|p__Proteobacteria|c__Betaproteobacteria|o__Neisseriales|f__Neisseriaceae|g__Neisseria|s__Neisseria_sicca	0.807261	0.0238994	0.987719	Tumor <= Peritumor	0.268343	-1.1142	-0.976448	0.275113	0.828926	0.4	0.396226	0.551032	0.901699	0.715504	0.39823	1.63638	0.710511		0	4.53549	0.21697	8.53959	1.35366	1.27356	0.04347	0	0	4.11058	1.07219	0	7.11916	0	5.51152	0	0.00804	0.75412	0	0.28947	0	0.10048	0	0	0	1.82256	0.36978	0	0	0	0
k__Bacteria|p__Proteobacteria|c__Betaproteobacteria|o__Neisseriales|f__Neisseriaceae|g__Neisseria|s__Neisseria_sicca|t__SGB9467_group	0.807261	0.0238994	0.987719	Tumor <= Peritumor	0.268343	-1.1142	-0.976448	0.275113	0.828926	0.4	0.396226	0.551032	0.901699	0.715504	0.39823	1.63638	0.710511		0	4.53549	0.21697	8.53959	1.35366	1.27356	0.04347	0	0	4.11058	1.07219	0	7.11916	0	5.51152	0	0.00804	0.75412	0	0.28947	0	0.10048	0	0	0	1.82256	0.36978	0	0	0	0
k__Bacteria|p__Bacteroidetes|c__Bacteroidia|o__Bacteroidales|f__Tannerellaceae	0.619678	0.0257862	0.987719	Peritumor <= Tumor	0.383756	0.876519	-0.00741522	0.0190421	0.86416	0.0666667	0.0943396	0.0094955	0.00368208	0.00676885	0.079646	0.387771	-1.36672		0	0	0	0	0	0.00769	0	0	0	0	0.0662	0	0	0	0.03926	0	0	0	0	0	0	0	0	0	0	0	0.06989	0	0	0	0
k__Bacteria|p__Bacteroidetes|c__Bacteroidia|o__Bacteroidales|f__Tannerellaceae|g__Tannerella	0.619678	0.0257862	0.987719	Peritumor <= Tumor	0.383756	0.876519	-0.00741522	0.0190421	0.86416	0.0666667	0.0943396	0.0094955	0.00368208	0.00676885	0.079646	0.387771	-1.36672		0	0	0	0	0	0.00769	0	0	0	0	0.0662	0	0	0	0.03926	0	0	0	0	0	0	0	0	0	0	0	0.06989	0	0	0	0
k__Bacteria|p__Firmicutes|c__Bacilli|o__Lactobacillales|f__Streptococcaceae|g__Streptococcus|s__Streptococcus_mitis	0.811274	0.0257862	0.987719	Peritumor <= Tumor	0.290649	1.06361	-1.96595	6.48262	0.828926	0.633333	0.641509	6.39269	4.13436	5.33347	0.637168	0.646732	-0.628761		0.83913	2.26058	5.9314	0	1.87155	7.0486	4.25096	0	3.34665	4.36368	8.68097	0	10.1308	0	20.5307	0.52821	3.05089	1.23822	27.6769	4.60491	0	2.68986	0.86766	0	0.45215	9.2871	2.12561	0	0	0.49124	16.233
k__Bacteria|p__Tenericutes|c__Mollicutes|o__Mycoplasmatales|f__Mycoplasmataceae|g__Mycoplasma	0.563035	0.0267296	0.987719	Tumor <= Peritumor	0.246856	-1.16971	-0.40091	0.105138	0.828926	0.05	0.0754717	0.042939	0.190825	0.112301	0.0619469	4.44409	2.15189		0	0	0	0	0	0.00859	0	0	0	0	0	0	0	0	0	0	0	0	0	1.50284	5.73465	0	0	0	0	0	0	0	0	0	0
k__Bacteria|p__Firmicutes|c__Bacilli|o__Bacillales|f__Bacillales_unclassified|g__Gemella|s__Gemella_sanguinis	0.774797	0.027044	0.987719	Tumor <= Peritumor	0.265905	-1.11945	-0.219594	0.0613002	0.828926	0.35	0.358491	0.122054	0.201201	0.159176	0.353982	1.64846	0.721117		0.29312	0	0.34878	0	0	0.75836	0.68366	0	0.05014	0	0.87499	0	0.58696	0	0.47636	0	0.00352	0	0	0.0486	0	0.06886	0.95811	0	0.04847	1.39113	0	0	0	0	0
k__Bacteria|p__Firmicutes|c__Bacilli|o__Bacillales|f__Bacillales_unclassified|g__Gemella|s__Gemella_sanguinis|t__SGB7298_group	0.774797	0.027044	0.987719	Tumor <= Peritumor	0.265905	-1.11945	-0.219594	0.0613002	0.828926	0.35	0.358491	0.122054	0.201201	0.159176	0.353982	1.64846	0.721117		0.29312	0	0.34878	0	0	0.75836	0.68366	0	0.05014	0	0.87499	0	0.58696	0	0.47636	0	0.00352	0	0	0.0486	0	0.06886	0.95811	0	0.04847	1.39113	0	0	0	0	0
k__Bacteria|p__Firmicutes|c__Bacilli|o__Lactobacillales|f__Streptococcaceae|g__Streptococcus|s__Streptococcus_parasanguinis	0.786976	0.027673	0.987719	Tumor <= Peritumor	0.959062	-0.0514511	-0.453102	0.430176	0.988048	0.466667	0.490566	0.518385	0.529848	0.523761	0.477876	1.02211	0.0315539		0.35097	2.5049	0.63307	0	0	0.04754	0.10301	0	0.49825	0.66615	1.10562	0	0	0	0.55269	0	0.07609	0	0	0.1029	0	0.18664	0	0	0.44219	1.40327	0.40885	0	0	0.41176	0
k__Bacteria|p__Firmicutes|c__Bacilli|o__Lactobacillales|f__Streptococcaceae|g__Streptococcus|s__Streptococcus_parasanguinis|t__SGB8071	0.786976	0.027673	0.987719	Tumor <= Peritumor	0.959062	-0.0514511	-0.453102	0.430176	0.988048	0.466667	0.490566	0.518385	0.529848	0.523761	0.477876	1.02211	0.0315539		0.35097	2.5049	0.63307	0	0	0.04754	0.10301	0	0.49825	0.66615	1.10562	0	0	0	0.55269	0	0.07609	0	0	0.1029	0	0.18664	0	0	0.44219	1.40327	0.40885	0	0	0.41176	0
k__Bacteria|p__Proteobacteria|c__Gammaproteobacteria|o__Pasteurellales|f__Pasteurellaceae|g__Aggregatibacter|s__Aggregatibacter_segnis	0.779601	0.0279874	0.987719	Tumor <= Peritumor	0.646405	-0.460202	-1.05384	0.657129	0.935021	0.416667	0.45283	1.10346	1.30182	1.1965	0.433628	1.17976	0.238488		12.1478	0	4.08177	0	3.27937	3.66151	0.67261	0	0	0.5672	0.36391	6.67627	9.67386	0	3.28702	0.02342	0.29931	1.57935	0.32697	0	0	1.23762	0	0	3.24733	6.95261	1.33314	0	0	0	0
k__Bacteria|p__Proteobacteria|c__Gammaproteobacteria|o__Pasteurellales|f__Pasteurellaceae|g__Aggregatibacter|s__Aggregatibacter_segnis|t__SGB9737_group	0.779601	0.0279874	0.987719	Tumor <= Peritumor	0.646405	-0.460202	-1.05384	0.657129	0.935021	0.416667	0.45283	1.10346	1.30182	1.1965	0.433628	1.17976	0.238488		12.1478	0	4.08177	0	3.27937	3.66151	0.67261	0	0	0.5672	0.36391	6.67627	9.67386	0	3.28702	0.02342	0.29931	1.57935	0.32697	0	0	1.23762	0	0	3.24733	6.95261	1.33314	0	0	0	0
k__Bacteria|p__Firmicutes|c__Clostridia|o__Eubacteriales|f__Eubacteriales_Family_XIII_Incertae_Sedis|g__Eubacteriales_Family_XIII_Incertae_Sedis_unclassified|s__Eubacterium_sulci	0.58553	0.0283019	0.987719	Tumor <= Peritumor	0.460729	-0.742188	-0.0193818	0.00888374	0.894666	0.0666667	0.0943396	0.00329133	0.00854038	0.00575327	0.079646	2.59481	1.37563		0	0	0.06212	0	0	0.01732	0	0	0	0	0.3521	0	0	0	0	0	0	0	0	0	0	0	0.01634	0	0	0	0	0	0	0	0
k__Bacteria|p__Firmicutes|c__Clostridia|o__Eubacteriales|f__Eubacteriales_Family_XIII_Incertae_Sedis|g__Eubacteriales_Family_XIII_Incertae_Sedis_unclassified|s__Eubacterium_sulci|t__SGB3934_group	0.58553	0.0283019	0.987719	Tumor <= Peritumor	0.460729	-0.742188	-0.0193818	0.00888374	0.894666	0.0666667	0.0943396	0.00329133	0.00854038	0.00575327	0.079646	2.59481	1.37563		0	0	0.06212	0	0	0.01732	0	0	0	0	0.3521	0	0	0	0	0	0	0	0	0	0	0	0.01634	0	0	0	0	0	0	0	0
k__Bacteria|p__Firmicutes|c__Clostridia|o__Eubacteriales|f__Eubacteriales_Family_XIII_Incertae_Sedis|g__Eubacteriales_Family_XIII_Incertae_Sedis_unclassified|s__Eubacterium_saphenum	0.614703	0.0286164	0.987719	Peritumor <= Tumor	0.89225	0.135787	-0.0292292	0.0335267	0.975317	0.0833333	0.113208	0.0173122	0.0151634	0.0163043	0.0973451	0.875881	-0.191193		0	0.0348	0.05265	0	0.14418	0.00263	0	0	0	0	0	0	0	0	0.46466	0	0	0	0	0	0	0	0	0	0	0	0	0	0	0	0
k__Bacteria|p__Firmicutes|c__Clostridia|o__Eubacteriales|f__Eubacteriales_Family_XIII_Incertae_Sedis|g__Eubacteriales_Family_XIII_Incertae_Sedis_unclassified|s__Eubacterium_saphenum|t__SGB3945	0.614703	0.0286164	0.987719	Peritumor <= Tumor	0.89225	0.135787	-0.0292292	0.0335267	0.975317	0.0833333	0.113208	0.0173122	0.0151634	0.0163043	0.0973451	0.875881	-0.191193		0	0.0348	0.05265	0	0.14418	0.00263	0	0	0	0	0	0	0	0	0.46466	0	0	0	0	0	0	0	0	0	0	0	0	0	0	0	0
k__Bacteria|p__Fusobacteria|c__Fusobacteriia|o__Fusobacteriales|f__Fusobacteriaceae|g__Fusobacterium|s__Fusobacterium_nucleatum|t__SGB6014	0.687572	0.0295597	0.987719	Tumor <= Peritumor	0.727043	-0.350168	-0.422446	0.295863	0.957986	0.166667	0.188679	0.112416	0.175708	0.142102	0.176991	1.56301	0.644326		0.11163	0	0.10354	0	0	0	0.11582	0	0	0	0	0	0.14162	0	0	0.03493	0	0	0	0.26547	0	0	0	0	0.16727	0	0	0	0	0	0
k__Bacteria|p__Proteobacteria|c__Gammaproteobacteria|o__Pasteurellales|f__Pasteurellaceae|g__Aggregatibacter|s__Aggregatibacter_sp_2125159857	0.743996	0.0295597	0.987719	Tumor <= Peritumor	0.770581	-0.292348	-0.205696	0.152819	0.969093	0.3	0.320755	0.174813	0.201252	0.187214	0.309735	1.15124	0.203187		0	0.39367	0.09913	0	0	0.27892	0	0	0.1872	1.62299	0.3138	0.80551	1.40656	0	0.70719	0	0.06965	0	0	0.02519	0	0.23736	0	0	0	0.8794	0.09989	0	0	0.10423	0
k__Bacteria|p__Proteobacteria|c__Gammaproteobacteria|o__Pasteurellales|f__Pasteurellaceae|g__Aggregatibacter|s__Aggregatibacter_sp_2125159857|t__SGB9733	0.743996	0.0295597	0.987719	Tumor <= Peritumor	0.770581	-0.292348	-0.205696	0.152819	0.969093	0.3	0.320755	0.174813	0.201252	0.187214	0.309735	1.15124	0.203187		0	0.39367	0.09913	0	0	0.27892	0	0	0.1872	1.62299	0.3138	0.80551	1.40656	0	0.70719	0	0.06965	0	0	0.02519	0	0.23736	0	0	0	0.8794	0.09989	0	0	0.10423	0
k__Bacteria|p__Bacteroidetes|c__Bacteroidia|o__Bacteroidales|f__Porphyromonadaceae|g__Porphyromonas|s__Porphyromonas_endodontalis	0.738584	0.0336478	0.987719	Tumor <= Peritumor	0.908066	-0.115763	-0.715583	0.636655	0.975317	0.416667	0.490566	0.620178	0.659642	0.638688	0.451327	1.06363	0.0890007		0.18219	0	0.07999	0	0	0.06558	0	0.06762	0.03169	0	0.29934	0.89957	0.51785	0.6376	0.23298	0.01034	0	0	0.13187	0.62474	0	0	0.11107	3.37502	1.32386	0.45496	0.05177	0	0	0	1.62233
k__Bacteria|p__Bacteroidetes|c__Bacteroidia|o__Bacteroidales|f__Porphyromonadaceae|g__Porphyromonas|s__Porphyromonas_endodontalis|t__SGB2016	0.738584	0.0336478	0.987719	Tumor <= Peritumor	0.908066	-0.115763	-0.715583	0.636655	0.975317	0.416667	0.490566	0.620178	0.659642	0.638688	0.451327	1.06363	0.0890007		0.18219	0	0.07999	0	0	0.06558	0	0.06762	0.03169	0	0.29934	0.89957	0.51785	0.6376	0.23298	0.01034	0	0	0.13187	0.62474	0	0	0.11107	3.37502	1.32386	0.45496	0.05177	0	0	0	1.62233
k__Bacteria|p__Proteobacteria|c__Gammaproteobacteria|o__Pasteurellales|f__Pasteurellaceae|g__Haemophilus|s__Haemophilus_influenzae	0.614165	0.0345912	0.987719	Tumor <= Peritumor	0.98719	-0.0160917	-0.522411	0.513995	0.993526	0.133333	0.169811	0.386243	0.390451	0.388217	0.150442	1.0109	0.0156333		0	0	0	0	0	0.03764	0	0	0	0	0.08392	0	2.02893	0	0	0	0	0	0	0	0	0.02046	0	0	0	2.59289	0	0	0	0	0
k__Bacteria|p__Proteobacteria|c__Gammaproteobacteria|o__Pasteurellales|f__Pasteurellaceae|g__Haemophilus|s__Haemophilus_influenzae|t__SGB9648	0.614165	0.0345912	0.987719	Tumor <= Peritumor	0.98719	-0.0160917	-0.522411	0.513995	0.993526	0.133333	0.169811	0.386243	0.390451	0.388217	0.150442	1.0109	0.0156333		0	0	0	0	0	0.03764	0	0	0	0	0.08392	0	2.02893	0	0	0	0	0	0	0	0	0.02046	0	0	0	2.59289	0	0	0	0	0
k__Bacteria|p__Firmicutes|c__Bacilli|o__Lactobacillales|f__Streptococcaceae|g__Streptococcus|s__Streptococcus_mitis|t__SGB8180_group	0.7214	0.0371069	0.987719	Peritumor <= Tumor	0.265754	1.12143	-1.68264	6.01389	0.828926	0.5	0.54717	4.44364	2.27801	3.4279	0.522124	0.512646	-0.963965		0.35105	1.37323	3.06511	0	0.89481	1.33948	3.16139	0	2.12878	1.16834	0.76402	0	2.21905	0	18.489	0.51459	2.46599	0	20.2045	0.84024	0	0.47535	0	0	0.03907	6.43285	0.88862	0	0	0.43209	0
k__Bacteria|p__Actinobacteria|c__Actinomycetia|o__Micrococcales|f__Micrococcaceae|g__Rothia|s__Rothia_aeria	0.133921	0.0377358	0.987719	Tumor <= Peritumor	0.301811	-1.04292	-0.000762466	0.000240956	0.828926	0	0.0377358	0	0.000260755	0.000122301	0.0176991	Inf	Inf		0	0	0	0	0	0.00057	0	0	0	0	0	0	0	0	0	0	0	0	0	0	0	0	0	0	0	0	0	0	0	0	0
k__Bacteria|p__Actinobacteria|c__Actinomycetia|o__Micrococcales|f__Micrococcaceae|g__Rothia|s__Rothia_aeria|t__SGB16987	0.133921	0.0377358	0.987719	Tumor <= Peritumor	0.301811	-1.04292	-0.000762466	0.000240956	0.828926	0	0.0377358	0	0.000260755	0.000122301	0.0176991	Inf	Inf		0	0	0	0	0	0.00057	0	0	0	0	0	0	0	0	0	0	0	0	0	0	0	0	0	0	0	0	0	0	0	0	0
k__Bacteria|p__Firmicutes|c__Negativicutes|o__Veillonellales|f__Veillonellaceae|g__Veillonella|s__Veillonella_rogosae	0.63183	0.0383648	0.987719	Peritumor <= Tumor	0.816223	0.232959	-0.235927	0.298787	0.969093	0.2	0.245283	0.214195	0.182765	0.199453	0.221239	0.853263	-0.228937		0.07664	0	0	0	0	0.88402	0	0	0	0	1.16019	4.28469	0.18308	0.03008	0.1489	0	0.07433	0	0	0	0	0	0	0	0	0.22518	0.06722	0	0	0	0
k__Bacteria|p__Firmicutes|c__Negativicutes|o__Veillonellales|f__Veillonellaceae|g__Veillonella|s__Veillonella_rogosae|t__SGB6956	0.63183	0.0383648	0.987719	Peritumor <= Tumor	0.816223	0.232959	-0.235927	0.298787	0.969093	0.2	0.245283	0.214195	0.182765	0.199453	0.221239	0.853263	-0.228937		0.07664	0	0	0	0	0.88402	0	0	0	0	1.16019	4.28469	0.18308	0.03008	0.1489	0	0.07433	0	0	0	0	0	0	0	0	0.22518	0.06722	0	0	0	0
k__Bacteria|p__Firmicutes|c__Bacilli|o__Lactobacillales|f__Aerococcaceae|g__Abiotrophia|s__Abiotrophia_defectiva	0.269042	0.0389937	0.987719	Peritumor <= Tumor	0.519912	0.64686	-0.0278624	0.054587	0.894666	0.0166667	0.0566038	0.0199328	0.00657057	0.0136656	0.0353982	0.329635	-1.60106		0	0	0	0	0	0.01305	0	0	0	0	0	0	0	0	0	0	0	0	0	0	0	0	0	0	0	0	0	0	0	0	0
k__Bacteria|p__Firmicutes|c__Bacilli|o__Lactobacillales|f__Aerococcaceae|g__Abiotrophia|s__Abiotrophia_defectiva|t__SGB8235_group	0.269042	0.0389937	0.987719	Peritumor <= Tumor	0.519912	0.64686	-0.0278624	0.054587	0.894666	0.0166667	0.0566038	0.0199328	0.00657057	0.0136656	0.0353982	0.329635	-1.60106		0	0	0	0	0	0.01305	0	0	0	0	0	0	0	0	0	0	0	0	0	0	0	0	0	0	0	0	0	0	0	0	0
k__Bacteria|p__Proteobacteria|c__Betaproteobacteria|o__Neisseriales|f__Neisseriaceae|g__Kingella|s__Kingella_denitrificans	0.269042	0.0389937	0.987719	Peritumor <= Tumor	0.919336	0.101523	-0.00497673	0.00551363	0.975317	0.0166667	0.0566038	0.00219033	0.00192189	0.00206442	0.0353982	0.87744	-0.188627		0	0	0.02549	0	0	0	0	0	0	0	0.07477	0	0	0	0	0	0	0	0	0	0	0	0	0	0	0	0	0	0	0	0
k__Bacteria|p__Proteobacteria|c__Betaproteobacteria|o__Neisseriales|f__Neisseriaceae|g__Kingella|s__Kingella_denitrificans|t__SGB9437	0.269042	0.0389937	0.987719	Peritumor <= Tumor	0.919336	0.101523	-0.00497673	0.00551363	0.975317	0.0166667	0.0566038	0.00219033	0.00192189	0.00206442	0.0353982	0.87744	-0.188627		0	0	0.02549	0	0	0	0	0	0	0	0.07477	0	0	0	0	0	0	0	0	0	0	0	0	0	0	0	0	0	0	0	0
k__Bacteria|p__Firmicutes|c__Negativicutes|o__Veillonellales|f__Veillonellaceae|g__Veillonella|s__Veillonella_sp_CHU110	0.25378	0.0402516	0.987719	Tumor <= Peritumor	0.202895	-1.28959	-0.151698	0.0329988	0.828926	0.0166667	0.0566038	0.0007395	0.0600889	0.0285759	0.0353982	81.2561	6.3444		0	0	0	0	0	0.02556	0	0	0	0	0	0	0	0	0	0	0	0	0	0	0	0	0	0	0	0	0	0	0	0	0
k__Bacteria|p__Firmicutes|c__Negativicutes|o__Veillonellales|f__Veillonellaceae|g__Veillonella|s__Veillonella_sp_CHU110|t__SGB30370	0.25378	0.0402516	0.987719	Tumor <= Peritumor	0.202895	-1.28959	-0.151698	0.0329988	0.828926	0.0166667	0.0566038	0.0007395	0.0600889	0.0285759	0.0353982	81.2561	6.3444		0	0	0	0	0	0.02556	0	0	0	0	0	0	0	0	0	0	0	0	0	0	0	0	0	0	0	0	0	0	0	0	0
k__Bacteria|p__Bacteroidetes|c__Bacteroidia|o__Bacteroidales|f__Tannerellaceae|g__Tannerella|s__Tannerella_serpentiformis	0.339572	0.0408805	0.987719	Peritumor <= Tumor	0.679845	0.414223	-0.0074776	0.011407	0.939449	0.0333333	0.0754717	0.004906	0.00294132	0.00398451	0.0530973	0.599535	-0.738083		0	0	0	0	0	0.00769	0	0	0	0	0.0662	0	0	0	0	0	0	0	0	0	0	0	0	0	0	0	0.06989	0	0	0	0
k__Bacteria|p__Bacteroidetes|c__Bacteroidia|o__Bacteroidales|f__Tannerellaceae|g__Tannerella|s__Tannerella_serpentiformis|t__SGB2048	0.339572	0.0408805	0.987719	Peritumor <= Tumor	0.679845	0.414223	-0.0074776	0.011407	0.939449	0.0333333	0.0754717	0.004906	0.00294132	0.00398451	0.0530973	0.599535	-0.738083		0	0	0	0	0	0.00769	0	0	0	0	0.0662	0	0	0	0	0	0	0	0	0	0	0	0	0	0	0	0.06989	0	0	0	0
k__Bacteria|p__Proteobacteria|c__Gammaproteobacteria|o__Pasteurellales|f__Pasteurellaceae|g__Haemophilus|s__Haemophilus_haemolyticus|t__SGB9649	0.640571	0.0408805	0.987719	Peritumor <= Tumor	0.850581	0.188829	-0.903623	1.09392	0.969093	0.266667	0.301887	0.682126	0.586979	0.637499	0.283186	0.860515	-0.216727		0.17639	4.14995	0.00764	0	0	0.29068	0.76795	0	1.05522	0	0	0	1.50299	0	0	0	0	0.00896	0	0	0	1.20444	0	0	0.34623	0.96657	0	0	0	0.81046	0
k__Bacteria|p__Firmicutes|c__Bacilli|o__Lactobacillales|f__Streptococcaceae|g__Streptococcus|s__Streptococcus_oralis	0.644081	0.0408805	0.987719	Peritumor <= Tumor	0.672561	0.423781	-0.0992051	0.153167	0.939449	0.266667	0.320755	0.144187	0.117207	0.131533	0.292035	0.812877	-0.298891		0	0	0.32371	0	0	0.33495	0	0	0.09544	1.28334	0.11875	0	0	0	0.4977	0	0	0	0	0.31303	0	0.18738	0	0	0.05378	1.58294	0.06338	0	0	0.18811	0
k__Bacteria|p__Firmicutes|c__Bacilli|o__Lactobacillales|f__Streptococcaceae|g__Streptococcus|s__Streptococcus_oralis|t__SGB8130	0.644081	0.0408805	0.987719	Peritumor <= Tumor	0.672561	0.423781	-0.0992051	0.153167	0.939449	0.266667	0.320755	0.144187	0.117207	0.131533	0.292035	0.812877	-0.298891		0	0	0.32371	0	0	0.33495	0	0	0.09544	1.28334	0.11875	0	0	0	0.4977	0	0	0	0	0.31303	0	0.18738	0	0	0.05378	1.58294	0.06338	0	0	0.18811	0
k__Bacteria|p__Proteobacteria|c__Betaproteobacteria|o__Neisseriales|f__Neisseriaceae|g__Neisseria|s__Neisseria_cinerea	0.572823	0.0421384	0.987719	Tumor <= Peritumor	0.891097	-0.137251	-0.592953	0.516183	0.975317	0.166667	0.207547	0.368003	0.406388	0.386006	0.185841	1.10431	0.143139		0	0	0.06475	0	0	0.15989	0	0	0	0	0	1.69869	0	0	0	0	0	0.44578	10.8742	0	0	1.93652	0	0	0	1.5321	0.3677	0	0	0	0
k__Bacteria|p__Proteobacteria|c__Betaproteobacteria|o__Neisseriales|f__Neisseriaceae|g__Neisseria|s__Neisseria_cinerea|t__SGB9460	0.572823	0.0421384	0.987719	Tumor <= Peritumor	0.891097	-0.137251	-0.592953	0.516183	0.975317	0.166667	0.207547	0.368003	0.406388	0.386006	0.185841	1.10431	0.143139		0	0	0.06475	0	0	0.15989	0	0	0	0	0	1.69869	0	0	0	0	0	0.44578	10.8742	0	0	1.93652	0	0	0	1.5321	0.3677	0	0	0	0
k__Bacteria|p__Firmicutes|c__Bacilli|o__Lactobacillales|f__Aerococcaceae	0.382453	0.0427673	0.987719	Peritumor <= Tumor	0.500259	0.677718	-0.0280602	0.0569199	0.894666	0.05	0.0943396	0.0232528	0.00882302	0.0164849	0.0707965	0.379438	-1.39806		0	0	0	0	0	0.03564	0	0	0.01623	0	0	0	0	0	0	0	0	0	0	0	0	0	0	0	0	0	0	0	0	0	0
k__Bacteria|p__Firmicutes|c__Bacilli|o__Lactobacillales|f__Aerococcaceae|g__Abiotrophia	0.382453	0.0427673	0.987719	Peritumor <= Tumor	0.500259	0.677718	-0.0280602	0.0569199	0.894666	0.05	0.0943396	0.0232528	0.00882302	0.0164849	0.0707965	0.379438	-1.39806		0	0	0	0	0	0.03564	0	0	0.01623	0	0	0	0	0	0	0	0	0	0	0	0	0	0	0	0	0	0	0	0	0	0
k__Bacteria|p__Fusobacteria|c__Fusobacteriia|o__Fusobacteriales|f__Fusobacteriaceae	0.683884	0.0433962	0.987719	Tumor <= Peritumor	0.875123	-0.157562	-1.0945	0.933461	0.973186	0.566667	0.641509	1.33648	1.417	1.37425	0.60177	1.06025	0.0844009		0.29092	0.45888	0.56095	0	0	1.62059	0.91128	0	0.06036	0.09269	1.20521	3.21792	1.41169	0.14596	1.51456	2.65428	0.11504	0	3.61349	0.58377	3.91714	0.52706	14.5914	0	3.38827	2.63945	0.35366	0	0	0.05579	0
k__Bacteria|p__Fusobacteria|c__Fusobacteriia|o__Fusobacteriales|f__Fusobacteriaceae|g__Fusobacterium	0.683884	0.0433962	0.987719	Tumor <= Peritumor	0.875123	-0.157562	-1.0945	0.933461	0.973186	0.566667	0.641509	1.33648	1.417	1.37425	0.60177	1.06025	0.0844009		0.29092	0.45888	0.56095	0	0	1.62059	0.91128	0	0.06036	0.09269	1.20521	3.21792	1.41169	0.14596	1.51456	2.65428	0.11504	0	3.61349	0.58377	3.91714	0.52706	14.5914	0	3.38827	2.63945	0.35366	0	0	0.05579	0
k__Bacteria|p__Tenericutes	0.354893	0.045283	0.987719	Tumor <= Peritumor	0.234969	-1.20001	-0.404569	0.101265	0.828926	0.05	0.0943396	0.042939	0.194591	0.114068	0.0707965	4.5318	2.18009		0	0	0	0	0	0.00859	0	0	0	0	0	0	0	0	0	0	0	0	0	1.50284	5.73465	0	0	0	0	0	0.19961	0	0	0	0
k__Bacteria|p__Tenericutes|c__Mollicutes	0.354893	0.045283	0.987719	Tumor <= Peritumor	0.234969	-1.20001	-0.404569	0.101265	0.828926	0.05	0.0943396	0.042939	0.194591	0.114068	0.0707965	4.5318	2.18009		0	0	0	0	0	0.00859	0	0	0	0	0	0	0	0	0	0	0	0	0	1.50284	5.73465	0	0	0	0	0	0.19961	0	0	0	0
k__Bacteria|p__Tenericutes|c__Mollicutes|o__Mycoplasmatales	0.354893	0.045283	0.987719	Tumor <= Peritumor	0.234969	-1.20001	-0.404569	0.101265	0.828926	0.05	0.0943396	0.042939	0.194591	0.114068	0.0707965	4.5318	2.18009		0	0	0	0	0	0.00859	0	0	0	0	0	0	0	0	0	0	0	0	0	1.50284	5.73465	0	0	0	0	0	0.19961	0	0	0	0
k__Bacteria|p__Tenericutes|c__Mollicutes|o__Mycoplasmatales|f__Mycoplasmataceae	0.354893	0.045283	0.987719	Tumor <= Peritumor	0.234969	-1.20001	-0.404569	0.101265	0.828926	0.05	0.0943396	0.042939	0.194591	0.114068	0.0707965	4.5318	2.18009		0	0	0	0	0	0.00859	0	0	0	0	0	0	0	0	0	0	0	0	0	1.50284	5.73465	0	0	0	0	0	0.19961	0	0	0	0
k__Bacteria|p__Proteobacteria|c__Gammaproteobacteria|o__Pasteurellales|f__Pasteurellaceae|g__Haemophilus|s__Haemophilus_sputorum	0.530651	0.0459119	0.987719	Peritumor <= Tumor	0.550004	0.599793	-0.129364	0.241473	0.903925	0.15	0.207547	0.172452	0.116398	0.146161	0.176991	0.674958	-0.56713		0	1.96007	0.04318	0	1.49635	0.43142	0	0	0.05684	0	0	0.28995	0	0	0	0	0	0.11238	0	0.05087	0	0.51139	0	0	0	0	0	0	0	0	0
k__Bacteria|p__Proteobacteria|c__Gammaproteobacteria|o__Pasteurellales|f__Pasteurellaceae|g__Haemophilus|s__Haemophilus_sputorum|t__SGB9631	0.530651	0.0459119	0.987719	Peritumor <= Tumor	0.550004	0.599793	-0.129364	0.241473	0.903925	0.15	0.207547	0.172452	0.116398	0.146161	0.176991	0.674958	-0.56713		0	1.96007	0.04318	0	1.49635	0.43142	0	0	0.05684	0	0	0.28995	0	0	0	0	0	0.11238	0	0.05087	0	0.51139	0	0	0	0	0	0	0	0	0
k__Bacteria|p__Bacteroidetes|c__Bacteroidia|o__Bacteroidales|f__Prevotellaceae|g__Alloprevotella	0.64708	0.0468553	0.987719	Tumor <= Peritumor	0.927198	-0.0915784	-2.19901	2.00474	0.976149	0.45	0.528302	1.53009	1.62723	1.57565	0.486726	1.06348	0.0887991		0	0	0.32813	0	0.35004	2.43252	0.55135	0.20448	0.10716	0	0.48959	2.85194	1.90114	0.0321	0.70326	4.60882	0	0.06254	11.7251	0	2.80825	0	0.74459	0	0.0396	1.481	0.21562	0	0	0	0
k__Bacteria|p__Firmicutes|c__Negativicutes|o__Veillonellales|f__Veillonellaceae|g__Veillonella|s__Veillonella_dispar	0.597309	0.0471698	0.987719	Tumor <= Peritumor	0.199868	-1.29541	-0.818594	0.174639	0.828926	0.283333	0.320755	0.203022	0.525	0.354038	0.300885	2.58592	1.37068		0.06572	1.41476	1.13701	0	0	0	0	0	0	0	8.90965	0	0	0	0	0	0	0	0	0	0	0.7113	0.18644	0	0.07371	0.32053	0.02321	0	0	0.11894	0
k__Bacteria|p__Firmicutes|c__Negativicutes|o__Veillonellales|f__Veillonellaceae|g__Veillonella|s__Veillonella_dispar|t__SGB6952	0.597309	0.0471698	0.987719	Tumor <= Peritumor	0.199868	-1.29541	-0.818594	0.174639	0.828926	0.283333	0.320755	0.203022	0.525	0.354038	0.300885	2.58592	1.37068		0.06572	1.41476	1.13701	0	0	0	0	0	0	0	8.90965	0	0	0	0	0	0	0	0	0	0	0.7113	0.18644	0	0.07371	0.32053	0.02321	0	0	0.11894	0
k__Bacteria|p__Firmicutes|c__Negativicutes|o__Veillonellales|f__Veillonellaceae|g__Dialister	0.578815	0.0490566	0.987719	Tumor <= Peritumor	0.90888	-0.114713	-0.432744	0.385383	0.975317	0.266667	0.320755	0.491629	0.51531	0.502736	0.292035	1.04817	0.0678686		0.15336	0	0	0	0	0	3.206	0	0.01621	0	0	1.77112	0	0	0	3.22681	0.00181	0	0.0317	1.54218	2.77478	0	0	0	2.17864	0.81936	0.10644	0	0	0	0
k__Bacteria|p__Fusobacteria	0.637972	0.0503145	0.987719	Tumor <= Peritumor	0.661258	-0.439537	-1.40786	0.897389	0.939178	0.583333	0.660377	1.59926	1.8545	1.71897	0.619469	1.15959	0.21362		0.29092	0.45888	0.59237	0	0	1.71106	0.91128	0	0.06036	0.09269	4.8161	3.21792	10.3739	0.14596	1.80488	2.65428	0.12389	0	3.61349	0.58377	4.19661	0.67407	16.2566	0	3.88544	2.70074	0.35366	0	0	0.05579	0
k__Bacteria|p__Fusobacteria|c__Fusobacteriia	0.637972	0.0503145	0.987719	Tumor <= Peritumor	0.661258	-0.439537	-1.40786	0.897389	0.939178	0.583333	0.660377	1.59926	1.8545	1.71897	0.619469	1.15959	0.21362		0.29092	0.45888	0.59237	0	0	1.71106	0.91128	0	0.06036	0.09269	4.8161	3.21792	10.3739	0.14596	1.80488	2.65428	0.12389	0	3.61349	0.58377	4.19661	0.67407	16.2566	0	3.88544	2.70074	0.35366	0	0	0.05579	0
k__Bacteria|p__Fusobacteria|c__Fusobacteriia|o__Fusobacteriales	0.637972	0.0503145	0.987719	Tumor <= Peritumor	0.661258	-0.439537	-1.40786	0.897389	0.939178	0.583333	0.660377	1.59926	1.8545	1.71897	0.619469	1.15959	0.21362		0.29092	0.45888	0.59237	0	0	1.71106	0.91128	0	0.06036	0.09269	4.8161	3.21792	10.3739	0.14596	1.80488	2.65428	0.12389	0	3.61349	0.58377	4.19661	0.67407	16.2566	0	3.88544	2.70074	0.35366	0	0	0.05579	0
k__Bacteria|p__Firmicutes|c__Bacilli|o__Lactobacillales|f__Streptococcaceae|g__Streptococcus|s__Streptococcus_cristatus	0.538224	0.0506289	0.987719	Tumor <= Peritumor	0.910269	-0.112958	-0.130172	0.116132	0.975317	0.216667	0.264151	0.108289	0.115309	0.111582	0.238938	1.06483	0.0906169		0	0	0.14726	0	0	0.36426	0	0	0.16005	0.73121	1.69418	0	0.63839	0	0.8889	0	0	0.04883	0	0	0	0	0	0	0.09461	0.14798	0	0	0	0.02683	0
k__Bacteria|p__Firmicutes|c__Bacilli|o__Lactobacillales|f__Streptococcaceae|g__Streptococcus|s__Streptococcus_cristatus|t__SGB97158	0.538224	0.0506289	0.987719	Tumor <= Peritumor	0.910269	-0.112958	-0.130172	0.116132	0.975317	0.216667	0.264151	0.108289	0.115309	0.111582	0.238938	1.06483	0.0906169		0	0	0.14726	0	0	0.36426	0	0	0.16005	0.73121	1.69418	0	0.63839	0	0.8889	0	0	0.04883	0	0	0	0	0	0	0.09461	0.14798	0	0	0	0.02683	0
k__Bacteria|p__Proteobacteria|c__Gammaproteobacteria|o__Pasteurellales	0.624271	0.0528302	0.987719	Tumor <= Peritumor	0.831554	-0.213218	-6.38963	5.14833	0.969093	0.633333	0.698113	10.0036	10.6242	10.2947	0.663717	1.06204	0.0868417		13.676	63.6245	7.11292	0	6.46981	10.0033	11.3208	0	1.41952	15.0033	2.36009	46.4337	30.4028	0	12.4209	0.04955	1.80178	4.37328	6.30854	5.17426	0	5.68651	41.7851	17.7667	6.89588	16.2449	2.78136	0	0	1.69551	0
k__Bacteria|p__Proteobacteria|c__Gammaproteobacteria|o__Pasteurellales|f__Pasteurellaceae	0.624271	0.0528302	0.987719	Tumor <= Peritumor	0.831554	-0.213218	-6.38963	5.14833	0.969093	0.633333	0.698113	10.0036	10.6242	10.2947	0.663717	1.06204	0.0868417		13.676	63.6245	7.11292	0	6.46981	10.0033	11.3208	0	1.41952	15.0033	2.36009	46.4337	30.4028	0	12.4209	0.04955	1.80178	4.37328	6.30854	5.17426	0	5.68651	41.7851	17.7667	6.89588	16.2449	2.78136	0	0	1.69551	0
k__Bacteria|p__Firmicutes|c__Clostridia	0.611962	0.0534591	0.987719	Tumor <= Peritumor	0.634529	-0.476825	-3.34755	2.05027	0.929851	0.533333	0.603774	2.87232	3.52096	3.17655	0.566372	1.22582	0.293751		5.18751	0.70341	0.23027	34.4657	0.14418	0.22656	18.3066	0	0.00126	0	1.2494	0	6.09359	0	1.12119	8.57785	0	0	0	2.06897	6.35489	0.07985	2.25788	0	10.6364	0	0.05051	33.5117	0	0	0
k__Bacteria|p__Firmicutes|c__Clostridia|o__Eubacteriales	0.611962	0.0534591	0.987719	Tumor <= Peritumor	0.634529	-0.476825	-3.34755	2.05027	0.929851	0.533333	0.603774	2.87232	3.52096	3.17655	0.566372	1.22582	0.293751		5.18751	0.70341	0.23027	34.4657	0.14418	0.22656	18.3066	0	0.00126	0	1.2494	0	6.09359	0	1.12119	8.57785	0	0	0	2.06897	6.35489	0.07985	2.25788	0	10.6364	0	0.05051	33.5117	0	0	0
k__Bacteria|p__Proteobacteria|c__Gammaproteobacteria|o__Pasteurellales|f__Pasteurellaceae|g__Haemophilus	0.615992	0.0540881	0.987719	Tumor <= Peritumor	0.888368	-0.140697	-5.86908	5.091	0.975317	0.633333	0.698113	8.72139	9.11043	8.90386	0.663717	1.04461	0.0629612		1.52829	63.2308	2.93202	0	3.19044	5.64916	10.6482	0	1.23232	12.8131	1.68237	38.9519	19.3224	0	8.42666	0.02613	1.43281	2.79393	5.98157	5.14907	0	4.21152	41.7851	17.7667	3.64854	8.41285	1.34833	0	0	1.59128	0
k__Bacteria|p__Firmicutes|c__Clostridia|o__Eubacteriales|f__Peptostreptococcaceae|g__Filifactor	0.471521	0.054717	0.987719	Tumor <= Peritumor	0.519865	-0.646597	-0.451673	0.230312	0.894666	0.166667	0.226415	0.137466	0.248147	0.189378	0.19469	1.80515	0.852117		0	0.28278	0.00938	0	0	0.0722	0	0	0	0	0.0378	0	0	0	0.4574	3.38892	0	0	0	0	0	0.07985	0	0	0.04037	0	0	0	0	0	0
k__Bacteria|p__Firmicutes|c__Clostridia|o__Eubacteriales|f__Peptostreptococcaceae|g__Filifactor|s__Filifactor_alocis	0.471521	0.054717	0.987719	Tumor <= Peritumor	0.519865	-0.646597	-0.451673	0.230312	0.894666	0.166667	0.226415	0.137466	0.248147	0.189378	0.19469	1.80515	0.852117		0	0.28278	0.00938	0	0	0.0722	0	0	0	0	0.0378	0	0	0	0.4574	3.38892	0	0	0	0	0	0.07985	0	0	0.04037	0	0	0	0	0	0
k__Bacteria|p__Firmicutes|c__Clostridia|o__Eubacteriales|f__Peptostreptococcaceae|g__Filifactor|s__Filifactor_alocis|t__SGB6629	0.471521	0.054717	0.987719	Tumor <= Peritumor	0.519865	-0.646597	-0.451673	0.230312	0.894666	0.166667	0.226415	0.137466	0.248147	0.189378	0.19469	1.80515	0.852117		0	0.28278	0.00938	0	0	0.0722	0	0	0	0	0.0378	0	0	0	0.4574	3.38892	0	0	0	0	0	0.07985	0	0	0.04037	0	0	0	0	0	0
k__Bacteria|p__Firmicutes|c__Bacilli|o__Bacillales|f__Bacillales_unclassified	0.593276	0.0550314	0.987719	Tumor <= Peritumor	0.558965	-0.58623	-0.532171	0.289275	0.903925	0.483333	0.528302	0.567043	0.688491	0.624005	0.504425	1.21418	0.27998		0.76756	0.2813	1.30368	0	0.26288	1.51161	1.85804	0	0.45638	0.30878	3.51602	0	3.56301	0	2.10807	0.1079	0.14256	0	0.90884	4.25784	0.50299	0.06886	1.57525	0	1.18342	3.16138	0.27296	0	0	0	0
k__Bacteria|p__Firmicutes|c__Bacilli|o__Bacillales|f__Bacillales_unclassified|g__Gemella	0.593276	0.0550314	0.987719	Tumor <= Peritumor	0.558965	-0.58623	-0.532171	0.289275	0.903925	0.483333	0.528302	0.567043	0.688491	0.624005	0.504425	1.21418	0.27998		0.76756	0.2813	1.30368	0	0.26288	1.51161	1.85804	0	0.45638	0.30878	3.51602	0	3.56301	0	2.10807	0.1079	0.14256	0	0.90884	4.25784	0.50299	0.06886	1.57525	0	1.18342	3.16138	0.27296	0	0	0	0
k__Bacteria|p__Bacteroidetes|c__Flavobacteriia	0.506539	0.0553459	0.987719	Peritumor <= Tumor	0.850608	0.188811	-2.22493	2.69321	0.969093	0.216667	0.283019	1.29776	1.06362	1.18795	0.247788	0.819582	-0.28704		0.03622	0	0	0	0	0.07025	0.0661	0	0	0	0.27376	0	1.12899	0	0	0	0	0	0	0.81465	0.32272	0	2.14645	0	0	0	0	36.1452	0	0	0
k__Bacteria|p__Bacteroidetes|c__Flavobacteriia|o__Flavobacteriales	0.506539	0.0553459	0.987719	Peritumor <= Tumor	0.850608	0.188811	-2.22493	2.69321	0.969093	0.216667	0.283019	1.29776	1.06362	1.18795	0.247788	0.819582	-0.28704		0.03622	0	0	0	0	0.07025	0.0661	0	0	0	0.27376	0	1.12899	0	0	0	0	0	0	0.81465	0.32272	0	2.14645	0	0	0	0	36.1452	0	0	0
k__Bacteria|p__Bacteroidetes|c__Flavobacteriia|o__Flavobacteriales|f__Flavobacteriaceae	0.506539	0.0553459	0.987719	Peritumor <= Tumor	0.850608	0.188811	-2.22493	2.69321	0.969093	0.216667	0.283019	1.29776	1.06362	1.18795	0.247788	0.819582	-0.28704		0.03622	0	0	0	0	0.07025	0.0661	0	0	0	0.27376	0	1.12899	0	0	0	0	0	0	0.81465	0.32272	0	2.14645	0	0	0	0	36.1452	0	0	0
k__Bacteria|p__Bacteroidetes|c__Flavobacteriia|o__Flavobacteriales|f__Flavobacteriaceae|g__Capnocytophaga	0.506539	0.0553459	0.987719	Peritumor <= Tumor	0.850608	0.188811	-2.22493	2.69321	0.969093	0.216667	0.283019	1.29776	1.06362	1.18795	0.247788	0.819582	-0.28704		0.03622	0	0	0	0	0.07025	0.0661	0	0	0	0.27376	0	1.12899	0	0	0	0	0	0	0.81465	0.32272	0	2.14645	0	0	0	0	36.1452	0	0	0
k__Bacteria|p__Fusobacteria|c__Fusobacteriia|o__Fusobacteriales|f__Fusobacteriaceae|g__Fusobacterium|s__Fusobacterium_nucleatum|t__SGB6011	0.461333	0.0559748	0.987719	Peritumor <= Tumor	0.909911	0.113415	-0.147723	0.165655	0.975317	0.166667	0.226415	0.084238	0.0752723	0.0800328	0.19469	0.893567	-0.162353		0.01097	0	0.0325	0	0	0.05823	0	0	0	0	0.22924	0	0.15477	0	0.05993	2.57336	0	0	0	0	0.02806	0	0	0	0.11782	0.0719	0	0	0	0	0
k__Bacteria|p__Bacteroidetes|c__Bacteroidia|o__Bacteroidales|f__Prevotellaceae|g__Alloprevotella|s__Alloprevotella_tannerae	0.54499	0.0559748	0.987719	Tumor <= Peritumor	0.912587	-0.110026	-2.14603	1.92025	0.975317	0.316667	0.358491	0.995773	1.10866	1.04872	0.336283	1.11337	0.15493		0	0	0.16183	0	0	0.10874	0	0.20448	0.10716	0	0.48959	2.70159	0.57528	0.0321	0.35108	0	0	0	0	0	0	0	0.74459	0	0.0396	0	0.21562	0	0	0	0
k__Bacteria|p__Bacteroidetes|c__Bacteroidia|o__Bacteroidales|f__Prevotellaceae|g__Alloprevotella|s__Alloprevotella_tannerae|t__SGB1411	0.54499	0.0559748	0.987719	Tumor <= Peritumor	0.912587	-0.110026	-2.14603	1.92025	0.975317	0.316667	0.358491	0.995773	1.10866	1.04872	0.336283	1.11337	0.15493		0	0	0.16183	0	0	0.10874	0	0.20448	0.10716	0	0.48959	2.70159	0.57528	0.0321	0.35108	0	0	0	0	0	0	0	0.74459	0	0.0396	0	0.21562	0	0	0	0
k__Bacteria|p__Firmicutes|c__Bacilli|o__Bacillales	0.568048	0.058805	0.987719	Tumor <= Peritumor	0.291046	-1.0632	-0.935368	0.284264	0.828926	0.483333	0.528302	0.567043	0.892595	0.719735	0.504425	1.57412	0.654548		0.76756	0.2813	1.30368	0	0.26288	1.51161	12.6755	0	0.45638	0.30878	3.51602	0	3.56301	0	2.10807	0.1079	0.14256	0	0.90884	4.25784	0.50299	0.06886	1.57525	0	1.18342	3.16138	0.27296	0	0	0	0
k__Bacteria|p__Proteobacteria|c__Betaproteobacteria|o__Neisseriales|f__Neisseriaceae|g__Neisseria|s__Neisseria_subflava	0.574731	0.0603774	0.987719	Tumor <= Peritumor	0.894213	-0.133287	-3.26723	2.85549	0.975317	0.616667	0.698113	4.58115	4.78702	4.67771	0.654867	1.04494	0.0634182		0.29344	12.6395	5.64827	0	4.87892	11.2226	0	0	0.27756	1.62162	15.1141	15.8146	5.32517	0.39822	17.7814	0	1.17591	3.22175	8.16717	0.53255	0	8.27292	12.4032	0	0.09856	14.9801	0.40124	0	39.7785	0.47066	6.35455
k__Bacteria|p__Proteobacteria|c__Betaproteobacteria|o__Neisseriales|f__Neisseriaceae|g__Neisseria|s__Neisseria_subflava|t__SGB9450	0.574731	0.0603774	0.987719	Tumor <= Peritumor	0.894213	-0.133287	-3.26723	2.85549	0.975317	0.616667	0.698113	4.58115	4.78702	4.67771	0.654867	1.04494	0.0634182		0.29344	12.6395	5.64827	0	4.87892	11.2226	0	0	0.27756	1.62162	15.1141	15.8146	5.32517	0.39822	17.7814	0	1.17591	3.22175	8.16717	0.53255	0	8.27292	12.4032	0	0.09856	14.9801	0.40124	0	39.7785	0.47066	6.35455
k__Bacteria|p__Firmicutes|c__Bacilli|o__Lactobacillales|f__Streptococcaceae|g__Streptococcus|s__Streptococcus_infantis|t__SGB8095	0.477726	0.0613208	0.987719	Tumor <= Peritumor	0.790104	-0.266819	-0.106631	0.0813238	0.969093	0.25	0.301887	0.0970203	0.109674	0.102955	0.274336	1.13042	0.176864		0.04015	0.27666	0.41419	0	0	0.37323	0.37439	0	0.44369	0	1.10214	0	0	0	0.76046	0	0.05885	0	0	0.01753	0	0.54291	0.21922	0	0.06026	0	0	0	0	0	0
k__Bacteria|p__Proteobacteria|c__Gammaproteobacteria|o__Pasteurellales|f__Pasteurellaceae|g__Haemophilus|s__Haemophilus_paraphrohaemolyticus	0.17941	0.0616352	0.987719	Tumor <= Peritumor	0.286139	-1.07421	-0.0643239	0.0192503	0.828926	0.0333333	0.0943396	0.00923283	0.0317696	0.0198032	0.0619469	3.44094	1.7828		0.39217	0	0.90182	0	0	0	0	0	0	0	0	0	0	0	0	0	0	0	0	0.17269	0	0	0	0	0.02503	0	0	0	0	0	0
k__Bacteria|p__Proteobacteria|c__Gammaproteobacteria|o__Pasteurellales|f__Pasteurellaceae|g__Haemophilus|s__Haemophilus_paraphrohaemolyticus|t__SGB9634	0.17941	0.0616352	0.987719	Tumor <= Peritumor	0.286139	-1.07421	-0.0643239	0.0192503	0.828926	0.0333333	0.0943396	0.00923283	0.0317696	0.0198032	0.0619469	3.44094	1.7828		0.39217	0	0.90182	0	0	0	0	0	0	0	0	0	0	0	0	0	0	0	0	0.17269	0	0	0	0	0.02503	0	0	0	0	0	0
k__Bacteria|p__Proteobacteria|c__Epsilonproteobacteria|o__Campylobacterales|f__Campylobacteraceae	0.402852	0.063522	0.987719	Tumor <= Peritumor	0.273821	-1.10426	-0.480999	0.138755	0.828926	0.166667	0.226415	0.0883502	0.259472	0.168611	0.19469	2.93686	1.55428		0	0	0.16347	0	0	0.00725	0	0	0	0	0.71521	0	7.3743	0	0.33446	0.21466	0	0	0	0.56658	0	0	1.44737	0	0.22327	0	0	0	0	0	0
k__Bacteria|p__Proteobacteria|c__Epsilonproteobacteria|o__Campylobacterales|f__Campylobacteraceae|g__Campylobacter	0.402852	0.063522	0.987719	Tumor <= Peritumor	0.273821	-1.10426	-0.480999	0.138755	0.828926	0.166667	0.226415	0.0883502	0.259472	0.168611	0.19469	2.93686	1.55428		0	0	0.16347	0	0	0.00725	0	0	0	0	0.71521	0	7.3743	0	0.33446	0.21466	0	0	0	0.56658	0	0	1.44737	0	0.22327	0	0	0	0	0	0
k__Bacteria|p__Firmicutes|c__Bacilli|o__Bacillales|f__Bacillales_unclassified|g__Gemella|s__Gemella_morbillorum	0.502236	0.0666667	0.987719	Tumor <= Peritumor	0.745476	-0.325439	-0.256583	0.184209	0.967638	0.4	0.471698	0.290708	0.326895	0.30768	0.433628	1.12448	0.169256		0.47444	0.2813	0.77229	0	0.26288	0.66161	0.71315	0	0.13354	0	1.00096	0	2.97605	0	1.63172	0.1079	0.08397	0	0.90884	0.04833	0.50299	0	0.31093	0	1.11878	1.77025	0.20116	0	0	0	0
k__Bacteria|p__Firmicutes|c__Bacilli|o__Bacillales|f__Bacillales_unclassified|g__Gemella|s__Gemella_morbillorum|t__SGB7295	0.502236	0.0666667	0.987719	Tumor <= Peritumor	0.745476	-0.325439	-0.256583	0.184209	0.967638	0.4	0.471698	0.290708	0.326895	0.30768	0.433628	1.12448	0.169256		0.47444	0.2813	0.77229	0	0.26288	0.66161	0.71315	0	0.13354	0	1.00096	0	2.97605	0	1.63172	0.1079	0.08397	0	0.90884	0.04833	0.50299	0	0.31093	0	1.11878	1.77025	0.20116	0	0	0	0
k__Bacteria|p__Fusobacteria|c__Fusobacteriia|o__Fusobacteriales|f__Leptotrichiaceae|g__Leptotrichia	0.422571	0.0676101	0.987719	Tumor <= Peritumor	0.504295	-0.671436	-0.519202	0.257889	0.894666	0.216667	0.301887	0.199514	0.33017	0.260795	0.256637	1.65488	0.726723		0	0	0.03142	0	0	0.06369	0	0	0	0	3.61089	0	8.96222	0	0.29033	0	0.00884	0	0	0	0.27947	0.14701	1.66515	0	0.49717	0.06129	0	0	0	0	0
k__Bacteria|p__Bacteroidetes|c__Bacteroidia|o__Bacteroidales|f__Porphyromonadaceae|g__Porphyromonas|s__Porphyromonas_pasteri	0.500283	0.0685535	0.987719	Tumor <= Peritumor	0.18766	-1.33226	-1.96253	0.392814	0.828926	0.45	0.509434	0.634142	1.419	1.00226	0.477876	2.23767	1.16199		0.73214	0	0.18416	4.06484	0.48398	3.34794	0.00957	0	0.05395	0.05461	1.75611	1.89354	3.10558	0.03368	0.38409	0	0.25496	0.73317	11.9639	0.05718	0	0.44788	0	0	0	0.47039	0.25315	0	25.4011	0	9.87527
k__Bacteria|p__Bacteroidetes|c__Bacteroidia|o__Bacteroidales|f__Porphyromonadaceae|g__Porphyromonas|s__Porphyromonas_pasteri|t__SGB2043	0.500283	0.0685535	0.987719	Tumor <= Peritumor	0.18766	-1.33226	-1.96253	0.392814	0.828926	0.45	0.509434	0.634142	1.419	1.00226	0.477876	2.23767	1.16199		0.73214	0	0.18416	4.06484	0.48398	3.34794	0.00957	0	0.05395	0.05461	1.75611	1.89354	3.10558	0.03368	0.38409	0	0.25496	0.73317	11.9639	0.05718	0	0.44788	0	0	0	0.47039	0.25315	0	25.4011	0	9.87527
k__Bacteria|p__Proteobacteria|c__Gammaproteobacteria|o__Pasteurellales|f__Pasteurellaceae|g__Aggregatibacter	0.499818	0.0691824	0.987719	Tumor <= Peritumor	0.619534	-0.498094	-1.15437	0.691151	0.922533	0.45	0.54717	1.2822	1.51381	1.39083	0.495575	1.18063	0.239561		12.1478	0.39367	4.1809	0	3.27937	4.35417	0.67261	0	0.1872	2.19019	0.67771	7.48178	11.0804	0	3.99421	0.02342	0.36897	1.57935	0.32697	0.02519	0	1.47499	0	0	3.24733	7.83201	1.43303	0	0	0.10423	0
k__Bacteria|p__Firmicutes|c__Bacilli|o__Lactobacillales|f__Streptococcaceae|g__Streptococcus|s__Streptococcus_mitis|t__SGB8154	0.308904	0.0694969	0.987719	Tumor <= Peritumor	0.470087	-0.725782	-0.164259	0.0764642	0.894666	0.116667	0.188679	0.0609132	0.10481	0.0815021	0.150442	1.72065	0.782956		0	0	0	0	0	0.27508	1.08399	0	0	0	0	0	0	0	0.62583	0	0.1316	0	0	0.04555	0	0.35289	0	0	0	0	0.08575	0	0	0	2.54637
k__Bacteria|p__Fusobacteria|c__Fusobacteriia|o__Fusobacteriales|f__Leptotrichiaceae	0.409681	0.0694969	0.987719	Tumor <= Peritumor	0.467436	-0.730496	-0.651422	0.301993	0.894666	0.216667	0.301887	0.262783	0.437498	0.344729	0.256637	1.66486	0.735402		0	0	0.03142	0	0	0.09048	0	0	0	0	3.61089	0	8.96222	0	0.29033	0	0.00884	0	0	0	0.27947	0.14701	1.66515	0	0.49717	0.06129	0	0	0	0	0
k__Bacteria|p__Firmicutes|c__Bacilli|o__Lactobacillales|f__Streptococcaceae|g__Streptococcus|s__Streptococcus_mitis|t__SGB8091	0.409029	0.0704403	0.987719	Tumor <= Peritumor	0.401514	-0.842893	-0.459897	0.185892	0.884234	0.233333	0.301887	0.181739	0.318741	0.245996	0.265487	1.75384	0.81052		0.02044	0	0.52625	0	0	3.49275	0.00557	0	0	0	0.78132	0	5.89054	0	1.1273	0	0.06263	0.26303	2.08408	0	0	0.5196	0	0	0.11142	1.74781	0.01316	0	0	0	0
k__Bacteria|p__Bacteroidetes|c__Bacteroidia|o__Bacteroidales|f__Prevotellaceae|g__Prevotella|s__Prevotella_veroralis	0.340648	0.0735849	0.987719	Tumor <= Peritumor	0.442874	-0.770935	-1.59572	0.703977	0.894666	0.166667	0.245283	0.485625	0.931497	0.694751	0.20354	1.91814	0.939709		0.06667	0	0	0	0	0.05997	0	0	0	0	0.1681	0	0	0	0.26378	0	0	0	0	0	4.85301	0	0	21.6641	14.4108	0	0	0	0	0.03162	0
k__Bacteria|p__Bacteroidetes|c__Bacteroidia|o__Bacteroidales|f__Prevotellaceae|g__Prevotella|s__Prevotella_veroralis|t__SGB1541	0.340648	0.0735849	0.987719	Tumor <= Peritumor	0.442874	-0.770935	-1.59572	0.703977	0.894666	0.166667	0.245283	0.485625	0.931497	0.694751	0.20354	1.91814	0.939709		0.06667	0	0	0	0	0.05997	0	0	0	0	0.1681	0	0	0	0.26378	0	0	0	0	0	4.85301	0	0	21.6641	14.4108	0	0	0	0	0.03162	0
k__Bacteria|p__Firmicutes|c__Bacilli|o__Lactobacillales|f__Streptococcaceae|g__Streptococcus|s__Streptococcus_pneumoniae	0.321137	0.0738994	0.987719	Peritumor <= Tumor	0.839079	0.203559	-1.10368	1.35633	0.969093	0.15	0.226415	0.778794	0.65247	0.719545	0.185841	0.837796	-0.255329		0	0	0.09383	0	0	0.10141	0	0	0	3.01576	0	0	1.85144	0	0.13094	0	6.37336	0	0	0	0	0	0	0	1.8029	0	0	0	0	0	0
k__Bacteria|p__Firmicutes|c__Bacilli|o__Lactobacillales|f__Streptococcaceae|g__Streptococcus|s__Streptococcus_pneumoniae|t__SGB8138	0.321137	0.0738994	0.987719	Peritumor <= Tumor	0.839079	0.203559	-1.10368	1.35633	0.969093	0.15	0.226415	0.778794	0.65247	0.719545	0.185841	0.837796	-0.255329		0	0	0.09383	0	0	0.10141	0	0	0	3.01576	0	0	1.85144	0	0.13094	0	6.37336	0	0	0	0	0	0	0	1.8029	0	0	0	0	0	0
k__Bacteria|p__Proteobacteria|c__Betaproteobacteria|o__Neisseriales|f__Neisseriaceae|g__Neisseria	0.489928	0.0748428	0.987719	Tumor <= Peritumor	0.713335	-0.368354	-4.12935	2.83521	0.95449	0.666667	0.754717	5.6677	6.31477	5.97119	0.707965	1.11417	0.155968		0.29344	23.7936	5.94394	8.53959	6.23258	12.7079	0.04347	0	0.27756	5.78957	17.5466	17.5133	12.4443	0.39822	23.9297	0	1.18395	4.42165	19.0414	0.82203	0	10.3099	12.4032	0	0.09856	19.2326	1.13872	0	39.7785	0.47066	6.35455
k__Bacteria|p__Proteobacteria|c__Betaproteobacteria	0.486273	0.0754717	0.987719	Tumor <= Peritumor	0.717216	-0.363138	-4.1258	2.84824	0.95449	0.666667	0.754717	5.71456	6.35334	6.01416	0.707965	1.11178	0.152873		0.91341	23.7936	5.96943	8.53959	6.23258	12.7079	0.33357	0	0.27756	5.78957	17.6213	17.5133	12.4443	0.39822	23.9297	0	1.18395	4.42165	19.0414	0.82203	0	10.3099	12.9232	0	0.09856	19.6845	1.13872	0	39.7785	0.47066	6.35455
k__Bacteria|p__Proteobacteria|c__Betaproteobacteria|o__Neisseriales	0.482632	0.0761006	0.987719	Tumor <= Peritumor	0.709302	-0.373785	-4.13993	2.82638	0.95449	0.666667	0.754717	5.69656	6.35334	6.00461	0.707965	1.11529	0.157423		0.91341	23.7936	5.96943	8.53959	6.23258	12.7079	0.33357	0	0.27756	5.78957	17.6213	17.5133	12.4443	0.39822	23.9297	0	1.18395	4.42165	19.0414	0.82203	0	10.3099	12.9232	0	0.09856	19.6845	1.13872	0	39.7785	0.47066	6.35455
k__Bacteria|p__Proteobacteria|c__Betaproteobacteria|o__Neisseriales|f__Neisseriaceae	0.482632	0.0761006	0.987719	Tumor <= Peritumor	0.709302	-0.373785	-4.13993	2.82638	0.95449	0.666667	0.754717	5.69656	6.35334	6.00461	0.707965	1.11529	0.157423		0.91341	23.7936	5.96943	8.53959	6.23258	12.7079	0.33357	0	0.27756	5.78957	17.6213	17.5133	12.4443	0.39822	23.9297	0	1.18395	4.42165	19.0414	0.82203	0	10.3099	12.9232	0	0.09856	19.6845	1.13872	0	39.7785	0.47066	6.35455
k__Bacteria|p__Proteobacteria|c__Gammaproteobacteria|o__Pasteurellales|f__Pasteurellaceae|g__Haemophilus|s__Haemophilus_haemolyticus	0.456744	0.0773585	0.987719	Tumor <= Peritumor	0.792723	-0.263426	-2.62483	2.00899	0.969093	0.483333	0.584906	2.80624	3.11416	2.95066	0.530973	1.10973	0.150205		0.17639	27.7524	0.605	0	0	3.36752	7.33257	0	1.05522	1.36854	0.29542	16.5291	13.1023	0	1.28526	0.02613	0.776	0.40655	5.98157	2.14318	0	1.48912	0	17.7667	2.01106	1.9089	0.86729	0	0	0.81046	0
k__Bacteria|p__Bacteroidetes|c__Bacteroidia|o__Bacteroidales|f__Prevotellaceae|g__Prevotellaceae_unclassified	0.356601	0.0786164	0.987719	Tumor <= Peritumor	0.168165	-1.39657	-1.47519	0.263555	0.828926	0.233333	0.301887	0.190074	0.795891	0.474218	0.265487	4.18728	2.06601		0	0	0.20757	0.7871	0	1.45091	3.01212	0	0	0	0	0	0.62714	0.03732	0.29143	0.03423	0.27762	0	8.97089	0.29272	0	0	0	0	0	4.89351	0.12477	0	20.5178	0	0
k__Bacteria|p__Bacteroidetes|c__Bacteroidia|o__Bacteroidales|f__Prevotellaceae|g__Prevotellaceae_unclassified|s__Prevotellaceae_bacterium_Marseille_P2826	0.356601	0.0786164	0.987719	Tumor <= Peritumor	0.168165	-1.39657	-1.47519	0.263555	0.828926	0.233333	0.301887	0.190074	0.795891	0.474218	0.265487	4.18728	2.06601		0	0	0.20757	0.7871	0	1.45091	3.01212	0	0	0	0	0	0.62714	0.03732	0.29143	0.03423	0.27762	0	8.97089	0.29272	0	0	0	0	0	4.89351	0.12477	0	20.5178	0	0
k__Bacteria|p__Bacteroidetes|c__Bacteroidia|o__Bacteroidales|f__Prevotellaceae|g__Prevotellaceae_unclassified|s__Prevotellaceae_bacterium_Marseille_P2826|t__SGB1465	0.356601	0.0786164	0.987719	Tumor <= Peritumor	0.168165	-1.39657	-1.47519	0.263555	0.828926	0.233333	0.301887	0.190074	0.795891	0.474218	0.265487	4.18728	2.06601		0	0	0.20757	0.7871	0	1.45091	3.01212	0	0	0	0	0	0.62714	0.03732	0.29143	0.03423	0.27762	0	8.97089	0.29272	0	0	0	0	0	4.89351	0.12477	0	20.5178	0	0
k__Bacteria|p__Bacteroidetes|c__Bacteroidia|o__Bacteroidales|f__Prevotellaceae|g__Prevotella|s__Prevotella_salivae	0.30082	0.0798742	0.987719	Tumor <= Peritumor	0.953099	-0.0589574	-0.112675	0.106169	0.988048	0.166667	0.245283	0.0752885	0.0785417	0.0768143	0.20354	1.04321	0.0610293		0.10826	0	0.0025	0	0	0	0.49885	0	0	0	0.97296	0	0	0	0	0	0	0	0	0	0	0.06568	0	0	0.88718	0	0	0	0	0	0
k__Bacteria|p__Bacteroidetes|c__Bacteroidia|o__Bacteroidales|f__Prevotellaceae|g__Prevotella|s__Prevotella_salivae|t__SGB1522	0.30082	0.0798742	0.987719	Tumor <= Peritumor	0.953099	-0.0589574	-0.112675	0.106169	0.988048	0.166667	0.245283	0.0752885	0.0785417	0.0768143	0.20354	1.04321	0.0610293		0.10826	0	0.0025	0	0	0	0.49885	0	0	0	0.97296	0	0	0	0	0	0	0	0	0	0	0.06568	0	0	0.88718	0	0	0	0	0	0
k__Bacteria|p__Fusobacteria|c__Fusobacteriia|o__Fusobacteriales|f__Leptotrichiaceae|g__Leptotrichia|s__Leptotrichia_sp_oral_taxon_215	0.157127	0.0830189	0.987719	Tumor <= Peritumor	0.650785	-0.453918	-0.0493824	0.0309771	0.935243	0.0666667	0.150943	0.0187475	0.0279502	0.0230638	0.106195	1.49088	0.57616		0	0	0	0	0	0.06369	0	0	0	0	0.24114	0	0	0	0.18747	0	0	0	0	0	0	0.05871	0.71684	0	0.02116	0.06129	0	0	0	0	0
k__Bacteria|p__Fusobacteria|c__Fusobacteriia|o__Fusobacteriales|f__Leptotrichiaceae|g__Leptotrichia|s__Leptotrichia_sp_oral_taxon_215|t__SGB6067	0.157127	0.0830189	0.987719	Tumor <= Peritumor	0.650785	-0.453918	-0.0493824	0.0309771	0.935243	0.0666667	0.150943	0.0187475	0.0279502	0.0230638	0.106195	1.49088	0.57616		0	0	0	0	0	0.06369	0	0	0	0	0.24114	0	0	0	0.18747	0	0	0	0	0	0	0.05871	0.71684	0	0.02116	0.06129	0	0	0	0	0
k__Bacteria|p__Proteobacteria|c__Epsilonproteobacteria|o__Campylobacterales|f__Campylobacteraceae|g__Campylobacter|s__Campylobacter_rectus	0.17315	0.0855346	0.987719	Tumor <= Peritumor	0.344091	-0.953532	-0.451733	0.160024	0.828926	0.0833333	0.169811	0.0683117	0.214166	0.136721	0.123894	3.13513	1.64853		0	0	0.16347	0	0	0.00073	0	0	0	0	0.05878	0	7.3743	0	0.33446	0.21466	0	0	0	0.56658	0	0	0	0	0	0	0	0	0	0	0
k__Bacteria|p__Proteobacteria|c__Epsilonproteobacteria|o__Campylobacterales|f__Campylobacteraceae|g__Campylobacter|s__Campylobacter_rectus|t__SGB19315	0.17315	0.0855346	0.987719	Tumor <= Peritumor	0.344091	-0.953532	-0.451733	0.160024	0.828926	0.0833333	0.169811	0.0683117	0.214166	0.136721	0.123894	3.13513	1.64853		0	0	0.16347	0	0	0.00073	0	0	0	0	0.05878	0	7.3743	0	0.33446	0.21466	0	0	0	0.56658	0	0	0	0	0	0	0	0	0	0	0
k__Bacteria|p__Firmicutes|c__Negativicutes|o__Veillonellales|f__Veillonellaceae|g__Veillonella|s__Veillonella_parvula	0.364563	0.0874214	0.987719	Tumor <= Peritumor	0.806972	-0.245203	-1.54168	1.20377	0.969093	0.333333	0.45283	0.61964	0.788592	0.698883	0.389381	1.27266	0.34785		0.41005	0	0.06986	0	0	0.03767	0.18865	0	0.02421	0.07881	0	0.04545	0	0	0.02786	0	0.43725	0	0	0.72363	0.16227	0	0.4429	0	0.06089	0.03267	0.05444	0	0	0.39557	0
k__Bacteria|p__Firmicutes|c__Negativicutes|o__Veillonellales|f__Veillonellaceae|g__Veillonella|s__Veillonella_parvula|t__SGB6939	0.364563	0.0874214	0.987719	Tumor <= Peritumor	0.806972	-0.245203	-1.54168	1.20377	0.969093	0.333333	0.45283	0.61964	0.788592	0.698883	0.389381	1.27266	0.34785		0.41005	0	0.06986	0	0	0.03767	0.18865	0	0.02421	0.07881	0	0.04545	0	0	0.02786	0	0.43725	0	0	0.72363	0.16227	0	0.4429	0	0.06089	0.03267	0.05444	0	0	0.39557	0
k__Bacteria|p__Proteobacteria|c__Gammaproteobacteria|o__Pasteurellales|f__Pasteurellaceae|g__Haemophilus|s__Haemophilus_haemolyticus|t__SGB9652	0.358872	0.090566	0.987719	Tumor <= Peritumor	0.700233	-0.386039	-2.47285	1.66671	0.94875	0.366667	0.490566	2.12411	2.52718	2.31316	0.424779	1.18976	0.250669		0	23.6025	0.59736	0	0	3.07685	6.56462	0	0	1.36854	0.29542	16.5291	11.5993	0	1.28526	0.02613	0.776	0.3976	5.98157	2.14318	0	0.28468	0	17.7667	1.66483	0.94232	0.86729	0	0	0	0
k__Bacteria|p__Bacteroidetes|c__Flavobacteriia|o__Flavobacteriales|f__Flavobacteriaceae|g__Capnocytophaga|s__Capnocytophaga_leadbetteri	0.211409	0.091195	0.987719	Peritumor <= Tumor	0.480824	0.708934	-1.32546	2.78563	0.894666	0.133333	0.226415	1.06444	0.33435	0.722006	0.176991	0.31411	-1.67066		0.03622	0	0	0	0	0.0408	0.0661	0	0	0	0.27376	0	1.12899	0	0	0	0	0	0	0.81465	0.32272	0	0	0	0	0	0	0	0	0	0
k__Bacteria|p__Bacteroidetes|c__Flavobacteriia|o__Flavobacteriales|f__Flavobacteriaceae|g__Capnocytophaga|s__Capnocytophaga_leadbetteri|t__SGB2492	0.211409	0.091195	0.987719	Peritumor <= Tumor	0.480824	0.708934	-1.32546	2.78563	0.894666	0.133333	0.226415	1.06444	0.33435	0.722006	0.176991	0.31411	-1.67066		0.03622	0	0	0	0	0.0408	0.0661	0	0	0	0.27376	0	1.12899	0	0	0	0	0	0	0.81465	0.32272	0	0	0	0	0	0	0	0	0	0
k__Bacteria|p__Bacteroidetes|c__Bacteroidia|o__Bacteroidales|f__Prevotellaceae|g__Prevotella|s__Prevotella_nigrescens	0.306859	0.0918239	0.987719	Tumor <= Peritumor	0.11447	-1.60224	-5.90282	0.65354	0.828926	0.266667	0.358491	0.882452	3.50709	2.11348	0.309735	3.97426	1.99069		0	0.37835	0.08045	0	0	0.06211	0	0	0	0.32738	0.1116	0.16431	0	0.01532	0.16357	0	0	0	0	4.64507	50.2401	0	0	57.1942	0.54068	0	0	0	0	0	0
k__Bacteria|p__Bacteroidetes|c__Bacteroidia|o__Bacteroidales|f__Prevotellaceae|g__Prevotella|s__Prevotella_nigrescens|t__SGB1561	0.306859	0.0918239	0.987719	Tumor <= Peritumor	0.11447	-1.60224	-5.90282	0.65354	0.828926	0.266667	0.358491	0.882452	3.50709	2.11348	0.309735	3.97426	1.99069		0	0.37835	0.08045	0	0	0.06211	0	0	0	0.32738	0.1116	0.16431	0	0.01532	0.16357	0	0	0	0	4.64507	50.2401	0	0	57.1942	0.54068	0	0	0	0	0	0
k__Bacteria|p__Firmicutes|c__Bacilli|o__Lactobacillales|f__Streptococcaceae|g__Streptococcus|s__Streptococcus_mitis|t__SGB8168	0.341977	0.100629	0.987719	Peritumor <= Tumor	0.689634	0.400568	-1.08237	1.62959	0.941939	0.566667	0.622642	1.7064	1.43279	1.57807	0.59292	0.839656	-0.25213		0.46764	0.88735	2.34005	0	0.97675	1.94129	0	0	1.21787	3.19534	7.13564	0	2.02118	0	0.28853	0.01362	0.39066	0.97519	5.38837	3.71912	0	1.34202	0.86766	0	0.30165	1.10645	1.13809	0	0	0.05915	13.6866
k__Bacteria|p__Bacteroidetes|c__Bacteroidia|o__Bacteroidales|f__Prevotellaceae|g__Prevotella	0.329548	0.106604	0.987719	Tumor <= Peritumor	0.340366	-0.958002	-11.8304	4.12551	0.828926	0.783333	0.867925	13.1717	17.0242	14.9786	0.823009	1.29248	0.370141		3.53868	1.58011	4.24119	1.32442	0.23117	2.88962	5.6074	0.38905	1.6833	2.34435	11.9079	15.0118	4.86549	0.66686	5.68676	55.3665	1.47184	0.52886	6.60737	30.3753	61.8445	0.49787	17.7428	78.8582	46.679	7.42163	3.40984	0	14.3026	0.65574	47.3073
k__Bacteria|p__Fusobacteria|c__Fusobacteriia|o__Fusobacteriales|f__Fusobacteriaceae|g__Fusobacterium|s__Fusobacterium_nucleatum	0.275647	0.107547	0.987719	Tumor <= Peritumor	0.707937	-0.375731	-0.905033	0.61691	0.95449	0.366667	0.490566	0.584822	0.728884	0.652391	0.424779	1.24633	0.317691		0.2392	0	0.18993	0	0	0.11934	0.77009	0	0.00248	0.09269	0.48436	0.20925	0.29639	0.1068	0.22696	2.65428	0	0	0	0.27875	3.91714	0.10736	0	0	3.03689	0.52228	0	0	0	0	0
k__Bacteria|p__Bacteroidetes|c__Bacteroidia|o__Bacteroidales|f__Prevotellaceae|g__Prevotella|s__Prevotella_melaninogenica	0.304684	0.110692	0.987719	Tumor <= Peritumor	0.295566	-1.05273	-4.08214	1.2569	0.828926	0.633333	0.735849	2.47073	3.88335	3.13328	0.681416	1.57174	0.652365		1.17488	0.95419	1.19796	1.32442	0.23117	0.20177	1.06602	0.38905	0.16482	1.73226	7.97295	9.31729	1.29199	0	2.39105	0.14937	0.70079	0	0	0	0.02964	0.03774	1.89878	0	10.2442	5.39778	2.93332	0	14.3026	0.21611	43.7532
k__Bacteria|p__Bacteroidetes|c__Bacteroidia|o__Bacteroidales|f__Prevotellaceae	0.274454	0.119497	0.987719	Tumor <= Peritumor	0.296779	-1.04879	-13.3118	4.10418	0.828926	0.783333	0.886792	15.0666	19.6704	17.2259	0.831858	1.30557	0.384675		3.53868	1.58011	4.7769	2.11152	0.58121	6.77305	9.17086	0.59353	1.79045	2.34435	12.3975	17.8638	7.39377	0.73628	6.68145	60.0096	1.74946	0.5914	27.3034	30.668	64.6528	0.49787	18.4873	78.8582	46.7186	13.7961	3.75023	0	34.8204	0.65574	47.3073
k__Bacteria|p__Bacteroidetes|c__Bacteroidia	0.250093	0.125786	0.987719	Tumor <= Peritumor	0.268641	-1.11237	-14.9077	4.19627	0.828926	0.8	0.886792	17.2068	22.5625	19.7188	0.840708	1.31125	0.390947		4.46759	1.58011	6.19241	6.17636	1.21716	10.8745	9.40901	0.7232	1.87609	2.39896	16.9525	20.6569	11.0172	1.40756	8.20914	62.0417	2.00442	1.50836	39.4352	37.613	64.6528	0.94575	18.5984	82.2333	48.4995	14.7215	4.44666	0	60.2215	0.78344	58.8049
k__Bacteria|p__Bacteroidetes|c__Bacteroidia|o__Bacteroidales	0.250093	0.125786	0.987719	Tumor <= Peritumor	0.268641	-1.11237	-14.9077	4.19627	0.828926	0.8	0.886792	17.2068	22.5625	19.7188	0.840708	1.31125	0.390947		4.46759	1.58011	6.19241	6.17636	1.21716	10.8745	9.40901	0.7232	1.87609	2.39896	16.9525	20.6569	11.0172	1.40756	8.20914	62.0417	2.00442	1.50836	39.4352	37.613	64.6528	0.94575	18.5984	82.2333	48.4995	14.7215	4.44666	0	60.2215	0.78344	58.8049
k__Bacteria|p__Fusobacteria|c__Fusobacteriia|o__Fusobacteriales|f__Fusobacteriaceae|g__Fusobacterium|s__Fusobacterium_nucleatum|t__SGB6007	0.184944	0.127673	0.987719	Tumor <= Peritumor	0.671465	-0.425469	-0.656192	0.42459	0.939449	0.316667	0.471698	0.337254	0.453055	0.391568	0.389381	1.34336	0.425851		0.10572	0	0.05389	0	0	0.03989	0.41759	0	0.00248	0.09269	0.16284	0.20925	0	0.05539	0.15743	0.0325	0	0	0	0.01328	3.88908	0.10736	0	0	2.33195	0.27693	0	0	0	0	0
k__Bacteria|p__Bacteroidetes|c__Bacteroidia|o__Bacteroidales|f__Prevotellaceae|g__Prevotella|s__Prevotella_melaninogenica|t__SGB1552	0.216174	0.132704	0.987719	Tumor <= Peritumor	0.260652	-1.13272	-4.18845	1.14936	0.828926	0.6	0.716981	2.35129	3.87084	3.064	0.654867	1.64626	0.719193		1.17488	0.95419	1.19796	1.32442	0.23117	0.12048	1.06602	0.36645	0.16482	1.64947	7.97295	9.31729	1.29199	0	2.34396	0.14937	0.70079	0	0	0	0.02964	0.03774	1.89878	0	10.235	5.39778	2.93332	0	14.3026	0.21611	43.7532
k__Bacteria|p__Firmicutes|c__Bacilli|o__Lactobacillales|f__Streptococcaceae|g__Streptococcus|s__Streptococcus_infantis|t__SGB8094	0.0516199	0.135849	0.987719	Tumor <= Peritumor	0.0542043	-1.96893	-0.109717	0.00101738	0.828926	0.1	0.226415	0.00538167	0.0597313	0.0308731	0.159292	11.099	3.47236		0.05534	0	0.17534	0	0	0	0	0	0.10348	0	0	0	0	0	0.11311	0	0	0	0	0	0	0	0.30121	0	0.01932	0.25692	0	0	0	0.01497	0
k__Bacteria|p__Bacteroidetes|c__Bacteroidia|o__Bacteroidales|f__Prevotellaceae|g__Prevotella|s__Prevotella_jejuni	0.137707	0.138994	0.987719	Tumor <= Peritumor	0.3696	-0.903072	-0.891217	0.335716	0.849755	0.283333	0.433962	0.341883	0.619633	0.472155	0.353982	1.81241	0.857912		0	0.24757	0.0791	0	0	0.26145	1.37568	0	1.22056	0.2847	0	0	0	0	0.28175	0.06071	0.52092	0	1.1449	0	0	0	0.30679	0	0.08031	0.18772	0	0	0	0.13257	0
k__Bacteria|p__Bacteroidetes|c__Bacteroidia|o__Bacteroidales|f__Prevotellaceae|g__Prevotella|s__Prevotella_jejuni|t__SGB1545	0.137707	0.138994	0.987719	Tumor <= Peritumor	0.3696	-0.903072	-0.891217	0.335716	0.849755	0.283333	0.433962	0.341883	0.619633	0.472155	0.353982	1.81241	0.857912		0	0.24757	0.0791	0	0	0.26145	1.37568	0	1.22056	0.2847	0	0	0	0	0.28175	0.06071	0.52092	0	1.1449	0	0	0	0.30679	0	0.08031	0.18772	0	0	0	0.13257	0
k__Bacteria|p__Firmicutes|c__Bacilli|o__Lactobacillales|f__Streptococcaceae|g__Streptococcus|s__Streptococcus_infantis	0.119807	0.139623	0.987719	Tumor <= Peritumor	0.246267	-1.16614	-0.180966	0.0469586	0.828926	0.25	0.377358	0.102402	0.169405	0.133828	0.309735	1.65432	0.726237		0.09549	0.27666	0.58953	0	0	0.37323	0.37439	0	0.54718	0	1.10214	0	0	0	0.87358	0	0.05885	0	0	0.01753	0	0.54291	0.52043	0	0.07957	0.25692	0	0	0	0.01497	0
k__Bacteria|p__Bacteroidetes|c__Bacteroidia|o__Bacteroidales|f__Porphyromonadaceae	0.191121	0.140252	0.987719	Tumor <= Peritumor	0.38083	-0.880395	-2.58016	0.99455	0.862921	0.566667	0.754717	2.02941	2.82221	2.40126	0.654867	1.39066	0.475769		0.92891	0	1.41551	4.06484	0.63595	4.09373	0.23815	0.12967	0.08564	0.05461	4.48876	2.79311	3.62343	0.67128	1.48843	0.01034	0.25496	0.91696	12.1318	6.21187	0	0.44788	0.11107	3.37502	1.32874	0.92535	0.62655	0	25.4011	0.1277	11.4976
k__Bacteria|p__Bacteroidetes|c__Bacteroidia|o__Bacteroidales|f__Porphyromonadaceae|g__Porphyromonas	0.191121	0.140252	0.987719	Tumor <= Peritumor	0.38083	-0.880395	-2.58016	0.99455	0.862921	0.566667	0.754717	2.02941	2.82221	2.40126	0.654867	1.39066	0.475769		0.92891	0	1.41551	4.06484	0.63595	4.09373	0.23815	0.12967	0.08564	0.05461	4.48876	2.79311	3.62343	0.67128	1.48843	0.01034	0.25496	0.91696	12.1318	6.21187	0	0.44788	0.11107	3.37502	1.32874	0.92535	0.62655	0	25.4011	0.1277	11.4976
k__Bacteria|p__Bacteroidetes	0.193865	0.142138	0.987719	Tumor <= Peritumor	0.296208	-1.04995	-14.7984	4.55372	0.828926	0.8	0.924528	18.5038	23.6262	20.9063	0.858407	1.27683	0.352562		4.5038	1.58011	6.19241	6.17636	1.21716	10.9447	9.47511	0.7232	1.87609	2.39896	17.2262	20.6569	12.1462	1.40756	8.20914	62.0417	2.00442	1.50836	39.4352	38.4276	64.9755	0.94575	20.7449	82.2333	48.4995	14.7215	4.44666	36.1452	60.2215	0.78344	58.8049
k__Bacteria|p__Proteobacteria|c__Epsilonproteobacteria|o__Campylobacterales|f__Helicobacteraceae	0.129564	0.159119	0.987719	Tumor <= Peritumor	0.124912	-1.5467	-23.5874	2.91302	0.828926	0.533333	0.603774	20.6877	31.0248	25.5361	0.566372	1.49968	0.584652		0	0	65.9469	0	83.8018	50.9225	24.5106	45.7162	88.3826	63.5054	4.23711	0	0	98.0182	21.0418	13.575	81.654	88.231	0	1.79409	7.48075	76.3515	0	0	11.358	26.5572	84.5588	0	0	92.2583	0
k__Bacteria|p__Proteobacteria|c__Epsilonproteobacteria|o__Campylobacterales|f__Helicobacteraceae|g__Helicobacter	0.129564	0.159119	0.987719	Tumor <= Peritumor	0.12494	-1.54658	-23.5868	2.91383	0.828926	0.533333	0.603774	20.6883	31.0248	25.5364	0.566372	1.49963	0.584606		0	0	65.9469	0	83.8018	50.9225	24.5106	45.7162	88.3826	63.5054	4.23711	0	0	98.0182	21.0418	13.575	81.654	88.231	0	1.79409	7.48075	76.3515	0	0	11.358	26.5572	84.5588	0	0	92.2583	0
k__Bacteria|p__Proteobacteria|c__Epsilonproteobacteria|o__Campylobacterales|f__Helicobacteraceae|g__Helicobacter|s__Helicobacter_pylori	0.129564	0.159119	0.987719	Tumor <= Peritumor	0.12494	-1.54658	-23.5868	2.91383	0.828926	0.533333	0.603774	20.6883	31.0248	25.5364	0.566372	1.49963	0.584606		0	0	65.9469	0	83.8018	50.9225	24.5106	45.7162	88.3826	63.5054	4.23711	0	0	98.0182	21.0418	13.575	81.654	88.231	0	1.79409	7.48075	76.3515	0	0	11.358	26.5572	84.5588	0	0	92.2583	0
k__Bacteria|p__Proteobacteria|c__Epsilonproteobacteria|o__Campylobacterales|f__Helicobacteraceae|g__Helicobacter|s__Helicobacter_pylori|t__SGB19376	0.129564	0.159119	0.987719	Tumor <= Peritumor	0.12494	-1.54658	-23.5868	2.91383	0.828926	0.533333	0.603774	20.6883	31.0248	25.5364	0.566372	1.49963	0.584606		0	0	65.9469	0	83.8018	50.9225	24.5106	45.7162	88.3826	63.5054	4.23711	0	0	98.0182	21.0418	13.575	81.654	88.231	0	1.79409	7.48075	76.3515	0	0	11.358	26.5572	84.5588	0	0	92.2583	0
k__Bacteria|p__Proteobacteria|c__Epsilonproteobacteria	0.109438	0.171069	0.987719	Tumor <= Peritumor	0.11753	-1.57802	-23.7102	2.69361	0.828926	0.616667	0.660377	20.776	31.2843	25.7047	0.637168	1.50579	0.590519		0	0	66.1103	0	83.8018	50.9297	24.5106	45.7162	88.3826	63.5054	4.95232	0	7.3743	98.0182	21.3763	13.7897	81.654	88.231	0	2.36067	7.48075	76.3515	1.44737	0	11.5813	26.5572	84.5588	0	0	92.2583	0
k__Bacteria|p__Proteobacteria|c__Epsilonproteobacteria|o__Campylobacterales	0.109438	0.171069	0.987719	Tumor <= Peritumor	0.117557	-1.57791	-23.7097	2.69442	0.828926	0.616667	0.660377	20.7767	31.2843	25.705	0.637168	1.50574	0.590474		0	0	66.1103	0	83.8018	50.9297	24.5106	45.7162	88.3826	63.5054	4.95232	0	7.3743	98.0182	21.3763	13.7897	81.654	88.231	0	2.36067	7.48075	76.3515	1.44737	0	11.5813	26.5572	84.5588	0	0	92.2583	0
[truncated: 82 more columns]

## Sheet: Tab S5C. species_ES_0.1_oc_0.1
Tab S5C. Selected species used for correlation analysis.
Taxon	Pvalue_wilcox	Effect_size	Pvalue_ttest	Statistic	conf.int1	conf.int2	mean_occ_Cancer	mean_occ_Paracancer	mean_abun_Cancer	mean_abun_Paracancer	enrichment	mean_abun	mean_occ	FC	log2FC	Qvalue	Taxon	CM1060278	CM1187861	CM1198655	CM1200778	CM1204562	CM1205055	CM1205427	CM1205493	CM1205880	CM1206044	CM1206512	CM1206798	CM1207448	CM1209302	CM1209588	CM1210381	CM1210591	CM1210802	CM1213473	CM1214088	CM1214336	CM1214360	CM1214649	CM1214758	CM1214819	CM1215204	CM1215433	CM1215564	CM1216459	CM1216462	CM1216582	CM1216704
s__Serratia_surfactantfaciens	9.85958e-13	-0.666667	0.000111761	4.14067	7.21197	20.701	0.666667	0	13.9565	0	Paracancer < Cancer	7.41053	0.353982	0	#NAME?	0.0219051	s__Serratia_surfactantfaciens	0	1.96283	44.9333	0	9.49615	0	0	8.611	0.26897	0.22074	27.0784	0	1.99877	79.5676	0.64252	2.30885	64.0515	0	0	0	0.96756	3.57262	11.3012	0.37555	9.3666	97.5912	82.8668	6.97351	0	0	37.1345	0.63271
s__Pseudomonas_protegens	3.14644e-05	-0.283333	0.0607876	1.9116	-0.044891	1.96485	0.283333	0	0.959981	0	Paracancer < Cancer	0.509724	0.150442	0	#NAME?	0.828926	s__Pseudomonas_protegens	0	0.0019	0	0	0	0	0	0	0.01794	0.01178	0	0	0	6.50741	0.57294	0	0	0	0	0	0.02386	0	0	0.10569	0	0	17.1332	0	0	0	0	0.03825
s__Selenomonas_sp_oral_taxon_126	0.049965	-0.0955975	0.564227	-0.580008	-0.0660244	0.036374	0.116667	0.0188679	0.0102323	0.0250575	Cancer <= Paracancer	0.0171858	0.0707965	2.44886	1.29211	0.903925	s__Selenomonas_sp_oral_taxon_126	0	0.03912	0	0	0	0	0	0	0	0.0651	0	0	0.04653	0	0	0.27105	0	0	0	0	0	0	0.06999	0	0	0	0	0	0	0	0	0
s__Streptococcus_infantis	0.119807	0.139623	0.246267	-1.16614	-0.180966	0.0469586	0.25	0.377358	0.102402	0.169405	Cancer <= Paracancer	0.133828	0.309735	1.65432	0.726237	0.828926	s__Streptococcus_infantis	0	0	0	0	0	0	0	1.30443	0.07753	0.02396	0.44847	0	0	0	1.08102	0	0	0	0	0	0	0	0	0	0	0	0	0.34178	0	0	0	0.31548
s__Helicobacter_pylori	0.129564	0.159119	0.12494	-1.54658	-23.5868	2.91383	0.533333	0.603774	20.6883	31.0248	Cancer <= Paracancer	25.5364	0.566372	1.49963	0.584606	0.828926	s__Helicobacter_pylori	65.4397	0	55.0667	2.97901	1.56291	85.167	0	6.84451	95.7824	0.0147	0	0	0	0	0	2.80812	0	63.2943	1.70832	0	0	7.20906	0	89.9575	3.56076	0	0	0	0	0	0	59.4098
s__Prevotella_jejuni	0.137707	0.138994	0.3696	-0.903072	-0.891217	0.335716	0.283333	0.433962	0.341883	0.619633	Cancer <= Paracancer	0.472155	0.353982	1.81241	0.857912	0.849755	s__Prevotella_jejuni	0	0	0	4.817	0	3.10325	0	0.60181	0	0.88626	0	0	0	0	0	0.02756	0	0	0	0	0	0.87769	0	0	0.19762	0	0	0.28899	0	0	0	0.6893
s__Alloprevotella_sp_oral_taxon_473	0.19928	-0.103774	0.684382	0.407564	-0.386129	0.586082	0.283333	0.169811	0.425014	0.325038	Paracancer <= Cancer	0.378123	0.230088	0.76477	-0.386903	0.939449	s__Alloprevotella_sp_oral_taxon_473	0	0.15627	0	0	9.21297	0	0	0.27093	0	1.79456	0	0	0	0	0	0.9476	0	0	0	0	0.20352	0	0	0.12928	0	0	0	0	2.73616	0	0	0
[truncated: 81 more columns]

## Sheet: Tab 5D. DEGs for paired sam
Table S5D. 8870 DEGs between tumoral and peritumoral mucosal samples used for correlation analysis.
Gene	CR1216459	CR1205427	CR1219529	CR1216582	CR1222792	CR1214360	CR1222093	CR1060278	CR1217466	CR1210381	CR1222374	CR1225192	CR1206512	CR1219390	CR1187861	CR1221341	CR1219865	CR1221578	CR1205493	CR1209302	CR1209588	CR911683	CR1223870	CR1220278	CR1214758	CR1225366	CR1222227	CR561394	CR1223033	CR1200778	CR1210591	CR1207448	CR1210802	CR1198655	CR1205055	CR1214819	CR1216704	CR1214336	CR1206798	CR1224136	CR1215433	CR1221211	CR1224055	CR1218405	CR1223963	CR1215204	CR1222990	CR1226340	CR1214088
XAGE2	0	57	0	0	0	0	0	0	0	10	0	0	0	0	0	0	0	0	0	0	0	0	13	3	125	0	191	0	0	0	0	0	0	0	0	5	1	1	0	0	0	0	0	0	0	0	0	0	181
HOXC13	0	54	69	21	0	0	0	0	10	15	123	1	48	0	0	0	0	0	7	0	0	0	84	22	27	81	396	0	12	0	0	19	5	0	0	116	34	89	800	7	0	0	61	0	25	0	0	0	12
DSCR8	0	0	0	0	0	0	0	0	14	18	0	0	0	0	0	0	0	0	0	2	0	0	120	0	91	122	232	0	0	0	0	94	0	0	0	154	0	321	0	0	0	0	0	0	0	0	0	0	61
SSX4B	0	0	0	0	0	0	0	0	0	0	1	0	0	0	0	4	0	0	6	2	0	0	58	16	958	149	4	0	0	0	0	0	0	0	0	621	0	0	0	0	0	0	0	0	4	0	0	0	0
ZNF716	0	0	0	0	0	0	4	0	0	18	0	0	0	0	0	0	0	0	0	25	0	0	75	86	0	20	311	0	0	0	0	0	6	0	1	585	0	522	0	0	0	0	0	0	0	0	0	0	0
MAGEA6	0	0	0	0	0	0	395	0	476	38	0	0	1362	0	4	0	0	0	0	1362	0	6	462	127	84	3887	1107	0	0	0	0	188	0	0	0	2876	0	1781	1877	6	0	0	545	0	0	0	0	0	0
FAR2P4	3	26	32	0	0	0	0	0	283	1	6	0	0	0	2	4	0	0	4	14	0	2	88	143	126	288	306	0	0	0	0	10	0	0	1	201	330	1158	56	1	0	0	53	3	0	0	86	0	8
LOC440910	3	26	32	0	0	0	0	0	283	1	6	0	0	0	2	4	0	0	4	14	0	2	88	143	126	288	306	0	0	0	0	10	0	0	1	201	330	1158	56	1	0	0	53	3	0	0	86	0	8
SERPINB3	0	0	0	8	7	0	12	0	60	6	1095	19	3317	8	148	14	6	0	0	11	6	35	9	1	2	0	8	1	0	76	1	17	118	8	7	1	1657	14525	51300	77	1	0	14	0	0	0	12	4	7
KLK5	0	0	10	0	18	0	0	0	0	0	260	0	14	0	0	0	38	0	1492	4	0	0	14	0	0	0	0	6	0	0	0	0	4	0	1	0	9	141	34	0	0	0	0	0	0	0	0	0	6
MAGEA4	1	73	451	1	0	0	4	4	1	7	0	0	0	0	0	0	0	0	0	0	0	1	1459	139	1	181	36	0	0	0	34	0	0	0	0	10	0	1380	2692	0	0	0	6	0	0	0	0	4	552
CASP14	0	1	0	0	0	0	0	0	0	1	1907	0	4	2	0	0	0	0	4	0	0	14	0	0	0	0	0	0	0	0	0	0	0	0	0	0	20	1	303	1	0	0	0	0	0	0	0	0	4
ALPG	57	5061	21	0	46	21	0	1	254	17	127	26	0	169	0	0	6	147	5	216	1	186	591	33	763	60	2582	0	38	0	8	42	1	0	0	40	20	125806	3756	13	0	14	0	0	11	19	0	4	175
CGB5	1	0	0	0	0	0	5	0	2	0	1	24	25	0	315	0	1	0	0	5	0	0	16	31	13	0	0	0	0	0	28	16	0	0	0	1	0	0	0	0	0	0	5	0	0	21	25	56	2
HOXD11	0	0	31	0	0	0	0	0	0	24	1	0	103	0	0	0	0	0	0	0	0	0	6	51	1	0	0	0	0	0	0	0	0	0	0	0	35	0	0	0	0	0	0	0	0	0	0	0	0
MAGEA3	0	0	1	0	0	0	463	0	670	44	0	0	1529	0	0	0	0	0	1	1226	0	0	502	299	1181	3930	1278	0	0	1	0	295	0	0	0	3024	0	1742	235	0	0	0	1078	0	0	0	0	0	6
COL11A1	29	3574	2991	32	82	79	4200	26	31959	0	19736	87	198	88	858	7249	3501	5338	6132	11	15	6435	31	2341	185	27740	1796	1714	135	1736	0	180	49	9381	3395	293	2200	30	5463	915	0	633	4184	792	63	19	904	7	20
CLDN8	0	0	0	0	0	0	0	0	3	0	394	0	6	0	0	0	0	0	0	0	0	0	0	0	0	0	0	0	0	0	4	0	0	0	1	0	5	0	760	0	0	0	0	0	0	0	0	0	0
PAGE1	0	0	0	0	0	0	0	0	0	2	0	0	14	0	0	0	0	0	0	98	5	0	179	0	0	26	41	0	0	0	0	0	0	0	0	137	0	278	0	0	0	0	1	0	0	0	0	0	0
FGF19	0	0	15	0	6	1	0	0	0	0	70	0	20	0	21	3	0	0	1	0	0	0	202	6	15	24	44	0	0	0	4	0	0	0	1	0	0	150	25	23	0	0	30	0	0	0	0	0	0
ALPP	15	285	23	0	10	1	0	10	101	9	340	11	66	15	1	0	11	6	3	56	10	284	90	0	189	8	343	0	0	0	7	6	4	0	1	2	38	4778	2271	61	0	1	0	0	0	9	0	1	106
CST4	2	96	556	37	17	7	130	2	5	74	329	11	34	25	16	120	13	2014	1867	25	2	219	15	118	94	2684	1146	0	2	0	3	59	22	5	1	51	9	2	182	820	0	112	43	60	10	4	8	1	8
SERPINB4	0	1	0	0	0	0	30	0	39	2	521	1	6572	2	182	126	20	0	1	5	0	4	14	0	2	0	6	0	0	43	10	7	89	0	0	12	1784	6480	14292	9	0	4	14	0	0	0	39	7	0
C3P1	101	223	2135	0	12	0	352	0	1	1	561	14	3	28	0	15	16	4	2211	194	0	73	0	0	174	554	25	0	18	4	7	6	1451	0	0	96	17	25	0	82	0	6	0	676	0	11	2	10	12
CST1	28	2987	10725	638	195	44	6493	47	136	608	595	10	1676	141	167	2035	497	25394	34968	238	111	2895	399	3297	1375	14666	16632	76	101	112	197	1470	610	176	62	1211	45	260	3086	13964	10	3212	7097	2806	234	556	251	51	95
MAGEA1	0	0	0	0	0	0	4	0	0	1	0	0	7	1	0	0	0	0	0	0	0	0	13	0	7	541	50	1	0	0	0	0	0	0	0	0	0	0	2697	0	0	0	0	0	0	0	0	0	0
HOXC12	0	0	326	3	0	0	0	0	16	99	2	0	16	0	0	0	0	0	0	0	0	10	292	39	32	169	1352	4	0	0	0	18	0	0	0	286	179	309	491	0	0	0	63	0	0	0	0	0	53
ERVV.2	0	0	23	0	0	0	0	0	6	0	0	0	0	0	6	0	0	3	0	0	0	0	31	0	0	10	0	0	0	0	0	0	0	0	0	1	0	8	0	0	0	0	0	0	0	0	1	0	0
LOC102724908	449	0	0	0	0	0	0	0	0	1	414	0	0	0	0	0	0	0	0	0	4	13	12	0	0	30	0	0	0	0	926	0	15	0	0	58	0	0	10	0	0	0	0	0	1	1	0	1557	255
SSX1	0	0	0	0	0	0	1	0	0	0	0	0	0	0	0	0	0	0	0	0	0	0	130	8	0	0	1	0	0	1	0	0	1	0	0	103	0	0	0	0	0	0	0	0	0	0	0	0	1
MAGEA12	0	4	0	0	0	6	226	8	209	95	0	0	841	0	0	0	0	1	0	161	0	4	184	98	227	1554	694	0	0	0	0	11	0	0	1	1661	0	1097	0	0	0	4	423	0	0	0	0	0	2
RPL21P13	1	0	3	4	0	0	0	0	1	28	0	0	0	1	0	0	3	0	1	6	0	19	40	0	4	0	0	0	0	0	4	0	0	0	0	10	0	42	490	0	0	0	0	0	0	6	0	13	0
PAGE4	0	0	0	0	0	8	1588	0	0	1	1	0	0	0	0	1	1	0	0	0	0	0	30	0	0	0	9	0	0	0	0	1	0	1	0	0	0	10	0	6	0	0	0	0	4	0	0	0	0
MAGEA10	0	2	0	0	0	0	0	0	0	11	0	0	6	0	8	0	0	0	0	1	1	0	169	0	0	433	34	0	0	0	0	0	0	0	0	0	0	29	0	0	0	0	0	0	0	0	0	0	51
LINC02582	1	10	64	0	0	4	29	0	6	0	33	0	7260	1	1060	0	60	7	0	12	0	38	0	0	0	0	5	0	2	6	1	0	5	0	6	0	7	467	0	23	0	1	0	0	1	0	1	4	0
FOXL2	0	0	12	0	0	0	6	0	1	15	0	0	0	0	0	6	0	9	0	0	0	1	106	0	6	10	1	0	0	0	0	25	0	4	0	1	0	1	162	9	0	0	0	0	1	0	1	0	0
SAGE1	0	0	0	5	13	3	0	0	0	35	0	0	194	4	0	0	4	2	1	203	0	0	129	1	8	1	50	0	1	0	0	8	0	0	0	2186	6	2237	758	0	0	1	28	0	0	12	0	1	21
LINC01249	1	0	0	0	0	0	4	0	1	7	0	0	0	0	0	0	0	0	0	4	0	0	0	0	83	32	0	0	0	0	0	0	0	0	0	0	0	0	122	0	0	0	0	0	0	0	0	0	0
HOXC.AS1	8	15	68	12	17	0	12	1	11	125	125	20	86	56	2	32	4	1	218	28	0	49	12	44	62	95	207	0	78	1	7	17	25	0	0	55	69	50	346	64	0	71	18	9	14	35	2	20	0
KRT16	0	4	30005	1	22	51	2	4	87	23	4137	88	930	1037	1000	0	230	13	212	97	0	279	78	47	10	305	20	0	11	39	98	91	19	28	13	6	333	7538	4549	178	0	0	30	6	0	88	88	139	12
CSTP2	0	13	1	0	0	0	11	0	0	0	7	0	0	1	0	7	0	19	35	0	0	0	0	20	0	23	12	0	0	0	0	0	0	4	0	0	0	0	0	27	0	0	15	0	0	0	0	0	0
MAGEA11	0	30	17	0	0	4	105	0	1	0	0	8	0	0	28	0	0	7	0	105	10	0	56	89	417	0	10	0	0	0	0	340	0	0	0	31	1	0	2147	0	0	0	24	0	1	0	0	0	6
CLDN6	0	0	4	0	5	2	12	0	0	45	4	0	11	2	38	0	0	0	156	1	0	0	272	0	1	662	43	1	1	1	0	16	0	0	0	1787	441	129	410	0	0	0	6	0	4	0	0	0	126
IBSP	0	9	118	14	24	0	18	0	76	0	30	7	9	14	12	46	51	58	185	14	0	87	12	8	48	69	900	1	0	18	0	62	37	23	9	6	84	4	537	14	0	132	114	72	0	0	16	0	0
IQCM	0	6	0	0	0	0	0	0	9	0	2	0	36	0	0	0	0	0	5	0	0	0	0	4	1	0	0	0	0	0	0	0	4	0	0	0	0	8	11	1	0	0	15	3	1	0	0	0	0
HOXC8	108	28	103	275	29	10	42	35	55	124	359	43	481	44	0	61	152	0	517	106	0	213	75	56	128	166	359	1	161	6	6	171	159	10	15	196	308	124	329	178	0	219	68	86	13	126	1	67	1
KLK6	27	447	1878	0	411	684	31	23	7	275	6037	999	4506	5637	733	37	4243	27	1113	442	38	1	1272	82	1486	1115	1397	10	100	139	95	13	245	25	55	325	619	3909	1958	69	0	0	0	4	41	1086	1566	2895	75
CTAG1A	0	0	0	0	0	0	0	0	0	15	0	2	0	0	0	0	0	0	0	0	0	0	11	0	38	0	2	0	0	0	0	0	0	0	0	57	0	16	256	0	0	0	0	0	0	0	0	0	2
MIR548XHG	0	1	0	0	0	2	0	0	0	8	0	0	0	0	0	0	0	0	1	24	4	0	118	0	146	0	118	0	0	0	0	2	1	0	0	8	0	405	0	0	0	2	0	0	0	0	0	0	0
S100A7	0	0	8	0	0	0	4	0	0	155	1356	0	0	0	0	0	0	0	0	0	0	0	19	0	0	0	0	1	0	4	0	4	22	0	10	0	2311	5154	944	0	0	0	0	0	1	0	0	0	33
USP26	0	0	11	0	0	0	4	0	1	0	0	0	0	0	0	2	0	0	4	0	0	0	0	390	0	0	0	0	0	0	0	0	0	0	0	0	0	0	0	0	0	0	0	0	0	0	0	1	1
OBP2B	0	0	30	0	0	0	0	0	0	0	0	0	0	0	0	7	2	0	0	2	0	0	15	0	0	6	1	0	0	0	0	0	0	0	0	4	0	0	1	0	0	0	0	0	0	0	0	35	1
HOXC10	329	0	694	672	46	6	354	82	486	828	156	185	1698	6	1	2	58	0	109	1089	0	100	129	236	1353	902	1859	0	484	0	38	977	527	4	1	1255	587	654	1067	503	0	8	95	330	0	987	0	1	94
CGB8	0	0	0	0	8	0	0	0	1	0	1	0	24	0	44	0	4	0	1	1	0	0	0	1	3	0	0	0	0	0	1	0	2	0	0	0	0	0	0	0	0	0	1	0	0	2	3	12	2
COL10A1	25	9152	4724	171	1	25	7875	44	18516	0	16195	236	646	114	2122	9293	10216	9102	23845	129	7	7203	49	7315	417	14089	3301	834	54	1824	24	535	11	2803	681	116	2509	106	5673	11266	16	605	7762	523	127	341	4809	15	13
KLK8	16	6	324	0	49	12	0	0	0	4	1044	88	565	48	22	0	60	0	1058	56	0	2	35	2	203	75	35	0	14	24	48	0	51	0	1	23	124	604	579	11	0	0	0	16	2	163	6	675	6
LINC02583	0	0	0	0	0	0	0	0	5	0	0	0	73	0	0	0	0	0	0	0	0	0	0	0	0	0	53	0	0	0	0	0	4	0	0	0	0	0	0	0	0	4	0	0	0	0	0	1	0
STRA6	0	12	33	0	14	12	36	1	13	7	127	0	16	124	4	17	0	110	69	10	0	18	29	4	17	34	10	2	2	6	0	0	0	2	23	0	6	2	28	2	0	3	192	8	2	0	39	4	0
IGFL2.AS1	0	16	2605	0	8	13	1698	0	80	115	3766	6	16	7	46	0	1	14	23	521	4	37	106	34	961	1239	404	14	8	0	2	12	28	8	1	35	1	0	127	6	0	5	24	12	2	1	0	2	105
KRT75	0	0	49	0	0	0	0	0	0	0	57	0	0	0	0	0	0	0	0	0	0	0	22	0	0	0	0	0	0	0	0	0	0	0	0	0	0	0	43	0	0	0	0	1	0	0	0	0	0
BPIFA2	0	36	0	41	0	24	0	12	25	0	12	16	0	0	1	0	2	0	1	8	0	0	23	6	3	58	23	0	1	4	13	0	59	1	0	0	7	6	1	4	0	0	18	0	265	10	0	0	25
FOXL2NB	1	0	8	0	0	0	41	0	0	24	3	0	0	0	0	0	4	13	11	11	4	8	81	0	12	0	0	1	0	0	0	72	0	0	0	5	0	0	390	0	0	1	0	0	0	0	0	0	5
KRT3	0	22	0	0	0	0	5	0	1	0	61	0	0	0	0	11	4	16	1	0	0	1	0	0	1	0	0	6	1	4	0	0	0	0	1	0	0	2	0	8	0	0	0	0	0	0	3	0	0
ACTL8	0	1	97	0	2	4	0	0	1	155	9	12	0	0	0	9	4	2	3	433	0	0	735	0	14	45	8	0	7	0	1	7	0	0	0	233	22	125	56	0	0	0	0	0	0	0	0	0	15
CSAG3	4	0	0	0	0	4	246	3	178	29	1	0	457	72	0	0	1	20	409	30	0	594	97	66	155	1472	545	1	1	13	0	41	4	0	0	1607	8	1169	816	6	2	0	556	0	1	0	0	1	0
EPYC	0	21	32	1	0	9	42	4	12	0	27	10	0	6	0	6	39	3014	62	0	0	53	0	0	0	245	9	200	4	102	0	4	0	440	40	1	35	0	12	5	0	60	0	21	0	0	19	4	0
DSCR4	0	0	0	0	0	0	0	0	0	0	0	0	0	0	0	0	0	0	0	0	0	0	6	0	0	5	13	0	0	0	0	0	0	0	0	10	0	33	0	0	0	0	0	0	0	0	0	0	5
NF1P8	0	0	0	0	0	0	0	0	2	0	0	0	0	0	0	0	0	0	0	0	0	0	4	0	0	0	0	0	0	0	0	0	0	0	0	1	3	45	0	0	0	0	0	0	0	0	0	0	0
KRT6A	0	23	127	0	9	8	1	0	17	12	10976	53	12728	342	314	0	46	5	0	5	0	0	232	68	31	35	33	0	3	30	4	14	7	0	26	0	3512	242	4532	201	0	42	0	1	16	10	944	45	9
SP9	0	0	198	0	0	0	0	0	1	0	0	0	16	0	0	0	0	17	0	1	0	2	2	5	0	0	0	1	4	0	0	0	0	0	0	0	0	0	0	4	0	0	4	4	0	0	0	0	0
SSX4	0	0	0	0	0	0	0	0	0	3	0	0	0	0	0	0	1	0	0	2	0	0	16	7	630	52	1	0	0	0	0	0	0	0	0	202	0	0	0	0	0	2	0	0	7	0	0	0	0
CSAG4	0	0	0	0	0	0	20	0	14	3	0	0	43	0	0	0	0	14	1	2	0	0	0	18	15	40	58	0	0	0	0	0	0	0	0	80	1	63	4	0	0	0	33	0	0	0	0	0	0
LINC02466	0	0	0	0	0	0	14	0	4	0	0	0	108	0	0	0	0	0	0	16	0	0	0	6	9	0	0	0	0	0	0	0	0	0	0	0	0	0	22	0	0	0	28	0	0	0	0	0	0
CSAG2	0	0	0	0	0	0	42	17	44	24	0	7	50	24	0	0	0	22	84	52	0	234	25	6	52	116	62	0	0	6	0	4	0	0	0	226	3	156	131	0	1	12	105	0	0	0	0	1	0
LINC02492	0	0	0	0	0	0	1	0	1	0	0	0	14	0	0	29	0	0	0	6	0	4	4	0	0	0	21	0	0	0	0	0	0	0	0	71	0	37	0	0	0	0	20	0	0	0	0	0	0
LINC02257	0	37	21	0	0	0	15	0	24	0	76	0	31	4	20	8	41	23	182	0	0	69	7	10	8	1	0	1	0	1	21	10	25	0	10	0	0	0	23	7	0	66	34	6	0	0	26	4	0
MAGEB16	0	0	0	0	0	0	0	0	0	0	0	0	0	0	0	0	0	0	0	0	0	0	4	70	0	16	0	0	0	0	0	0	0	0	0	0	0	0	0	0	0	0	0	0	0	0	0	0	1
HTR2C	8	2	0	0	0	1	4	0	4	0	5	0	0	1	10	0	0	1	0	27	0	0	5	10	48	176	122	0	0	0	0	6	6	1	0	123	0	108	7	0	0	0	89	0	1	0	0	0	9
C10orf99	0	0	1644	0	1	0	0	0	0	1249	51	0	0	0	6	0	0	0	0	1	0	0	8	38	0	0	0	0	0	0	49	0	0	0	0	0	76	28	0	1	0	0	0	0	0	0	0	15	10
WNT2	9	322	869	8	117	134	616	0	2530	23	628	103	40	339	360	758	172	2324	1476	56	5	711	134	504	205	2438	1252	426	164	223	43	48	76	375	1882	65	369	18	167	383	0	231	1358	107	28	28	70	13	1
GABRA3	0	4	0	8	0	0	110	0	45	0	0	0	339	4	0	1	0	0	0	315	0	0	99	95	1	376	213	4	0	0	0	44	0	0	0	650	0	336	391	0	0	0	83	0	0	0	0	0	1
LINC02275	0	0	0	0	0	0	8	0	0	0	0	5	16	0	0	4	2	0	1	0	0	0	1	0	0	0	0	0	0	0	0	0	0	0	0	13	0	0	0	0	0	0	0	6	1	0	0	0	0
C5orf46	0	4	26	7	0	10	59	0	431	0	96	33	90	8	2	51	18	37	24	0	0	214	0	32	1	95	61	1	0	49	0	0	6	95	24	1	2	0	249	0	0	0	0	50	7	0	6	0	0
TKTL1	11	6	1	1	5	34	22	0	6	123	22	0	8	20	0	8	18	28	2	4	12	132	1058	4	91	3439	1888	14	0	21	10	0	57	10	17	19	5	535	32908	6	2	1	32	0	4	72	113	6	164
LINC00408	0	0	0	0	0	0	0	0	4	0	0	0	0	0	0	0	0	0	0	0	0	0	1	16	0	0	13	0	0	0	0	0	0	0	0	0	3	0	0	0	0	0	0	0	3	0	0	0	0
LOC107984132	0	0	0	0	0	0	0	0	0	3	0	0	0	0	0	0	0	0	0	0	0	0	10	22	0	0	88	0	0	0	0	0	0	0	1	61	0	3	0	0	0	0	0	0	0	0	0	0	6
KRT6B	0	2015	1011	0	68	910	44	0	22	80	771	231	29571	1143	202	0	6	35	0	150	39	1	1089	65	1321	1034	733	0	187	38	15	168	6	38	129	20	57	137	481	12	0	0	4	74	92	41	223	68	14
TMEM207	0	0	4	0	0	0	0	0	0	0	0	0	14	0	0	0	0	0	0	0	0	0	0	0	0	0	8	0	0	0	0	0	36	0	0	25	0	0	0	56	0	0	0	0	0	0	0	0	0
MEPE	0	0	4	0	0	0	6	0	4	0	1	0	0	0	0	0	0	0	1	0	0	0	5	0	1	0	12	0	0	0	0	0	3	0	1	4	0	0	4	0	0	0	18	0	0	0	0	0	0
PAEP	0	24	14	1	0	4	50	12	210	7	39	14	555	0	23	459	3477	14	40	5	0	106	262	22	34	20	2	0	1	13	4	0	0	13	8	63	258	27	876	5	0	4	17	6	0	0	67	1	7
SP8	0	0	1	0	4	0	4	0	45	42	0	0	0	0	0	1	7	0	18	19	0	36	19	15	18	0	19	0	1	0	4	12	5	0	0	1	0	0	7	0	0	0	14	0	0	0	0	0	0
LINC00442	0	0	0	0	1	0	0	0	0	0	0	0	0	0	0	0	0	0	0	0	0	0	0	32	0	0	1	0	1	0	0	0	0	0	0	13	0	0	0	0	0	0	0	0	0	0	0	0	0
MAGEC2	1	0	0	0	0	0	0	0	0	4	0	0	0	0	0	90	0	0	0	15	0	1	15	38	0	14	33	0	0	0	0	0	6	0	0	164	0	0	0	0	0	0	0	0	0	0	0	0	105
MAGEA9	0	0	0	0	0	0	2	0	0	0	0	0	35	0	0	0	0	0	0	0	0	0	53	0	85	0	3	0	0	0	0	0	0	0	0	29	2	0	204	0	0	0	0	0	0	0	0	0	2
HOXC9	50	45	252	75	93	11	77	22	108	127	554	114	296	520	13	281	553	18	1062	142	0	411	178	101	257	354	535	6	290	12	32	110	116	26	2	406	390	168	879	302	0	275	171	124	36	147	8	130	4
S100A7A	0	0	0	0	0	0	0	0	0	0	42	0	0	0	0	0	0	0	0	0	0	0	8	0	0	0	0	0	0	0	0	0	0	0	0	0	13	194	15	0	0	0	0	0	0	0	0	0	6
LOC105379109	0	0	0	0	0	0	0	0	9	0	0	0	4	0	0	0	0	0	1	6	0	0	0	4	7	46	4	0	0	0	0	0	7	0	2	0	0	0	0	0	0	0	0	0	0	4	0	7	0
BPIFB4	0	2	0	0	8	21	0	8	0	0	0	0	0	0	4	11	0	2	0	91	1	0	56	6	0	0	4	0	0	4	0	0	0	40	0	0	0	1	10	1	14	0	0	0	1	10	25	0	56
HOXC.AS3	53	0	218	70	4	0	29	8	9	213	20	31	370	1	0	5	1	0	290	77	0	68	37	10	74	334	393	0	132	0	0	191	110	0	0	237	257	70	131	22	0	0	22	105	0	193	0	5	4
LOC284930	1	693	137	0	2	26	118	0	198	36	372	0	1085	4	20	4	0	2	14	864	41	23	64	314	263	508	283	1	0	0	0	133	4	18	0	405	186	273	542	10	0	4	386	6	29	0	1	14	28
PRR20G	0	0	0	0	0	0	5	0	0	0	0	0	0	0	0	0	0	0	0	1	6	0	28	6	901	36	3	0	0	0	0	0	0	0	0	0	9	8	0	0	0	0	0	0	0	0	0	0	6
ASB4	6	3347	132	27	12	117	385	8	7	20	6	148	42	80	15	844	28	0	0	787	36	0	81	242	1053	1505	20	1	5	16	4	180	51219	36	2	67	0	522	172	2081	51	0	16	0	0	20	0	2	68
SLCO1B1	3	7	95	0	0	26	0	0	4	0	18	22	403	6	123	57	0	0	0	0	0	0	0	0	0	0	50	0	3	17	8	0	1	0	0	17	0	0	0	64	0	0	0	1	16	0	0	37	0
CT45A10	0	0	0	0	0	0	0	0	0	0	0	0	59	0	0	0	0	0	0	106	0	0	66	0	0	14	22	0	0	0	0	0	0	0	0	303	0	215	125	0	0	0	19	0	0	0	0	0	9
PAX7	0	0	0	0	0	0	0	0	0	48	0	0	18	10	0	1	0	1	0	0	0	2	22	0	1	0	0	0	0	0	0	0	0	0	0	0	0	0	8	0	0	0	0	0	0	0	0	0	0
MAGEC1	0	0	0	0	0	0	6	0	1	0	1	0	0	0	0	0	0	0	0	2	10	0	6	94	0	141	19	0	0	0	0	0	0	0	1	5	0	0	0	0	0	0	0	0	0	0	0	0	0
MED15P5	0	1	0	0	0	0	0	0	0	0	0	0	0	0	6	7	0	0	0	0	1	0	0	0	0	0	14	0	0	0	0	12	0	0	0	0	0	0	0	0	0	0	4	0	0	0	0	0	0
RDH8	12	10	64	4	1	5	34	0	11	0	148	1	0	0	0	204	14	184	310	22	0	11	14	10	124	473	0	0	7	1	0	0	252	0	1	0	3	8	0	1	0	9	12	16	0	4	39	2	0
TCAM1P	0	0	14	4	0	0	0	2	0	106	5	0	9	1	0	6	9	0	302	0	0	346	35	64	51	8	21	0	1	0	0	95	0	1	16	389	10	228	316	0	0	0	20	0	0	0	4	0	6
LCN1	1	3	4	0	6	6	1	0	12	0	1	10	6	0	6	11	12	4	0	0	0	6	0	2	0	24	0	0	4	0	0	0	4	6	4	1	0	0	33	0	0	0	0	0	4	0	0	1	6
LOC102724849	0	4	0	1	0	0	0	0	1	0	4	0	0	1	0	0	0	0	8	0	0	3	0	0	0	24	8	0	0	3	0	0	0	0	3	0	1	0	0	0	0	0	1	0	0	0	0	0	0
DDX53	0	1	7	0	0	0	0	0	0	0	0	0	4	0	0	29	0	0	0	0	0	0	17	28	0	0	11	1	0	0	0	11	0	0	0	74	0	0	0	0	0	0	0	0	0	0	0	0	0
CALML5	8	0	6	0	0	0	0	21	19	0	16	0	0	0	1	0	0	6	0	0	0	0	0	0	0	0	0	20	0	0	5	0	20	0	0	0	148	0	29	0	0	0	0	0	0	4	0	21	30
DPPA2	0	0	0	0	0	0	0	0	0	10	0	0	4	0	0	0	0	0	0	0	1	0	13	0	127	0	14	0	0	0	0	0	0	0	0	0	0	54	0	0	0	0	0	0	0	0	0	0	0
LOC101928978	0	0	0	0	0	0	0	0	0	1	0	0	45	0	0	0	0	12	0	12	0	0	4	0	7	12	0	6	0	0	0	0	0	0	3	41	0	0	209	0	0	0	59	0	0	0	0	0	0
CRISP3	12	0	0	36	6	10	0	8	16	206	750	89	1	16549	1969	15	1	1658	0	5	0	0	68	0	0	11967	19	6	6	16	1	51	80	11	538	21	501	192	0	610	0	0	0	0	3184	39	4	0	308
LINC01048	0	0	0	0	0	0	0	0	0	0	4	0	6	0	0	1	0	2	0	0	0	0	0	0	1	0	0	0	0	26	0	0	0	0	6	0	0	0	0	0	0	0	0	0	0	0	0	1	0
MAGEB1	2	0	0	0	0	0	0	0	0	0	0	0	1	0	0	0	0	1	0	0	0	1	32	0	0	0	0	0	0	0	0	0	0	0	0	161	0	0	0	0	0	0	0	0	0	0	0	0	0
COX4I1P2	0	0	18	0	0	0	0	0	0	0	0	0	0	0	10	0	0	0	0	0	0	0	0	0	0	0	0	0	0	0	0	0	0	0	0	0	1	0	0	0	0	0	0	0	0	0	0	0	0
RN7SL278P	3	1	0	0	9	8	0	0	0	0	0	0	0	0	0	0	0	0	0	0	5	0	0	0	0	0	0	4	0	0	1	0	0	0	0	0	0	0	1	4	0	0	0	0	0	0	0	0	0
GAGE2A	0	0	0	0	0	0	0	0	0	4	0	0	0	0	0	0	0	0	0	55	0	0	62	0	31	0	77	0	0	0	0	0	0	0	0	43	0	42	0	0	0	0	0	0	0	0	0	0	109
GAGE2B	0	0	0	0	0	0	0	0	0	4	0	0	0	0	0	0	0	0	0	55	0	0	62	0	31	0	77	0	0	0	0	0	0	0	0	43	0	42	0	0	0	0	0	0	0	0	0	0	109
GAGE8	0	0	0	0	0	0	0	0	0	4	0	0	0	0	0	0	0	0	0	55	0	0	62	0	31	0	77	0	0	0	0	0	0	0	0	43	0	42	0	0	0	0	0	0	0	0	0	0	109
LINC01087	2	157	18	0	0	0	0	0	1	0	0	0	20	0	0	3	13	6	0	1	4	0	27	0	0	74	154	0	10	1	0	0	1	0	0	0	0	150	0	1	0	1	0	0	0	0	0	0	2
IGFL3	0	0	37	0	0	0	0	0	5	0	69	0	0	0	4	22	0	3	0	0	0	89	18	0	0	38	0	6	0	14	0	0	0	0	3	0	1	0	49	4	0	4	0	0	174	0	0	0	0
TEX13C	1	0	0	0	0	0	0	0	0	0	0	0	0	0	0	0	0	0	0	0	0	0	33	0	0	0	0	0	4	0	0	0	0	0	4	0	0	0	0	0	0	0	0	0	0	0	0	0	0
INHBA	498	10411	4820	720	261	692	10460	185	52459	110	9869	995	1218	579	4626	12761	16184	9121	13075	2086	139	12112	641	12911	1628	10304	3658	1999	738	3324	283	1333	2526	3100	3851	578	2627	475	4369	4318	16	2881	20849	1474	865	962	26712	347	330
MIR4696	0	4	0	0	0	3	4	0	0	0	0	0	0	1	0	0	0	0	0	6	0	0	0	0	0	0	0	10	4	8	0	0	0	10	8	0	1	0	0	9	0	0	0	0	0	0	4	0	0
CTAG1B	0	0	0	0	0	0	0	0	0	7	0	2	0	0	0	0	0	0	0	0	0	0	35	0	15	0	3	0	0	0	0	0	0	0	0	25	0	8	186	0	0	0	0	0	0	0	0	0	6
KRT14	1	1	1330	0	6	29	1	16	3	3	12063	42	97	8	3	7	0	0	39	30	10	3	0	1	0	21	168	0	1	0	6	0	11	1	0	2	92	107	1148	34	0	0	0	0	0	3	0	0	0
BCAR4	1	0	0	6	0	0	0	0	0	9	5	24	0	0	0	2	0	1	0	0	0	0	0	0	1	0	0	0	0	0	0	0	0	0	0	421	0	0	0	0	0	8	0	10	0	0	0	0	0
APOA2	1	0	21	6	0	5	15	0	17	0	0	12	6	4	10	5	5	0	9	5	4	12	141	20	11	45	24	6	1	20	1	7	25	8	7	13	12	13	4	4	0	4	56	2	1	0	18	1	12
KRT17	211	6440	23516	44	1156	60	92	17	5408	443	6280	443	10022	2878	3886	64	784	34	43459	4017	110	28051	591	659	221	1344	1005	10	104	48	2885	4576	478	51	20	1117	4448	31381	38333	9922	6	18	51	10	17	1066	1358	7407	181
METTL11B	0	1	20	0	0	0	0	0	10	0	31	0	1	0	0	7	11	29	51	4	0	32	8	0	0	58	0	0	0	10	0	0	0	0	6	0	11	0	2	0	0	0	8	0	0	0	1	0	0
SLC22A11	0	5	62	0	20	0	12	4	0	39	15	0	2	17	0	1	0	20	0	14	0	2	24	0	17	18	11	19	0	0	0	0	0	0	9	8	4	0	0	10	0	36	57	4	1	0	12	0	12
IGF2BP1	0	1	72	0	0	0	11	0	1	140	18	0	715	6	0	5	10	38	36	0	0	6	1232	1294	27	80	46	0	24	0	0	231	6	22	6	4224	3187	22	283	15	0	5	259	0	0	4	0	4	472
CSAG1	14	10	38	2	23	74	700	15	340	129	7	44	1754	21	0	14	0	53	38	201	4	19	443	235	474	3457	1617	19	4	2	10	39	20	16	7	4676	1	2408	14	4	10	64	912	18	9	24	0	7	14
LOC101927884	0	2	143	0	0	0	4	0	12	69	48	6	55	0	4	5	0	0	8	8	1	1	26	0	0	25	21	0	0	8	0	4	0	0	1	1	3	0	3	0	0	1	86	0	1	6	0	0	0
PINCR	0	0	0	0	0	0	0	0	0	0	0	0	0	8	0	0	1	0	20	0	0	1	6	0	0	0	0	0	0	0	0	0	0	0	0	1	0	0	0	0	0	1	0	0	29	0	0	0	0
MED15P9	0	1	0	0	0	0	0	0	6	0	1	0	0	0	0	0	0	0	0	0	0	0	0	6	0	8	0	0	0	0	0	0	0	0	0	56	4	0	25	0	0	0	0	0	0	0	0	0	6
RN7SL394P	0	0	0	0	0	0	0	0	3	0	0	0	0	1	0	0	4	0	17	0	0	1	0	0	0	0	0	0	0	0	0	0	0	0	0	6	0	0	0	0	6	0	0	0	0	0	0	0	0
LINC01234	0	0	411	1	4	0	4	6	762	47	355	254	1520	0	1	2	7	385	467	858	4	8	82	816	1263	92	34	0	106	17	1	985	63	13	1	149	113	147	90	387	0	10	559	0	935	25	4	1	7
CSH2	0	0	0	0	0	0	0	0	0	0	0	0	0	0	0	0	0	0	3	0	0	0	0	0	0	0	0	0	0	0	0	0	0	0	0	4	0	1	10	0	0	0	0	0	0	0	0	0	0
LINC01419	3	3	0	0	0	0	0	0	21	53	0	0	210	1	0	0	0	0	0	0	1	5	0	204	0	14	20	0	0	0	0	0	354	0	0	0	8	8	0	0	0	0	0	0	151	0	0	0	0
SPRR1B	0	0	3	8	28	0	6	0	6	0	4292	368	16	248	165	1	0	26	0	0	0	27	25	0	56	0	0	0	0	58	20	0	93	0	6	4	9	58	123	41	0	0	1	0	5	51	168	749	1
SFRP4	214	27783	6025	329	302	1927	22823	159	22626	215	14672	992	577	1813	710	8953	1733	34469	19652	1107	154	3731	1116	17292	1886	23314	9498	3513	838	2664	394	148	79	11170	12229	273	1162	102	4353	16276	42	688	25351	3657	369	985	4013	682	301
MAGEA6.DT	0	0	0	0	0	0	24	0	31	0	0	0	151	0	0	0	0	0	0	57	0	0	30	22	53	150	110	0	1	0	0	6	0	0	0	277	0	137	8	0	0	0	68	0	0	0	0	0	0
EVX1.AS	0	0	6	2	0	0	0	0	0	99	14	0	0	0	1	7	8	0	0	9	0	0	1	0	12	0	0	0	4	0	7	25	6	0	0	0	1	0	2	0	0	0	0	0	4	0	0	1	1
LINC01310	0	3	0	0	0	0	1	6	0	0	7	0	0	475	0	2	0	134	0	0	0	0	0	0	0	52	0	0	1	11	0	0	1	40	9	0	1	10	7	0	0	0	0	0	5	6	0	0	1
GFY	0	0	4	1	0	0	0	0	0	6	1	0	0	0	0	0	4	1	0	35	0	0	9	0	16	0	1	0	0	0	0	0	0	0	0	749	0	28	4	2	0	0	0	0	0	0	0	0	0
CTAG2	0	0	0	0	0	0	0	0	0	45	0	22	0	1	0	0	0	0	1	5	0	0	810	6	1067	14	288	0	0	0	0	0	0	0	0	3467	1	1396	9	0	0	0	0	0	0	0	0	0	0
MMP13	4	172	2022	3	7	24	113	1	987	0	1655	14	219	8	482	1057	795	1137	145	49	0	1048	332	44	43	580	120	43	101	1204	25	76	53	308	3293	92	596	63	605	198	0	16	101	58	19	43	97	42	6
PAGE2	0	8	5	0	0	0	0	0	0	14	9	0	0	0	0	0	1	1	4	10	0	0	139	0	0	114	40	6	0	0	0	0	0	0	0	0	4	0	1	0	0	6	0	0	0	0	6	0	0
CSN1S1	0	0	0	0	0	7	0	0	0	0	0	0	0	2	0	0	0	0	269	0	0	1	0	0	0	0	8	0	0	0	0	0	0	0	1	0	0	1	0	0	0	0	0	0	0	0	0	0	1
H2AP	0	0	0	0	0	0	0	0	0	0	3	0	0	0	0	0	0	0	0	0	1	0	0	0	0	0	4	0	0	0	0	0	4	0	0	0	0	0	0	9	0	0	13	0	0	0	0	0	0
GABRQ	3	6	21	12	0	13	5	0	14	8	6	44	65	1	12	14	1	1	14	33	6	0	7	87	6	302	39	8	1	14	0	0	0	7	24	84	0	154	380	1	0	5	186	9	7	1	34	6	12
ISM2	0	0	521	0	0	0	1	0	1	5	0	0	0	1	1	6	3	0	1	1	0	1	20	0	1	0	73	4	1	14	0	0	0	14	203	55	0	0	4	0	0	10	1	10	20	0	1	0	8
CYP4F26P	0	9	18	0	0	6	0	0	114	0	4	12	262	1	0	0	0	0	8	5	1	5	8	177	60	0	40	0	0	0	0	8	0	0	2	0	34	41	482	93	0	0	86	0	0	0	0	1	0
FCF1P10	0	0	0	6	0	0	0	0	0	0	0	0	14	0	0	0	0	0	0	0	0	0	0	0	0	0	4	0	0	0	0	6	0	0	0	0	0	18	6	0	0	0	0	0	0	0	0	0	1
KRT40	0	0	146	0	0	0	0	0	0	0	0	0	0	0	0	0	0	0	0	4	0	0	0	0	0	0	0	0	0	0	0	0	0	0	0	1	0	0	0	0	0	0	3	0	0	0	0	0	0
KRT5	0	9	17	28	1	19	6	58	28	1	18803	13	567	75	20	0	131	83	225	22	11	78	29	16	34	42	10	16	12	123	1	16	23	12	29	10	160	70	12	396	0	28	38	8	6	17	110	12	21
LOC647264	0	0	0	0	0	0	0	0	0	0	0	0	1	0	0	10	0	0	0	1	0	0	0	0	1	12	1	0	0	0	0	0	0	0	0	0	0	0	0	0	0	0	0	0	0	0	1	1	0
ANXA8L1	1	61	11	0	1	0	0	14	2	1	1336	0	719	27	28	6	136	77	51	27	1	7	11	12	19	130	1	2	6	4	7	0	4	0	1	6	341	621	951	426	0	0	0	0	2	6	10	11	19
HOXD10	0	7	209	0	0	23	0	9	20	238	55	10	502	0	33	6	3	49	0	0	0	7	17	312	58	27	24	0	15	1	0	0	4	1	25	14	219	14	0	9	0	5	79	0	8	2	23	5	8
C2orf91	5	8	7	0	0	4	15	12	0	52	53	108	38	0	1	441	4	22	17	150	4	11	4	2838	74	24	5	7	0	0	8	39	57	1	7	46	15	128	20	1168	0	0	39	0	0	27	2	47	11
FNDC1	101	12729	3591	112	379	1400	10831	230	24221	22	10081	1277	599	817	2127	11277	2325	8905	9653	853	106	3509	1457	17177	1405	8124	4512	7096	974	6474	70	193	66	7351	15901	495	696	66	5756	6509	54	743	16582	5183	230	337	12611	112	124
IL11	40	2897	999	167	81	222	1547	5	10862	41	76	256	104	426	1178	2298	871	248	130	1717	16	1281	292	5671	134	307	134	24	62	213	24	204	253	622	1015	126	1029	386	437	223	41	677	8870	10	135	131	16736	21	77
MUCL1	0	1	6	0	0	0	0	0	42	0	41	0	4	5	0	26	138	474	1	0	0	109	12	0	1	0	0	0	0	0	0	0	61	0	1	2	13	0	6	1	0	241	58	0	3	0	6	0	0
STYXL2	18	0	1038	4	14	16	8	0	1	168	2	142	0	1	0	0	4	0	1	16	0	444	16	6	0	18	38	9	0	4	134	4	8	41	5	5	0	13449	4	6	0	0	0	35	1	342	22	443	0
LINC01807	0	0	0	0	0	0	1	0	43	0	0	0	0	4	0	0	0	0	0	12	0	0	0	12	18	0	0	0	0	4	0	0	0	10	0	42	0	0	1	0	0	0	19	6	0	0	8	0	1
TFAP2B	0	1	0	0	0	0	0	0	0	0	0	0	0	0	0	0	0	1	0	0	0	0	0	1	3	0	197	0	0	0	0	0	0	8	1	4	0	0	0	0	0	0	0	0	1	0	0	0	0
KRT13	4	0	595	0	1	8	0	2	12	0	7501	8	665	23	8	12	0	35	52	63	5	2	8	0	22	17	60	4	6	4	3	61	22	4	8	31	14	3333	18	624	8	1	0	14	1	0	0	0	28
ANXA8	2	25	2	0	4	0	4	1	17	4	1403	15	315	48	51	4	386	39	82	26	3	19	16	4	3	40	4	0	1	0	11	0	6	3	0	2	694	1223	1151	1140	0	1	0	1	15	18	14	66	15
RNA5SP385	3	0	14	0	0	0	6	0	0	0	4	0	0	0	0	0	0	4	0	4	0	4	0	0	0	0	0	6	0	0	0	0	0	0	0	0	0	0	0	0	0	0	0	0	0	0	0	0	0
OR11N1P	0	0	0	0	0	0	0	0	0	0	0	1	0	0	0	0	0	0	0	0	0	0	0	0	0	0	0	0	0	0	0	8	0	0	0	3	0	0	14	0	0	0	0	0	0	0	0	0	0
SPRR2D	0	0	0	0	0	0	0	0	5	0	146	0	0	1	0	0	0	0	0	0	0	5	0	0	1	0	0	0	0	0	0	0	0	0	0	0	0	19	192	0	0	0	0	0	0	0	4	1	4
HOXC.AS2	45	13	52	43	13	16	16	3	26	33	129	7	158	101	4	54	67	22	458	89	0	90	25	52	41	74	142	0	61	0	0	34	23	0	6	105	251	22	129	107	0	150	10	39	61	76	0	54	1
SPRR3	0	0	0	0	37	0	0	0	3	6	4105	168	16	36	422	0	0	49	1	0	6	1	18	0	336	0	0	0	0	12	20	4	170	0	46	13	5	50	0	17	0	1	0	0	9	16	5	953	13
PDYN	1	0	0	0	0	0	0	0	2	0	6	0	0	4	0	0	0	0	0	0	0	0	0	0	0	0	0	0	0	0	0	0	6	0	0	0	0	0	0	0	0	0	10	6	0	10	0	0	0
LOC100506405	0	0	0	0	0	0	0	0	0	0	2	0	0	8	0	0	0	7	1255	0	0	4	0	6	0	0	1	0	0	0	0	0	0	0	0	0	0	0	8	0	0	0	0	0	0	4	4	0	0
UBTFL9	0	0	0	0	4	2	0	0	0	0	0	0	0	0	0	0	0	0	0	0	6	0	1	1	0	22	0	0	0	22	0	0	0	6	0	1	1	0	1	0	0	0	0	0	0	0	0	0	0
PKP1	13	21	1742	20	14	42	79	1	194	179	1416	49	1369	29	66	4	0	17	0	75	18	0	264	643	93	58	103	46	14	45	1	0	6	18	30	2	106	121	6	14	0	0	59	141	8	8	51	6	0
DBX1	0	1	0	0	0	0	0	0	0	0	0	1	0	0	0	0	0	0	0	0	0	0	0	0	0	0	0	0	0	0	0	0	1	0	0	0	0	0	0	0	0	1	20	0	0	0	0	0	0
MAGEA9B	0	0	0	0	0	0	5	0	0	22	0	0	135	0	0	0	0	1	0	0	0	0	33	0	139	0	8	0	0	0	0	0	0	1	0	93	4	0	371	0	0	0	0	0	0	0	0	0	0
XIRP1	4	18	46	19	1	20	4	0	1024	0	39	0	5	1	78	6	146	137	66	49	6	372	6	46	1	48	129	42	8	30	5	25	26	1	29	1	15	11	86	17	0	96	276	82	1	14	33	3	1
NCAPD2P1	0	1	1	0	4	14	0	19	8	8	0	0	0	4	14	0	19	23	37	31	0	11	15	1	83	0	8	0	0	0	0	8	39	0	0	62	1	0	0	9	1	12	0	0	28	0	0	0	4
LINC02563	0	0	22	0	0	0	0	0	0	10	0	0	0	0	0	5	0	0	5	0	0	1	0	0	0	0	0	0	0	0	0	0	0	0	0	0	0	0	0	0	0	0	0	1	0	0	0	0	0
TRPM8	12	17	68	6	4	9	8	1	9	0	34	47	36	1	11	23	6	3	53	20	0	1	0	0	2	18	4	0	10	0	0	4	5	0	20	1	6	48	71	60	0	21	0	0	0	34	26	0	0
IVL	0	0	0	0	0	0	0	0	0	0	67	0	0	0	0	0	0	83	0	0	0	0	0	0	0	0	0	0	0	1	0	0	0	0	0	0	0	0	81	0	0	20	0	0	0	0	0	0	0
GAGE1	0	0	0	0	0	0	0	0	0	0	0	0	0	0	0	0	0	0	0	10	0	0	6	0	2	0	8	0	0	0	0	0	0	0	0	5	0	30	0	0	0	0	0	0	0	0	0	0	12
GAL3ST2	1	3	19	0	4	0	0	0	2	8	0	1	3	6	12	0	0	0	0	23	0	0	0	0	2	2	1	0	0	2	1	0	0	0	0	0	2	6	3	0	0	0	8	0	0	8	0	11	0
ESM1	1547	1255	1361	1998	316	166	365	194	2467	14	679	454	1717	62	625	1097	381	1235	344	423	88	822	74	777	912	5193	1714	185	49	328	759	762	7815	85	119	360	1082	929	546	926	25	2893	4940	321	858	44	311	81	953
LINC02461	0	51	18	0	1	0	151	0	0	0	2	6	0	1	1	4	0	1	0	0	0	2	0	3	0	16	0	4	0	1	0	0	0	1	7	0	0	0	0	4	0	0	12	8	1	0	0	8	0
DEFB126	0	4	0	0	0	0	0	0	0	6	0	0	0	0	0	0	0	0	0	0	0	0	6	0	14	0	20	0	0	0	0	0	0	0	0	8	0	9	23	0	0	0	49	0	0	0	0	0	1
FOXI3	0	0	0	1	0	0	0	0	0	0	2	0	0	0	0	0	0	0	0	0	0	0	0	0	0	0	0	0	0	0	0	0	0	0	0	0	0	0	169	0	0	0	12	0	1	0	0	0	1
LOC100420587	7	0	20	0	9	0	0	0	0	0	0	0	0	0	0	0	0	4	0	1	0	0	6	0	0	0	0	0	0	0	38	0	0	0	0	1	0	0	8	0	4	0	0	8	14	1	1	382	13
LOC101928516	0	3	6	0	0	1	2	0	6	0	4	0	0	0	7	3	15	4	0	0	0	5	8	9	0	0	0	0	0	0	0	0	0	0	10	2	1	0	0	10	0	4	4	0	0	0	9	0	0
RNU6.403P	0	7	5	0	0	0	4	0	0	0	12	0	1	0	0	4	2	7	31	0	0	6	4	1	0	0	8	4	0	0	0	1	3	0	0	0	2	0	0	0	0	1	0	0	0	0	3	0	0
RN7SL823P	0	6	0	4	0	0	1	0	0	0	1	0	0	0	4	0	0	0	0	1	0	0	0	20	0	43	0	0	0	0	0	0	0	0	0	0	0	0	0	0	0	0	0	0	0	0	0	0	0
DMBX1	22	22	18	93	22	12	4	14	1	25	22	12	390	0	61	55	227	5	50	144	0	54	15	139	465	58	7	0	0	0	8	57	6	6	0	13	159	22	192	6	0	91	36	0	104	4	0	46	0
IGFL2	0	10	80	5	0	11	4	4	12	11	121	12	163	100	8	115	40	69	146	29	6	104	158	6	1	376	42	1	4	87	4	5	26	17	23	12	21	0	16	54	0	77	34	4	124	12	4	0	17
LOC102546229	4	1	0	0	0	2	0	0	37	20	1	0	1749	5	4	1	0	5	15	0	9	43	245	1030	542	52	4	0	4	0	0	1	6	0	5	0	11	0	0	1	0	0	0	0	2	0	0	0	23
ACAN	62	255	1167	344	136	2175	551	4	1440	80	508	361	279	306	309	1050	2221	475	465	512	19	801	318	1377	758	1508	1024	62	284	730	45	66	454	945	994	105	362	104	882	599	1	1696	2062	375	218	66	253	3	78
FAR2P1	18	686	173	2	4	8	8	0	1089	68	95	29	0	1	48	0	0	0	1	5	6	12	116	331	175	898	97	8	1	1	0	248	24	2	1	1473	581	923	1727	2	4	0	387	20	0	25	1	0	13
IFNL3	0	0	0	0	0	0	0	0	0	0	7	0	0	0	0	0	13	14	10	0	0	22	0	0	0	0	0	0	0	0	0	1	6	0	2	0	3	0	47	1	0	4	0	0	0	0	0	0	1
KLK10	339	277	3920	68	1589	610	19	20	11	746	6239	1741	7566	160	986	1	6374	76	9107	634	36	1033	803	217	3779	1305	2793	87	442	182	463	129	485	96	87	226	1359	4035	3278	2810	26	14	4	84	106	2057	1508	6188	204
SLCO1B3	23	93	944	6	10	390	0	0	59	0	447	82	1855	532	604	0	1	23	27	10	10	0	5	109	5	32	3550	12	5	39	96	0	72	0	4	4	10	0	6	312	0	0	8	24	538	0	0	696	1
PANCR	0	0	0	0	0	0	0	0	0	0	0	0	0	0	0	0	0	0	0	0	0	0	2	0	0	0	0	5	0	0	0	0	1	0	1	0	1	0	0	28	0	0	0	0	0	0	0	0	0
IGFBP1	6	129	47	0	0	54	14	7	58	0	764	1	75	0	7	19	985	0	0	0	0	0	0	6	16	195	6	0	0	0	0	0	33	0	0	4	22	48	1	0	0	51	10	0	0	8	6	0	0
TPRXL	58	112	531	13	31	64	5	18	11	50	122	59	85	247	50	8	645	694	689	56	6	77	3	155	764	10	23	1	6	45	136	0	12	1	15	19	63	92	2383	193	0	22	8	6	301	1	14	981	9
RN7SKP116	0	0	6	0	0	0	1	0	0	0	2	6	4	4	0	0	0	0	7	0	0	1	1	0	0	20	0	0	0	0	0	0	0	0	0	0	4	0	0	0	0	0	0	0	0	0	0	0	0
MMP8	2	48	186	0	0	0	125	0	1192	0	148	5	0	3	34	340	63	4	0	2	0	251	4	30	0	52	13	0	1	236	17	0	24	4	38	11	6	0	60	14	0	151	230	0	0	8	81	0	4
LINC01914	8	15	16	1	2	18	45	0	11	14	15	45	13	37	8	128	5	164	56	40	15	25	21	543	35	58	16	14	20	19	4	13	104	28	44	13	6	24	14	267	0	36	99	18	0	0	79	17	0
OR13K1P	0	0	0	0	0	0	0	0	0	0	0	0	6	0	0	0	0	0	0	0	0	0	1	0	0	24	0	0	0	0	0	0	0	0	0	2	0	8	1	0	0	0	6	0	0	0	0	0	0
EVX2	0	0	21	0	0	0	0	0	0	0	0	0	1	0	0	0	0	0	1	1	0	0	0	0	1	0	0	0	0	0	0	0	0	0	0	0	0	0	0	0	0	0	0	0	1	0	0	0	0
CRNN	1	0	0	0	0	0	0	0	1	0	35	0	0	0	0	0	0	0	0	0	0	0	0	0	1	0	0	0	4	0	0	0	0	0	0	0	0	0	0	0	0	0	0	0	0	0	0	0	20
LIMK2P1	0	0	0	0	0	0	0	0	0	0	1	0	0	1	0	0	0	0	0	0	0	0	0	0	0	0	0	0	0	0	0	0	12	0	0	0	1	0	0	0	0	0	0	0	0	0	1	5	8
DPPA5	0	0	0	0	0	0	0	0	0	0	8	0	0	0	0	0	0	0	0	0	0	0	5	0	7	0	0	0	0	0	4	0	0	0	0	5	0	0	6	0	0	0	0	0	0	0	0	0	0
GAGE12J	0	0	0	0	0	0	0	0	0	0	0	0	0	0	0	0	0	0	0	3	0	0	33	0	0	0	0	0	0	0	0	0	0	0	0	2	0	4	0	0	0	0	0	0	0	0	0	0	1
GAGE2E	0	0	0	0	0	0	0	0	0	0	0	0	0	0	0	0	0	0	0	3	0	0	33	0	0	0	0	0	0	0	0	0	0	0	0	2	0	4	0	0	0	0	0	0	0	0	0	0	1
LINC00355	0	17	0	0	0	0	18	0	42	13	0	0	102	0	0	22	0	0	0	108	0	1	12	78	12	142	80	0	0	0	0	8	0	0	1	83	0	86	0	0	0	0	6	0	0	0	0	0	0
INHBA.AS1	5	224	30	12	8	40	159	4	913	9	216	7	56	4	113	170	321	73	202	60	0	233	12	228	16	70	83	28	11	69	18	8	60	92	64	22	93	0	47	48	0	42	293	24	22	15	284	1	4
G2E3.AS1	0	0	4	0	0	0	0	0	11	0	0	0	47	0	0	0	7	0	0	4	1	0	4	46	21	31	7	0	0	0	0	0	0	0	0	89	0	15	76	0	0	0	0	2	0	0	0	2	0
RAET1L	0	1	58	17	15	2	0	0	4	11	37	14	20	34	35	159	35	0	42	62	0	17	14	5	36	0	1	6	0	1	3	12	11	0	1	6	2	28	75	6	0	0	0	8	1	23	52	1	4
GAD1	7	74	391	24	28	74	38	4	855	104	82	20	300	782	58	110	43	67	4045	209	4	762	244	125	159	58	9	26	29	6	49	60	203	8	8	4	323	67	42	87	2	2134	601	37	1318	6	29	25	1
EIF4A1P12	0	0	0	0	0	4	0	0	0	0	1	0	0	0	14	0	1	0	0	0	0	0	0	5	0	0	0	0	0	0	0	10	0	0	0	0	0	0	0	0	0	0	0	0	0	0	0	0	0
SLC9A3P2	0	0	0	0	0	0	0	0	1	0	0	0	0	0	0	0	0	0	0	0	0	0	1	12	0	0	0	0	0	0	0	0	0	0	0	0	1	0	0	0	0	0	0	0	0	0	1	0	0
LINC02498	0	0	0	0	0	0	0	0	0	18	0	0	0	0	0	0	0	0	0	0	0	0	0	0	0	0	1	0	0	0	0	0	0	0	0	0	0	0	0	0	0	8	0	0	0	0	1	1	0
RPS3AP8	0	0	0	0	0	0	0	0	0	0	0	0	0	0	0	4	0	0	0	0	0	0	0	4	0	0	0	6	0	0	0	0	0	0	0	0	0	0	0	0	0	0	0	6	0	0	0	0	0
UCN2	14	99	134	18	9	0	138	17	211	0	63	26	37	12	44	335	141	31	43	80	4	166	44	95	37	88	105	46	27	139	8	28	9	28	179	52	88	4	131	115	0	69	509	39	12	37	266	11	6
LINC02141	1	10	10	0	4	8	4	0	0	0	0	16	0	0	7	4	0	0	0	1	0	1	0	0	1	0	0	0	0	0	9	1	30	0	0	2	0	0	4	0	0	0	0	0	4	6	0	0	0
ANKRD34B	2	86	0	0	0	15	0	0	2	1	2	0	12	1	9	4	10	0	0	0	0	2	22	26	0	0	0	0	0	33	6	0	0	0	11	356	6	12	2088	4	0	21	4	0	4	0	0	4	8
BPIFB2	1	24	15	0	0	23	0	26	0	1	1	4	0	0	6	0	0	0	0	32	0	0	13	179	0	92	505	4	0	25	0	0	0	4	5	0	0	0	0	0	0	0	89	0	0	0	0	1	12
LINC02864	1	2	0	0	18	1	294	14	6	82	0	12	197	1	0	3	0	6	4	782	0	0	620	66	0	0	456	0	0	16	39	2	3	4	0	411	2	108	0	0	0	19	536	0	0	0	15	0	0
CCL7	0	53	37	0	0	32	56	0	79	0	66	8	0	30	37	56	26	23	44	0	1	582	23	112	1	48	8	24	1	85	0	22	16	6	11	1	30	10	100	26	0	9	180	17	0	0	367	0	1
DPYSL5	0	51	6	4	0	0	53	6	2	0	0	0	0	0	1	0	0	0	0	6	0	0	3	13	1	0	4	79	0	0	0	0	0	11	26	1	0	0	29	10	0	0	88	64	1	0	12	0	12
LINC01913	19	7	29	1	32	0	58	26	36	73	36	148	70	1	0	756	25	0	1	322	18	1	2	1142	577	12	4	0	6	0	7	183	154	0	0	100	12	561	112	107	0	5	486	0	11	35	0	23	0
MIR4306	0	4	0	0	0	0	0	0	2	0	0	0	6	0	0	0	0	0	13	1	0	0	0	0	0	0	0	0	0	0	0	0	0	0	0	0	0	0	0	0	0	0	0	0	1	0	0	1	0
LINC01756	1	5	0	0	0	0	0	0	0	0	0	0	0	0	0	0	0	0	0	0	0	0	0	0	0	0	4	0	0	0	0	0	0	0	0	0	0	2	6	0	0	0	0	1	0	0	0	0	0
LINC01761	0	0	0	0	0	0	0	0	0	0	0	0	0	0	0	0	0	1	0	0	0	0	0	0	0	0	0	0	0	0	0	0	1	0	0	0	0	0	0	0	0	0	0	0	1	0	0	0	0
OR8G1	0	0	0	0	0	0	0	0	0	0	0	0	0	1	0	0	0	0	0	1	0	0	0	0	0	0	4	0	0	0	0	0	0	0	0	0	1	4	15	0	0	0	0	0	0	0	0	0	0
FIBCD1	14	22	956	1	27	27	1	8	6	751	2574	244	7	6	66	12	1154	57	278	115	26	34	230	9	326	83	8	18	6	88	63	10	50	0	26	4	5	154	335	27	0	0	12	0	1	24	88	174	14
SLC25A3P1	0	0	0	0	0	0	1	0	0	0	0	1	0	2	0	0	0	0	0	1	0	0	0	0	88	0	0	0	3	0	0	0	0	0	0	0	0	0	0	0	0	0	0	0	0	0	0	0	0
SERPINB2	32	71	67	4	5	108	1233	0	338	20	654	84	349	36	610	122	276	13	318	91	9	1310	264	211	12	256	545	20	2	30	56	9	254	66	30	71	31	2319	2891	751	0	256	77	384	14	64	2734	44	19
DMRT1	1	0	0	0	0	0	0	0	0	0	0	1	0	2	0	1	0	0	0	0	0	0	0	0	18	0	4	0	0	0	0	0	0	0	0	4	0	0	0	0	0	0	0	0	0	0	0	0	0
WNT7B	6	125	59	92	0	23	106	7	221	23	1189	69	211	35	418	162	131	85	1833	31	0	112	21	4	7	562	53	10	5	63	39	59	80	16	16	0	28	637	1413	557	8	4	54	4	9	71	53	12	6
FAP	137	4405	2036	172	515	1029	4220	87	7702	47	4137	780	647	744	1282	5930	1908	4019	4720	677	68	2238	1564	4906	1415	2652	1937	1932	792	4673	130	507	375	3669	2545	540	1243	93	1679	2688	52	934	7223	1873	177	701	6844	178	15
MUC16	95	13	92	72	1	329	21	39	843	80	35161	64	7711	4778	23	0	40	618	91	29	13	131	5	31	124	10	41	0	66	142	6	109	167	8	52	37	4440	3638	10961	6131	4	149	26	22	16	62	5	207	83
LOC101929128	513	1	20	4	14	18	0	10	4	8	0	34	227	15	16	123	9	4	20	28	5	15	23	1	1447	0	15	0	4	0	1	22	13	0	0	4	16	49	27	6	0	0	8	0	4	7	2	21	10
LOC157273	513	1	20	4	14	18	0	10	4	8	0	34	227	15	16	123	9	4	20	28	5	15	23	1	1447	0	15	0	4	0	1	22	13	0	0	4	16	49	27	6	0	0	8	0	4	7	2	21	10
CCNYL2	0	1	0	0	5	28	5	28	56	37	11	0	0	0	4	8	1	1	0	0	5	1	10	16	0	0	0	6	0	7	0	0	0	17	11	650	1	331	5	0	0	1	0	0	0	20	1	4	0
OR9A4	0	8	0	0	0	0	7	0	0	0	0	0	0	2	0	0	0	0	0	0	0	1	3	12	0	66	0	0	0	0	0	0	14	0	0	12	0	0	0	0	0	0	26	0	0	0	18	0	0
LNCOG	0	31	15	1	0	8	15	0	42	0	44	16	0	0	26	23	4	4	4	22	0	6	2	28	0	28	7	0	0	24	0	9	0	6	12	0	0	4	18	14	0	46	45	0	0	6	43	0	0
RPLP0P2	1	175	194	18	19	20	237	3	422	39	115	46	2	25	31	489	47	48	101	48	3	99	171	235	48	155	137	71	76	159	8	30	1	65	194	33	16	22	132	88	0	54	417	6	2	34	444	5	9
RFPL4B	0	4	6	0	0	0	9	0	0	0	3	0	6	0	0	0	1	0	0	0	0	0	140	0	0	0	0	7	1	0	4	0	1	6	0	0	0	0	0	0	0	0	0	0	0	0	0	0	0
CSF2	1	189	71	5	6	1	48	0	996	5	34	9	79	77	227	40	275	8	16	188	5	200	45	127	6	48	13	2	1	97	1	38	197	6	98	16	57	27	6	38	0	535	1431	23	20	9	78	12	67
IL6	7	5348	1400	11	58	190	3470	116	15660	6	190	125	116	769	2108	3225	4928	456	586	522	6	4714	155	4519	82	82	164	441	493	620	27	299	1077	449	1306	136	1151	690	688	512	31	2240	43546	1055	241	50	10505	29	94
PRND	184	79	56	508	100	125	174	27	719	14	408	159	47	15	42	368	0	166	82	130	94	238	96	277	43	530	42	988	31	359	24	7	96	328	218	60	37	1	59	150	12	16	335	217	109	0	122	7	65
WNT7A	0	1	0	0	0	9	0	7	5	0	0	0	0	6	69	0	0	0	0	5	0	1	2	4	5	0	2	0	0	1	2	4	8	0	7	1	62	91	289	260	0	5	6	0	0	11	54	0	18
LSAMP.AS1	1	4	4	0	16	7	0	0	8	0	37	0	2	1	136	4	10	1	33	17	0	0	26	6	10	0	0	109	0	0	10	12	7	0	0	53	2	3	0	29	0	0	8	6	1	24	0	25	0
INO80B.WBP1	1	0	0	0	0	0	0	0	0	0	0	0	0	0	2	0	6	0	0	0	0	0	4	0	0	0	0	0	0	0	0	0	0	0	0	0	0	0	4	0	0	1	0	0	0	4	0	2	0
DBF4P2	0	0	0	0	0	0	1	0	0	0	7	0	0	0	0	0	0	0	0	0	0	0	1	0	0	4	1	0	0	6	0	4	4	0	0	0	0	0	0	0	0	0	0	0	0	0	0	0	0
RGS21	0	0	0	0	0	0	0	0	0	0	0	6	0	0	0	0	0	0	9	1	0	0	0	0	0	0	0	0	0	0	0	0	0	0	0	0	0	0	0	0	0	0	0	0	1	0	0	0	0
CRP	0	10	9	0	1	5	14	10	0	0	3	10	0	0	3	19	0	2	7	3	0	0	0	16	6	0	11	4	4	8	0	0	4	18	2	0	8	0	4	0	1	0	0	0	0	0	58	6	0
EREG	49	674	206	83	41	118	3424	0	9564	34	80	316	1789	15	2265	1280	3227	93	783	158	17	3136	169	361	74	73	50	177	135	89	92	190	682	290	547	62	4429	474	422	548	6	118	3018	245	115	227	4086	90	16
BEND2	1	0	0	0	0	0	4	0	0	0	0	0	0	0	0	7	0	0	0	0	4	0	0	0	0	0	0	0	0	0	0	10	0	0	0	0	4	4	6	0	0	0	0	0	0	0	0	0	0
KRT4	49	6	54	17	0	4	0	4	1	45	3359	0	0	15	0	0	5	33	5	9	0	1	1	0	3	10	36	0	0	12	18	0	4	0	0	0	19	208	0	88	0	0	0	0	15	73	3	0	14
LOC105371967	3	6	50	0	0	1	16	10	16	23	0	0	27	0	8	2	15	0	11	8	0	2	99	24	14	64	6	0	4	4	2	1	6	0	0	783	7	25	87	0	0	12	1	1	5	3	1	2	1
LBP	0	6	20	10	7	6	0	0	8	0	8	10	0	6	0	8	825	8	14	18	1	22	184	8	12	16	1	0	0	8	0	0	11	0	18	1	5	0	38	8	0	0	0	32	0	0	261	0	53
LOC100287355	0	3	0	0	0	0	0	1	1	0	0	0	0	0	8	0	0	0	0	2	0	0	0	0	0	0	0	0	0	10	0	0	6	0	0	0	0	0	0	0	0	0	3	0	1	0	0	0	0
PANX3	0	0	0	0	0	0	0	0	0	9	0	0	0	0	0	0	0	0	1	0	0	0	14	0	5	0	0	0	0	0	0	0	0	0	8	0	0	127	53	0	0	0	0	0	0	0	0	0	0
LINC02263	0	0	0	0	4	0	3	0	5	1	2	0	0	0	4	4	29	0	1	12	0	0	0	0	40	0	0	0	0	6	14	6	2	23	1	0	0	0	56	0	0	0	0	0	0	1	0	0	0
IRX4	0	399	0	0	0	0	1	0	11	0	0	20	0	1	0	37	1	0	3	0	0	4	1	0	0	0	0	0	0	0	0	0	0	0	0	6	4	0	171	1	0	0	32	0	1	0	0	0	1
HOTAIR	125	43	687	115	33	0	47	12	40	558	59	203	583	54	0	7	29	2	150	148	5	658	226	53	63	550	1565	0	167	0	65	685	200	0	0	462	1061	124	246	108	0	7	96	271	8	400	0	76	13
ADAM20P3	0	0	0	0	0	0	0	0	0	0	21	0	10	0	2	0	17	0	0	0	0	0	0	0	2	0	0	0	0	0	0	0	0	0	0	1	0	9	0	0	0	0	10	0	0	0	0	0	4
CSF3	0	633	550	10	21	81	470	34	4899	21	21	71	86	338	676	741	359	156	7	142	1	957	22	299	47	292	17	9	364	383	1	419	137	33	1650	36	695	135	21	271	10	816	15459	111	169	0	5690	1	51
OR11H13P	0	0	0	0	0	4	0	0	1	0	0	0	0	0	0	0	0	1	0	9	0	3	0	8	3	0	0	0	0	0	0	0	0	0	0	0	0	4	7	0	0	0	6	0	0	0	0	0	0
LOC100419615	0	10	0	0	0	0	0	0	2	0	3	0	0	0	0	0	0	0	0	0	0	0	0	0	0	0	12	0	0	0	0	0	0	0	0	0	0	0	0	0	0	0	0	0	0	0	2	0	0
CFHR4	0	0	0	0	0	4	10	0	3	0	0	0	0	0	0	0	0	0	0	0	0	1	4	18	12	29	15	0	1	0	0	0	0	0	0	57	0	0	0	0	0	0	0	0	1	0	3	0	4
THBS2	1900	8370	4860	521	691	2628	11105	144	44903	59	15819	1286	983	1486	3253	14903	5484	13942	14000	5904	441	9093	2378	10925	1905	18903	5579	6779	1621	6016	335	717	232	15881	17998	1411	1443	319	5016	8217	105	1941	17761	4841	367	514	12037	532	207
LINC01254	0	11	6	0	1	0	0	0	1	0	0	0	8	0	0	0	0	0	0	1	0	0	4	1	2	18	1	0	0	0	0	0	0	0	0	0	0	6	143	0	0	0	0	0	0	0	0	0	4
IFIT1B	0	0	0	1	0	0	0	0	1	0	3	0	0	0	0	0	1279	0	24	0	0	0	0	0	0	0	0	2	2	0	1	0	8	4	1	0	9	0	0	0	0	0	4	0	0	0	0	0	0
SPDYC	238	0	456	0	12	3	8	0	28	405	12	0	6	0	1	0	0	0	42	0	0	40	0	14	54	0	208	0	16	9	32	42	6	0	0	106	4	35	0	0	0	0	0	13	1	16	0	59	12
UPK1A	0	1	21	6	0	0	3	0	0	2	7	2	0	9	0	9	0	1	1	0	0	0	2	0	1	173	249	0	1	0	0	6	0	0	3	0	1	0	13	16	0	0	0	6	15	0	0	5	1
GLULP1	0	0	0	0	0	0	0	0	0	0	1	0	0	2	0	1	0	0	0	0	0	0	0	0	0	0	0	0	0	0	0	0	0	0	1	0	0	0	4	0	0	0	0	0	1	0	0	0	0
IGKV2D.18	0	0	0	0	0	0	0	0	0	0	0	0	0	4	0	0	0	0	0	0	0	0	0	0	0	0	1	0	0	0	0	0	0	0	1	0	4	0	0	0	0	0	0	0	0	0	0	0	0
GALNTL5	0	0	0	0	0	0	0	0	0	0	0	0	0	0	0	0	0	0	0	0	0	0	20	0	0	0	0	0	0	0	1	0	0	0	0	1	0	0	0	0	0	0	0	0	0	0	0	0	1
LINC01812	0	1	0	7	0	1	3	0	0	2	1	21	0	0	10	0	0	0	0	10	0	0	1	0	0	0	6	0	0	0	0	0	3	0	0	0	0	0	12	14	0	8	4	0	0	0	8	0	4
LINC02008	1	0	0	0	0	1	8	0	0	0	1	0	43	0	1	21	0	8	0	4	6	0	9	0	1	6	0	0	1	6	0	0	0	0	0	0	0	0	0	0	0	2	0	0	0	0	0	0	0
SPP1	140	15255	10057	1737	775	1426	9209	202	73192	209	40805	833	2769	687	5280	16010	36507	6967	25877	1517	697	38046	868	17290	6527	30652	3078	2178	5098	1685	764	5180	23305	3247	1449	7546	3531	1444	13075	10387	118	2789	38762	9038	531	1140	6913	773	412
COL20A1	1	0	15	0	5	0	1	0	0	0	7	0	36	0	0	0	6	0	0	284	0	2	0	20	1	0	0	54	4	1	0	9	1	29	14	0	0	27	12	5	0	0	0	0	6	0	0	7	0
EVX1	0	0	55	8	0	0	2	0	3	268	28	0	0	0	18	12	4	0	0	38	0	14	97	18	43	0	4	0	2	0	70	12	12	0	0	1	0	1	0	8	0	0	0	0	6	0	0	2	0
KRT80	125	107	1170	61	126	80	774	31	658	163	579	235	811	3133	277	36	4702	140	2260	861	22	73	906	446	499	365	355	0	67	91	164	654	535	19	67	627	193	1027	5026	853	8	12	74	88	591	179	220	217	10
H19	20	707	3477	283	1422	210	5417	6	6509	429	1431	1426	32	4232	76	738	611	328	1019	418	62	8788	2746	371	160	688	1392	589	1156	1138	35	26	6	529	1300	131	2873	761	259	334	10	70	790	1062	64	15	1152	67	1174
LOC102724852	20	707	3477	283	1422	210	5417	6	6509	429	1431	1426	32	4232	76	738	611	328	1019	418	62	8788	2746	371	160	688	1392	589	1156	1138	35	26	6	529	1300	131	2873	761	259	334	10	70	790	1062	64	15	1152	67	1174
LARP1BP2	0	4	0	0	0	0	0	0	1	0	0	0	0	1	1	0	10	0	0	0	0	2	0	0	0	0	0	0	0	0	0	0	4	0	0	0	0	12	0	0	0	0	0	8	0	0	0	0	8
RPS6P23	1	0	0	0	0	0	0	0	0	0	10	0	0	0	0	0	0	0	0	0	0	0	0	0	0	14	0	0	4	0	0	0	0	0	0	0	1	0	0	0	0	0	0	0	0	0	0	0	0
LINC02188	4	1	26	748	5	26	5	0	0	0	560	55	52	41	151	6	4	11	9	1	0	1	11	103	0	36	2	28	1	0	0	0	2	23	2	1	22	1	5	1	0	5	18	0	1	0	1	6	22
VTA1P1	7	3	0	0	0	26	106	0	1	0	1	0	0	0	1	8	0	2	1	39	4	3	0	8	0	0	0	0	0	0	0	0	0	4	0	3	0	0	0	1	0	0	15	0	0	0	0	0	0
IGF2BP3	26	45	445	27	43	178	567	74	1955	267	643	399	2034	250	440	200	2691	557	696	3662	29	61	949	2077	279	323	54	140	62	451	205	1982	2787	62	121	3732	955	39	895	212	5	1181	1457	147	261	16	57	32	128
ECEL1	2	245	42	13	14	97	68	0	18	2	38	26	5	193	20	21	34	61	413	122	4	68	70	60	17	75	109	181	15	210	0	11	1	30	1108	4	30	736	273	167	26	278	181	408	9	0	184	2	62
TNNT1	1	285	22	37	4	7	7	8	10	67	678	28	157	43	5	23	949	846	666	255	5	282	53	20	84	71	108	0	19	71	22	954	62	10	45	41	68	712	3597	25	1	12	425	16	209	10	68	28	98
RN7SL255P	0	0	0	0	0	0	0	0	0	0	0	0	0	0	0	1	0	0	0	0	0	0	0	13	0	0	0	0	0	0	0	0	0	0	0	2	0	2	4	0	0	0	3	0	0	0	0	0	0
EMX2OS	0	19	29	0	12	26	94	0	0	0	43	14	0	1	6	3585	0	17	31	7	1	23	50	0	0	87	0	243	15	63	4	0	0	123	157	0	0	1	70	72	0	0	6	334	1	0	91	0	0
NTSR2	3	0	0	0	0	0	0	0	0	21	0	0	2	0	0	0	0	0	0	0	0	0	4	3	0	0	0	0	0	0	0	0	0	0	0	0	0	0	3	0	0	0	0	1	7	0	0	0	0
IFNA8	0	0	0	0	0	0	0	12	0	4	15	0	0	0	0	0	0	0	6	0	0	0	0	0	0	16	0	0	0	0	0	0	0	0	1	0	0	0	0	0	0	0	0	0	1	0	0	0	0
COMP	154	119	138	64	51	129	573	61	2037	58	389	84	22	53	47	204	53	3549	106	124	0	685	280	1075	112	5992	430	320	91	121	9	65	14	606	612	43	159	29	583	392	49	103	2746	676	0	110	246	23	27
HOXC6	106	21	375	373	69	119	107	61	260	466	1212	100	618	103	8	147	595	26	767	395	18	348	259	206	427	307	444	31	251	30	9	259	190	60	83	902	366	505	877	411	4	445	929	225	82	93	19	145	22
LOC400622	0	5	0	0	0	0	0	0	0	0	2	0	0	0	0	6	0	1	3	0	1	1	10	0	4	0	0	0	7	0	0	0	6	0	1	9	0	0	0	0	0	0	0	0	0	0	0	0	0
RN7SKP98	0	0	0	0	4	0	1	0	0	0	0	12	0	0	0	0	0	0	0	0	0	0	0	0	0	0	0	0	0	0	0	0	6	0	0	3	0	1	6	12	0	1	6	0	0	0	0	0	0
VDAC2P4	0	0	0	2	0	8	0	0	0	0	0	0	1	0	0	0	0	1	0	0	0	1	0	0	0	0	0	0	0	1	0	0	0	0	0	0	0	0	0	0	0	0	0	0	0	0	0	0	0
RNA5SP101	1	0	0	0	0	0	1	0	0	0	0	0	0	0	0	0	0	0	0	6	0	0	0	0	0	0	0	0	0	0	0	0	0	0	0	0	1	0	0	0	0	0	0	0	0	0	0	1	0
MCHR2.AS1	0	0	0	0	0	0	0	0	0	0	0	0	0	0	0	0	0	6	0	0	0	0	0	0	1	0	0	0	0	0	0	0	0	0	0	0	0	0	16	0	0	0	1	0	0	0	0	0	0
LINC02418	37	0	1134	0	0	0	0	53	0	80	16	27	1	0	0	0	0	1	1	205	0	1	71	62	0	0	6	0	0	0	11	8	0	2	8	73	7	0	1	0	0	0	379	0	0	0	10	19	0
LOC100129291	5	0	0	0	0	0	1	0	0	0	0	0	0	0	0	8	0	5	5	0	0	0	0	90	0	0	0	0	0	0	4	0	1	0	0	0	0	13	0	3	0	0	0	0	0	0	0	0	0
ANKRD18B	0	58	6	14	1	1	7	0	227	3	9	33	570	0	5	24	0	5	1	8	3	10	29	89	121	0	38	0	0	0	0	2	6	0	2	0	43	351	255	181	2	2	104	0	1	14	2	5	10
OR8D1	0	0	0	0	0	0	0	0	0	0	0	0	0	1	0	0	0	5	0	7	0	0	3	14	0	0	33	0	0	8	0	4	10	4	0	0	1	54	24	0	0	0	11	0	0	0	0	0	0
H2BW1	0	1	92	0	0	4	0	0	0	0	0	0	0	0	1	0	0	0	0	0	0	0	0	0	2	0	30	0	0	10	0	0	0	0	0	12	0	0	7	0	0	0	0	6	0	0	1	0	0
FGF5	2	40	26	1	0	16	66	0	272	1	59	19	0	0	10	16	15	14	30	6	0	27	21	17	10	0	24	142	5	56	0	0	0	85	132	0	19	0	21	74	0	3	7	195	9	0	103	0	0
CREG2	2	44	1113	34	9	42	94	22	136	28	1097	182	643	1	386	507	12	13	15	7	27	22	270	124	162	231	68	79	9	78	162	342	182	3	35	147	28	752	814	187	15	4	32	25	15	53	46	7	104
LINC00922	13	35	40	4	4	4	4	0	2	0	4	0	18	4	1	18	7	61	52	7	1	2	15	10	7	28	4	0	0	6	0	11	11	4	1	21	6	0	5	11	0	1	66	0	5	1	23	0	0
MMP3	142	7942	8188	774	518	37	1540	80	3525	201	348	2207	1225	3125	3448	1296	2317	2586	252	18154	296	3960	3014	6564	2337	2218	3168	56	189	3712	260	1286	8062	581	2115	1017	2461	296	623	1848	87	18685	56401	313	227	1568	2212	662	1092
LINC02398	0	15	14	0	1	0	18	0	1	0	0	18	0	2	0	2	0	4	13	6	0	0	0	33	1	20	0	14	0	19	0	4	8	6	11	3	6	377	28	6	10	0	10	6	0	0	14	1	0
GRAMD4P8	0	9	0	0	0	0	0	0	0	0	0	0	0	0	0	0	0	0	0	4	0	0	1	12	0	20	67	0	0	7	0	0	0	1	0	0	0	6	0	1	0	4	4	6	0	0	0	1	0
ASZ1	0	0	0	0	0	0	0	0	0	0	0	0	0	0	0	1	0	1	0	0	1	0	0	10	0	18	0	0	0	0	0	0	0	0	0	0	2	0	0	0	0	0	0	0	0	0	0	0	0
RNU7.128P	0	0	0	0	0	2	0	0	0	0	0	0	1	0	0	0	0	0	4	0	0	0	0	0	0	0	1	0	0	0	0	0	0	0	0	0	0	0	4	0	0	0	0	0	0	0	0	0	0
ASS1P5	0	0	0	0	0	0	0	0	0	0	0	0	0	0	0	0	4	0	0	0	0	1	0	0	0	0	6	0	0	0	0	0	0	0	0	0	0	0	0	0	0	0	0	0	0	0	0	1	0
HMGB3P22	0	0	0	0	0	0	0	0	0	0	0	0	0	4	0	0	0	0	0	0	0	0	0	0	0	0	0	0	0	4	0	10	0	1	0	0	7	0	0	0	0	0	0	0	0	0	0	0	0
LINC02317	0	0	0	0	0	0	0	0	1	0	0	0	0	0	0	0	0	4	0	0	0	0	0	0	0	0	0	0	0	0	0	0	0	0	0	0	5	0	0	0	0	0	0	0	0	0	0	0	0
LINC01980	0	16	35	0	0	0	1	2	1	14	1	0	19	4	1	0	0	2	0	2	6	0	26	74	95	22	83	0	0	25	0	0	4	0	2	140	0	0	12	0	0	22	4	0	0	0	0	0	8
C4BPAP2	1	2	0	0	0	0	16	0	1	0	10	0	4	1	4	0	5	14	17	0	0	0	2	0	5	0	8	0	11	0	9	10	14	10	0	6	0	4	0	0	0	0	1	0	0	0	4	6	0
DPPA3	11	2	0	8	0	13	0	13	0	0	1	28	0	0	0	3	0	1	0	20	0	0	0	0	860	0	0	0	0	6	4	0	19	1	0	12	0	0	7	0	28	0	0	0	0	18	0	0	409
MTND2P21	0	0	0	0	0	0	0	0	0	0	0	0	0	0	0	0	0	0	0	8	0	0	0	0	0	0	0	0	0	0	0	1	0	0	1	0	0	0	6	0	0	0	0	0	0	0	0	0	0
TRIM72	4	1	22	9	0	13	5	8	501	44	21	211	0	4	32	2	4	2	3740	9	0	5	11	0	21	14	17	4	2	12	1	16	19	16	2	562	17	31	18	15	14	5	0	0	0	16	5	0	14
SBSN	0	44	4	0	0	4	13	0	84	0	42	0	1	11	6	157	11	5	10	0	0	51	58	18	0	74	8	0	4	58	0	0	4	8	50	4	1	0	10	6	0	13	40	63	0	0	22	1	0
MC2R	0	1	4	0	0	0	8	0	1	0	9	0	12	1	4	2	0	10	11	0	0	0	0	29	1	0	39	0	1	0	0	0	0	8	11	8	0	0	0	29	0	0	22	1	0	0	0	0	0
LINC02269	0	6	20	0	0	0	5	0	0	12	1	14	0	0	2	3	0	1	0	3	0	0	4	0	0	0	0	92	0	23	0	0	19	1	5	7	0	0	92	22	0	0	41	18	8	0	5	0	0
RPL18P11	0	0	1	0	0	0	0	0	1	0	0	0	0	0	0	0	0	0	0	0	0	0	0	0	0	0	1	0	6	6	0	0	0	0	0	0	0	0	0	1	0	0	0	0	0	0	0	0	1
SPRR2B	0	0	1	0	0	0	0	0	1	0	34	0	0	0	1	0	0	0	0	0	0	0	0	0	0	0	0	0	0	0	1	0	0	0	0	0	0	0	0	0	0	0	0	0	0	0	0	0	0
LOC100421746	0	0	0	0	0	0	0	0	0	0	0	0	0	0	0	0	0	0	0	1	0	0	4	0	0	0	0	0	0	0	0	0	0	0	0	1	0	0	0	0	0	0	0	0	0	0	0	0	0
SPATA31D5P	1	1	0	0	0	0	0	0	0	0	0	0	0	0	0	0	0	0	0	0	0	0	0	0	0	0	0	6	0	0	0	0	0	8	0	0	0	10	0	0	0	0	0	0	0	0	0	0	0
THBS4	101	12622	3675	334	48	647	31689	572	164	56	3036	670	151	619	71	2822	221	919	12787	3039	457	747	415	8804	3918	3223	2233	25037	607	2971	118	166	48	810	14066	144	187	42	109	7055	98	850	13837	13199	308	215	6421	2167	86
LOC102724511	0	0	0	0	0	0	0	0	1	0	0	0	0	0	0	1	0	0	0	0	0	0	0	0	6	0	0	0	0	0	0	0	0	0	1	13	0	0	5	0	0	0	1	0	0	0	0	0	0
SMYD1	1	294	33	6	6	1	736	13	0	0	16	672	0	0	0	6	6	0	137	1	179	0	1	10	2	174	13	7895	6	755	4	10	0	225	233	1	0	0	0	558	0	0	0	10039	1	0	244	1	7
CCDC144NL	0	6	0	14	0	0	20	4	1	0	6	0	0	0	0	0	0	0	11	0	1	6	0	14	38	28	13	0	4	0	0	0	0	8	7	0	0	26	0	0	0	0	28	0	2	0	1	1	6
DMRTA2	0	1	5	1	0	3	0	0	32	0	18	0	15	6	2	0	0	0	1	14	0	282	14	4	0	0	56	8	11	8	0	164	0	0	0	502	1	0	0	0	0	0	59	4	0	6	1	0	1
LINC01611	0	0	0	0	0	0	0	0	1	0	1	0	52	0	0	0	0	0	0	9	1	0	0	20	41	0	0	0	0	0	0	0	6	0	0	80	0	65	0	0	0	0	0	0	0	0	0	0	0
EN1	0	0	0	51	0	4	0	0	0	0	0	0	0	4	0	89	0	0	0	1	0	9	0	0	0	9	0	7	0	0	0	0	0	4	1	0	0	0	22	15	0	0	0	20	0	0	1	0	0
PPBP	5	45	124	5	0	1	1	9	1695	0	6	0	391	97	20	275	257	12	12	2	4	278	46	173	14	20	1	0	0	1	13	115	5	18	21	5	2278	79	10	0	18	11	92	0	2	0	77	5	14
CEMIP	562	4580	5499	1138	980	1611	4331	319	33800	387	5992	2092	1506	2293	4005	8393	8285	1554	6382	2749	162	4581	932	14374	2596	3569	1815	626	513	4866	751	948	1314	5230	3434	1109	1819	1080	7924	2489	100	1169	30305	2882	265	1420	30005	3441	102
RNA5SP243	0	0	0	0	0	0	2	0	0	5	0	0	0	2	0	0	0	0	0	0	0	0	0	0	0	0	0	6	0	0	0	0	2	0	0	0	0	0	0	0	0	0	0	0	0	2	0	2	0
C7orf65	1	0	8	0	0	0	0	0	1	0	0	0	0	1	0	0	0	0	0	0	0	1	0	0	0	0	0	0	0	0	0	0	0	6	0	0	0	0	0	0	0	0	0	0	0	0	1	0	0
MTND3P9	0	0	0	0	0	0	0	0	0	0	0	0	8	1	2	0	4	0	0	0	0	0	0	0	0	0	0	0	0	0	0	1	0	0	0	0	2	4	1	0	0	0	0	0	0	0	4	0	0
NREP.AS1	1	0	0	0	0	0	0	0	6	0	1	6	0	0	0	0	0	0	0	0	0	0	7	0	0	0	0	2	0	0	0	0	2	0	0	0	0	0	0	0	0	0	0	0	0	0	0	0	0
H1.8	0	0	0	0	0	0	4	0	1	0	0	0	4	0	0	0	0	0	0	0	0	0	0	0	0	0	0	1	0	8	0	0	0	0	0	0	1	6	0	0	0	0	1	0	0	0	0	0	0
LINC00911	0	0	0	0	0	4	0	0	0	0	0	0	0	0	0	0	0	0	1	0	0	1	0	0	0	0	0	6	0	0	0	0	0	0	1	0	0	0	0	0	0	0	0	0	0	0	1	0	0
MIR3907	0	0	0	0	0	0	1	0	0	0	2	0	0	0	0	0	0	0	0	0	0	0	0	0	0	0	0	0	0	0	0	0	0	0	0	0	0	0	0	1	0	0	0	0	0	0	0	0	0
NAA11	1	4	0	0	0	0	7	0	0	7	0	0	0	0	0	7	0	0	0	8	0	0	445	0	0	0	0	0	6	0	0	6	1	1	4	346	0	0	4	0	0	0	0	9	0	10	0	0	17
LINC00491	0	7	0	0	0	10	0	0	63	6	0	0	95	0	0	0	1	0	1	0	0	0	4	173	62	0	13	10	0	0	0	0	0	0	5	10	0	1	342	0	0	0	0	0	1	0	0	2	1
COL8A1	1120	12919	7373	1040	1369	4451	22396	306	25657	234	13963	3086	1177	2443	3144	10549	2216	10254	9129	4914	646	3399	2488	12748	7419	9772	7788	11325	3480	8821	899	1798	357	17989	24819	1476	1573	451	3136	13659	248	2781	24156	6474	1405	1771	8999	723	349
LOC107986400	0	0	0	0	0	0	0	0	2	0	0	0	0	0	0	0	0	0	0	0	0	0	0	25	30	12	0	0	0	0	0	12	0	0	0	6	0	0	38	0	0	0	0	0	0	0	0	0	0
LINC01910	0	2	134	0	9	16	7	0	0	19	30	0	398	6	27	7	43	4	71	8	10	0	6	6	17	0	72	0	4	0	10	19	1	1	0	12	7	66	27	10	0	2	0	0	9	0	0	0	0
LOC100131315	0	0	0	0	0	0	0	0	2	0	2	0	0	0	0	0	0	0	2	1	0	0	0	2	0	14	0	0	0	1	0	0	0	0	0	0	0	0	0	0	0	0	0	0	0	0	0	0	0
LINC02085	0	0	0	0	0	0	0	0	3	0	0	0	0	0	0	0	0	0	0	0	0	0	0	0	0	0	0	0	0	0	0	0	0	0	0	0	1	0	0	0	0	1	0	0	0	0	3	0	0
IL13RA2	24	177	61	20	57	153	45	6	104	0	19	90	14	61	179	108	98	82	3	219	12	87	123	186	99	178	358	40	15	125	28	84	147	120	172	127	78	108	20	322	0	332	1798	64	71	92	66	17	30
MTATP6P16	0	0	0	0	0	10	1	0	6	0	1	0	4	0	0	0	0	0	0	1	0	0	0	0	0	0	0	0	0	0	0	0	0	0	4	0	0	0	0	0	0	0	0	0	0	0	0	0	0
CXXC1P1	0	1	1	0	0	0	16	9	0	0	0	0	0	0	0	1	0	0	5	0	0	2	0	0	3	20	4	0	2	14	1	0	0	0	1	0	0	0	0	12	0	0	22	0	0	0	0	0	0
MYO16.AS1	0	0	11	0	0	0	0	0	9	0	2	0	124	0	2	1	20	0	1	7	0	12	0	0	6	0	0	0	0	0	0	0	2	0	0	0	28	3	0	15	0	0	0	0	2	0	0	0	0
LOC101929532	0	329	231	34	44	66	271	36	454	23	298	91	75	32	98	357	165	209	439	60	12	192	66	332	131	407	235	65	152	311	23	41	59	180	138	35	143	13	117	215	8	57	756	151	19	25	756	23	0
CLPSL2	0	0	6	0	0	0	0	0	0	0	0	0	4	0	0	0	1	0	0	0	0	0	18	0	0	12	0	0	0	0	0	0	0	0	4	0	0	8	0	6	4	0	0	0	0	0	0	0	0
LINC01339	0	6	5	0	0	0	0	0	0	0	0	0	0	0	0	0	0	1	1	0	0	0	0	0	0	0	0	0	0	0	0	0	0	0	0	0	0	0	4	0	0	0	0	0	0	0	0	0	1
LINC00463	0	0	0	0	0	0	0	0	0	0	0	0	0	1	0	0	0	0	0	0	0	0	0	0	0	0	0	0	0	4	0	0	0	0	6	0	0	0	0	0	10	1	0	0	0	0	0	0	1
VN1R21P	1	5	16	0	0	0	5	0	0	0	5	0	8	0	2	0	19	1	7	4	0	0	0	28	5	0	4	0	0	0	7	0	0	0	0	0	8	0	108	0	0	0	6	0	15	0	0	54	1
TPSP2	0	9	0	0	0	1	0	1	0	0	46	0	0	7	5	43	4	1	0	10	0	8	0	4	16	46	2	0	0	0	0	4	10	0	0	1	1	0	8	0	0	0	0	26	8	3	6	1	0
TYR	0	6	6	0	0	0	2	0	0	0	4	0	0	1	11	2	0	0	8	1	0	0	0	20	1	0	12	0	0	6	4	0	0	0	0	0	4	0	0	5	0	0	0	1	2	0	0	0	0
HOXC11	120	96	284	90	78	0	58	19	143	401	39	19	435	63	0	38	13	11	463	225	9	217	321	156	247	594	777	0	81	0	27	306	183	0	4	629	294	202	252	132	0	0	76	85	2	148	12	59	18
SALL4	72	183	630	114	45	161	259	31	625	420	1071	132	1803	138	119	216	306	614	1019	317	48	152	467	2024	500	1209	2229	69	56	202	173	248	149	164	303	592	313	43	260	763	31	121	1216	12	507	72	333	40	110
BANCR	0	12	7	0	0	4	1	0	0	4	0	4	8	356	1	33	4	5	139	10	4	0	10	20	4	18	50	20	0	6	0	23	1	11	4	4	1	0	4	15	0	3246	8	10	17	18	0	0	11
TAS2R1	0	6	0	0	0	0	0	0	0	4	0	8	0	0	0	0	97	0	0	0	0	0	0	14	1	0	0	0	0	0	0	0	0	0	0	0	0	0	0	0	0	0	6	0	0	0	0	4	0
ALDH3B2	59	215	118	134	2	59	0	36	37	168	854	169	322	276	42	8	0	135	15	15	0	17	255	15	1	468	193	2	14	0	34	130	90	6	62	323	40	310	3907	10	8	31	8	0	203	99	0	36	201
RNVU1.21	0	0	0	0	0	0	0	0	0	0	1	2	0	0	0	0	0	0	1	0	0	0	0	0	0	0	0	0	0	0	0	0	0	0	0	1	0	0	1	0	0	0	2	0	0	0	0	0	0
RPL31P57	0	0	2	0	0	0	4	0	1	0	0	0	0	0	0	0	0	0	0	0	0	0	0	0	0	0	0	0	0	6	0	0	0	0	0	0	0	0	0	0	0	0	0	5	0	0	4	0	0
CHRDL2	646	3662	1796	510	650	9205	10952	743	529	227	1342	1796	125	1231	679	787	59	920	2794	8521	901	141	1961	3344	2201	897	503	5911	2376	6342	358	811	63	6866	16361	617	424	190	2640	3270	314	134	4255	15123	438	638	20538	290	772
ULBP2	8	25	181	29	13	69	47	10	261	119	170	39	157	30	55	988	71	40	79	300	3	97	329	122	424	91	49	13	40	28	92	445	227	11	31	24	79	112	1256	36	0	71	236	38	14	172	57	0	136
LOC105371648	0	6	14	2	0	10	5	5	2	1	5	0	4	5	1	0	0	0	0	1	0	0	0	19	5	3520	4	0	5	0	0	0	0	4	1	65	5	0	0	8	4	10	0	24	4	1	1	4	0
NBEAP5	0	0	6	4	0	4	4	0	0	0	0	0	0	0	1	0	0	3	0	0	0	0	0	0	0	6	0	0	1	2	0	0	0	0	0	10	0	12	28	8	0	0	0	0	1	0	0	0	0
IZUMO2	0	0	39	0	0	0	0	0	0	44	0	0	0	0	1	0	0	3	0	6	0	0	38	4	7	0	0	0	0	0	0	7	0	0	1	213	0	0	0	0	0	0	0	0	0	0	0	0	0
BIRC7	12	5	8	9	5	1	164	8	4	6	69	0	38	13	100	2	98	44	484	15	0	24	7	30	21	487	18	4	6	22	25	30	55	0	7	5	12	2	0	29	4	32	42	0	2	7	4	23	1
PI15	86	7174	1906	144	88	1683	3862	245	9714	16	762	456	184	70	1582	14490	1833	63	153	778	129	2118	565	3560	491	1346	700	349	535	3333	26	905	111	404	1102	462	532	12	896	1354	81	1684	9712	1008	79	1303	32678	250	22
SELE	40	7440	1288	189	1028	499	6351	583	2592	201	3070	1972	571	2506	5053	3507	1971	1147	1120	2672	25	3947	857	2772	1531	600	732	1304	9617	5947	49	2221	602	897	11172	526	1520	161	488	4651	66	1144	20136	3184	1847	355	21450	245	372
GADL1	0	0	1	6	1	143	17	0	0	0	11	1	0	2	8	0	2	27	3	70	0	0	14	12	2	0	24	2	52	24	0	0	0	12	108	0	3	15	4	35	0	0	8	6	0	6	1	5	1
MIR4497	0	1	0	0	0	0	1	0	2	0	1	0	0	0	0	0	1	0	0	0	0	0	2	0	0	0	0	0	0	0	0	0	0	0	0	1	0	5	0	4	0	0	0	0	0	0	0	0	0
FOXL3	0	0	10	3	0	0	0	0	7	0	0	0	0	0	0	0	0	1	0	0	0	0	0	0	0	0	0	0	0	0	0	0	0	0	1	0	0	0	1	0	0	0	0	0	0	0	0	0	0
FOXL3.OT1	0	0	10	3	0	0	0	0	7	0	0	0	0	0	0	0	0	1	0	0	0	0	0	0	0	0	0	0	0	0	0	0	0	0	1	0	0	0	1	0	0	0	0	0	0	0	0	0	0
RNU6.39P	0	2	6	0	0	0	0	0	3	0	10	0	0	0	0	0	1	0	1	0	0	0	0	0	0	0	0	0	0	0	0	0	0	0	0	0	0	0	0	0	0	0	0	0	0	0	0	0	2
LOC100133077	0	0	0	0	0	0	0	0	0	0	1	0	0	1	6	0	0	0	0	0	0	0	0	0	0	0	0	0	0	4	0	0	0	0	7	0	0	0	1	0	0	0	0	0	0	0	0	0	0
LOC100288728	0	0	0	0	0	0	0	0	0	0	0	0	0	0	0	0	1	0	0	1	0	0	0	0	0	0	0	0	0	0	0	0	0	0	1	0	1	0	1	0	0	0	93	0	0	0	0	0	0
LINC01193	0	0	0	0	0	0	10	0	0	0	0	0	0	0	0	0	0	0	0	0	0	0	1	0	0	0	0	0	0	0	0	0	0	0	3	0	0	0	0	1	0	0	0	0	0	0	0	0	4
RBMY2JP	0	0	0	0	0	0	0	0	0	0	0	0	0	0	0	0	0	0	2	2	0	0	0	0	0	0	0	0	0	0	0	0	0	0	0	0	0	0	8	0	0	0	0	19	0	10	0	0	0
LIN28B	1	0	0	0	0	0	0	0	16	0	0	0	4	1	0	5	0	0	0	0	0	0	82	63	14	0	0	0	0	0	0	0	0	1	6	54	0	0	0	0	0	0	180	6	0	0	0	0	5
PIP	0	8	8	0	0	0	1	10	1	6	13	0	0	7	0	8	4	1	4	1	0	0	0	6	0	0	14	0	4	0	0	0	0	0	0	0	7	0	1	0	0	6	0	0	0	0	0	0	1
KLK4	0	0	385	0	0	0	0	0	3	0	4	0	0	0	0	0	0	14	1	1	5	17	4	0	0	0	12	0	0	0	0	0	10	1	0	0	0	0	9	0	0	0	0	0	0	0	0	1	0
LINC00898	0	1	10	0	0	0	0	0	11	0	1	0	22	0	0	0	0	0	0	13	0	0	2	8	0	0	0	0	0	0	0	8	0	0	0	14	0	1	44	0	0	0	0	0	0	0	0	0	5
LINC01711	2	43	13	1	16	10	38	0	23	0	26	20	6	14	8	16	130	49	118	20	0	1	23	31	18	39	11	11	2	15	8	0	0	62	38	2	23	0	15	28	0	1	41	4	0	0	24	1	0
RPSAP71	0	0	18	0	0	0	0	0	0	8	0	0	0	0	0	0	0	0	0	0	0	0	10	0	0	0	0	0	0	0	0	0	0	0	0	0	0	0	17	0	0	0	1	0	0	0	0	0	0
PAX2	1	0	0	0	0	4	0	0	2	0	5	0	0	3	0	0	27	1	0	0	0	1	12	0	0	0	1	0	0	0	4	0	0	0	2	0	0	0	98	0	0	0	0	115	0	0	0	0	0
ANKRD34C	0	2	0	0	0	8	8	0	0	0	0	0	0	0	0	8	0	0	0	6	0	1	0	0	0	0	0	27	0	4	0	0	14	0	5	0	1	0	0	8	0	12	0	1	0	0	0	0	0
CT45A3	0	0	0	0	0	0	0	0	0	1	0	0	8	0	0	0	0	0	0	0	0	0	16	0	0	0	5	0	0	0	0	0	0	0	0	25	0	81	2	0	0	0	2	0	0	0	0	0	15
LINC02107	0	0	86	0	0	0	0	0	0	0	0	0	69	0	0	0	0	0	1	0	0	0	10	0	22	0	27	0	5	0	0	0	16	4	0	0	0	0	10	4	0	0	0	0	0	1	0	0	0
LINC02119	0	0	86	0	0	0	0	0	0	0	0	0	69	0	0	0	0	0	1	0	0	0	10	0	22	0	27	0	5	0	0	0	16	4	0	0	0	0	10	4	0	0	0	0	0	1	0	0	0
ASNSP1	0	0	0	0	0	0	0	0	1	0	0	0	0	0	0	0	0	0	1	0	0	1	1	0	0	0	10	0	0	0	0	0	0	0	2	50	0	0	0	0	0	0	0	0	0	0	0	1	1
SUMO2P14	1	0	0	0	0	0	0	0	3	0	0	0	0	0	0	0	0	0	0	12	0	0	0	0	0	0	0	0	0	0	0	0	0	0	0	6	0	0	0	0	0	0	0	0	1	0	0	4	0
NEDD8.MDP1	0	0	0	0	0	0	0	0	0	0	0	0	1	0	4	0	0	0	0	0	0	0	0	0	2	0	0	0	0	0	0	0	0	0	0	0	0	0	0	0	2	0	0	0	0	0	0	0	0
MRGPRG.AS1	0	0	0	0	0	0	0	0	0	0	1	0	0	0	0	0	0	0	0	0	0	0	0	0	0	0	4	0	0	0	0	0	6	0	0	0	0	1	0	0	0	0	0	0	0	0	0	0	0
SULF1	3600	36650	38974	4128	4456	15229	53561	2124	138071	599	76288	7258	7254	10974	12740	48354	37240	64539	111555	15344	1960	35576	7629	77575	14756	46956	24104	14344	7314	31611	1883	4909	2103	27059	32746	6330	10257	2540	27577	49776	1369	18092	84287	24561	2304	4672	31107	3927	1329
SLN	0	4	20	8	30	6	2	0	17	10	12	18	8	1	0	0	34	9	12	6	0	158	8	0	5	1	1	4	29	0	0	0	0	5	21	0	0	0	8	101	10	0	30	137	0	8	11	0	0
STRA8	0	0	0	6	0	0	0	0	4	4	2	0	3	0	0	0	2	4	0	5	4	0	28	0	35	0	0	0	0	0	1	0	4	0	0	8	0	56	5	0	0	0	0	1	0	0	0	0	0
CCN4	303	2420	2010	170	604	679	2646	236	8859	66	2684	1172	428	1501	2560	2808	1549	3231	5425	931	361	2152	896	1868	1171	1741	2380	2293	501	4776	559	738	460	1107	4298	633	1201	233	847	2186	64	2530	2971	2170	252	658	4909	299	340
NOX1	8	12	3372	3	38	13	4	36	15	981	139	12	3960	4113	31	20	8	149	61	84	8	127	279	126	25	235	151	18	9	10	29	61	41	14	19	421	20	14	55	56	9	1144	73	14	16	22	8	3	30
CST2	157	552	181	299	7	58	1075	116	3	24	613	254	90	35	91	152	13	276	1354	479	88	132	271	1187	493	1448	195	69	41	54	265	181	142	22	4	125	39	1	20	587	21	75	1642	185	92	188	103	62	130
KRT78	0	0	0	0	0	0	0	0	1	0	25	18	1	0	0	11	0	0	0	6	0	0	18	0	0	0	0	0	0	0	0	0	0	0	0	0	5	0	1	0	0	0	0	0	0	0	0	0	1
MIR205HG	0	0	0	0	0	0	6	0	0	0	259	6	1	20	0	0	0	28	16	0	0	0	0	0	0	18	0	0	0	0	0	0	0	0	0	0	10	10	0	8	0	0	0	0	2	0	0	0	0
FGF3	1	0	13	0	1	0	0	0	0	0	0	0	0	0	0	0	0	0	0	0	0	0	0	0	1	0	6	0	1	0	0	0	0	0	0	0	0	6	0	0	0	9	12	0	3	0	0	4	0
ADAMTS12	515	4086	2552	721	1106	678	4086	227	8234	18	5283	1835	1384	635	1766	8792	6939	4135	11475	1145	257	2490	1497	3039	2844	5737	2353	1915	655	3632	739	1148	398	2009	3662	941	981	166	1523	2857	77	2202	5466	1554	310	696	4638	213	296
MTCO1P4	0	1	0	0	0	0	0	0	1	0	1	0	0	0	1	0	6	0	0	1	0	3	0	10	0	0	6	0	0	0	0	0	0	0	0	0	0	0	0	0	0	0	4	0	0	0	0	0	0
PNPLA5	0	0	0	0	0	0	2	0	0	0	0	0	0	0	6	0	8	0	0	0	0	0	1	0	0	0	0	0	0	0	0	0	8	0	0	0	0	12	0	0	0	0	0	0	0	0	0	0	0
GABRR1	8	17	46	1	1	2	0	0	1	82	3	0	12	0	0	4	0	0	8	4	0	0	47	16	77	54	33	1	0	0	4	0	0	0	0	346	4	42	9	0	0	0	8	0	0	0	0	0	6
TMEM40	0	10	25	1	0	7	10	0	4	4	294	0	8	127	0	0	10	265	9	2	0	0	7	0	23	32	3	0	0	12	1	0	0	0	12	8	87	35	47	22	6	0	0	0	0	14	0	11	6
COX6B2	37	37	211	10	61	49	87	14	65	209	264	82	395	58	78	38	77	297	1322	91	13	928	36	153	73	223	226	1	22	34	23	204	85	28	19	787	141	856	1376	121	11	0	17	37	19	94	138	392	1
IL1A	48	204	184	27	74	31	3525	7	3629	21	240	80	305	52	1274	1639	5306	146	37	51	10	1942	215	393	240	78	33	4	5	2	92	59	1097	1	32	130	212	58	114	79	6	555	1273	1367	54	23	250	159	54
BEST3	1	0	1	0	0	0	1	0	2	4	163	8	24	0	15	8	20	8	4	0	6	0	0	0	14	0	0	0	1	4	0	1	10	0	6	14	7	30	0	1	0	0	0	0	4	0	0	0	0
BPIFA1	0	1	0	0	0	4	0	0	0	0	1	0	0	13	0	0	0	0	0	11	0	0	0	14	0	56	0	0	0	0	0	6	0	0	0	0	0	0	0	0	0	0	0	0	0	0	0	0	0
CYP24A1	0	93	30	0	5	52	5	0	14	4	195	12	450	200	14	0	40	0	6	67	0	2	159	54	1	0	0	4	6	113	7	7	0	89	41	10	92	870	121	229	0	6	56	76	3	0	49	0	0
TRIM64B	0	0	0	0	1	0	0	0	0	0	0	0	0	0	6	0	0	0	1	0	0	0	0	0	0	0	0	0	0	8	3	0	0	0	0	0	0	0	0	0	0	0	0	0	0	0	0	0	1
LINC01162	0	1	0	0	0	0	0	0	1	0	1	0	4	0	0	0	0	0	0	0	0	0	0	0	14	0	6	0	0	0	0	0	0	0	0	0	0	0	0	0	0	0	14	0	0	0	0	0	0
C4BPA	4	196	39	72	64	116	72	10	46	156	104	202	74	106	50	4119	1470	7857	1067	36	5	10	353	696	34	200	47	29	22	39	93	24	510	63	300	0	71	55	36	51	0	14	82	104	439	15	20	2	130
CBY2	0	4	45	0	0	0	16	4	1	16	24	0	0	0	8	0	0	0	1	8	1	0	0	8	11	0	0	0	0	6	0	6	14	0	4	12	7	0	45	0	0	6	0	0	0	0	0	4	0
OR7E28P	0	5	13	0	0	0	8	0	0	0	11	0	3	7	2	1	0	4	1	1	0	0	1	0	0	0	1	4	0	3	0	0	0	7	1	0	9	1	0	4	0	0	0	0	0	0	0	0	0
HRG	0	0	0	0	0	0	0	0	1	2	1	0	0	0	0	0	57	0	0	5	0	0	0	0	0	0	0	0	0	0	0	0	0	0	0	0	1	30	10	0	0	0	0	26	0	0	0	0	17
OBP2A	0	1	36	1	0	1	5	0	6	1	2	12	20	0	0	20	36	1	30	1	0	15	7	0	2	65	17	0	6	1	1	1	2	0	1	0	1	0	14	8	0	12	3	0	1	0	0	18	0
KCNU1	0	0	0	0	0	0	0	0	1	1	0	0	0	0	0	0	0	0	1	1	0	1	0	19	5	0	0	0	0	0	0	0	0	0	4	0	1	0	0	0	0	0	0	0	1	0	0	0	0
CRABP2	1089	504	494	297	113	783	662	155	2592	371	4675	1178	955	527	694	1996	181	481	413	2282	141	386	2682	1160	1331	6263	685	916	485	687	97	903	233	1952	3644	469	403	6013	8221	319	232	148	397	480	47	181	627	711	220
CILP2	7	93	97	0	0	9	66	9	185	10	63	10	43	12	2	58	15	10	29	5	2	28	46	60	1	205	26	74	23	32	2	36	8	503	206	224	31	41	41	28	6	37	12	12	3	4	41	8	8
MMP7	1043	1181	3201	3301	2250	3607	574	423	491	3514	81727	1985	80996	27835	15082	510	9981	3178	115746	5910	570	346	6132	661	514	31745	6124	195	3427	1672	2666	2863	521	1758	3211	490	8406	1493	162	54578	212	674	330	140	3867	14711	546	9541	819
IGFL4	3	2	503	0	0	10	53	0	15	41	184	4	180	20	22	19	38	0	19	21	5	53	42	12	42	362	29	31	13	33	14	6	0	6	4	201	8	0	121	6	0	38	17	23	40	16	19	7	1
KLK7	28	18	965	0	1087	551	49	6	1	139	2615	748	1312	176	1147	37	42	40	930	997	44	4	484	316	331	3370	173	15	27	44	168	60	379	39	37	429	133	3331	434	251	0	0	6	5	9	1119	913	3978	2
ECEL1P2	2	119	96	0	0	6	0	6	25	0	14	5	0	2	0	0	0	12	0	4	4	0	15	17	0	61	27	0	0	0	0	0	0	1	0	4	10	59	117	64	0	0	0	0	0	32	0	0	6
TFPI2.DT	0	1	0	0	0	9	0	0	0	0	1	0	7	0	16	0	0	0	2	0	0	0	9	0	2	18	4	0	0	6	3	0	0	0	0	23	0	0	4	0	0	0	7	0	0	0	4	0	0
ST8SIA6.AS1	2	10	7	6	0	28	22	0	3	2	5	41	15	4	8	4	1	7	7	19	10	324	197	0	254	0	3	16	2	6	0	8	62	4	10	2100	60	11	0	16	12	81	4	171	27	15	4	24	0
NRK	32	1068	783	6	27	141	2072	55	369	4	664	267	0	74	171	562	77	51	549	136	72	111	207	103	80	457	213	2007	119	817	6	8	0	1507	1329	30	1	6	14	294	1	8	454	1490	25	111	536	132	5
PADI3	0	0	0	0	0	0	0	0	0	0	19	0	0	3	0	0	0	0	2	0	0	0	0	0	1	0	0	0	0	0	0	0	0	0	0	1	0	0	0	0	0	0	1	0	0	0	0	0	0
RPL5P7	0	0	0	0	0	0	0	6	0	0	0	0	0	0	1	0	0	0	0	0	0	0	0	0	1	0	0	0	0	0	0	0	0	0	0	0	0	0	0	0	0	0	4	0	0	0	0	0	0
KCNAB1.AS2	0	1	0	0	0	0	0	0	0	0	1	0	0	0	0	0	0	0	0	0	0	0	0	0	0	10	0	0	0	0	0	0	0	0	0	0	0	12	0	4	0	0	0	0	1	0	0	0	0
POU3F3	0	0	0	0	0	43	318	3	2	0	143	0	4	12	1	8	0	0	0	6	0	0	1	0	60	0	2	16	12	143	0	16	4	139	355	0	0	0	55	52	0	0	47	0	35	34	168	4	0
SMPX	0	24	99	0	10	3	163	0	0	10	41	115	70	32	6	3	39	0	73	4	32	0	1	0	96	80	75	3424	9	183	0	6	0	63	160	14	0	11	20	286	0	1	0	2547	27	0	12	5	3
FAM178B	5	0	1	0	1	14	6	17	4	0	2	8	0	5	1	1	5	11	1	16	0	0	330	27	25	90	353	94	2	19	2	6	0	9	28	19	6	514	15	10	0	10	0	36	1	9	0	14	15
FAM133A	0	1	0	0	0	1	0	10	11	0	7	0	0	0	0	272	0	0	5	24	0	0	120	9	20	6	10	6	0	0	0	7	0	6	1	477	2	12	0	0	0	4	12	10	0	10	8	0	1
TNS4	139	66	45749	303	821	1544	5743	575	337	567	8601	1694	19319	19340	2952	7991	10184	361	30749	7587	400	2401	1348	5285	33871	612	3670	93	142	914	342	13724	142	1146	587	4231	2820	6460	5228	772	50	11480	365	62	854	378	1498	1239	285
H1.1	0	0	0	0	0	0	0	0	0	0	0	0	1	0	0	0	0	0	0	4	0	0	0	0	0	0	0	1	0	0	0	0	4	0	0	0	1	1	0	0	0	0	1	0	0	0	0	0	0
CXCL8	848	16731	34665	490	1430	3149	46361	270	233397	231	7032	1695	14822	4738	44702	31304	102852	6646	35191	4299	189	173461	2709	19225	1938	1985	1165	687	557	2672	764	2174	36881	582	2271	7423	13575	32996	7221	3850	54	34803	102835	200562	4157	2603	24987	1737	694
LOC728755	1	0	0	0	8	0	0	0	1	0	0	0	0	0	0	0	0	0	0	22	0	0	4	0	0	0	0	0	0	0	0	4	0	6	2	6	0	12	54	0	0	0	12	0	1	0	0	0	0
DSPP	0	4	0	0	0	0	4	12	1	0	0	0	0	0	5	2	0	0	1	4	3	0	1	0	0	0	0	0	0	5	0	0	6	11	0	5	0	4	3	0	0	0	0	0	1	0	8	0	0
FSHR	0	7	4	1	0	0	1	0	1	0	0	0	0	0	0	0	6	0	4	0	0	0	0	8	6	0	0	21	0	1	0	0	1	0	35	0	0	0	0	0	0	0	0	28	1	0	0	0	0
RNA5SP207	0	8	0	0	0	1	1	0	0	0	0	0	1	4	0	0	0	0	0	0	0	4	0	0	0	0	0	0	1	0	0	0	0	0	0	0	3	3	0	0	0	0	0	8	0	12	0	0	0
ELOA3BP	0	1	0	0	0	0	0	0	0	0	0	0	0	1	0	0	0	0	0	3	0	0	0	0	6	0	0	0	0	0	0	0	0	0	0	0	0	0	0	0	0	0	0	0	0	2	0	0	0
LRRC10	0	0	0	0	0	0	1	0	0	1	4	0	0	0	0	0	0	0	1	1	0	0	0	0	1	0	0	0	0	0	0	3	0	0	4	0	0	0	0	0	0	0	0	0	0	0	0	0	0
KRT84	0	0	0	0	0	0	0	0	0	0	0	0	0	6	0	0	0	0	2	8	0	0	0	0	0	0	0	0	0	0	0	0	0	0	0	0	0	0	5	6	0	9	0	0	0	0	0	0	1
HDGFL1	0	0	0	0	0	0	0	0	0	0	1	0	0	0	0	0	0	0	1	0	0	1	0	0	0	0	0	0	0	0	0	0	0	0	0	0	0	0	1	0	0	0	0	0	0	0	1	0	0
RN7SL658P	0	0	0	0	0	0	0	0	1	0	0	0	0	1	0	0	0	0	0	0	0	3	0	0	0	0	0	0	0	0	0	0	0	0	0	0	0	0	0	0	0	0	0	0	0	0	0	0	0
OR51B3P	0	1	0	0	0	0	1	0	0	0	0	0	0	0	6	0	0	1	0	0	0	0	0	0	0	0	0	0	0	0	0	0	0	0	0	0	0	0	0	0	0	0	0	0	0	0	0	0	0
YAP1P3	0	0	0	0	0	0	0	4	0	0	1	0	0	0	6	1	0	0	4	0	0	0	0	0	0	0	0	0	0	0	0	0	0	0	0	0	1	0	0	0	0	0	0	0	0	0	0	0	0
BMS1P17	8	16	10	8	0	2	9	0	91	14	59	4	43	0	6	9	8	56	3	18	0	75	4	36	167	23	45	0	0	1	3	6	7	6	7	25	85	2	39	1	0	8	19	2	1	0	13	4	2
AKAP4	0	0	0	0	0	0	0	0	2	0	0	0	46	13	0	0	0	3	0	0	0	0	29	16	4	14	0	0	0	0	1	0	1	0	0	0	1	0	0	0	0	1	6	10	0	0	0	0	0
CARD18	0	20	0	0	3	0	1	8	1	3	1	0	0	0	5	7	0	0	1	1	0	0	17	39	24	109	20	0	0	0	0	0	0	0	0	126	6	89	0	0	0	0	8	0	0	0	0	0	5
LCE1E	0	0	0	0	1	4	0	0	0	4	0	61	0	0	63	0	0	23	4	0	0	1	10	0	0	0	0	0	0	0	8	10	0	0	0	0	0	0	0	35	0	4	16	0	0	6	0	0	0
MUC12	232	154	302	107	537	87	60	580	8802	603	255	2238	454	57	916	177	192	81	687	60325	1203	56	738	28125	135	254	568	17	175	68	5178	2604	2453	9	51	1336	75	683	2240	33398	9	31	474	37	63	421	708	489	78
PLPP4	22	55	57	24	0	0	38	4	534	0	508	16	16	2	110	293	170	691	307	44	1	329	71	130	5	218	94	249	35	30	0	18	20	254	192	31	54	0	190	62	14	2	34	94	0	8	56	6	7
TBX5	1	4	46	0	18	34	4	0	53	45	49	22	0	0	0	51	1	0	5	0	1	0	0	0	55	10	19	0	231	7	22	0	0	53	826	0	1	0	0	1	0	0	14	16	25	0	1	0	0
ALX1	0	6	0	0	0	0	0	0	74	0	0	0	0	0	7	0	0	0	0	0	0	0	67	111	0	40	77	0	4	0	10	0	8	0	0	225	11	0	1	12	0	1	78	7	0	0	0	0	0
C10orf126	1	5	186	14	7	1	0	10	28	6	3	8	0	19	14	0	29	3	14	22	2	0	44	2	27	35	13	0	0	0	8	6	27	3	0	7	21	12	3	0	6	23	0	0	0	13	1	50	0
DLX6	7	134	10	10	0	0	55	11	169	31	42	8	0	0	0	34	0	0	76	219	17	1	100	32	0	72	140	18	18	0	0	68	0	1	21	367	1	0	541	15	0	0	116	12	1	2	12	0	11
MIR1205	0	0	0	0	0	0	0	6	4	0	0	0	0	2	0	0	0	0	2	4	0	1	0	0	0	26	0	4	0	0	0	0	0	0	0	0	1	1	0	0	0	0	0	0	0	0	0	7	0
LINC00326	0	0	0	0	0	8	0	0	0	5	0	0	0	2	0	0	12	0	1	4	0	0	0	0	0	0	0	0	0	0	0	0	0	1	2	0	0	0	6	0	0	0	0	0	0	0	0	0	0
PSMB11	1	0	4	0	1	0	0	0	0	0	0	0	0	1	0	0	0	0	0	6	0	0	0	0	0	0	0	0	0	0	0	0	0	0	0	0	0	0	0	0	0	0	0	0	0	0	0	0	0
DLX5	9	31	52	32	0	28	17	0	61	0	103	22	0	2	23	124	11	59	33	15	1	50	12	44	0	125	61	116	12	44	0	9	7	9	55	11	11	0	107	95	1	38	61	34	9	4	100	17	0
FAM9B	0	0	0	4	0	0	15	0	0	9	0	10	1	9	0	1	10	0	10	1	0	0	9	0	0	0	0	0	0	4	0	0	0	0	0	0	4	30	23	14	0	6	4	0	1	0	0	4	0
DSG1.AS1	0	9	13	0	0	0	0	0	34	3	1	0	11	0	0	0	0	0	8	6	0	0	0	6	3	77	8	0	0	0	0	0	0	0	1	32	0	20	1	0	0	0	62	0	0	0	0	0	0
CLDN1	5866	1226	6400	3730	2088	1112	1283	436	3272	1708	6027	2588	4223	3350	2043	608	20021	455	6187	3058	410	1248	1009	8116	2727	2603	2320	1025	1571	791	1788	2777	7009	279	1068	7225	921	5689	8355	9861	55	4957	2699	1144	2515	3005	520	5365	337
CST6	32	9	46	0	8	5	47	0	19	20	9	0	255	10	28	8	1	19	79	21	4	12	14	52	106	18	4	0	4	26	117	43	17	1	6	0	101	52	35	72	0	0	11	4	5	7	29	38	1
NEUROG2	4	0	141	0	0	0	0	0	0	0	0	0	4	0	0	0	0	0	0	0	0	0	0	0	0	0	0	0	0	0	0	0	0	0	0	0	0	0	51	1	0	0	6	0	0	0	0	0	0
SLURP2	0	5	0	0	6	10	0	0	3	0	94	0	69	10	4	0	0	0	0	1	0	2	0	0	0	0	3	14	0	0	3	0	0	0	3	0	361	190	16	25	0	0	0	23	0	13	0	1	0
CXCL6	26	441	577	18	68	144	897	6	5076	35	86	113	123	427	1497	2369	536	172	106	96	38	566	107	144	183	627	258	63	131	2677	78	509	209	151	2050	74	283	1063	8	663	1	478	644	8	80	156	429	37	24
RPL21P107	0	1	4	0	0	0	0	3	0	0	0	0	0	1	1	0	1	0	1	0	0	0	0	0	0	0	0	0	0	0	0	0	0	0	0	0	0	0	0	0	0	0	0	0	0	0	0	1	0
LOC100421094	0	1	0	0	0	1	0	0	1	0	1	0	0	0	0	0	0	0	0	7	0	0	0	0	1	0	0	0	0	0	0	0	0	0	0	0	0	0	0	0	0	0	0	0	0	0	0	0	0
MIR4667	0	1	0	0	0	0	0	0	0	0	0	0	6	0	0	0	0	0	1	0	0	0	0	0	1	0	0	0	0	0	0	0	0	0	0	0	0	0	4	1	0	0	0	0	0	0	1	0	0
LOC401040	0	0	0	0	0	0	0	0	0	0	0	0	0	0	0	0	0	0	0	0	0	0	0	0	6	0	0	0	0	14	0	0	0	0	0	0	0	0	0	4	0	0	0	0	0	1	0	4	0
KRTAP13.2	0	0	0	0	0	0	0	0	1	0	0	0	0	0	0	0	0	0	0	0	0	0	0	0	0	0	0	0	0	0	4	0	4	0	0	0	0	0	0	0	0	0	0	0	0	0	0	0	0
ADAMTS18	32	216	59	83	46	83	179	16	155	1	138	402	35	82	227	112	10	259	168	122	11	113	2	284	154	76	123	319	55	359	33	59	7	815	326	24	52	0	128	123	8	16	159	292	23	49	370	2	50
VWA5B1	54	0	5999	0	0	20	0	13	738	52	3	20	205	22	11	487	0	7	36	785	1	6	149	4	39	108	8	0	4	20	78	44	4	0	11	91	18	35	11	14	0	36	10	10	16	23	4	40	27
CLEC5A	56	1092	716	33	93	176	2458	30	3515	14	983	183	184	214	802	2528	2401	142	1525	231	41	2317	200	1329	151	872	554	113	229	1336	121	260	431	188	483	194	233	56	1044	552	29	529	1284	364	58	343	1288	129	51
RN7SL132P	0	0	0	0	1	4	0	1	5	0	0	0	0	7	9	0	0	0	19	9	0	7	0	0	30	0	17	0	0	0	0	0	2	0	1	0	0	0	0	2	0	10	0	0	27	0	0	0	0
LINC02015	0	15	13	0	6	8	16	9	2	0	26	0	0	10	15	17	5	16	35	3	0	0	19	35	0	8	0	24	1	34	1	1	27	26	16	6	1	0	14	24	0	0	8	49	43	4	19	1	1
KRT6C	0	51	32	0	7	61	0	0	1	0	322	26	999	70	7	0	0	1	2	0	12	0	40	12	29	28	17	0	12	9	13	1	0	1	13	9	55	3	28	8	0	6	0	0	0	4	33	3	40
LINC00658	1	0	32	0	0	6	0	1	1	7	0	0	9	1	0	0	0	0	0	11	0	0	0	0	4	0	0	0	0	0	0	0	0	0	0	0	8	3	4	0	0	0	3	0	1	0	1	0	0
CCL18	0	0	0	0	0	0	0	0	4	0	0	2	0	5	0	0	0	2	4	0	0	4	0	0	0	0	0	0	0	0	0	0	0	0	2	0	0	0	0	0	0	6	0	0	0	0	14	2	0
TMEM114	0	0	0	0	0	0	0	0	0	0	5	0	0	0	4	0	0	0	0	0	0	0	2	0	0	0	0	10	0	0	0	0	0	0	0	0	0	0	0	0	0	2	0	0	0	0	0	0	0
IL24	32	1529	466	20	5	271	320	129	2992	13	64	88	33	132	536	770	617	87	53	163	28	1469	61	1509	46	227	97	29	58	406	28	256	291	40	704	17	332	54	141	684	0	508	11430	32	32	46	5099	34	47
KCNQ2	26	1	399	0	0	4	0	0	1	0	71	24	0	1	0	2	388	2	5	19	0	112	0	49	3	0	0	63	1	0	0	4	0	6	5	1	2	8	290	0	0	0	0	37	3	0	7	6	2
KDM4F	0	0	0	0	0	0	0	0	1	2	0	0	0	0	0	0	0	0	0	0	0	1	0	0	0	0	0	0	0	0	0	0	0	0	0	0	0	0	0	0	0	0	0	0	0	0	0	0	0
HOXA10.AS	11	0	69	0	32	10	18	4	11	17	21	10	83	5	38	0	18	0	311	72	1	52	18	40	88	21	0	0	3	6	18	32	6	0	0	16	6	32	37	67	0	0	17	19	0	24	0	66	0
SCEL	20	873	586	21	167	186	0	93	831	59	1865	405	869	398	326	1	965	5	161	43	30	66	234	149	65	220	47	26	29	121	33	75	160	123	11	74	380	1443	316	786	16	1	22	1	341	432	168	945	34
APELA	0	76	27	7	51	54	47	2	197	0	15	69	0	4	61	80	33	15	89	69	3	5	13	196	18	8	9	0	0	42	26	0	10	33	80	36	0	0	44	82	24	0	58	4	24	8	428	1	16
UCA1	627	42	3643	18	5	77	278	49	2898	25	2582	43	3801	165	436	25	0	12	766	166	106	47	128	72	102	159	378	0	5	43	154	238	478	3	27	551	559	1196	12792	200	0	7	8	52	64	47	11	187	667
TNFSF9	42	22	112	11	28	54	41	28	35	24	290	116	80	55	47	29	1999	145	1765	256	16	880	29	54	102	22	23	36	20	22	55	248	42	24	29	21	88	15	1300	274	0	1542	68	112	226	26	57	91	35
SLC6A10P	0	0	1	0	0	0	1	1	1	0	5	0	0	0	0	0	7	0	1	5	1	7	20	0	7	3	146	0	0	0	4	0	0	0	9	0	5	1	6	0	2	0	0	5	0	0	0	0	15
CT83	0	0	0	152	0	4	73	252	90	127	141	99	1132	0	57	0	82	0	161	656	7	231	175	690	217	228	119	0	176	7	409	49	77	0	0	230	0	400	488	333	0	10	181	362	0	109	0	17	0
CHI3L1	350	8874	5444	616	1502	3340	5278	177	10014	520	2773	2702	524	10201	3599	4447	2185	12867	3000	11978	429	6565	4766	9830	4829	3465	5624	853	778	13853	674	8257	3084	1512	13307	1992	3546	1929	2815	7423	145	16547	24093	2840	693	762	56106	681	873
MAPK15	10	9	110	0	3	3	0	0	9	20	59	0	42	3	2	10	4	0	145	33	0	34	5	9	25	9	21	2	17	0	2	28	1	1	7	33	25	17	34	17	0	4	0	5	8	4	0	42	0
LOC100420864	1	3	0	0	0	0	1	0	1	0	1	0	8	0	0	0	0	0	3	1	0	0	0	0	0	0	0	6	2	0	3	0	1	3	0	0	0	0	0	1	0	0	1	0	0	0	1	1	0
PRSS38	4	0	0	0	0	0	0	0	1	0	0	0	0	0	0	0	0	0	0	0	0	0	0	0	1	0	0	10	0	0	0	0	0	0	6	36	0	0	1	0	0	0	0	0	1	0	0	0	0
CRCT1	0	0	0	16	0	0	0	0	1	0	11	0	0	0	0	0	0	0	0	2	0	0	0	1	0	0	0	0	8	0	0	0	4	0	0	0	0	0	1	0	0	0	0	0	4	0	6	0	1
LINC01873	0	2	6	0	1	0	6	0	0	0	16	0	1	0	1	1	0	0	1	0	0	0	0	10	7	22	0	4	0	6	1	3	0	0	0	4	0	0	18	0	0	0	0	1	0	0	0	1	0
CHST4	965	6	401	30	42	161	3	0	8	10	1037	15	15	53	41	0	6	230	5	5	1	5	0	42	80	38	5	6	2	33	73	71	100	0	12	8	30	589	2496	91	10	6	0	0	112	71	0	548	10
MIR2467	0	0	0	0	0	6	0	0	0	0	0	10	0	0	2	1	0	0	0	4	0	0	0	10	0	0	0	0	0	0	0	0	0	14	4	0	0	0	64	0	0	0	8	0	0	0	0	1	0
MIR125B1	0	0	0	0	0	0	0	0	3	0	2	0	0	0	0	0	0	0	0	0	0	0	0	0	0	0	2	0	0	0	0	0	0	0	1	0	0	0	0	3	0	0	0	0	0	0	1	0	0
LINC02242	0	0	0	1	1	0	0	6	0	0	0	0	0	0	0	0	0	0	6	0	0	0	0	0	0	0	0	2	0	0	0	0	0	0	1	1	1	0	0	0	0	51	0	0	0	0	0	0	0
LOC100421141	0	0	0	0	0	0	0	0	0	0	0	0	0	0	0	0	0	0	0	0	0	0	0	0	0	0	0	0	0	0	0	0	0	0	0	0	0	4	4	0	0	0	0	0	5	0	1	0	0
LINC01605	6	7	312	0	7	16	27	0	23	135	21	14	7	16	14	13	1	1	17	33	1	1	76	28	6	0	90	8	9	40	16	5	0	8	6	129	12	0	0	30	0	12	15	6	5	6	6	12	3
KRT79	8	13	10	0	0	1	7	0	2	10	40	0	0	1	0	10	0	72	14	10	0	10	8	0	0	16	5	0	0	10	4	0	10	0	3	0	5	37	8	7	0	4	0	0	4	8	13	0	0
WNT11	63	84	1994	1	64	52	30	0	111	62	121	18	3461	5	771	3	55	5	27	185	18	41	36	143	393	34	137	67	7	16	52	120	0	4	71	0	26	124	296	972	11	0	41	83	1	10	14	112	73
LINC01819	28	134	476	4	290	50	14	7	8	125	217	632	31	6	470	4	1018	5	31	76	217	0	100	348	1593	117	398	12	22	59	37	143	21	33	16	83	2227	3429	1482	1340	0	7	0	4	1	76	6	217	8
GHSR	1	0	4	12	0	12	2	0	0	0	6	0	8	3	6	5	6	0	7	0	0	1	0	0	0	12	8	0	0	6	0	0	8	0	0	2	0	1	0	0	0	0	0	6	1	0	0	1	0
TAP1	0	0	0	0	0	0	0	0	0	0	0	0	0	0	0	0	1	0	13	0	0	0	0	2	1	0	0	0	0	0	5	0	0	0	1	0	0	0	0	0	0	0	0	0	0	14	1	0	3
ZIC5	23	0	1022	28	27	4	0	0	23	138	255	6	116	0	161	104	581	0	7	625	2	256	94	252	104	0	0	0	0	0	23	33	0	0	0	328	139	0	1	68	0	0	0	1	0	81	4	75	0
WT1	27	15	46	0	0	3	6	0	6	10	18	16	0	22	1	237	1	0	5	13	0	15	23	10	69	221	29	99	0	6	0	0	7	14	17	0	0	1	192	6	0	16	36	100	26	26	16	0	9
EBF2	17	742	253	19	174	629	818	10	190	14	393	384	8	80	327	714	176	50	272	242	32	264	103	284	154	741	142	1275	155	703	18	20	77	569	1182	57	100	0	223	906	6	205	530	1063	144	33	612	39	34
LINC01429	0	4	5	0	0	4	6	0	29	0	49	0	14	0	12	3	0	16	39	0	0	9	0	0	0	98	7	0	8	0	1	4	0	26	18	0	6	0	5	6	0	0	0	1	0	1	0	0	0
LINC01241	0	0	0	0	4	0	0	0	0	0	8	0	10	6	0	0	0	1	0	0	0	0	0	0	0	0	0	0	0	0	0	0	0	0	0	0	1	0	0	0	0	0	0	0	2	0	0	0	0
LMO1	0	5	2	0	0	1	127	0	0	0	19	40	10	1	0	1	0	6	82	2	31	0	1	0	0	10	6	586	0	111	1	0	0	21	307	6	0	0	0	127	0	1	0	819	18	0	90	1	0
NOX4	62	560	439	86	83	169	752	6	935	4	781	335	82	78	209	523	288	1276	1126	183	12	754	127	414	344	883	369	254	90	335	62	121	207	234	578	71	215	36	197	590	22	231	1284	248	47	84	405	32	45
CRISPLD1	177	2421	553	42	265	1046	1951	116	498	31	672	597	138	141	1247	709	392	490	839	590	144	148	315	1255	415	284	991	2048	365	1065	52	148	32	1606	2368	247	129	55	277	1786	1	149	1367	715	265	255	806	188	74
ITIH6	4	2	81	0	0	0	18	0	5	0	0	26	54	3	8	0	0	0	1	11	11	0	17	8	41	18	241	0	5	0	4	0	30	0	0	138	3	6	60	1	0	0	93	0	0	6	0	4	19
LINCR.0001	19	7	66	6	6	9	1	0	3	22	62	6	10	5	3	6	24	11	4	44	0	1	23	19	2875	85	6	0	3	5	7	38	18	12	0	1	33	11	2	4	0	0	13	6	3	8	6	50	3
SERPINE1	1847	4895	5145	3092	949	3449	5765	1222	52441	179	7492	1666	3211	1782	14355	5290	58790	7811	3168	4321	209	7122	733	14428	2893	9189	7435	6355	1521	2643	3015	5767	3240	5343	9748	457	2306	1432	2065	5093	170	14692	34289	3999	1157	4368	15539	319	1820
NKX6.1	0	7	0	11	1	13	118	58	13	23	109	32	40	2	13	290	0	3	47	107	0	5	23	0	116	0	168	0	662	23	1	59	9	321	4293	44	0	30	109	49	0	7	33	6	127	34	99	10	94
IGFL1	0	0	34	0	9	5	42	0	8	9	31	8	10	0	0	0	0	0	21	0	0	0	5	30	10	11	25	0	1	0	6	0	0	0	0	1	0	0	1	10	4	0	0	0	0	0	8	1	0
FRGCA	0	0	0	0	0	0	0	0	0	0	0	3	1	0	0	0	0	0	6	3	0	0	0	6	0	0	0	0	0	2	1	4	2	0	0	0	12	1	8	16	2	0	0	0	0	0	0	0	0
LOC106780825	0	0	0	0	0	0	0	0	0	0	0	3	1	0	0	0	0	0	6	3	0	0	0	6	0	0	0	0	0	2	1	4	2	0	0	0	12	1	8	16	2	0	0	0	0	0	0	0	0
DUXAP9	15	49	76	11	1	47	51	19	100	50	121	11	399	7	35	52	24	160	12	32	7	133	72	170	201	75	129	13	2	76	35	66	30	22	74	208	99	215	149	10	8	22	67	4	6	6	18	1	1
PRDM13	1	0	0	0	0	0	0	4	14	0	0	0	4	0	0	0	0	0	0	0	0	0	0	8	0	0	0	0	0	8	0	0	0	0	0	0	0	0	24	0	0	0	13	0	0	0	0	1	0
AQP2	1	700	57	4	8	92	6	40	2	18	28	104	73	32	115	15	0	6	500	453	13	3	46	138	238	34	29	0	6	22	10	27	85	21	8	27	7	1108	5	143	5	0	0	8	15	123	0	37	32
IGF2	2	13	5	8	85	73	57	12	103	0	85	80	4	13	61	37	23	94	31	54	21	29	30	75	19	85	57	171	33	56	0	2	4	93	154	15	14	1	21	121	0	16	37	215	3	4	40	1	0
BGN	6187	26810	17024	7661	6554	11134	39354	2039	56761	924	30359	10395	5469	10121	8972	39648	16717	36213	41105	13001	2460	26565	12680	20740	25676	44378	20068	18829	9892	20510	3712	4880	5641	25258	32070	3761	7041	1293	19177	27261	832	13292	53357	12380	5430	4925	41204	2785	3250
RPL22P4	0	0	0	0	0	0	0	0	0	0	1	0	4	0	0	0	1	0	2	6	0	0	0	0	0	0	0	0	0	0	0	0	0	0	0	0	0	0	0	0	0	4	0	0	0	0	0	0	0
RNU6.196P	6	0	0	0	0	0	1	0	0	0	0	0	0	0	0	0	0	0	0	0	0	0	0	0	0	0	1	0	0	1	0	0	1	0	1	0	0	0	0	0	0	0	0	0	0	0	0	1	0
RNU6.1141P	0	0	0	0	0	0	0	0	0	0	0	0	0	0	0	0	1	0	0	0	0	0	0	0	2	0	0	0	0	1	4	0	0	0	0	0	0	0	0	4	0	0	0	0	0	0	0	0	0
SMIM43	10	33	6	0	9	95	68	7	20	0	12	7	0	67	21	12	35	76	36	32	0	51	10	56	24	106	25	138	13	100	1	1	23	28	101	6	35	0	46	25	0	428	66	84	4	39	38	14	2
CTHRC1	180	3328	2698	378	562	830	4050	190	7544	76	6771	778	716	710	2067	6786	4049	7330	8922	1119	169	3366	1218	3324	1030	6684	2950	1678	924	3174	283	473	579	3248	5918	463	1143	280	3292	4159	85	1153	5802	1739	207	343	6175	244	283
MCHR2	0	0	0	0	0	0	0	0	0	0	2	0	0	1	0	0	0	1	0	0	0	0	0	0	10	0	0	1	0	0	0	0	0	0	0	6	0	0	7	0	0	0	9	0	0	4	0	0	0
TNNI3	5	165	87	14	7	20	0	0	3	66	5	30	88	0	20	2	74	3	537	111	6	114	61	0	125	56	264	4	29	0	1	287	100	1	0	18	44	239	435	57	22	11	122	0	1	0	0	10	16
KLKP1	1	0	38	0	0	0	0	0	1	0	2	0	0	0	0	0	0	4	0	0	0	1	0	0	0	0	4	0	0	0	0	0	0	0	0	0	0	5	0	0	0	0	0	0	0	0	0	0	0
HAS1	1	86	51	0	11	23	100	1	1272	0	5	0	8	10	76	63	23	14	11	28	1	136	4	79	2	99	23	76	20	37	0	5	38	13	158	12	1	23	25	32	12	0	237	25	34	8	634	9	4
C15orf54	11	22	31	6	13	9	35	4	41	1	7	50	0	11	28	53	9	15	7	0	0	6	1	9	17	0	8	0	1	32	0	24	10	16	8	0	17	0	5	1	0	0	14	0	1	0	9	4	12
LINC00454	0	0	10	0	0	1	4	0	0	0	0	0	0	0	0	0	0	0	1	0	0	0	55	0	0	0	0	0	0	0	0	0	0	0	0	0	0	0	0	0	0	0	28	0	0	0	0	1	13
SSX8P	2	2	0	0	0	0	0	0	0	0	0	0	0	0	0	0	0	0	1	0	0	0	1	0	0	0	0	0	1	0	0	0	1	0	0	4	0	0	0	0	0	0	0	0	0	0	0	0	0
ANKRD1	3	2	193	20	5	13	17	0	9	1	25	14	22	8	235	1	1051	15	39	14	0	0	16	33	6	54	46	6	15	1	2	12	26	16	21	18	24	10	17	328	0	12	29	32	44	7	10	0	9
ANKRD33	2	8	18	0	6	4	5	1	7	8	0	16	0	2	0	0	1	0	5	6	0	17	2	16	55	68	1	0	0	4	1	0	27	12	1	1	9	10	55	0	0	0	22	0	0	4	8	0	0
RPL6P22	1	0	0	0	8	0	0	0	0	0	0	0	21	0	0	0	0	1	1	0	0	0	0	0	0	0	0	0	0	0	1	0	0	0	0	13	0	1	0	0	0	0	0	0	0	0	4	0	0
TRIM29	1715	544	6234	57	489	1096	377	340	1661	4633	6676	2782	1135	13580	1810	121	30	14106	6667	4573	281	1591	2394	983	1513	1102	3391	209	286	1145	1284	2653	471	40	384	399	2493	10741	9914	9574	4	6	21	52	1449	946	593	11017	910
DMP1	1	0	0	0	8	4	5	0	1	0	1	0	0	5	13	0	1	0	7	0	0	12	1	30	12	36	27	6	0	0	0	0	0	1	14	10	0	1	21	4	0	8	10	0	0	0	6	0	0
RN7SL488P	0	4	0	0	0	0	0	0	1	0	0	0	0	0	1	0	0	0	0	1	0	0	0	0	0	0	0	5	0	0	0	0	0	0	0	2	0	0	0	0	0	0	0	0	0	0	0	0	0
POU3F2	1	1	0	4	2	11	7	8	0	0	2	0	24	1	0	10	9	0	4	8	1	1	9	0	0	0	1	0	0	12	0	0	10	0	17	8	0	0	101	6	0	1	0	9	0	2	10	4	0
B3GALT1.AS1	6	0	4	0	0	0	6	0	0	16	0	1	6	0	6	0	0	0	1	0	0	6	0	0	0	0	0	0	0	8	0	0	0	0	0	0	4	0	4	10	0	0	111	0	2	0	2	1	0
FLJ16779	4	38	30	0	3	3	122	0	4	0	95	0	1	0	1	15	98	5	240	14	0	26	17	14	15	123	14	33	4	22	0	6	0	24	27	2	0	4	9	27	0	0	13	16	1	1	10	5	4
NKX2.5	0	14	0	0	0	0	0	23	0	6	1	0	0	0	0	0	8	33	10	0	0	0	50	92	0	0	0	0	0	1	0	0	0	0	0	5	0	0	0	0	0	0	0	12	0	39	0	20	0
PP12613	0	0	0	0	0	1	18	4	0	0	0	0	8	11	0	0	1	10	0	5	0	1	0	24	0	10	0	16	0	8	0	0	1	8	9	0	4	0	0	0	0	54	2	18	0	0	9	1	6
ADGRF4	1	38	541	9	31	5	422	46	68	164	1118	100	1051	121	60	4	1	4	119	44	13	353	179	36	39	1058	302	0	1	58	40	147	53	6	33	99	104	327	24	12	0	2	12	11	56	32	53	236	6
KERA	1	186	22	4	1	30	46	1	7	0	65	14	0	0	21	24	27	73	91	13	4	22	13	26	1	21	37	839	8	6	2	5	0	37	62	9	0	0	0	109	0	81	7	206	0	18	32	9	14
LINC01671	0	1	0	10	0	0	0	6	3	10	26	0	1	16	0	6	14	401	23	0	0	1	56	0	0	0	30	0	0	0	0	0	10	0	6	1	2	71	444	14	1	8	0	6	68	0	1	0	61
EMX2	0	14	8	0	0	29	22	0	0	0	22	32	0	0	9	63	5	0	16	0	0	13	26	33	0	56	0	683	17	15	0	0	0	40	73	0	0	0	43	34	0	0	1	77	0	0	32	0	0
LINC02154	0	0	11	0	0	6	1	10	16	0	0	0	0	30	0	4	1	52	40	22	0	44	11	0	11	4	7	6	0	11	2	0	22	8	6	0	0	8	18	0	0	78	22	12	3	0	0	5	1
HHLA1	0	0	1	0	0	0	0	0	0	0	0	0	24	0	2	0	11	1	90	5	0	10	0	4	0	0	0	0	0	1	6	0	5	0	0	0	0	0	2	1	0	3	0	0	4	0	0	0	1
CD300LD	0	0	4	0	4	0	30	0	19	0	3	0	0	13	3	87	1	0	21	4	0	0	9	24	0	0	0	4	0	1	4	4	1	0	4	0	6	0	4	0	0	1	46	14	4	0	10	14	0
LINC02733	1	0	0	0	0	0	0	0	1	0	0	0	0	0	0	0	4	0	0	0	0	1	0	0	0	0	0	0	0	0	0	0	14	6	1	0	1	0	6	0	0	0	34	4	0	19	5	0	0
DKK2	7	37	110	23	5	806	129	17	154	13	420	42	79	24	63	214	197	608	207	160	1	67	36	307	74	453	304	148	33	77	11	39	39	110	101	31	153	32	159	184	20	91	497	136	22	69	19	21	61
EN2	0	49	163	51	0	4	15	19	24	44	211	22	111	0	0	4	0	0	0	46	7	11	11	14	0	7	7	6	45	0	0	0	0	0	0	0	0	0	371	0	0	0	0	0	0	6	0	0	8
RNU6.235P	4	0	0	12	0	14	0	0	0	4	0	0	0	0	14	0	0	0	0	0	0	0	0	0	0	0	0	0	0	0	10	0	4	0	0	0	0	0	0	0	0	0	0	0	0	0	0	0	0
SPATA31A1	0	0	0	0	0	0	0	0	3	0	0	0	0	0	0	0	0	0	0	4	0	0	0	0	0	0	0	0	0	0	0	0	4	0	0	1	0	0	0	0	0	0	0	0	0	0	0	0	0
RNU6ATAC14P	0	0	0	0	0	0	0	0	0	0	0	0	0	0	0	0	0	0	0	0	0	0	1	0	0	0	0	0	0	0	0	0	2	1	0	0	0	0	0	0	0	0	0	0	0	0	0	0	0
S100A2	4	11	165	37	76	35	42	14	65	92	2313	39	214	166	816	16	48	11	184	249	16	35	51	94	211	92	33	71	14	49	81	109	352	13	58	64	41	83	25	123	22	22	52	65	10	48	115	72	33
PRH1	16	2	6	62	10	3	1	121	0	1	3	63	0	0	260	48	0	13	3	270	87	0	92	91	3	1	3	0	0	10	10	43	0	34	7	67	5	20	20	18	11	0	0	0	1	111	6	34	3666
PRR4	16	2	6	62	10	3	1	121	0	1	3	63	0	0	260	48	0	13	3	270	87	0	92	91	3	1	3	0	0	10	10	43	0	34	7	67	5	20	20	18	11	0	0	0	1	111	6	34	3666
HMGB1P17	0	0	0	0	0	4	0	0	0	0	0	0	8	14	0	4	10	22	8	0	0	0	0	0	0	0	17	0	0	26	0	9	56	0	4	0	2	0	6	4	0	15	0	0	2	0	4	0	0
GSDMC	0	0	0	0	0	0	0	12	6	0	22	0	51	2	0	9	0	8	1	1	0	4	0	0	6	3	6	0	0	0	1	0	0	13	5	6	1	1	0	0	0	4	2	12	1	4	4	3	0
PRDM7	1	2	7	0	0	0	0	0	0	8	0	0	1	0	0	3	1	89	6	1	1	0	0	0	1	5	5	16	4	0	0	1	0	0	0	0	4	0	8	0	0	4	0	0	0	0	4	0	0
GJA3	5	9	35	16	4	33	0	42	21	4	26	8	14	11	20	5	579	1	0	48	0	55	18	195	19	213	167	8	6	12	7	10	36	18	10	903	24	7	55	69	0	11	36	23	7	20	0	5	0
CTSL3P	16	1	2	0	0	4	2	2	112	5	19	2	9	4	2	6	3	47	13	2	0	32	0	6	22	8	7	4	1	12	2	0	7	2	8	9	7	1	11	1	1	5	19	3	1	1	34	4	2
POTEF	13	187	13	4	3	0	19	9	336	3	25	32	2	14	23	6	11	9	22	37	10	4	24	85	69	81	23	9	5	5	6	20	9	7	17	570	123	188	233	16	0	1	39	5	11	16	1	1	15
DSC3	2	18	75	2	10	107	6	25	5232	0	40	45	601	57	37	46	22	12	44	29	41	18	56	1360	332	27	160	106	61	51	20	9	57	31	55	34	43	2908	1	912	0	18	2572	0	21	8	6	12	17
LINC02408	0	34	14	15	12	2	92	4	17	0	58	10	17	6	0	18	23	17	163	11	0	36	1	62	13	98	20	7	0	8	2	11	3	5	1	2	0	0	0	202	0	6	105	16	1	7	19	3	0
PRAC1	0	0	162	0	0	0	0	201	0	3	0	0	0	0	0	0	0	0	0	0	32	0	0	0	0	0	0	0	0	0	0	328	0	0	0	24	0	0	0	0	0	0	0	0	0	0	0	0	0
LINC02178	0	0	4	0	0	0	0	0	0	10	14	0	10	0	0	0	0	0	0	4	0	0	0	0	4	0	0	0	0	0	0	0	1	0	0	0	5	3	9	0	0	0	0	0	10	0	0	0	0
OR2B2	0	0	0	2	1	0	0	0	0	0	0	0	6	0	0	0	0	1	0	6	0	1	0	0	0	0	0	0	0	0	0	0	0	0	0	0	4	4	0	12	0	0	0	0	10	0	0	0	0
COL1A1	31341	157555	110638	41952	72530	58963	222544	19677	762737	2777	258383	72407	24690	44562	123186	447170	219484	182106	388359	59030	25869	179788	220591	113412	75943	268141	127952	170160	79671	232193	60194	36614	15886	430628	452168	26362	61624	8345	167600	113101	9159	77250	209307	127579	18562	29783	428159	16925	25404
ACTBL2	0	16	3	0	0	15	0	0	13	0	11	6	38	28	35	101	91	6	252	61	0	1	5	6	10	0	4	1	5	6	9	10	52	0	0	6	0	83	287	5	0	0	6	0	1	8	11	2	0
LOC107985953	1	0	11	1	0	1	3	1	0	0	0	0	41	0	0	0	1	4	0	7	0	1	0	0	6	0	0	0	0	0	0	0	0	0	0	6	0	9	0	1	0	0	0	0	0	0	1	0	4
[truncated: 8,264 more rows]
[truncated: 64 more columns]

## Sheet: Tab S5E. corr
Tab S5E. Correlation results between the 8870 DEGs and seven different species.
[truncated: 13,200 more rows]

## Sheet: TabS5F. S_surfactantfaciens_+
Tab S5F.GO annotation and KEGG pathway analysis of the DEGs significantly positively correlated with Serratia surfactantfaciens.
[truncated: 6,295 more rows]
[truncated: 7 more columns]

[truncated: 13 more sheets: Tab S5G. S_surfactantfaciens_-, Tab S5H. P__protegens_positive, Tab S5I. P__protegens_negative, Tab S5J. S. sp_oral_taxon_126_+, Tab 5K. S. sp_oral_taxon_126_-, Tab S5L. Hp_positive, Tab S5M.Hp_negative , Tab S5N. A_oral_positive, Tab S5O. A_oral_negative, Tab S5P. P_jejuni_positive, Tab S5Q. P_jejuni_negative, Tab S5R. S_infantis_+, Tab S5S. S_infantis_-]
